# Supplementary material for: Soils and sediments host Thermoplasmata archaea encoding novel copper membrane monooxygenases (CuMMOs)
Source: ISME J. 2022 Jan 5;16(5):1348–62. doi: 10.1038/s41396-021-01177-5 (PMC9038741; doi:10.1038/s41396-021-01177-5)
Supplement: Supplementary file 3 — Combined Supplementary Tables [file 41396_2021_1177_MOESM3_ESM.xlsx]

## Sheet: Supplementary Table 1
Supplementary Table 1 | Metadata for all 201 Ca. Angelarchaeales genomes initially identified
Genome Name In Analysis	Study of Origin	Sample Source Material	Sample Source Location	Genome Source DB	NCBI GI	Other Identifiers	NCBI Bioproject	completeness	contamination	heterogeneity	length	N50	dRep 95 clust	gtdb species	representative	Has amo/pmo	gtdb tax	in clust	amoA/pmoA hits	amoB/pmoB hits	amoC/pmoC hits
14_0927_05_20cm_Euryarchaeota_2162_65_6	Diamond, et al. 2019	Soil	South Meadow, Angelo CRR, CA	ggKbase	GCA_005878325.1	Euryarchaeota_EA_28	PRJNA449266	78.19	1.2	50	1840441	8813	221_1	TRUE	FALSE	FALSE	d__Archaea;p__Thermoplasmatota;c__Thermoplasmata;o__RBG-16-68-12;f__RBG-16-68-12;g__RBG-16-68-12;s__RBG-16-68-12 sp005878325	2	0	0	0			KEY
GCA_005878325.1	Diamond, et al. 2019	Soil	South Meadow, Angelo CRR, CA	GTDB	GCA_005878325.1	Euryarchaeota_EA_28	PRJNA449266	74.39	0	0	1763213	8810	221_1	TRUE	TRUE	FALSE	d__Archaea;p__Thermoplasmatota;c__Thermoplasmata;o__RBG-16-68-12;f__RBG-16-68-12;g__RBG-16-68-12;s__RBG-16-68-12 sp005878325	2	0	0	0			Column Heading	Description
14_0927_12_20cm_Euryarchaeota_6357_65_11	Diamond, et al. 2019	Soil	South Meadow, Angelo CRR, CA	ggKbase_Unpublished	NA	NA	NA	93.47	1.6	50	1987673	15760	222_1	TRUE	TRUE	FALSE	d__Archaea;p__Thermoplasmatota;c__Thermoplasmata;o__RBG-16-68-12;f__RBG-16-68-12;g__RBG-16-68-12;s__RBG-16-68-12 sp005878615	2	0	0	0			Genome Name In Analysis	Genome name used in the analysis
GCA_005878615.1	Diamond, et al. 2019	Soil	South Meadow, Angelo CRR, CA	GTDB	GCA_005878615.1	Euryarchaeota_EA_4	PRJNA449266	91.71	1.6	0	1955336	17793	222_1	TRUE	FALSE	FALSE	d__Archaea;p__Thermoplasmatota;c__Thermoplasmata;o__RBG-16-68-12;f__RBG-16-68-12;g__RBG-16-68-12;s__RBG-16-68-12 sp005878615	2	0	0	0			Study of Origin	Study where genome was originally assembled or derived
14_1009_13_40cm_Euryarchaeota_9349_65_9	Diamond, et al. 2019	Soil	South Meadow, Angelo CRR, CA	ggKbase_Unpublished	NA	NA	NA	86.87	3.28	50	1981659	9743	222_2	TRUE	TRUE	FALSE	d__Archaea;p__Thermoplasmatota;c__Thermoplasmata;o__RBG-16-68-12;f__RBG-16-68-12;g__RBG-16-68-12;s__RBG-16-68-12 sp005878635	2	0	0	0			Sample Source Material	Sample substrate from where genome was recovered
GCA_005878635.1	Diamond, et al. 2019	Soil	South Meadow, Angelo CRR, CA	GTDB	GCA_005878635.1	Euryarchaeota_EA_3	PRJNA449266	79.95	2.4	40	1952017	8638	222_2	TRUE	FALSE	FALSE	d__Archaea;p__Thermoplasmatota;c__Thermoplasmata;o__RBG-16-68-12;f__RBG-16-68-12;g__RBG-16-68-12;s__RBG-16-68-12 sp005878635	2	0	0	0			Sample Source Location	Sample collection location
14_0929_12_30cm_Euryarchaeota_7367_63_8	Diamond, et al. 2019	Soil	South Meadow, Angelo CRR, CA	ggKbase	GCA_005878385.1	Euryarchaeota_EA_24	PRJNA449266	88.98	0.56	50	1929103	16839	223_1	TRUE	TRUE	TRUE	d__Archaea;p__Thermoplasmatota;c__Thermoplasmata;o__RBG-16-68-12;f__RBG-16-68-12;g__RBG-16-68-12;s__RBG-16-68-12 sp005878385	3	1	1	1			Genome Source DB	Database where genome was identifed for this study
14_0929_12_30cm_Euryarchaeota_7367_63_8_curated	Diamond, et al. 2019	Soil	South Meadow, Angelo CRR, CA	ggKbase_Unpublished	NA	NA	NA	84.18	0.56	50	1874676	16798	223_1	TRUE	FALSE	TRUE	d__Archaea;p__Thermoplasmatota;c__Thermoplasmata;o__RBG-16-68-12;f__RBG-16-68-12;g__RBG-16-68-12;s__RBG-16-68-12 sp005878385	3	1	1	1			NCBI GI	NCBI GI number if available
GCA_005878385.1	Diamond, et al. 2019	Soil	South Meadow, Angelo CRR, CA	GTDB	GCA_005878385.1	Euryarchaeota_EA_24	PRJNA449266	84.18	0.56	50	1874097	16798	223_1	TRUE	FALSE	TRUE	d__Archaea;p__Thermoplasmatota;c__Thermoplasmata;o__RBG-16-68-12;f__RBG-16-68-12;g__RBG-16-68-12;s__RBG-16-68-12 sp005878385	3	1	1	1			Other Identifiers	Any other identifiers known to be associated with the genome
Sage2_R_115_16_Maxbin2_115_sub_curated	This Study	Soil	Sagehorn, ER CZO, CA	ggKbase_Unpublished	NA	NA	NA	90.74	3.6	0	2064239	9718	224_1	FALSE	TRUE	TRUE	d__Archaea;p__Thermoplasmatota;c__Thermoplasmata;o__RBG-16-68-12;f__RBG-16-68-12;g__RBG-16-68-12;s__	2	1	2	2			NCBI Bioproject	Associated NCBI bioproject ID
Sage2_L_100_16_Maxbin2_184_curated	This Study	Soil	Sagehorn, ER CZO, CA	ggKbase_Unpublished	NA	NA	NA	91.02	18.77	38.24	2579317	12813	224_1	FALSE	FALSE	TRUE	d__Archaea;p__Thermoplasmatota;c__Thermoplasmata;o__RBG-16-68-12;f__RBG-16-68-12;g__RBG-16-68-12;s__	2	2	2	2			completeness	Genome completeness as estimated by checkM
14_0903_09_40cm_Euryarchaeota_805_64_15_curated	Diamond, et al. 2019	Soil	South Meadow, Angelo CRR, CA	ggKbase	GCA_005878495.1	Euryarchaeota_EA_14	PRJNA449266	67.69	5.38	70	1616230	4808	224_2	FALSE	FALSE	TRUE	d__Archaea;p__Thermoplasmatota;c__Thermoplasmata;o__RBG-16-68-12;f__RBG-16-68-12;g__RBG-16-68-12;s__	6	1	1	1			contamination	Genome contamination as estimated by checkM
14_0903_16_30cm_Euryarchaeota_5572_64_14	Diamond, et al. 2019	Soil	South Meadow, Angelo CRR, CA	ggKbase_Unpublished	NA	NA	NA	75.83	3.95	75	1758943	6182	224_2	FALSE	FALSE	TRUE	d__Archaea;p__Thermoplasmatota;c__Thermoplasmata;o__RBG-16-68-12;f__RBG-16-68-12;g__RBG-16-68-12;s__	6	1	1	1			heterogeneity	Strain heterogeneity as estimated by checkM
14_0903_16_30cm_Euryarchaeota_5572_64_14_curated	Diamond, et al. 2019	Soil	South Meadow, Angelo CRR, CA	ggKbase_Unpublished	NA	NA	NA	71.97	2.88	66.67	1709891	6100	224_2	FALSE	TRUE	TRUE	d__Archaea;p__Thermoplasmatota;c__Thermoplasmata;o__RBG-16-68-12;f__RBG-16-68-12;g__RBG-16-68-12;s__	6	1	1	1			length	Genome length in base pairs (bp)
14_0927_09_40cm_Euryarchaeota_6263_64_12_curated	Diamond, et al. 2019	Soil	South Meadow, Angelo CRR, CA	ggKbase_Unpublished	NA	NA	NA	44.12	4	100	848879	4906	224_2	FALSE	FALSE	TRUE	d__Archaea;p__Thermoplasmatota;c__Thermoplasmata;o__RBG-16-68-12;f__RBG-16-68-12;g__RBG-16-68-12;s__	6	1	1	1			N50	Geome N50
14_1009_16_30cm_Euryarchaeota_9836_63_31_curated	Diamond, et al. 2019	Soil	South Meadow, Angelo CRR, CA	ggKbase_Unpublished	NA	NA	NA	69.62	21.05	64.91	2583690	4396	224_2	FALSE	FALSE	TRUE	d__Archaea;p__Thermoplasmatota;c__Thermoplasmata;o__RBG-16-68-12;f__RBG-16-68-12;g__RBG-16-68-12;s__	6	1	1	1			dRep 95 clust	Species cluster assigned by dRep
14_0903_16_40cm_Euryarchaeota_5754_64_17_curated	Diamond, et al. 2019	Soil	South Meadow, Angelo CRR, CA	ggKbase_Unpublished	NA	NA	NA	76.93	4.93	88.89	1694940	5775	224_2	FALSE	FALSE	TRUE	d__Archaea;p__Thermoplasmatota;c__Thermoplasmata;o__RBG-16-68-12;f__RBG-16-68-12;g__RBG-16-68-12;s__	6	2	1	1			gtdb species	Species has at least 1 strain genome (> 95 % ANI) in GTDB / NCBI
14_0903_09_30cm_Euryarchaeota_703_64_8_curated	Diamond, et al. 2019	Soil	South Meadow, Angelo CRR, CA	ggKbase_Unpublished	NA	NA	NA	39.47	3.2	75	1075602	5630	224_3	TRUE	FALSE	TRUE	d__Archaea;p__Thermoplasmatota;c__Thermoplasmata;o__RBG-16-68-12;f__RBG-16-68-12;g__RBG-16-68-12;s__	14	1	0	0			representative	Genome is the representative genome of the species cluster chosen by dRep
14_0903_09_40cm_Euryarchaeota_820_64_10_curated	Diamond, et al. 2019	Soil	South Meadow, Angelo CRR, CA	ggKbase_Unpublished	NA	NA	NA	53.33	2.8	100	1224873	4898	224_3	TRUE	FALSE	TRUE	d__Archaea;p__Thermoplasmatota;c__Thermoplasmata;o__RBG-16-68-12;f__RBG-16-68-12;g__RBG-16-68-12;s__	14	1	0	0			Has amo/pmo	Genome has an identifiable amoABC/pmoABC
14_0927_12_20cm_Euryarchaeota_6402_64_16_curated	Diamond, et al. 2019	Soil	South Meadow, Angelo CRR, CA	ggKbase_Unpublished	NA	NA	NA	35.91	0	0	762964	5653	224_3	TRUE	FALSE	TRUE	d__Archaea;p__Thermoplasmatota;c__Thermoplasmata;o__RBG-16-68-12;f__RBG-16-68-12;g__RBG-16-68-12;s__RBG-16-68-12 sp005879015	14	1	1	1			gtdb tax	GTDB-tk taxonomic assignment
14_0927_12_20cm_Euryarchaeota_6441_64_12_curated	Diamond, et al. 2019	Soil	South Meadow, Angelo CRR, CA	ggKbase_Unpublished	NA	NA	NA	53.01	8.77	85.71	1441429	4276	224_3	TRUE	FALSE	TRUE	d__Archaea;p__Thermoplasmatota;c__Thermoplasmata;o__RBG-16-68-12;f__RBG-16-68-12;g__RBG-16-68-12;s__	14	1	1	1			in clust	Number of genomes in dRep species clsuter
14_0929_09_40cm_Euryarchaeota_7130_63_10_curated	Diamond, et al. 2019	Soil	South Meadow, Angelo CRR, CA	ggKbase_Unpublished	NA	NA	NA	32.87	5.61	100	837707	3664	224_3	TRUE	FALSE	TRUE	d__Archaea;p__Thermoplasmatota;c__Thermoplasmata;o__RBG-16-68-12;f__RBG-16-68-12;g__RBG-16-68-12;s__	14	1	1	1			amoA/pmoA hits	Number of amoA/pmoA hits
14_0929_12_20cm_Euryarchaeota_7271_64_19_curated	Diamond, et al. 2019	Soil	South Meadow, Angelo CRR, CA	ggKbase_Unpublished	NA	NA	NA	31.53	2.8	80	783645	6971	224_3	TRUE	FALSE	TRUE	d__Archaea;p__Thermoplasmatota;c__Thermoplasmata;o__RBG-16-68-12;f__RBG-16-68-12;g__RBG-16-68-12;s__RBG-16-68-12 sp005879015	14	1	1	1			amoB/pmoB hits	Number of amoB/pmoB hits
14_0929_12_40cm_Euryarchaeota_7575_64_8_curated	Diamond, et al. 2019	Soil	South Meadow, Angelo CRR, CA	ggKbase_Unpublished	NA	NA	NA	40.67	0	0	978478	5137	224_3	TRUE	FALSE	TRUE	d__Archaea;p__Thermoplasmatota;c__Thermoplasmata;o__RBG-16-68-12;f__RBG-16-68-12;g__RBG-16-68-12;s__RBG-16-68-12 sp005879015	14	1	1	1			amoC/pmoC hits	Number of amoC/pmoC hits
14_1009_09_30cm_Euryarchaeota_8064_64_18_curated	Diamond, et al. 2019	Soil	South Meadow, Angelo CRR, CA	ggKbase_Unpublished	NA	NA	NA	27.88	0	0	512995	6876	224_3	TRUE	FALSE	TRUE	d__Archaea;p__Thermoplasmatota;c__Thermoplasmata;o__RBG-16-68-12;f__RBG-16-68-12;g__RBG-16-68-12;s__RBG-16-68-12 sp005879015	14	1	1	1
14_1009_12_40cm_Euryarchaeota_8797_64_13_curated	Diamond, et al. 2019	Soil	South Meadow, Angelo CRR, CA	ggKbase_Unpublished	NA	NA	NA	78.75	13.83	80	1869035	6565	224_3	TRUE	FALSE	TRUE	d__Archaea;p__Thermoplasmatota;c__Thermoplasmata;o__RBG-16-68-12;f__RBG-16-68-12;g__RBG-16-68-12;s__RBG-16-68-12 sp005879015	14	1	1	1
14_1009_16_30cm_Euryarchaeota_9783_64_15_curated	Diamond, et al. 2019	Soil	South Meadow, Angelo CRR, CA	ggKbase_Unpublished	NA	NA	NA	33.33	0.93	100	763832	6938	224_3	TRUE	FALSE	TRUE	d__Archaea;p__Thermoplasmatota;c__Thermoplasmata;o__RBG-16-68-12;f__RBG-16-68-12;g__RBG-16-68-12;s__RBG-16-68-12 sp005879015	14	1	1	1
14_0927_12_40cm_Euryarchaeota_6587_64_8	Diamond, et al. 2019	Soil	South Meadow, Angelo CRR, CA	ggKbase	GCA_005879015.1	Euryarchaeota_EA_13	PRJNA449266	77.81	5.35	40	1787688	7279	224_3	TRUE	TRUE	TRUE	d__Archaea;p__Thermoplasmatota;c__Thermoplasmata;o__RBG-16-68-12;f__RBG-16-68-12;g__RBG-16-68-12;s__RBG-16-68-12 sp005879015	14	2	2	2
14_0927_12_40cm_Euryarchaeota_6587_64_8_curated	Diamond, et al. 2019	Soil	South Meadow, Angelo CRR, CA	ggKbase_Unpublished	NA	NA	NA	67.19	2.8	0	1579464	7165	224_3	TRUE	FALSE	TRUE	d__Archaea;p__Thermoplasmatota;c__Thermoplasmata;o__RBG-16-68-12;f__RBG-16-68-12;g__RBG-16-68-12;s__RBG-16-68-12 sp005879015	14	2	2	2
14_0929_12_30cm_Euryarchaeota_7471_64_16_curated	Diamond, et al. 2019	Soil	South Meadow, Angelo CRR, CA	ggKbase_Unpublished	NA	NA	NA	42.72	4	75	790068	5789	224_3	TRUE	FALSE	TRUE	d__Archaea;p__Thermoplasmatota;c__Thermoplasmata;o__RBG-16-68-12;f__RBG-16-68-12;g__RBG-16-68-12;s__	14	2	2	2
GCA_005879015.1	Diamond, et al. 2019	Soil	South Meadow, Angelo CRR, CA	GTDB	GCA_005879015.1	Euryarchaeota_EA_13	PRJNA449266	67.19	2.8	0	1577932	7165	224_3	TRUE	FALSE	TRUE	d__Archaea;p__Thermoplasmatota;c__Thermoplasmata;o__RBG-16-68-12;f__RBG-16-68-12;g__RBG-16-68-12;s__RBG-16-68-12 sp005879015	14	2	2	2
Sage1_L_20_16_Maxbin2_116_sub_curated	This Study	Soil	Sagehorn, ER CZO, CA	ggKbase_Unpublished	NA	NA	NA	69.45	3.64	50	1487192	5593	224_4	FALSE	FALSE	TRUE	d__Archaea;p__Thermoplasmatota;c__Thermoplasmata;o__RBG-16-68-12;f__RBG-16-68-12;g__RBG-16-68-12;s__	2	1	1	1
Sage1_R_20_16_MetaBAT_41_curated	This Study	Soil	Sagehorn, ER CZO, CA	ggKbase_Unpublished	NA	NA	NA	84.53	4.02	73.33	1707689	10584	224_4	FALSE	TRUE	TRUE	d__Archaea;p__Thermoplasmatota;c__Thermoplasmata;o__RBG-16-68-12;f__RBG-16-68-12;g__RBG-16-68-12;s__	2	1	1	1
14_0903_02_20cm_Euryarchaeota_58_64_8_curated	Diamond, et al. 2019	Soil	South Meadow, Angelo CRR, CA	ggKbase_Unpublished	NA	NA	NA	89.32	1.33	50	1992239	28852	224_5	TRUE	FALSE	TRUE	d__Archaea;p__Thermoplasmatota;c__Thermoplasmata;o__RBG-16-68-12;f__RBG-16-68-12;g__RBG-16-68-12;s__RBG-16-68-12 sp005879065	47	1	1	1
14_0903_02_30cm_Euryarchaeota_215_64_24_curated	Diamond, et al. 2019	Soil	South Meadow, Angelo CRR, CA	ggKbase_Unpublished	NA	NA	NA	82.43	7.47	83.33	1825228	13720	224_5	TRUE	FALSE	TRUE	d__Archaea;p__Thermoplasmatota;c__Thermoplasmata;o__RBG-16-68-12;f__RBG-16-68-12;g__RBG-16-68-12;s__RBG-16-68-12 sp005879065	47	1	1	1
14_0903_02_40cm_Euryarchaeota_4_64_13_curated	Diamond, et al. 2019	Soil	South Meadow, Angelo CRR, CA	ggKbase_Unpublished	NA	NA	NA	91.44	10.56	40	2275428	16789	224_5	TRUE	FALSE	TRUE	d__Archaea;p__Thermoplasmatota;c__Thermoplasmata;o__RBG-16-68-12;f__RBG-16-68-12;g__RBG-16-68-12;s__RBG-16-68-12 sp005879065	47	1	1	1
14_0903_05_20cm_Euryarchaeota_386_64_6_curated	Diamond, et al. 2019	Soil	South Meadow, Angelo CRR, CA	ggKbase_Unpublished	NA	NA	NA	70.8	1.2	0	1441027	6552	224_5	TRUE	FALSE	TRUE	d__Archaea;p__Thermoplasmatota;c__Thermoplasmata;o__RBG-16-68-12;f__RBG-16-68-12;g__RBG-16-68-12;s__RBG-16-68-12 sp005879065	47	1	1	1
14_0903_05_30cm_Euryarchaeota_4553_64_18	Diamond, et al. 2019	Soil	South Meadow, Angelo CRR, CA	ggKbase_Unpublished	NA	NA	NA	92.35	3.2	60	2091959	24650	224_5	TRUE	FALSE	TRUE	d__Archaea;p__Thermoplasmatota;c__Thermoplasmata;o__RBG-16-68-12;f__RBG-16-68-12;g__RBG-16-68-12;s__RBG-16-68-12 sp005879065	47	1	1	1
14_0903_05_30cm_Euryarchaeota_4553_64_18_curated	Diamond, et al. 2019	Soil	South Meadow, Angelo CRR, CA	ggKbase_Unpublished	NA	NA	NA	93.31	5.6	66.67	2116541	24595	224_5	TRUE	FALSE	TRUE	d__Archaea;p__Thermoplasmatota;c__Thermoplasmata;o__RBG-16-68-12;f__RBG-16-68-12;g__RBG-16-68-12;s__RBG-16-68-12 sp005879065	47	1	1	1
14_0903_05_40cm_Euryarchaeota_544_64_22_curated	Diamond, et al. 2019	Soil	South Meadow, Angelo CRR, CA	ggKbase_Unpublished	NA	NA	NA	88.93	8.8	50	2117571	14691	224_5	TRUE	FALSE	TRUE	d__Archaea;p__Thermoplasmatota;c__Thermoplasmata;o__RBG-16-68-12;f__RBG-16-68-12;g__RBG-16-68-12;s__RBG-16-68-12 sp005879065	47	1	1	1
14_0903_09_40cm_Euryarchaeota_823_63_16_curated	Diamond, et al. 2019	Soil	South Meadow, Angelo CRR, CA	ggKbase_Unpublished	NA	NA	NA	49.64	4.16	75	1282753	6076	224_5	TRUE	FALSE	TRUE	d__Archaea;p__Thermoplasmatota;c__Thermoplasmata;o__RBG-16-68-12;f__RBG-16-68-12;g__RBG-16-68-12;s__RBG-16-68-12 sp005879065	47	1	1	1
14_0903_13_40cm_Euryarchaeota_1458_64_26_curated	Diamond, et al. 2019	Soil	South Meadow, Angelo CRR, CA	ggKbase_Unpublished	NA	NA	NA	75.73	6.4	62.5	1670945	9143	224_5	TRUE	FALSE	TRUE	d__Archaea;p__Thermoplasmatota;c__Thermoplasmata;o__RBG-16-68-12;f__RBG-16-68-12;g__RBG-16-68-12;s__RBG-16-68-12 sp005879065	47	1	1	1
14_0903_16_30cm_Euryarchaeota_5585_64_25_curated	Diamond, et al. 2019	Soil	South Meadow, Angelo CRR, CA	ggKbase_Unpublished	NA	NA	NA	79.45	6.44	72.73	1834647	5034	224_5	TRUE	FALSE	TRUE	d__Archaea;p__Thermoplasmatota;c__Thermoplasmata;o__RBG-16-68-12;f__RBG-16-68-12;g__RBG-16-68-12;s__RBG-16-68-12 sp005879065	47	1	1	1
14_0903_16_40cm_Euryarchaeota_5739_64_24_curated	Diamond, et al. 2019	Soil	South Meadow, Angelo CRR, CA	ggKbase_Unpublished	NA	NA	NA	77.96	5.45	71.43	1681865	7114	224_5	TRUE	FALSE	TRUE	d__Archaea;p__Thermoplasmatota;c__Thermoplasmata;o__RBG-16-68-12;f__RBG-16-68-12;g__RBG-16-68-12;s__RBG-16-68-12 sp005879065	47	1	1	1
14_0919_05_20cm_Euryarchaeota_1526_64_6_curated	Diamond, et al. 2019	Soil	South Meadow, Angelo CRR, CA	ggKbase_Unpublished	NA	NA	NA	85.2	4	16.67	1989400	15874	224_5	TRUE	FALSE	TRUE	d__Archaea;p__Thermoplasmatota;c__Thermoplasmata;o__RBG-16-68-12;f__RBG-16-68-12;g__RBG-16-68-12;s__RBG-16-68-12 sp005879065	47	1	1	1
14_0919_12_20cm_Euryarchaeota_1825_64_12_curated	Diamond, et al. 2019	Soil	South Meadow, Angelo CRR, CA	ggKbase_Unpublished	NA	NA	NA	61.1	4.48	100	1456551	4074	224_5	TRUE	FALSE	TRUE	d__Archaea;p__Thermoplasmatota;c__Thermoplasmata;o__RBG-16-68-12;f__RBG-16-68-12;g__RBG-16-68-12;s__RBG-16-68-12 sp005879065	47	1	1	1
14_0927_02_20cm_Euryarchaeota_1932_64_8_curated	Diamond, et al. 2019	Soil	South Meadow, Angelo CRR, CA	ggKbase_Unpublished	NA	NA	NA	91.27	2.48	50	2023189	25932	224_5	TRUE	FALSE	TRUE	d__Archaea;p__Thermoplasmatota;c__Thermoplasmata;o__RBG-16-68-12;f__RBG-16-68-12;g__RBG-16-68-12;s__RBG-16-68-12 sp005879065	47	1	1	1
14_0927_02_40cm_Euryarchaeota_2073_64_39_curated	Diamond, et al. 2019	Soil	South Meadow, Angelo CRR, CA	ggKbase_Unpublished	NA	NA	NA	67.26	3.2	60	1478922	9383	224_5	TRUE	FALSE	TRUE	d__Archaea;p__Thermoplasmatota;c__Thermoplasmata;o__RBG-16-68-12;f__RBG-16-68-12;g__RBG-16-68-12;s__RBG-16-68-12 sp005879065	47	1	1	1
14_0927_05_20cm_Euryarchaeota_2152_64_16_curated	Diamond, et al. 2019	Soil	South Meadow, Angelo CRR, CA	ggKbase_Unpublished	NA	NA	NA	91.87	5.2	75	2025870	21869	224_5	TRUE	FALSE	TRUE	d__Archaea;p__Thermoplasmatota;c__Thermoplasmata;o__RBG-16-68-12;f__RBG-16-68-12;g__RBG-16-68-12;s__RBG-16-68-12 sp005879065	47	1	1	1
14_0927_05_40cm_Euryarchaeota_2328_64_20_curated	Diamond, et al. 2019	Soil	South Meadow, Angelo CRR, CA	ggKbase_Unpublished	NA	NA	NA	90.67	4.27	57.14	1982817	20725	224_5	TRUE	FALSE	TRUE	d__Archaea;p__Thermoplasmatota;c__Thermoplasmata;o__RBG-16-68-12;f__RBG-16-68-12;g__RBG-16-68-12;s__RBG-16-68-12 sp005879065	47	1	1	1
14_0927_09_20cm_Euryarchaeota_6086_64_13_curated	Diamond, et al. 2019	Soil	South Meadow, Angelo CRR, CA	ggKbase	GCA_005878575.1	Euryarchaeota_EA_9	PRJNA449266	75.29	4.27	42.86	1576667	11309	224_5	TRUE	FALSE	TRUE	d__Archaea;p__Thermoplasmatota;c__Thermoplasmata;o__RBG-16-68-12;f__RBG-16-68-12;g__RBG-16-68-12;s__RBG-16-68-12 sp005879065	47	1	1	1
14_0927_09_40cm_Euryarchaeota_6247_64_11_curated	Diamond, et al. 2019	Soil	South Meadow, Angelo CRR, CA	ggKbase_Unpublished	NA	NA	NA	70.03	8	84.62	1493164	4383	224_5	TRUE	FALSE	TRUE	d__Archaea;p__Thermoplasmatota;c__Thermoplasmata;o__RBG-16-68-12;f__RBG-16-68-12;g__RBG-16-68-12;s__RBG-16-68-12 sp005879065	47	1	1	1
14_0929_02_20cm_Euryarchaeota_2471_64_17_curated	Diamond, et al. 2019	Soil	South Meadow, Angelo CRR, CA	ggKbase_Unpublished	NA	NA	NA	89.57	6.53	70	2111018	13512	224_5	TRUE	FALSE	TRUE	d__Archaea;p__Thermoplasmatota;c__Thermoplasmata;o__RBG-16-68-12;f__RBG-16-68-12;g__RBG-16-68-12;s__RBG-16-68-12 sp005879065	47	1	1	1
14_0929_02_30cm_Euryarchaeota_2667_64_54_curated	Diamond, et al. 2019	Soil	South Meadow, Angelo CRR, CA	ggKbase_Unpublished	NA	NA	NA	65.01	3.01	72.73	1315885	8068	224_5	TRUE	FALSE	TRUE	d__Archaea;p__Thermoplasmatota;c__Thermoplasmata;o__RBG-16-68-12;f__RBG-16-68-12;g__RBG-16-68-12;s__RBG-16-68-12 sp005879065	47	1	1	1
14_0929_02_40cm_Euryarchaeota_2863_64_58_curated	Diamond, et al. 2019	Soil	South Meadow, Angelo CRR, CA	ggKbase_Unpublished	NA	NA	NA	65.15	5.33	66.67	1569886	6520	224_5	TRUE	FALSE	TRUE	d__Archaea;p__Thermoplasmatota;c__Thermoplasmata;o__RBG-16-68-12;f__RBG-16-68-12;g__RBG-16-68-12;s__RBG-16-68-12 sp005879065	47	1	1	1
14_0929_05_30cm_Euryarchaeota_3217_64_39_curated	Diamond, et al. 2019	Soil	South Meadow, Angelo CRR, CA	ggKbase_Unpublished	NA	NA	NA	79.91	7.51	81.25	1742816	7365	224_5	TRUE	FALSE	TRUE	d__Archaea;p__Thermoplasmatota;c__Thermoplasmata;o__RBG-16-68-12;f__RBG-16-68-12;g__RBG-16-68-12;s__RBG-16-68-12 sp005879065	47	1	1	1
14_0929_05_40cm_Euryarchaeota_3390_64_17_curated	Diamond, et al. 2019	Soil	South Meadow, Angelo CRR, CA	ggKbase	GCA_005879105.1	Euryarchaeota_EA_1	PRJNA449266	87.87	4.8	25	2058629	22960	224_5	TRUE	FALSE	TRUE	d__Archaea;p__Thermoplasmatota;c__Thermoplasmata;o__RBG-16-68-12;f__RBG-16-68-12;g__RBG-16-68-12;s__RBG-16-68-12 sp005879065	47	1	1	1
14_0929_09_30cm_Euryarchaeota_6917_64_14_curated	Diamond, et al. 2019	Soil	South Meadow, Angelo CRR, CA	ggKbase_Unpublished	NA	NA	NA	61.47	4	100	1612445	5279	224_5	TRUE	FALSE	TRUE	d__Archaea;p__Thermoplasmatota;c__Thermoplasmata;o__RBG-16-68-12;f__RBG-16-68-12;g__RBG-16-68-12;s__RBG-16-68-12 sp005879065	47	1	1	1
14_0929_12_20cm_Euryarchaeota_7250_64_13_curated	Diamond, et al. 2019	Soil	South Meadow, Angelo CRR, CA	ggKbase_Unpublished	NA	NA	NA	35.73	0	0	552863	4285	224_5	TRUE	FALSE	TRUE	d__Archaea;p__Thermoplasmatota;c__Thermoplasmata;o__RBG-16-68-12;f__RBG-16-68-12;g__RBG-16-68-12;s__RBG-16-68-12 sp005879065	47	1	1	1
14_1009_02_40cm_Euryarchaeota_3835_64_43_curated	Diamond, et al. 2019	Soil	South Meadow, Angelo CRR, CA	ggKbase_Unpublished	NA	NA	NA	78.5	5.6	87.5	1751688	7018	224_5	TRUE	FALSE	TRUE	d__Archaea;p__Thermoplasmatota;c__Thermoplasmata;o__RBG-16-68-12;f__RBG-16-68-12;g__RBG-16-68-12;s__RBG-16-68-12 sp005879065	47	1	1	1
14_1009_05_20cm_Euryarchaeota_3996_64_6_curated	Diamond, et al. 2019	Soil	South Meadow, Angelo CRR, CA	ggKbase_Unpublished	NA	NA	NA	78.41	2.03	77.78	1640539	9523	224_5	TRUE	FALSE	TRUE	d__Archaea;p__Thermoplasmatota;c__Thermoplasmata;o__RBG-16-68-12;f__RBG-16-68-12;g__RBG-16-68-12;s__RBG-16-68-12 sp005879065	47	1	1	1
14_1009_05_30cm_Euryarchaeota_4198_64_14_curated	Diamond, et al. 2019	Soil	South Meadow, Angelo CRR, CA	ggKbase_Unpublished	NA	NA	NA	92.67	6.4	40	2115877	20830	224_5	TRUE	FALSE	TRUE	d__Archaea;p__Thermoplasmatota;c__Thermoplasmata;o__RBG-16-68-12;f__RBG-16-68-12;g__RBG-16-68-12;s__RBG-16-68-12 sp005879065	47	1	1	1
14_1009_12_30cm_Euryarchaeota_8599_64_10_curated	Diamond, et al. 2019	Soil	South Meadow, Angelo CRR, CA	ggKbase_Unpublished	NA	NA	NA	44.3	0.8	0	1049630	3996	224_5	TRUE	FALSE	TRUE	d__Archaea;p__Thermoplasmatota;c__Thermoplasmata;o__RBG-16-68-12;f__RBG-16-68-12;g__RBG-16-68-12;s__RBG-16-68-12 sp005879065	47	1	2	2
14_1009_13_20cm_Euryarchaeota_8979_63_6_curated	Diamond, et al. 2019	Soil	South Meadow, Angelo CRR, CA	ggKbase_Unpublished	NA	NA	NA	70.01	2	33.33	1706660	10851	224_5	TRUE	FALSE	TRUE	d__Archaea;p__Thermoplasmatota;c__Thermoplasmata;o__RBG-16-68-12;f__RBG-16-68-12;g__RBG-16-68-12;s__RBG-16-68-12 sp005879065	47	1	0	0
14_1009_13_30cm_Euryarchaeota_9208_64_37_curated	Diamond, et al. 2019	Soil	South Meadow, Angelo CRR, CA	ggKbase_Unpublished	NA	NA	NA	55.81	5.42	69.23	1347637	6560	224_5	TRUE	FALSE	TRUE	d__Archaea;p__Thermoplasmatota;c__Thermoplasmata;o__RBG-16-68-12;f__RBG-16-68-12;g__RBG-16-68-12;s__RBG-16-68-12 sp005879065	47	1	1	1
14_1009_13_40cm_Euryarchaeota_9399_63_18_curated	Diamond, et al. 2019	Soil	South Meadow, Angelo CRR, CA	ggKbase_Unpublished	NA	NA	NA	32.71	0.93	0	850835	6006	224_5	TRUE	FALSE	TRUE	d__Archaea;p__Thermoplasmatota;c__Thermoplasmata;o__RBG-16-68-12;f__RBG-16-68-12;g__RBG-16-68-12;s__	47	1	1	1
14_1009_16_20cm_Euryarchaeota_9465_64_7_curated	Diamond, et al. 2019	Soil	South Meadow, Angelo CRR, CA	ggKbase	GCA_005879065.1	Euryarchaeota_EA_5	PRJNA449266	86.8	1.6	0	1839747	13645	224_5	TRUE	FALSE	TRUE	d__Archaea;p__Thermoplasmatota;c__Thermoplasmata;o__RBG-16-68-12;f__RBG-16-68-12;g__RBG-16-68-12;s__RBG-16-68-12 sp005879065	47	1	1	1
14_1009_16_30cm_Euryarchaeota_9999_63_60_curated	Diamond, et al. 2019	Soil	South Meadow, Angelo CRR, CA	ggKbase_Unpublished	NA	NA	NA	56.28	8.48	75	1445191	4162	224_5	TRUE	FALSE	TRUE	d__Archaea;p__Thermoplasmatota;c__Thermoplasmata;o__RBG-16-68-12;f__RBG-16-68-12;g__RBG-16-68-12;s__RBG-16-68-12 sp005879065	47	1	1	1
15_D_Glu_20_2_24_1_Maxbin2_005_curated	This Study	Microcosim Soil	South Meadow, Angelo CRR, CA	ggKbase_Unpublished	NA	NA	NA	86.11	4.93	25	1976778	9728	224_5	TRUE	FALSE	TRUE	d__Archaea;p__Thermoplasmatota;c__Thermoplasmata;o__RBG-16-68-12;f__RBG-16-68-12;g__RBG-16-68-12;s__RBG-16-68-12 sp005879065	47	1	1	1
15_D_Glu_40_2_24_1_Abawaca2_Abawaca2_24_curated	This Study	Microcosim Soil	South Meadow, Angelo CRR, CA	ggKbase_Unpublished	NA	NA	NA	76.91	2.4	50	1687275	13274	224_5	TRUE	FALSE	TRUE	d__Archaea;p__Thermoplasmatota;c__Thermoplasmata;o__RBG-16-68-12;f__RBG-16-68-12;g__RBG-16-68-12;s__RBG-16-68-12 sp005879065	47	1	1	1
15_D_Met_40_2_24_1_CONCOCT_41_curated	This Study	Microcosim Soil	South Meadow, Angelo CRR, CA	ggKbase_Unpublished	NA	NA	NA	87.57	9	50	2236018	7458	224_5	TRUE	FALSE	TRUE	d__Archaea;p__Thermoplasmatota;c__Thermoplasmata;o__RBG-16-68-12;f__RBG-16-68-12;g__RBG-16-68-12;s__RBG-16-68-12 sp005879065	47	1	1	1
15_D_Rain_20_2_09082015_Maxbin2_004_curated	This Study	Microcosim Soil	South Meadow, Angelo CRR, CA	ggKbase_Unpublished	NA	NA	NA	86.76	4.8	55.56	1895951	13032	224_5	TRUE	FALSE	TRUE	d__Archaea;p__Thermoplasmatota;c__Thermoplasmata;o__RBG-16-68-12;f__RBG-16-68-12;g__RBG-16-68-12;s__RBG-16-68-12 sp005879065	47	1	1	1
15_D_Rain_20_2_11112015_CONCOCT_29_curated	This Study	Microcosim Soil	South Meadow, Angelo CRR, CA	ggKbase_Unpublished	NA	NA	NA	85.76	2.27	100	1885938	12415	224_5	TRUE	FALSE	TRUE	d__Archaea;p__Thermoplasmatota;c__Thermoplasmata;o__RBG-16-68-12;f__RBG-16-68-12;g__RBG-16-68-12;s__RBG-16-68-12 sp005879065	47	1	1	1
15_D_Rain_20_5_09082015_CONCOCT_21_curated	This Study	Microcosim Soil	South Meadow, Angelo CRR, CA	ggKbase_Unpublished	NA	NA	NA	91.07	1.2	33.33	2015815	16885	224_5	TRUE	TRUE	TRUE	d__Archaea;p__Thermoplasmatota;c__Thermoplasmata;o__RBG-16-68-12;f__RBG-16-68-12;g__RBG-16-68-12;s__RBG-16-68-12 sp005879065	47	1	1	1
15_D_Rain_20_5_11112015_CONCOCT_41_curated	This Study	Microcosim Soil	South Meadow, Angelo CRR, CA	ggKbase_Unpublished	NA	NA	NA	74.18	1.64	50	1819192	6698	224_5	TRUE	FALSE	TRUE	d__Archaea;p__Thermoplasmatota;c__Thermoplasmata;o__RBG-16-68-12;f__RBG-16-68-12;g__RBG-16-68-12;s__RBG-16-68-12 sp005879065	47	1	1	1
15_D_Rain_40_2_09082015_CONCOCT_44_curated	This Study	Microcosim Soil	South Meadow, Angelo CRR, CA	ggKbase_Unpublished	NA	NA	NA	90.18	9.05	50	2177037	10238	224_5	TRUE	FALSE	TRUE	d__Archaea;p__Thermoplasmatota;c__Thermoplasmata;o__RBG-16-68-12;f__RBG-16-68-12;g__RBG-16-68-12;s__RBG-16-68-12 sp005879065	47	1	1	1
15_D_Rain_40_2_11112015_Maxbin2_001_curated	This Study	Microcosim Soil	South Meadow, Angelo CRR, CA	ggKbase_Unpublished	NA	NA	NA	89.38	3.73	62.5	2005141	9756	224_5	TRUE	FALSE	TRUE	d__Archaea;p__Thermoplasmatota;c__Thermoplasmata;o__RBG-16-68-12;f__RBG-16-68-12;g__RBG-16-68-12;s__RBG-16-68-12 sp005879065	47	1	1	1
15_D_Wat_20_2_0_1_Maxbin2_005_curated	This Study	Microcosim Soil	South Meadow, Angelo CRR, CA	ggKbase_Unpublished	NA	NA	NA	89.02	4	42.86	1951381	11459	224_5	TRUE	FALSE	TRUE	d__Archaea;p__Thermoplasmatota;c__Thermoplasmata;o__RBG-16-68-12;f__RBG-16-68-12;g__RBG-16-68-12;s__RBG-16-68-12 sp005879065	47	1	1	1
15_D_Wat_20_2_24_1_Maxbin2_004_curated	This Study	Microcosim Soil	South Meadow, Angelo CRR, CA	ggKbase_Unpublished	NA	NA	NA	90.27	2.8	40	1942877	11471	224_5	TRUE	FALSE	TRUE	d__Archaea;p__Thermoplasmatota;c__Thermoplasmata;o__RBG-16-68-12;f__RBG-16-68-12;g__RBG-16-68-12;s__RBG-16-68-12 sp005879065	47	1	1	1
GCA_005879065.1	Diamond, et al. 2019	Soil	South Meadow, Angelo CRR, CA	GTDB	GCA_005879065.1	Euryarchaeota_EA_5	PRJNA449266	86.8	1.6	0	1837070	13645	224_5	TRUE	FALSE	TRUE	d__Archaea;p__Thermoplasmatota;c__Thermoplasmata;o__RBG-16-68-12;f__RBG-16-68-12;g__RBG-16-68-12;s__RBG-16-68-12 sp005879065	47	1	1	1
14_0929_09_40cm_Bacteria_7113_68_8_curated	Diamond, et al. 2019	Soil	South Meadow, Angelo CRR, CA	ggKbase_Unpublished	NA	NA	NA	15.44	0.88	100	337186	4330	225_0	FALSE	TRUE	TRUE	d__Archaea;p__Thermoplasmatota;c__Thermoplasmata;o__RBG-16-68-12;f__RBG-16-68-12;g__RBG-16-68-12;s__	1	1	1	1
15con2h1_8_Maxbin2_128_sub_curated	This Study	Soil	Rivendell, Angelo CRR, CA	ggKbase_Unpublished	NA	NA	NA	78.11	4.22	44.44	1716035	4816	226_0	FALSE	TRUE	TRUE	d__Archaea;p__Thermoplasmatota;c__Thermoplasmata;o__RBG-16-68-12;f__RBG-16-68-12;g__RBG-16-68-12;s__	1	1	1	1
14_0929_02_40cm_Euryarchaeota_2838_66_7	Diamond, et al. 2019	Soil	South Meadow, Angelo CRR, CA	ggKbase	GCA_005878415.1	Euryarchaeota_EA_23	PRJNA449266	82.7	5.26	81.82	1899728	8692	227_1	TRUE	TRUE	FALSE	d__Archaea;p__Thermoplasmatota;c__Thermoplasmata;o__RBG-16-68-12;f__RBG-16-68-12;g__RBG-16-68-12;s__RBG-16-68-12 sp005878415	2	0	0	0
GCA_005878415.1	Diamond, et al. 2019	Soil	South Meadow, Angelo CRR, CA	GTDB	GCA_005878415.1	Euryarchaeota_EA_23	PRJNA449266	77.74	3.93	63.64	1743368	7807	227_1	TRUE	FALSE	FALSE	d__Archaea;p__Thermoplasmatota;c__Thermoplasmata;o__RBG-16-68-12;f__RBG-16-68-12;g__RBG-16-68-12;s__RBG-16-68-12 sp005878415	2	0	0	0
Sage1_R_100_16_Maxbin2_161_sub_curated	This Study	Soil	Sagehorn, ER CZO, CA	ggKbase_Unpublished	NA	NA	NA	65.52	5.24	100	1497189	7106	227_2	FALSE	TRUE	TRUE	d__Archaea;p__Thermoplasmatota;c__Thermoplasmata;o__RBG-16-68-12;f__RBG-16-68-12;g__RBG-16-68-12;s__	2	1	1	1
Sage1_R_113_16_Maxbin2_176_sub_curated	This Study	Soil	Sagehorn, ER CZO, CA	ggKbase_Unpublished	NA	NA	NA	72	10	73.33	1821781	6224	227_2	FALSE	FALSE	TRUE	d__Archaea;p__Thermoplasmatota;c__Thermoplasmata;o__RBG-16-68-12;f__RBG-16-68-12;g__RBG-16-68-12;s__	2	1	1	1
Sage1_L_80_16_Maxbin2_066_sub_curated	This Study	Soil	Sagehorn, ER CZO, CA	ggKbase_Unpublished	NA	NA	NA	81.85	13.12	81.82	2073206	4621	227_3	FALSE	TRUE	TRUE	d__Archaea;p__Thermoplasmatota;c__Thermoplasmata;o__RBG-16-68-12;f__RBG-16-68-12;g__RBG-16-68-12;s__	1	1	1	1
15con2h1_8_Maxbin2_011_curated	This Study	Soil	Rivendell, Angelo CRR, CA	ggKbase_Unpublished	NA	NA	NA	94.43	4.78	40	2264960	20657	228_1	FALSE	TRUE	TRUE	d__Archaea;p__Thermoplasmatota;c__Thermoplasmata;o__RBG-16-68-12;f__RBG-16-68-12;g__RBG-16-68-12;s__	2	1	1	1
15con1_8_Abawaca2_216_sub_curated	This Study	Soil	Rivendell, Angelo CRR, CA	ggKbase_Unpublished	NA	NA	NA	83.55	7.2	18.18	1831727	22026	228_1	FALSE	FALSE	TRUE	d__Archaea;p__Thermoplasmatota;c__Thermoplasmata;o__RBG-16-68-12;f__RBG-16-68-12;g__RBG-16-68-12;s__	2	2	1	1
14_0927_09_40cm_Euryarchaeota_6181_64_10	Diamond, et al. 2019	Soil	South Meadow, Angelo CRR, CA	ggKbase_Unpublished	NA	NA	NA	91.87	4.44	62.5	2082467	21047	228_2	TRUE	TRUE	FALSE	d__Archaea;p__Thermoplasmatota;c__Thermoplasmata;o__RBG-16-68-12;f__RBG-16-68-12;g__RBG-16-68-12;s__RBG-16-68-12 sp005878995	2	0	0	0
GCA_005878995.1	Diamond, et al. 2019	Soil	South Meadow, Angelo CRR, CA	GTDB	GCA_005878995.1	Euryarchaeota_EA_15	PRJNA449266	72.53	3.6	50	1672198	9127	228_2	TRUE	FALSE	FALSE	d__Archaea;p__Thermoplasmatota;c__Thermoplasmata;o__RBG-16-68-12;f__RBG-16-68-12;g__RBG-16-68-12;s__RBG-16-68-12 sp005878995	2	0	0	0
14_0903_05_40cm_Euryarchaeota_487_64_7	Diamond, et al. 2019	Soil	South Meadow, Angelo CRR, CA	ggKbase_Unpublished	NA	NA	NA	90.81	3.2	20	1879777	15154	228_3	TRUE	FALSE	FALSE	d__Archaea;p__Thermoplasmatota;c__Thermoplasmata;o__RBG-16-68-12;f__RBG-16-68-12;g__RBG-16-68-12;s__RBG-16-68-12 sp005878485	10	0	0	0
14_0903_13_40cm_Euryarchaeota_1413_65_11_curated	Diamond, et al. 2019	Soil	South Meadow, Angelo CRR, CA	ggKbase	GCA_005878395.1	Euryarchaeota_EA_20	PRJNA449266	73.47	4.4	50	2174743	7590	228_3	TRUE	FALSE	TRUE	d__Archaea;p__Thermoplasmatota;c__Thermoplasmata;o__RBG-16-68-12;f__RBG-16-68-12;g__RBG-16-68-12;s__RBG-16-68-12 sp005878395	10	1	1	1
14_0903_16_40cm_Euryarchaeota_5844_65_10_curated	Diamond, et al. 2019	Soil	South Meadow, Angelo CRR, CA	ggKbase_Unpublished	NA	NA	NA	12.58	0	0	679121	5194	228_3	TRUE	FALSE	TRUE	d__Archaea;p__Thermoplasmatota;c__Thermoplasmata;o__RBG-16-68-12;f__RBG-16-68-12;g__RBG-16-68-12;s__	10	1	1	1
14_0929_05_40cm_Euryarchaeota_3410_64_11_curated	Diamond, et al. 2019	Soil	South Meadow, Angelo CRR, CA	ggKbase	GCA_005878485.1	Euryarchaeota_EA_17	PRJNA449266	89.65	1.6	0	2085587	15056	228_3	TRUE	TRUE	TRUE	d__Archaea;p__Thermoplasmatota;c__Thermoplasmata;o__RBG-16-68-12;f__RBG-16-68-12;g__RBG-16-68-12;s__RBG-16-68-12 sp005878485	10	1	1	1
14_1009_05_40cm_Euryarchaeota_4401_64_5_curated	Diamond, et al. 2019	Soil	South Meadow, Angelo CRR, CA	ggKbase_Unpublished	NA	NA	NA	70.98	0.08	100	1400768	6686	228_3	TRUE	FALSE	TRUE	d__Archaea;p__Thermoplasmatota;c__Thermoplasmata;o__RBG-16-68-12;f__RBG-16-68-12;g__RBG-16-68-12;s__RBG-16-68-12 sp005878485	10	1	1	1
14_1009_09_40cm_Euryarchaeota_8253_64_7_curated	Diamond, et al. 2019	Soil	South Meadow, Angelo CRR, CA	ggKbase_Unpublished	NA	NA	NA	35.44	0.92	100	716000	5171	228_3	TRUE	FALSE	TRUE	d__Archaea;p__Thermoplasmatota;c__Thermoplasmata;o__RBG-16-68-12;f__RBG-16-68-12;g__RBG-16-68-12;s__RBG-16-68-12 sp005878395	10	1	1	1
14_1009_16_30cm_Euryarchaeota_9719_64_12_curated	Diamond, et al. 2019	Soil	South Meadow, Angelo CRR, CA	ggKbase_Unpublished	NA	NA	NA	70.24	7.82	78.57	1713909	5378	228_3	TRUE	FALSE	TRUE	d__Archaea;p__Thermoplasmatota;c__Thermoplasmata;o__RBG-16-68-12;f__RBG-16-68-12;g__RBG-16-68-12;s__RBG-16-68-12 sp005878485	10	1	1	1
14_1009_16_40cm_Euryarchaeota_10312_64_21_curated	Diamond, et al. 2019	Soil	South Meadow, Angelo CRR, CA	ggKbase_Unpublished	NA	NA	NA	36.59	3.2	33.33	1333264	4269	228_3	TRUE	FALSE	TRUE	d__Archaea;p__Thermoplasmatota;c__Thermoplasmata;o__RBG-16-68-12;f__RBG-16-68-12;g__RBG-16-68-12;s__RBG-16-68-12 sp005878485	10	1	1	1
GCA_005878395.1	Diamond, et al. 2019	Soil	South Meadow, Angelo CRR, CA	GTDB	GCA_005878395.1	Euryarchaeota_EA_20	PRJNA449266	73.47	4.4	50	2169548	7590	228_3	TRUE	FALSE	TRUE	d__Archaea;p__Thermoplasmatota;c__Thermoplasmata;o__RBG-16-68-12;f__RBG-16-68-12;g__RBG-16-68-12;s__RBG-16-68-12 sp005878395	10	1	1	1
GCA_005878485.1	Diamond, et al. 2019	Soil	South Meadow, Angelo CRR, CA	GTDB	GCA_005878485.1	Euryarchaeota_EA_17	PRJNA449266	89.65	1.6	0	2081505	15056	228_3	TRUE	FALSE	TRUE	d__Archaea;p__Thermoplasmatota;c__Thermoplasmata;o__RBG-16-68-12;f__RBG-16-68-12;g__RBG-16-68-12;s__RBG-16-68-12 sp005878485	10	1	1	1
14_0903_05_40cm_Euryarchaeota_588_64_16_curated	Diamond, et al. 2019	Soil	South Meadow, Angelo CRR, CA	ggKbase_Unpublished	NA	NA	NA	26.17	1.87	100	692110	5663	229_1	FALSE	FALSE	TRUE	d__Archaea;p__Thermoplasmatota;c__Thermoplasmata;o__RBG-16-68-12;f__RBG-16-68-12;g__RBG-16-68-12;s__	5	1	1	1
14_0903_09_40cm_Euryarchaeota_822_64_7_curated	Diamond, et al. 2019	Soil	South Meadow, Angelo CRR, CA	ggKbase_Unpublished	NA	NA	NA	41	0	0	881895	5138	229_1	FALSE	FALSE	TRUE	d__Archaea;p__Thermoplasmatota;c__Thermoplasmata;o__RBG-16-68-12;f__RBG-16-68-12;g__RBG-16-68-12;s__	5	1	1	1
14_0903_16_40cm_Euryarchaeota_5771_64_18_curated	Diamond, et al. 2019	Soil	South Meadow, Angelo CRR, CA	ggKbase_Unpublished	NA	NA	NA	45.31	3.2	60	1026293	4727	229_1	FALSE	FALSE	TRUE	d__Archaea;p__Thermoplasmatota;c__Thermoplasmata;o__RBG-16-68-12;f__RBG-16-68-12;g__RBG-16-68-12;s__	5	1	1	1
14_0927_09_40cm_Euryarchaeota_6252_65_13_curated	Diamond, et al. 2019	Soil	South Meadow, Angelo CRR, CA	ggKbase_Unpublished	NA	NA	NA	49.21	0	0	1058961	7802	229_1	FALSE	TRUE	TRUE	d__Archaea;p__Thermoplasmatota;c__Thermoplasmata;o__RBG-16-68-12;f__RBG-16-68-12;g__RBG-16-68-12;s__	5	1	1	1
14_1009_16_30cm_Euryarchaeota_9936_63_13_curated	Diamond, et al. 2019	Soil	South Meadow, Angelo CRR, CA	ggKbase_Unpublished	NA	NA	NA	35.36	5.61	92.31	1387835	4652	229_1	FALSE	FALSE	TRUE	d__Archaea;p__Thermoplasmatota;c__Thermoplasmata;o__RBG-16-68-12;f__RBG-16-68-12;g__RBG-16-68-12;s__	5	1	1	1
15_D_Glu_40_5_24_1_Abawaca2_1_curated	This Study	Microcosim Soil	South Meadow, Angelo CRR, CA	ggKbase_Unpublished	NA	NA	NA	26.88	1.6	50	501192	1228	230_1	TRUE	FALSE	FALSE	d__Archaea;p__Thermoplasmatota;c__Thermoplasmata;o__RBG-16-68-12;f__RBG-16-68-12;g__RBG-16-68-12;s__	19	0	0	0
14_0903_05_30cm_Euryarchaeota_4575_64_13_curated	Diamond, et al. 2019	Soil	South Meadow, Angelo CRR, CA	ggKbase_Unpublished	NA	NA	NA	91.27	12.12	94.74	2112232	11258	230_1	TRUE	FALSE	TRUE	d__Archaea;p__Thermoplasmatota;c__Thermoplasmata;o__RBG-16-68-12;f__RBG-16-68-12;g__RBG-16-68-12;s__RBG-16-68-12 sp005879045	19	1	1	1
14_0903_13_30cm_Euryarchaeota_5207_64_16_curated	Diamond, et al. 2019	Soil	South Meadow, Angelo CRR, CA	ggKbase_Unpublished	NA	NA	NA	55.01	5.2	71.43	1230932	6115	230_1	TRUE	FALSE	TRUE	d__Archaea;p__Thermoplasmatota;c__Thermoplasmata;o__RBG-16-68-12;f__RBG-16-68-12;g__RBG-16-68-12;s__RBG-16-68-12 sp005879045	19	1	0	0
14_0903_13_40cm_Euryarchaeota_1427_64_8_curated	Diamond, et al. 2019	Soil	South Meadow, Angelo CRR, CA	ggKbase	GCA_005879045.1	Euryarchaeota_EA_6	PRJNA449266	78.86	3.2	75	1700037	7027	230_1	TRUE	TRUE	TRUE	d__Archaea;p__Thermoplasmatota;c__Thermoplasmata;o__RBG-16-68-12;f__RBG-16-68-12;g__RBG-16-68-12;s__RBG-16-68-12 sp005879045	19	1	1	1
14_0903_16_40cm_Euryarchaeota_5852_64_32_curated	Diamond, et al. 2019	Soil	South Meadow, Angelo CRR, CA	ggKbase_Unpublished	NA	NA	NA	21.03	0	0	321369	3410	230_1	TRUE	FALSE	TRUE	d__Archaea;p__Thermoplasmatota;c__Thermoplasmata;o__RBG-16-68-12;f__RBG-16-68-12;g__RBG-16-68-12;s__RBG-16-68-12 sp005879045	19	1	1	1
14_0927_05_40cm_Euryarchaeota_2356_64_15_curated	Diamond, et al. 2019	Soil	South Meadow, Angelo CRR, CA	ggKbase_Unpublished	NA	NA	NA	85.54	12.72	64	2149245	9073	230_1	TRUE	FALSE	TRUE	d__Archaea;p__Thermoplasmatota;c__Thermoplasmata;o__RBG-16-68-12;f__RBG-16-68-12;g__RBG-16-68-12;s__RBG-16-68-12 sp005879045	19	1	1	1
14_0927_09_40cm_Euryarchaeota_6187_64_10_curated	Diamond, et al. 2019	Soil	South Meadow, Angelo CRR, CA	ggKbase_Unpublished	NA	NA	NA	66.81	1.6	33.33	1409462	7090	230_1	TRUE	FALSE	TRUE	d__Archaea;p__Thermoplasmatota;c__Thermoplasmata;o__RBG-16-68-12;f__RBG-16-68-12;g__RBG-16-68-12;s__RBG-16-68-12 sp005879045	19	1	1	1
14_0929_09_40cm_Euryarchaeota_7092_64_12_curated	Diamond, et al. 2019	Soil	South Meadow, Angelo CRR, CA	ggKbase_Unpublished	NA	NA	NA	24.06	2.61	75	703206	2417	230_1	TRUE	FALSE	TRUE	d__Archaea;p__Thermoplasmatota;c__Thermoplasmata;o__RBG-16-68-12;f__RBG-16-68-12;g__RBG-16-68-12;s__	19	1	0	0
14_1009_02_40cm_Euryarchaeota_3866_64_7_curated	Diamond, et al. 2019	Soil	South Meadow, Angelo CRR, CA	ggKbase_Unpublished	NA	NA	NA	78.47	3.2	80	1899201	7079	230_1	TRUE	FALSE	TRUE	d__Archaea;p__Thermoplasmatota;c__Thermoplasmata;o__RBG-16-68-12;f__RBG-16-68-12;g__RBG-16-68-12;s__RBG-16-68-12 sp005879045	19	1	1	1
14_1009_05_40cm_Euryarchaeota_4438_64_28_curated	Diamond, et al. 2019	Soil	South Meadow, Angelo CRR, CA	ggKbase_Unpublished	NA	NA	NA	77.61	11.95	69.57	2050148	6951	230_1	TRUE	FALSE	TRUE	d__Archaea;p__Thermoplasmatota;c__Thermoplasmata;o__RBG-16-68-12;f__RBG-16-68-12;g__RBG-16-68-12;s__RBG-16-68-12 sp005879045	19	1	1	1
14_1009_09_40cm_Euryarchaeota_8209_64_9	Diamond, et al. 2019	Soil	South Meadow, Angelo CRR, CA	ggKbase_Unpublished	NA	NA	NA	73.58	4	66.67	1779436	11554	230_1	TRUE	FALSE	TRUE	d__Archaea;p__Thermoplasmatota;c__Thermoplasmata;o__RBG-16-68-12;f__RBG-16-68-12;g__RBG-16-68-12;s__RBG-16-68-12 sp005879045	19	1	1	1
14_1009_09_40cm_Euryarchaeota_8209_64_9_curated	Diamond, et al. 2019	Soil	South Meadow, Angelo CRR, CA	ggKbase_Unpublished	NA	NA	NA	72.24	3.2	60	1741675	11212	230_1	TRUE	FALSE	TRUE	d__Archaea;p__Thermoplasmatota;c__Thermoplasmata;o__RBG-16-68-12;f__RBG-16-68-12;g__RBG-16-68-12;s__RBG-16-68-12 sp005879045	19	1	1	1
14_1009_09_40cm_Euryarchaeota_8260_64_10_curated	Diamond, et al. 2019	Soil	South Meadow, Angelo CRR, CA	ggKbase_Unpublished	NA	NA	NA	23.43	0.8	100	471395	3655	230_1	TRUE	FALSE	TRUE	d__Archaea;p__Thermoplasmatota;c__Thermoplasmata;o__RBG-16-68-12;f__RBG-16-68-12;g__RBG-16-68-12;s__	19	1	1	1
14_1009_16_30cm_Euryarchaeota_9988_63_27_curated	Diamond, et al. 2019	Soil	South Meadow, Angelo CRR, CA	ggKbase_Unpublished	NA	NA	NA	24.14	0.47	100	819704	3612	230_1	TRUE	FALSE	TRUE	d__Archaea;p__Thermoplasmatota;c__Thermoplasmata;o__RBG-16-68-12;f__RBG-16-68-12;g__RBG-16-68-12;s__	19	1	1	1
15_D_Glu_20_5_24_1_metabat_18_curated	This Study	Microcosim Soil	South Meadow, Angelo CRR, CA	ggKbase_Unpublished	NA	NA	NA	35.87	0.8	100	732413	2777	230_1	TRUE	FALSE	TRUE	d__Archaea;p__Thermoplasmatota;c__Thermoplasmata;o__RBG-16-68-12;f__RBG-16-68-12;g__RBG-16-68-12;s__RBG-16-68-12 sp005879045	19	1	1	1
15_D_Met_40_2_24_1_Maxbin2_041_curated	This Study	Microcosim Soil	South Meadow, Angelo CRR, CA	ggKbase_Unpublished	NA	NA	NA	38.08	0.25	100	760250	2955	230_1	TRUE	FALSE	TRUE	d__Archaea;p__Thermoplasmatota;c__Thermoplasmata;o__RBG-16-68-12;f__RBG-16-68-12;g__RBG-16-68-12;s__RBG-16-68-12 sp005879045	19	1	0	0
15_D_Rain_40_5_09082015_Abawaca2_53_curated	This Study	Microcosim Soil	South Meadow, Angelo CRR, CA	ggKbase_Unpublished	NA	NA	NA	65.48	12.8	87.5	1552948	7407	230_1	TRUE	FALSE	TRUE	d__Archaea;p__Thermoplasmatota;c__Thermoplasmata;o__RBG-16-68-12;f__RBG-16-68-12;g__RBG-16-68-12;s__	19	1	1	1
15_D_Wat_40_5_24_1_Abawaca2_54_curated	This Study	Microcosim Soil	South Meadow, Angelo CRR, CA	ggKbase_Unpublished	NA	NA	NA	39.11	3.2	60	1044145	6666	230_1	TRUE	FALSE	TRUE	d__Archaea;p__Thermoplasmatota;c__Thermoplasmata;o__RBG-16-68-12;f__RBG-16-68-12;g__RBG-16-68-12;s__RBG-16-68-12 sp005879045	19	1	1	1
GCA_005879045.1	Diamond, et al. 2019	Soil	South Meadow, Angelo CRR, CA	GTDB	GCA_005879045.1	Euryarchaeota_EA_6	PRJNA449266	78.86	3.2	75	1695803	7027	230_1	TRUE	FALSE	TRUE	d__Archaea;p__Thermoplasmatota;c__Thermoplasmata;o__RBG-16-68-12;f__RBG-16-68-12;g__RBG-16-68-12;s__RBG-16-68-12 sp005879045	19	1	1	1
14_0929_12_40cm_Euryarchaeota_7661_64_9_curated	Diamond, et al. 2019	Soil	South Meadow, Angelo CRR, CA	ggKbase_Unpublished	NA	NA	NA	56.21	19.91	86.11	1715009	4317	230_2	FALSE	TRUE	TRUE	d__Archaea;p__Thermoplasmatota;c__Thermoplasmata;o__RBG-16-68-12;f__RBG-16-68-12;g__RBG-16-68-12;s__	1	1	1	1
14_0903_12_40cm_Euryarchaeota_4736_64_10_curated	Diamond, et al. 2019	Soil	South Meadow, Angelo CRR, CA	ggKbase_Unpublished	NA	NA	NA	49.87	6.27	63.64	1505955	5531	232_1	FALSE	FALSE	TRUE	d__Archaea;p__Thermoplasmatota;c__Thermoplasmata;o__RBG-16-68-12;f__RBG-16-68-12;g__RBG-16-68-12;s__	10	1	1	1
14_0903_16_40cm_Euryarchaeota_5762_64_11_curated	Diamond, et al. 2019	Soil	South Meadow, Angelo CRR, CA	ggKbase_Unpublished	NA	NA	NA	51.67	2.46	75	1184563	6379	232_1	FALSE	FALSE	TRUE	d__Archaea;p__Thermoplasmatota;c__Thermoplasmata;o__RBG-16-68-12;f__RBG-16-68-12;g__RBG-16-68-12;s__	10	1	1	1
14_0927_12_40cm_Euryarchaeota_6627_64_11_curated	Diamond, et al. 2019	Soil	South Meadow, Angelo CRR, CA	ggKbase_Unpublished	NA	NA	NA	25.39	0	0	848955	6572	232_1	FALSE	FALSE	TRUE	d__Archaea;p__Thermoplasmatota;c__Thermoplasmata;o__RBG-16-68-12;f__RBG-16-68-12;g__RBG-16-68-12;s__	10	1	1	1
14_0929_05_40cm_Euryarchaeota_3424_64_12	Diamond, et al. 2019	Soil	South Meadow, Angelo CRR, CA	ggKbase_Unpublished	NA	NA	NA	80.86	0.8	100	1875696	10897	232_1	FALSE	TRUE	TRUE	d__Archaea;p__Thermoplasmatota;c__Thermoplasmata;o__RBG-16-68-12;f__RBG-16-68-12;g__RBG-16-68-12;s__	10	1	1	1
14_0929_05_40cm_Euryarchaeota_3424_64_12_curated	Diamond, et al. 2019	Soil	South Meadow, Angelo CRR, CA	ggKbase_Unpublished	NA	NA	NA	79.26	0.8	100	1846967	10649	232_1	FALSE	FALSE	TRUE	d__Archaea;p__Thermoplasmatota;c__Thermoplasmata;o__RBG-16-68-12;f__RBG-16-68-12;g__RBG-16-68-12;s__	10	1	1	1
Sage2_L_100_16_Maxbin2_175_curated	This Study	Soil	Sagehorn, ER CZO, CA	ggKbase_Unpublished	NA	NA	NA	82.32	3.45	55.56	2164860	9852	232_1	FALSE	FALSE	TRUE	d__Archaea;p__Thermoplasmatota;c__Thermoplasmata;o__RBG-16-68-12;f__RBG-16-68-12;g__RBG-16-68-12;s__	10	1	1	1
Sage2_L_115_16_Abawaca2_19_sub_curated	This Study	Soil	Sagehorn, ER CZO, CA	ggKbase_Unpublished	NA	NA	NA	75.41	0	0	1682049	9810	232_1	FALSE	FALSE	TRUE	d__Archaea;p__Thermoplasmatota;c__Thermoplasmata;o__RBG-16-68-12;f__RBG-16-68-12;g__RBG-16-68-12;s__	10	1	1	1
Sage2_R_115_16_Maxbin2_114_sub_curated	This Study	Soil	Sagehorn, ER CZO, CA	ggKbase_Unpublished	NA	NA	NA	84.14	7.26	77.27	2343331	9014	232_1	FALSE	FALSE	TRUE	d__Archaea;p__Thermoplasmatota;c__Thermoplasmata;o__RBG-16-68-12;f__RBG-16-68-12;g__RBG-16-68-12;s__	10	1	0	0
14_1009_16_40cm_Euryarchaeota_10370_64_16_curated	Diamond, et al. 2019	Soil	South Meadow, Angelo CRR, CA	ggKbase_Unpublished	NA	NA	NA	79.44	14.8	60.87	2063376	5483	232_1	FALSE	FALSE	TRUE	d__Archaea;p__Thermoplasmatota;c__Thermoplasmata;o__RBG-16-68-12;f__RBG-16-68-12;g__RBG-16-68-12;s__	10	3	2	2
14_1009_12_30cm_Euryarchaeota_8531_64_9	Diamond, et al. 2019	Soil	South Meadow, Angelo CRR, CA	ggKbase	GCA_005878525.1	Euryarchaeota_EA_12	PRJNA449266	89.54	3.2	33.33	2087664	16809	232_2	TRUE	FALSE	TRUE	d__Archaea;p__Thermoplasmatota;c__Thermoplasmata;o__RBG-16-68-12;f__RBG-16-68-12;g__RBG-16-68-12;s__RBG-16-68-12 sp005878525	7	0	1	1
GCA_005878525.1	Diamond, et al. 2019	Soil	South Meadow, Angelo CRR, CA	GTDB	GCA_005878525.1	Euryarchaeota_EA_12	PRJNA449266	87.94	2.4	20	2016472	17058	232_2	TRUE	TRUE	TRUE	d__Archaea;p__Thermoplasmatota;c__Thermoplasmata;o__RBG-16-68-12;f__RBG-16-68-12;g__RBG-16-68-12;s__RBG-16-68-12 sp005878525	7	0	1	1
14_0903_12_40cm_Euryarchaeota_4742_64_12_curated	Diamond, et al. 2019	Soil	South Meadow, Angelo CRR, CA	ggKbase_Unpublished	NA	NA	NA	40.19	4.05	100	1050469	5290	232_2	TRUE	FALSE	TRUE	d__Archaea;p__Thermoplasmatota;c__Thermoplasmata;o__RBG-16-68-12;f__RBG-16-68-12;g__RBG-16-68-12;s__RBG-16-68-12 sp005878525	7	1	1	1
14_0929_12_30cm_Euryarchaeota_7427_64_17_curated	Diamond, et al. 2019	Soil	South Meadow, Angelo CRR, CA	ggKbase_Unpublished	NA	NA	NA	77.4	6.85	47.62	1803039	11652	232_2	TRUE	FALSE	TRUE	d__Archaea;p__Thermoplasmatota;c__Thermoplasmata;o__RBG-16-68-12;f__RBG-16-68-12;g__RBG-16-68-12;s__RBG-16-68-12 sp005878525	7	1	1	1
14_0929_12_40cm_Euryarchaeota_7607_64_15_curated	Diamond, et al. 2019	Soil	South Meadow, Angelo CRR, CA	ggKbase_Unpublished	NA	NA	NA	71.47	8.32	100	1806467	6085	232_2	TRUE	FALSE	TRUE	d__Archaea;p__Thermoplasmatota;c__Thermoplasmata;o__RBG-16-68-12;f__RBG-16-68-12;g__RBG-16-68-12;s__RBG-16-68-12 sp005878525	7	1	1	1
14_1009_09_40cm_Euryarchaeota_8278_64_8_curated	Diamond, et al. 2019	Soil	South Meadow, Angelo CRR, CA	ggKbase_Unpublished	NA	NA	NA	52.5	3.2	50	1271933	4680	232_2	TRUE	FALSE	TRUE	d__Archaea;p__Thermoplasmatota;c__Thermoplasmata;o__RBG-16-68-12;f__RBG-16-68-12;g__RBG-16-68-12;s__RBG-16-68-12 sp005878525	7	1	0	0
14_1009_12_40cm_Euryarchaeota_8791_64_25_curated	Diamond, et al. 2019	Soil	South Meadow, Angelo CRR, CA	ggKbase_Unpublished	NA	NA	NA	74.67	3.28	50	1645474	9931	232_2	TRUE	FALSE	TRUE	d__Archaea;p__Thermoplasmatota;c__Thermoplasmata;o__RBG-16-68-12;f__RBG-16-68-12;g__RBG-16-68-12;s__RBG-16-68-12 sp005878525	7	1	1	1
15con1_8_Maxbin2_008_curated	This Study	Soil	Rivendell, Angelo CRR, CA	ggKbase_Unpublished	NA	NA	NA	85.15	16	66.67	2228729	6409	232_3	FALSE	TRUE	TRUE	d__Archaea;p__Thermoplasmatota;c__Thermoplasmata;o__RBG-16-68-12;f__RBG-16-68-12;g__RBG-16-68-12;s__	1	1	1	1
14_1009_09_40cm_Euryarchaeota_8300_63_8_curated	Diamond, et al. 2019	Soil	South Meadow, Angelo CRR, CA	ggKbase_Unpublished	NA	NA	NA	18.69	0	0	752340	4053	233_0	FALSE	TRUE	TRUE	d__Archaea;p__Thermoplasmatota;c__Thermoplasmata;o__RBG-16-68-12;f__RBG-16-68-12;g__RBG-16-68-12;s__	1	1	0	0
14_0929_12_30cm_Euryarchaeota_7506_64_11_curated	Diamond, et al. 2019	Soil	South Meadow, Angelo CRR, CA	ggKbase_Unpublished	NA	NA	NA	12.31	0.93	100	467975	2544	234_0	FALSE	TRUE	TRUE	d__Archaea;p__Thermoplasmatota;c__Thermoplasmata;o__RBG-16-68-12;f__RBG-16-68-12;g__RBG-16-68-12;s__	1	1	2	2
14_0903_16_40cm_Euryarchaeota_5845_63_9_curated	Diamond, et al. 2019	Soil	South Meadow, Angelo CRR, CA	ggKbase_Unpublished	NA	NA	NA	11.21	1.87	16.67	381666	3508	235_0	FALSE	TRUE	TRUE	d__Archaea;p__Thermoplasmatota;c__Thermoplasmata;o__RBG-16-68-12;f__RBG-16-68-12;g__RBG-16-68-12;s__	1	1	1	1
14_0927_05_20cm_Euryarchaeota_2163_64_7	Diamond, et al. 2019	Soil	South Meadow, Angelo CRR, CA	ggKbase_Unpublished	NA	NA	NA	77.57	0.04	100	1838869	10971	236_1	TRUE	TRUE	TRUE	d__Archaea;p__Thermoplasmatota;c__Thermoplasmata;o__RBG-16-68-12;f__RBG-16-68-12;g__RBG-16-68-12;s__RBG-16-68-12 sp005878665	21	0	1	1
GCA_005878665.1	Diamond, et al. 2019	Soil	South Meadow, Angelo CRR, CA	GTDB	GCA_005878665.1	Euryarchaeota_EA_2	PRJNA449266	78.4	2	40	1749939	12452	236_1	TRUE	FALSE	FALSE	d__Archaea;p__Thermoplasmatota;c__Thermoplasmata;o__RBG-16-68-12;f__RBG-16-68-12;g__RBG-16-68-12;s__RBG-16-68-12 sp005878665	21	0	0	0
14_0903_16_30cm_Euryarchaeota_5641_63_16_curated	Diamond, et al. 2019	Soil	South Meadow, Angelo CRR, CA	ggKbase_Unpublished	NA	NA	NA	18.07	0	0	554965	3978	236_1	TRUE	FALSE	TRUE	d__Archaea;p__Thermoplasmatota;c__Thermoplasmata;o__RBG-16-68-12;f__RBG-16-68-12;g__RBG-16-68-12;s__	21	1	1	1
14_0927_02_40cm_Euryarchaeota_2057_64_12_curated	Diamond, et al. 2019	Soil	South Meadow, Angelo CRR, CA	ggKbase_Unpublished	NA	NA	NA	86.67	4.64	80	1921587	17224	236_1	TRUE	FALSE	TRUE	d__Archaea;p__Thermoplasmatota;c__Thermoplasmata;o__RBG-16-68-12;f__RBG-16-68-12;g__RBG-16-68-12;s__RBG-16-68-12 sp005878665	21	1	1	1
14_0929_02_40cm_Euryarchaeota_2905_64_17_curated	Diamond, et al. 2019	Soil	South Meadow, Angelo CRR, CA	ggKbase_Unpublished	NA	NA	NA	87.9	13.2	73.91	2363079	5964	236_1	TRUE	FALSE	TRUE	d__Archaea;p__Thermoplasmatota;c__Thermoplasmata;o__RBG-16-68-12;f__RBG-16-68-12;g__RBG-16-68-12;s__RBG-16-68-12 sp005878665	21	1	2	2
14_0929_09_30cm_Euryarchaeota_6926_64_6_curated	Diamond, et al. 2019	Soil	South Meadow, Angelo CRR, CA	ggKbase_Unpublished	NA	NA	NA	48.18	3.2	75	1180805	4619	236_1	TRUE	FALSE	TRUE	d__Archaea;p__Thermoplasmatota;c__Thermoplasmata;o__RBG-16-68-12;f__RBG-16-68-12;g__RBG-16-68-12;s__RBG-16-68-12 sp005878665	21	1	1	1
14_1009_02_40cm_Euryarchaeota_3831_64_15_curated	Diamond, et al. 2019	Soil	South Meadow, Angelo CRR, CA	ggKbase_Unpublished	NA	NA	NA	81.47	1.53	50	1739440	14220	236_1	TRUE	FALSE	TRUE	d__Archaea;p__Thermoplasmatota;c__Thermoplasmata;o__RBG-16-68-12;f__RBG-16-68-12;g__RBG-16-68-12;s__RBG-16-68-12 sp005878665	21	1	1	1
14_1009_13_30cm_Euryarchaeota_9167_64_27_curated	Diamond, et al. 2019	Soil	South Meadow, Angelo CRR, CA	ggKbase_Unpublished	NA	NA	NA	65.95	9.28	88.24	1531269	8703	236_1	TRUE	FALSE	TRUE	d__Archaea;p__Thermoplasmatota;c__Thermoplasmata;o__RBG-16-68-12;f__RBG-16-68-12;g__RBG-16-68-12;s__RBG-16-68-12 sp005878665	21	1	1	1
14_1009_13_30cm_Euryarchaeota_9237_64_17_curated	Diamond, et al. 2019	Soil	South Meadow, Angelo CRR, CA	ggKbase_Unpublished	NA	NA	NA	14.58	0	0	596042	3743	236_1	TRUE	FALSE	TRUE	d__Archaea;p__Thermoplasmatota;c__Thermoplasmata;o__RBG-16-68-12;f__RBG-16-68-12;g__RBG-16-68-12;s__	21	1	1	1
15_D_Met_40_2_24_1_Abawaca2_69_curated	This Study	Microcosim Soil	South Meadow, Angelo CRR, CA	ggKbase_Unpublished	NA	NA	NA	59.79	3.2	20	1596768	8303	236_1	TRUE	FALSE	TRUE	d__Archaea;p__Thermoplasmatota;c__Thermoplasmata;o__RBG-16-68-12;f__RBG-16-68-12;g__RBG-16-68-12;s__RBG-16-68-12 sp005878665	21	1	1	1
15_D_Met_40_2_24_1_CONCOCT_57_curated	This Study	Microcosim Soil	South Meadow, Angelo CRR, CA	ggKbase_Unpublished	NA	NA	NA	27.79	0.93	100	594301	3170	236_1	TRUE	FALSE	TRUE	d__Archaea;p__Thermoplasmatota;c__Thermoplasmata;o__RBG-16-68-12;f__RBG-16-68-12;g__RBG-16-68-12;s__RBG-16-68-12 sp005878665	21	1	1	1
15_D_Rain_20_5_09082015_CONCOCT_79_curated	This Study	Microcosim Soil	South Meadow, Angelo CRR, CA	ggKbase_Unpublished	NA	NA	NA	87.43	6.93	63.64	2012924	7298	236_1	TRUE	FALSE	TRUE	d__Archaea;p__Thermoplasmatota;c__Thermoplasmata;o__RBG-16-68-12;f__RBG-16-68-12;g__RBG-16-68-12;s__RBG-16-68-12 sp005878665	21	1	1	1
15_D_Rain_40_2_09082015_CONCOCT_8_curated	This Study	Microcosim Soil	South Meadow, Angelo CRR, CA	ggKbase_Unpublished	NA	NA	NA	29.91	0.93	100	697924	3629	236_1	TRUE	FALSE	TRUE	d__Archaea;p__Thermoplasmatota;c__Thermoplasmata;o__RBG-16-68-12;f__RBG-16-68-12;g__RBG-16-68-12;s__RBG-16-68-12 sp005878665	21	1	2	2
14_0903_13_40cm_Euryarchaeota_1491_63_17_curated	Diamond, et al. 2019	Soil	South Meadow, Angelo CRR, CA	ggKbase_Unpublished	NA	NA	NA	36.45	6.54	100	1611170	3576	236_1	TRUE	FALSE	TRUE	d__Archaea;p__Thermoplasmatota;c__Thermoplasmata;o__RBG-16-68-12;f__RBG-16-68-12;g__RBG-16-68-12;s__	21	2	2	2
14_0927_05_40cm_Euryarchaeota_2357_64_19_curated	Diamond, et al. 2019	Soil	South Meadow, Angelo CRR, CA	ggKbase_Unpublished	NA	NA	NA	87.41	7.17	57.14	1848546	9676	236_1	TRUE	FALSE	TRUE	d__Archaea;p__Thermoplasmatota;c__Thermoplasmata;o__RBG-16-68-12;f__RBG-16-68-12;g__RBG-16-68-12;s__RBG-16-68-12 sp005878665	21	2	1	1
14_0929_02_30cm_Euryarchaeota_2671_64_11_curated	Diamond, et al. 2019	Soil	South Meadow, Angelo CRR, CA	ggKbase_Unpublished	NA	NA	NA	92.67	4.8	44.44	2177516	15255	236_1	TRUE	FALSE	TRUE	d__Archaea;p__Thermoplasmatota;c__Thermoplasmata;o__RBG-16-68-12;f__RBG-16-68-12;g__RBG-16-68-12;s__RBG-16-68-12 sp005878665	21	2	2	2
14_1009_05_30cm_Euryarchaeota_4167_64_10_curated	Diamond, et al. 2019	Soil	South Meadow, Angelo CRR, CA	ggKbase_Unpublished	NA	NA	NA	92	5.66	55.56	2340547	16033	236_1	TRUE	FALSE	TRUE	d__Archaea;p__Thermoplasmatota;c__Thermoplasmata;o__RBG-16-68-12;f__RBG-16-68-12;g__RBG-16-68-12;s__RBG-16-68-12 sp005878665	21	2	2	2
14_1009_13_40cm_Euryarchaeota_9442_63_13_curated	Diamond, et al. 2019	Soil	South Meadow, Angelo CRR, CA	ggKbase_Unpublished	NA	NA	NA	19.63	2.8	66.67	909638	3464	236_1	TRUE	FALSE	TRUE	d__Archaea;p__Thermoplasmatota;c__Thermoplasmata;o__RBG-16-68-12;f__RBG-16-68-12;g__RBG-16-68-12;s__	21	2	2	2
14_1009_16_40cm_Euryarchaeota_10419_62_62_curated	Diamond, et al. 2019	Soil	South Meadow, Angelo CRR, CA	ggKbase_Unpublished	NA	NA	NA	66.83	14.53	86.11	2507917	4916	236_1	TRUE	FALSE	TRUE	d__Archaea;p__Thermoplasmatota;c__Thermoplasmata;o__RBG-16-68-12;f__RBG-16-68-12;g__RBG-16-68-12;s__	21	2	2	2
15_D_Glu_40_2_24_1_CONCOCT_10_curated	This Study	Microcosim Soil	South Meadow, Angelo CRR, CA	ggKbase_Unpublished	NA	NA	NA	82.92	6.29	75	1950645	5451	236_1	TRUE	FALSE	TRUE	d__Archaea;p__Thermoplasmatota;c__Thermoplasmata;o__RBG-16-68-12;f__RBG-16-68-12;g__RBG-16-68-12;s__RBG-16-68-12 sp005878665	21	2	2	2
Sage2_L_100_16_MetaBAT_94_sub_curated	This Study	Soil	Sagehorn, ER CZO, CA	ggKbase_Unpublished	NA	NA	NA	75.41	9.2	50	1854952	14988	237_1	FALSE	TRUE	TRUE	d__Archaea;p__Thermoplasmatota;c__Thermoplasmata;o__RBG-16-68-12;f__RBG-16-68-12;g__RBG-16-68-12;s__	2	1	1	1
Sage2_L_115_16_Abawaca2_341_sub_curated	This Study	Soil	Sagehorn, ER CZO, CA	ggKbase_Unpublished	NA	NA	NA	89.73	13.64	33.33	2136692	15919	237_1	FALSE	FALSE	TRUE	d__Archaea;p__Thermoplasmatota;c__Thermoplasmata;o__RBG-16-68-12;f__RBG-16-68-12;g__RBG-16-68-12;s__	2	1	1	1
14_0903_13_40cm_Euryarchaeota_1366_64_11	Diamond, et al. 2019	Soil	South Meadow, Angelo CRR, CA	ggKbase	GCA_005878985.1	Euryarchaeota_EA_11	PRJNA449266	95.6	2.4	60	2188142	20075	237_2	TRUE	FALSE	TRUE	d__Archaea;p__Thermoplasmatota;c__Thermoplasmata;o__RBG-16-68-12;f__RBG-16-68-12;g__RBG-16-68-12;s__RBG-16-68-12 sp005878985	17	0	1	1
GCA_005878985.1	Diamond, et al. 2019	Soil	South Meadow, Angelo CRR, CA	GTDB	GCA_005878985.1	Euryarchaeota_EA_11	PRJNA449266	95.6	1.2	33.33	2110990	20387	237_2	TRUE	TRUE	FALSE	d__Archaea;p__Thermoplasmatota;c__Thermoplasmata;o__RBG-16-68-12;f__RBG-16-68-12;g__RBG-16-68-12;s__RBG-16-68-12 sp005878985	17	0	0	0
14_0903_05_40cm_Euryarchaeota_532_64_8_curated	Diamond, et al. 2019	Soil	South Meadow, Angelo CRR, CA	ggKbase_Unpublished	NA	NA	NA	77.51	2	50	1877100	11977	237_2	TRUE	FALSE	TRUE	d__Archaea;p__Thermoplasmatota;c__Thermoplasmata;o__RBG-16-68-12;f__RBG-16-68-12;g__RBG-16-68-12;s__RBG-16-68-12 sp005878985	17	1	1	1
14_0903_09_40cm_Euryarchaeota_765_64_8_curated	Diamond, et al. 2019	Soil	South Meadow, Angelo CRR, CA	ggKbase_Unpublished	NA	NA	NA	89.17	1.6	33.33	1929196	14474	237_2	TRUE	FALSE	TRUE	d__Archaea;p__Thermoplasmatota;c__Thermoplasmata;o__RBG-16-68-12;f__RBG-16-68-12;g__RBG-16-68-12;s__RBG-16-68-12 sp005878985	17	1	2	2
14_0903_16_40cm_Euryarchaeota_5802_64_27_curated	Diamond, et al. 2019	Soil	South Meadow, Angelo CRR, CA	ggKbase_Unpublished	NA	NA	NA	73.54	6.4	60	1682590	11528	237_2	TRUE	FALSE	TRUE	d__Archaea;p__Thermoplasmatota;c__Thermoplasmata;o__RBG-16-68-12;f__RBG-16-68-12;g__RBG-16-68-12;s__RBG-16-68-12 sp005878985	17	1	1	1
14_0927_09_40cm_Euryarchaeota_6204_64_15_curated	Diamond, et al. 2019	Soil	South Meadow, Angelo CRR, CA	ggKbase_Unpublished	NA	NA	NA	93.2	4.67	72.73	2241556	14280	237_2	TRUE	FALSE	TRUE	d__Archaea;p__Thermoplasmatota;c__Thermoplasmata;o__RBG-16-68-12;f__RBG-16-68-12;g__RBG-16-68-12;s__RBG-16-68-12 sp005878985	17	1	1	1
14_0927_12_40cm_Euryarchaeota_6639_63_11_curated	Diamond, et al. 2019	Soil	South Meadow, Angelo CRR, CA	ggKbase_Unpublished	NA	NA	NA	33.83	3.2	100	704425	4340	237_2	TRUE	FALSE	TRUE	d__Archaea;p__Thermoplasmatota;c__Thermoplasmata;o__RBG-16-68-12;f__RBG-16-68-12;g__RBG-16-68-12;s__RBG-16-68-12 sp005878985	17	1	1	1
14_0929_05_40cm_Euryarchaeota_3505_64_11_curated	Diamond, et al. 2019	Soil	South Meadow, Angelo CRR, CA	ggKbase_Unpublished	NA	NA	NA	91.41	6.32	83.33	2099165	13511	237_2	TRUE	FALSE	TRUE	d__Archaea;p__Thermoplasmatota;c__Thermoplasmata;o__RBG-16-68-12;f__RBG-16-68-12;g__RBG-16-68-12;s__RBG-16-68-12 sp005878985	17	1	1	1
14_0929_12_30cm_Euryarchaeota_7406_64_11_curated	Diamond, et al. 2019	Soil	South Meadow, Angelo CRR, CA	ggKbase_Unpublished	NA	NA	NA	92.69	5.36	66.67	2085984	11700	237_2	TRUE	FALSE	TRUE	d__Archaea;p__Thermoplasmatota;c__Thermoplasmata;o__RBG-16-68-12;f__RBG-16-68-12;g__RBG-16-68-12;s__RBG-16-68-12 sp005878985	17	1	1	1
14_1009_05_40cm_Euryarchaeota_4413_64_12_curated	Diamond, et al. 2019	Soil	South Meadow, Angelo CRR, CA	ggKbase_Unpublished	NA	NA	NA	97.5	8.13	69.23	2171010	17639	237_2	TRUE	FALSE	TRUE	d__Archaea;p__Thermoplasmatota;c__Thermoplasmata;o__RBG-16-68-12;f__RBG-16-68-12;g__RBG-16-68-12;s__RBG-16-68-12 sp005878985	17	1	2	2
14_1009_09_30cm_Euryarchaeota_7993_64_14_curated	Diamond, et al. 2019	Soil	South Meadow, Angelo CRR, CA	ggKbase_Unpublished	NA	NA	NA	90.67	5.24	50	2286998	17789	237_2	TRUE	FALSE	TRUE	d__Archaea;p__Thermoplasmatota;c__Thermoplasmata;o__RBG-16-68-12;f__RBG-16-68-12;g__RBG-16-68-12;s__RBG-16-68-12 sp005878985	17	1	1	1
14_1009_12_30cm_Euryarchaeota_8493_64_9_curated	Diamond, et al. 2019	Soil	South Meadow, Angelo CRR, CA	ggKbase_Unpublished	NA	NA	NA	89.81	4.29	8.33	1999110	15706	237_2	TRUE	FALSE	TRUE	d__Archaea;p__Thermoplasmatota;c__Thermoplasmata;o__RBG-16-68-12;f__RBG-16-68-12;g__RBG-16-68-12;s__RBG-16-68-12 sp005878985	17	1	1	1
14_1009_12_40cm_Euryarchaeota_8759_64_18_curated	Diamond, et al. 2019	Soil	South Meadow, Angelo CRR, CA	ggKbase_Unpublished	NA	NA	NA	90.47	9.33	59.09	2306965	12053	237_2	TRUE	FALSE	TRUE	d__Archaea;p__Thermoplasmatota;c__Thermoplasmata;o__RBG-16-68-12;f__RBG-16-68-12;g__RBG-16-68-12;s__RBG-16-68-12 sp005878985	17	1	1	1
15_D_Rain_20_5_09182015_Abawaca2_Abawaca2_73_curated	This Study	Microcosim Soil	South Meadow, Angelo CRR, CA	ggKbase_Unpublished	NA	NA	NA	53.13	10.67	55.56	1582563	9536	237_2	TRUE	FALSE	TRUE	d__Archaea;p__Thermoplasmatota;c__Thermoplasmata;o__RBG-16-68-12;f__RBG-16-68-12;g__RBG-16-68-12;s__RBG-16-68-12 sp005878985	17	1	1	1
Sage2_L_60_16_Maxbin2_074_curated	This Study	Soil	Sagehorn, ER CZO, CA	ggKbase_Unpublished	NA	NA	NA	78.19	1.2	100	1726868	5921	237_2	TRUE	FALSE	TRUE	d__Archaea;p__Thermoplasmatota;c__Thermoplasmata;o__RBG-16-68-12;f__RBG-16-68-12;g__RBG-16-68-12;s__RBG-16-68-12 sp005878985	17	1	1	1
Sage2_R_115_16_Maxbin2_085_curated	This Study	Soil	Sagehorn, ER CZO, CA	ggKbase_Unpublished	NA	NA	NA	84.38	10.24	61.9	2114353	8181	237_2	TRUE	FALSE	TRUE	d__Archaea;p__Thermoplasmatota;c__Thermoplasmata;o__RBG-16-68-12;f__RBG-16-68-12;g__RBG-16-68-12;s__RBG-16-68-12 sp005878985	17	1	2	2
Sage2_R_40_16_Maxbin2_055_curated	This Study	Soil	Sagehorn, ER CZO, CA	ggKbase_Unpublished	NA	NA	NA	92.62	2.44	37.5	2131862	21736	237_2	TRUE	FALSE	TRUE	d__Archaea;p__Thermoplasmatota;c__Thermoplasmata;o__RBG-16-68-12;f__RBG-16-68-12;g__RBG-16-68-12;s__RBG-16-68-12 sp005878985	17	1	1	1
14_0929_09_40cm_Euryarchaeota_7025_64_18	Diamond, et al. 2019	Soil	South Meadow, Angelo CRR, CA	ggKbase_Unpublished	NA	NA	NA	79.68	2.5	60	1948770	8405	237_3	TRUE	TRUE	FALSE	d__Archaea;p__Thermoplasmatota;c__Thermoplasmata;o__RBG-16-68-12;f__RBG-16-68-12;g__RBG-16-68-12;s__RBG-16-68-12 sp005878515	5	0	0	0
GCA_005878515.1	Diamond, et al. 2019	Soil	South Meadow, Angelo CRR, CA	GTDB	GCA_005878515.1	Euryarchaeota_EA_10	PRJNA449266	79.73	4.22	62.5	1836856	9526	237_3	TRUE	FALSE	FALSE	d__Archaea;p__Thermoplasmatota;c__Thermoplasmata;o__RBG-16-68-12;f__RBG-16-68-12;g__RBG-16-68-12;s__RBG-16-68-12 sp005878515	5	0	0	0
13_1_20CM_4_Euryarchaeota_64_14_curated	Butterfield, et al. 2016	Soil	South Meadow, Angelo CRR, CA	ggKbase	GCA_001919915.1	Euryarchaeota archaeon 13_1_20CM_4_64_14	PRJNA297196	44	0	0	998369	12534	237_3	TRUE	FALSE	TRUE	d__Archaea;p__Thermoplasmatota;c__Thermoplasmata;o__RBG-16-68-12;f__RBG-16-68-12;g__RBG-16-68-12;s__RBG-16-68-12 sp005878515	5	1	1	1
14_0927_12_40cm_Euryarchaeota_6612_64_25_curated	Diamond, et al. 2019	Soil	South Meadow, Angelo CRR, CA	ggKbase_Unpublished	NA	NA	NA	64.9	4.16	100	1574255	8169	237_3	TRUE	FALSE	TRUE	d__Archaea;p__Thermoplasmatota;c__Thermoplasmata;o__RBG-16-68-12;f__RBG-16-68-12;g__RBG-16-68-12;s__RBG-16-68-12 sp005878515	5	1	1	1
14_0929_05_40cm_Euryarchaeota_3481_64_7_curated	Diamond, et al. 2019	Soil	South Meadow, Angelo CRR, CA	ggKbase_Unpublished	NA	NA	NA	48.99	6.86	60	1346466	4094	237_3	TRUE	FALSE	TRUE	d__Archaea;p__Thermoplasmatota;c__Thermoplasmata;o__RBG-16-68-12;f__RBG-16-68-12;g__RBG-16-68-12;s__RBG-16-68-12 sp005878515	5	1	1	1
14_0929_12_40cm_Euryarchaeota_7651_63_13_curated	Diamond, et al. 2019	Soil	South Meadow, Angelo CRR, CA	ggKbase_Unpublished	NA	NA	NA	21.28	7.01	45	890941	4521	237_4	FALSE	TRUE	TRUE	d__Archaea;p__Thermoplasmatota;c__Thermoplasmata;o__RBG-16-68-12;f__RBG-16-68-12;g__RBG-16-68-12;s__	1	1	1	1
15_D_Wat_40_5_0_1_MetaBAT_35_curated	This Study	Microcosim Soil	South Meadow, Angelo CRR, CA	ggKbase_Unpublished	NA	NA	NA	56.67	21.6	41.86	1896947	3428	237_5	FALSE	TRUE	TRUE	d__Archaea;p__Thermoplasmatota;c__Thermoplasmata;o__RBG-16-68-12;f__RBG-16-68-12;g__RBG-16-68-12;s__	1	1	1	1
14_0903_12_40cm_unknown_4760_63_11_curated	Diamond, et al. 2019	Soil	South Meadow, Angelo CRR, CA	ggKbase_Unpublished	NA	NA	NA	17.44	0	0	703879	3808	238_0	FALSE	TRUE	TRUE	d__Archaea;p__Thermoplasmatota;c__Thermoplasmata;o__RBG-16-68-12;f__RBG-16-68-12;g__RBG-16-68-12;s__	1	1	1	1
14_1009_16_40cm_Euryarchaeota_10108_66_7	Diamond, et al. 2019	Soil	South Meadow, Angelo CRR, CA	ggKbase	GCA_005878375.1	Euryarchaeota_EA_27	PRJNA449266	87.14	1.6	0	1700692	16933	239_1	TRUE	FALSE	FALSE	d__Archaea;p__Thermoplasmatota;c__Thermoplasmata;o__RBG-16-68-12;f__RBG-16-68-12;g__EA-27;s__EA-27 sp005878375	2	0	0	0
GCA_005878375.1	Diamond, et al. 2019	Soil	South Meadow, Angelo CRR, CA	GTDB	GCA_005878375.1	Euryarchaeota_EA_27	PRJNA449266	87.38	1.6	0	1668955	16963	239_1	TRUE	TRUE	FALSE	d__Archaea;p__Thermoplasmatota;c__Thermoplasmata;o__RBG-16-68-12;f__RBG-16-68-12;g__EA-27;s__EA-27 sp005878375	2	0	0	0
GCA_001800745.1	Anantharaman, et al., 2016	Sediment	Aquifer, Rifle, CO	GTDB	GCA_001800745.1	Euryarchaeota archaeon RBG_16_67_27	PRJNA288027	77.07	0.4	0	1546722	25602	240_0	TRUE	TRUE	FALSE	d__Archaea;p__Thermoplasmatota;c__Thermoplasmata;o__RBG-16-68-12;f__RBG-16-68-12;g__RBG-16-68-12;s__RBG-16-68-12 sp001800745	1	0	0	0
GCA_001800825.1	Anantharaman, et al., 2016	Sediment	Aquifer, Rifle, CO	GTDB	GCA_001800825.1	Euryarchaeota archaeon RBG_19FT_COMBO_69_17	PRJNA288027	95.87	5.54	40	2210690	68201	241_0	TRUE	TRUE	FALSE	d__Archaea;p__Thermoplasmatota;c__Thermoplasmata;o__RBG-16-68-12;f__RBG-16-68-12;g__RBG-16-68-12;s__RBG-16-68-12 sp001800825	1	0	0	0
RifSed_csp1_16ft_2_Euryarchaeota_66_24_curated	This Study	Sediment	Aquifer, Rifle, CO	ggKbase_Unpublished	NA	NA	NA	87.07	1.6	33.33	1843022	15441	242_1	FALSE	FALSE	TRUE	d__Archaea;p__Thermoplasmatota;c__Thermoplasmata;o__RBG-16-68-12;f__RBG-16-68-12;g__RBG-16-68-12;s__	2	1	0	0
RifSed_csp1_16ft_3_Maxbin2_041_curated	This Study	Sediment	Aquifer, Rifle, CO	ggKbase_Unpublished	NA	NA	NA	94.27	1.87	50	2177600	14147	242_1	FALSE	TRUE	TRUE	d__Archaea;p__Thermoplasmatota;c__Thermoplasmata;o__RBG-16-68-12;f__RBG-16-68-12;g__RBG-16-68-12;s__	2	2	2	2
PLM3-1_170_b2_sep16_Maxbin2_081_curated	This Study	Soil	Hill Slope, East River, CO	ggKbase_Unpublished	NA	NA	NA	91.87	3.2	40	2002689	21278	243_0	FALSE	TRUE	TRUE	d__Archaea;p__Thermoplasmatota;c__Thermoplasmata;o__RBG-16-68-12;f__RBG-16-68-12;g__RBG-16-68-12;s__	1	1	1	1
RifSed_csp1_10ft_1_notmapped_to1900g_CONCOCT_166_curated	This Study	Sediment	Aquifer, Rifle, CO	ggKbase_Unpublished	NA	NA	NA	19.31	0	0	495640	3290	244_0	FALSE	TRUE	TRUE	d__Archaea;p__Thermoplasmatota;c__Thermoplasmata;o__RBG-16-68-12;f__RBG-16-68-12;g__RBG-16-68-12;s__	1	1	1	1
metabat_bin_19_curated	This Study	Sediment	Aquifer, Rifle, CO	ggKbase_Unpublished	NA	NA	NA	87.2	0	0	1467824	9044	245_1	FALSE	FALSE	TRUE	d__Archaea;p__Thermoplasmatota;c__Thermoplasmata;o__RBG-16-68-12;f__RBG-16-68-12;g__;s__	16	1	1	1
metabat_bin_20_curated	This Study	Sediment	Aquifer, Rifle, CO	ggKbase_Unpublished	NA	NA	NA	84	2.4	0	1448337	8352	245_1	FALSE	FALSE	TRUE	d__Archaea;p__Thermoplasmatota;c__Thermoplasmata;o__RBG-16-68-12;f__RBG-16-68-12;g__;s__	16	1	1	1
RidSed_csp2_13ft_2_Maxbin2_003_curated	This Study	Sediment	Aquifer, Rifle, CO	ggKbase_Unpublished	NA	NA	NA	92.76	0.8	0	1814629	16048	245_1	FALSE	TRUE	TRUE	d__Archaea;p__Thermoplasmatota;c__Thermoplasmata;o__RBG-16-68-12;f__RBG-16-68-12;g__;s__	16	1	1	1
RifSed_csp1_10ft_2_CONCOCT_131_curated	This Study	Sediment	Aquifer, Rifle, CO	ggKbase_Unpublished	NA	NA	NA	82.89	4.8	42.86	1802109	5294	245_1	FALSE	FALSE	TRUE	d__Archaea;p__Thermoplasmatota;c__Thermoplasmata;o__RBG-16-68-12;f__RBG-16-68-12;g__;s__	16	1	1	1
RifSed_csp1_13ft_1_Euryarchaeota_65_38_curated	This Study	Sediment	Aquifer, Rifle, CO	ggKbase_Unpublished	NA	NA	NA	80.61	3.68	57.14	1623195	6978	245_1	FALSE	FALSE	TRUE	d__Archaea;p__Thermoplasmatota;c__Thermoplasmata;o__RBG-16-68-12;f__RBG-16-68-12;g__;s__	16	1	1	1
RifSed_csp1_13ft_4_Abawaca1_335_curated	This Study	Sediment	Aquifer, Rifle, CO	ggKbase_Unpublished	NA	NA	NA	90.07	3.45	22.22	1805838	10640	245_1	FALSE	FALSE	TRUE	d__Archaea;p__Thermoplasmatota;c__Thermoplasmata;o__RBG-16-68-12;f__RBG-16-68-12;g__;s__	16	1	1	1
RifSed_csp1_16ft_1_CONCOCT_198_curated	This Study	Sediment	Aquifer, Rifle, CO	ggKbase_Unpublished	NA	NA	NA	81.52	4	71.43	1999369	6837	245_1	FALSE	FALSE	TRUE	d__Archaea;p__Thermoplasmatota;c__Thermoplasmata;o__RBG-16-68-12;f__RBG-16-68-12;g__;s__	16	1	1	1
RifSed_csp1_16ft_4_Euryarchaeota_65_47_curated	This Study	Sediment	Aquifer, Rifle, CO	ggKbase_Unpublished	NA	NA	NA	86.55	4.4	71.43	1585037	9040	245_1	FALSE	FALSE	TRUE	d__Archaea;p__Thermoplasmatota;c__Thermoplasmata;o__RBG-16-68-12;f__RBG-16-68-12;g__;s__	16	1	1	1
RifSed_csp1_19ft_1_Maxbin2_004_curated	This Study	Sediment	Aquifer, Rifle, CO	ggKbase_Unpublished	NA	NA	NA	93.6	1.6	0	1827894	33485	245_1	FALSE	FALSE	TRUE	d__Archaea;p__Thermoplasmatota;c__Thermoplasmata;o__RBG-16-68-12;f__RBG-16-68-12;g__;s__	16	1	1	1
RifSed_csp1_19ft_3_Maxbin2_004_curated	This Study	Sediment	Aquifer, Rifle, CO	ggKbase_Unpublished	NA	NA	NA	92	3.2	0	1744638	20252	245_1	FALSE	FALSE	TRUE	d__Archaea;p__Thermoplasmatota;c__Thermoplasmata;o__RBG-16-68-12;f__RBG-16-68-12;g__;s__	16	1	1	1
RifSed_csp1_19ft_4_metabat_bin_17_curated	This Study	Sediment	Aquifer, Rifle, CO	ggKbase_Unpublished	NA	NA	NA	87.16	0.8	0	1436921	22332	245_1	FALSE	FALSE	TRUE	d__Archaea;p__Thermoplasmatota;c__Thermoplasmata;o__RBG-16-68-12;f__RBG-16-68-12;g__;s__	16	1	1	1
RifSed_csp2_13ft_1_Maxbin2_004_curated	This Study	Sediment	Aquifer, Rifle, CO	ggKbase_Unpublished	NA	NA	NA	93.56	2.4	28.57	1699683	17812	245_1	FALSE	FALSE	TRUE	d__Archaea;p__Thermoplasmatota;c__Thermoplasmata;o__RBG-16-68-12;f__RBG-16-68-12;g__;s__	16	1	1	1
RifSed_csp2_16ft_2_Maxbin2_004_curated	This Study	Sediment	Aquifer, Rifle, CO	ggKbase_Unpublished	NA	NA	NA	90.36	1.78	75	1569803	15324	245_1	FALSE	FALSE	TRUE	d__Archaea;p__Thermoplasmatota;c__Thermoplasmata;o__RBG-16-68-12;f__RBG-16-68-12;g__;s__	16	1	1	1
RifSed_csp2_19ft_1_Euryarchaeota_64_9_curated	This Study	Sediment	Aquifer, Rifle, CO	ggKbase_Unpublished	NA	NA	NA	37.28	0	0	615238	3365	245_1	FALSE	FALSE	TRUE	d__Archaea;p__Thermoplasmatota;c__Thermoplasmata;o__RBG-16-68-12;f__RBG-16-68-12;g__;s__	16	1	1	1
RifSed_csp2_19ft_2_metabat_bin_19_curated	This Study	Sediment	Aquifer, Rifle, CO	ggKbase_Unpublished	NA	NA	NA	94.32	2.8	33.33	1860239	21276	245_1	FALSE	FALSE	TRUE	d__Archaea;p__Thermoplasmatota;c__Thermoplasmata;o__RBG-16-68-12;f__RBG-16-68-12;g__;s__	16	1	1	1
RifSed_csp2_19ft_3_metabat_bin_14_curated	This Study	Sediment	Aquifer, Rifle, CO	ggKbase_Unpublished	NA	NA	NA	94.4	5.11	7.69	1901897	24557	245_1	FALSE	FALSE	TRUE	d__Archaea;p__Thermoplasmatota;c__Thermoplasmata;o__RBG-16-68-12;f__RBG-16-68-12;g__;s__	16	1	1	1
PLM3-1_200_b2_sep16_Maxbin2_057_curated	This Study	Soil	Hill Slope, East River, CO	ggKbase_Unpublished	NA	NA	NA	68.11	4	0	1608982	8786	246_0	FALSE	TRUE	TRUE	d__Archaea;p__Thermoplasmatota;c__Thermoplasmata;o__RBG-16-68-12;f__RBG-16-68-12;g__RBG-16-68-12;s__	1	1	1	1
14_0903_16_40cm_Euryarchaeota_5700_65_8	Diamond, et al. 2019	Soil	South Meadow, Angelo CRR, CA	ggKbase_Unpublished	NA	NA	NA	84.79	3.66	57.14	1948193	15788	247_1	TRUE	TRUE	FALSE	d__Archaea;p__Thermoplasmatota;c__Thermoplasmata;o__RBG-16-68-12;f__RBG-16-68-12;g__EA-19;s__EA-19 sp005878915	2	0	0	0
GCA_005878915.1	Diamond, et al. 2019	Soil	South Meadow, Angelo CRR, CA	GTDB	GCA_005878915.1	Euryarchaeota_EA_22	PRJNA449266	88.09	4.4	28.57	2120628	15163	247_1	TRUE	FALSE	FALSE	d__Archaea;p__Thermoplasmatota;c__Thermoplasmata;o__RBG-16-68-12;f__RBG-16-68-12;g__EA-19;s__EA-19 sp005878915	2	0	0	0
14_1009_16_40cm_Euryarchaeota_10056_68_9	Diamond, et al. 2019	Soil	South Meadow, Angelo CRR, CA	ggKbase_Unpublished	NA	NA	NA	94.09	0.8	0	2194404	26963	248_1	TRUE	TRUE	FALSE	d__Archaea;p__Thermoplasmatota;c__Thermoplasmata;o__RBG-16-68-12;f__RBG-16-68-12;g__EA-19;s__EA-19 sp005878955	2	0	0	0
GCA_005878955.1	Diamond, et al. 2019	Soil	South Meadow, Angelo CRR, CA	GTDB	GCA_005878955.1	Euryarchaeota_EA_19	PRJNA449266	88.36	3.2	0	2149721	19782	248_1	TRUE	FALSE	FALSE	d__Archaea;p__Thermoplasmatota;c__Thermoplasmata;o__RBG-16-68-12;f__RBG-16-68-12;g__EA-19;s__EA-19 sp005878955	2	0	0	0
14_1009_12_40cm_Euryarchaeota_8773_66_8	Diamond, et al. 2019	Soil	South Meadow, Angelo CRR, CA	ggKbase	GCA_005878905.1	Euryarchaeota_EA_26	PRJNA449266	83.87	9.5	5	2012777	12759	249_0	FALSE	TRUE	FALSE	d__Archaea;p__Thermoplasmatota;c__Thermoplasmata;o__RBG-16-68-12;f__RBG-16-68-12;g__;s__	1	0	0	0
GCA_013329855.1	This Study	Soil	Grassland, Australia	GTDB	GCA_013329855.1	UBA8695	PRJNA593905	70.76	0	0	1709476	6142	250_0	TRUE	TRUE	FALSE	d__Archaea;p__Thermoplasmatota;c__Thermoplasmata;o__RBG-16-68-12;f__RBG-16-68-12;g__RBG-16-68-12;s__RBG-16-68-12 sp8695u	1	0	0	0
GCA_004377185.1	Dong, et al. 2019	Sediment	Ocean Sediment, Gulf of Mexico	GTDB	GCA_004377185.1	E29_bin30	PRJNA485648	96.8	1.6	0	2641216	95409	252_0	TRUE	TRUE	FALSE	d__Archaea;p__Thermoplasmatota;c__Thermoplasmata;o__RBG-16-68-12;f__SOIM01;g__SOIM01;s__SOIM01 sp004377185	1	0	0	0
14_1009_13_30cm_Euryarchaeota_9258_64_8_curated	Genome Failed Dereplication Criteria	NA	NA	NA	NA	NA	NA	7.52	1.88	0	1194100	4796	NA	NA	FALSE	TRUE	d__Archaea;p__Thermoplasmatota;c__Thermoplasmata;o__RBG-16-68-12;f__RBG-16-68-12;g__RBG-16-68-12;s__RBG-16-68-12 sp005878485	NA	1	1	1
15con2h3_8_Maxbin2_086_curated	Genome Failed Dereplication Criteria	NA	NA	NA	NA	NA	NA	96.73	27.65	37.1	2495994	3836	NA	NA	FALSE	TRUE	d__Archaea;p__Thermoplasmatota;c__Thermoplasmata;o__RBG-16-68-12;f__RBG-16-68-12;g__RBG-16-68-12;s__	NA	1	1	1
RifSed_csp1_16ft_3_Maxbin2_007_curated	Genome Failed Dereplication Criteria	NA	NA	NA	NA	NA	NA	8.5	0	0	799071	4336	NA	NA	FALSE	TRUE	d__Archaea;p__Thermoplasmatota;c__Thermoplasmata;o__RBG-16-68-12;f__RBG-16-68-12;g__;s__	NA	1	1	1

## Sheet: Supplementary Table 2
Supplementary Table 2 | Metadata for the 34 non-redundant Ca. Angelarchaeales genomes
New Name	Genome Name In Analysis	NCBI GI	NCBI Bioproject	Other Identifiers	dRep Cluster	Strains In Cluster	Species In Database	High Quality Draft	Other Strain Gis	Source Environments	Length (bp)	N50	Completeness	Contamination	Heterogeneity	GTDB Taxonomy	Frac Strains AmoA/PmoA	Frac Strains AmoB/PmoB	Frac Strains AmoC/PmoC	Amo/Pmo Scaffold	amoA/pmoA Gene	amoB/pmoB Gene	amoC/pmoC Gene			KEY
Angelarchaeales-2	14_1009_12_40cm_Euryarchaeota_8773_66_8	GCA_005878905.1	PRJNA449266	Euryarchaeota_EA_26	249_0	1	TRUE	FALSE	NA	Soil	2012777	12759	83.87	9.5	5	d__Archaea;p__Thermoplasmatota;c__Thermoplasmata;o__RBG-16-68-12;f__RBG-16-68-12;g__;s__	0	0	0	NA	NA	NA	NA			Column Heading	Description
Angelarchaeales-3	RidSed_csp2_13ft_2_Maxbin2_003_curated	Pending	PRJNA779998	NA	245_1	16	FALSE	TRUE	NA	Sediment	1814629	16048	92.76	0.8	0	d__Archaea;p__Thermoplasmatota;c__Thermoplasmata;o__RBG-16-68-12;f__RBG-16-68-12;g__;s__	1	1	1	RifSed_csp2_13ft_2_scaffold_3917_curated	RifSed_csp2_13ft_2_scaffold_3917_curated_2	RifSed_csp2_13ft_2_scaffold_3917_curated_4	RifSed_csp2_13ft_2_scaffold_3917_curated_1			New Name	New assigned Ca. Angelarchaeales name
Angelarchaeales-4	14_0903_16_40cm_Euryarchaeota_5700_65_8	Pending	PRJNA779998	NA	247_1	2	TRUE	FALSE	GCA_005878915.1	Soil	1948193	15788	84.79	3.66	57.14	d__Archaea;p__Thermoplasmatota;c__Thermoplasmata;o__RBG-16-68-12;f__RBG-16-68-12;g__EA-19;s__EA-19 sp005878915	0	0	0	NA	NA	NA	NA			Genome Name In Analysis	Original genome name used in analysis and annotation tables
Angelarchaeales-5	14_1009_16_40cm_Euryarchaeota_10056_68_9	Pending	PRJNA779998	NA	248_1	2	TRUE	TRUE	GCA_005878955.1	Soil	2194404	26963	94.09	0.8	0	d__Archaea;p__Thermoplasmatota;c__Thermoplasmata;o__RBG-16-68-12;f__RBG-16-68-12;g__EA-19;s__EA-19 sp005878955	0	0	0	NA	NA	NA	NA			NCBI GI	NCBI GI number
Angelarchaeales-6	GCA_005878375.1	GCA_005878375.1	PRJNA449266	Euryarchaeota_EA_27	239_1	2	TRUE	FALSE	NA	Soil	1668955	16963	87.38	1.6	0	d__Archaea;p__Thermoplasmatota;c__Thermoplasmata;o__RBG-16-68-12;f__RBG-16-68-12;g__EA-27;s__EA-27 sp005878375	0	0	0	NA	NA	NA	NA			NCBI Bioproject	Associated NCBI bioproject ID
Angelarchaeales-7	14_0903_16_30cm_Euryarchaeota_5572_64_14_curated	Pending	PRJNA779998	NA	224_2	6	TRUE	FALSE	GCA_005878495.1	Soil	1709891	6100	71.97	2.88	66.67	d__Archaea;p__Thermoplasmatota;c__Thermoplasmata;o__RBG-16-68-12;f__RBG-16-68-12;g__RBG-16-68-12;s__	1	1	1	14_0903_16_30cm_scaffold_19786_curated	14_0903_16_30cm_scaffold_19786_curated_1	14_0903_16_30cm_scaffold_19786_curated_3	NA			Other Identifiers	Any other identifiers known to be associated with the genome
Angelarchaeales-8	14_0929_05_40cm_Euryarchaeota_3424_64_12	Pending	PRJNA779998	NA	232_1	10	FALSE	FALSE	NA	Soil	1875696	10897	80.86	0.8	100	d__Archaea;p__Thermoplasmatota;c__Thermoplasmata;o__RBG-16-68-12;f__RBG-16-68-12;g__RBG-16-68-12;s__	1	0.888889	0.888889	14_0929_05_40cm_scaffold_25826	14_0929_05_40cm_scaffold_25826_7	14_0929_05_40cm_scaffold_25826_5	NA			dRep Cluster	dRep species cluster
Angelarchaeales-9	15con2h1_8_Maxbin2_011_curated	Pending	PRJNA779998	NA	228_1	2	FALSE	TRUE	NA	Soil	2264960	20657	94.43	4.78	40	d__Archaea;p__Thermoplasmatota;c__Thermoplasmata;o__RBG-16-68-12;f__RBG-16-68-12;g__RBG-16-68-12;s__	1	1	1	15con2h1.8.AGTTCC_scaffold_83_curated	15con2h1.8.AGTTCC_scaffold_83_curated_52	15con2h1.8.AGTTCC_scaffold_83_curated_54	15con2h1.8.AGTTCC_scaffold_83_curated_51			Strains In Cluster	Number of strains in dRep species cluster
Angelarchaeales-10	15con2h1_8_Maxbin2_128_sub_curated	Pending	PRJNA779998	NA	226_0	1	FALSE	FALSE	NA	Soil	1716035	4816	78.11	4.22	44.44	d__Archaea;p__Thermoplasmatota;c__Thermoplasmata;o__RBG-16-68-12;f__RBG-16-68-12;g__RBG-16-68-12;s__	1	1	1	15con2h1.8.AGTTCC_scaffold_21785_curated	15con2h1.8.AGTTCC_scaffold_21785_curated_7	15con2h1.8.AGTTCC_scaffold_21785_curated_5	15con2h1.8.AGTTCC_scaffold_21785_curated_8			Species In Database	Species has at least 1 strain genome (> 95 % ANI) in GTDB / NCBI
Angelarchaeales-11	PLM3-1_170_b2_sep16_Maxbin2_081_curated	Pending	PRJNA779998	NA	243_0	1	FALSE	TRUE	NA	Soil	2002689	21278	91.87	3.2	40	d__Archaea;p__Thermoplasmatota;c__Thermoplasmata;o__RBG-16-68-12;f__RBG-16-68-12;g__RBG-16-68-12;s__	1	1	1	PLM3-1_170_b2_sep16_scaffold_385_curated	PLM3-1_170_b2_sep16_scaffold_385_curated_30	PLM3-1_170_b2_sep16_scaffold_385_curated_32	PLM3-1_170_b2_sep16_scaffold_385_curated_29			High Quality Draft	Greater than 90% Complete with Less than 5% Contamination
Angelarchaeales-12	PLM3-1_200_b2_sep16_Maxbin2_057_curated	Pending	PRJNA779998	NA	246_0	1	FALSE	FALSE	NA	Soil	1608982	8786	68.11	4	0	d__Archaea;p__Thermoplasmatota;c__Thermoplasmata;o__RBG-16-68-12;f__RBG-16-68-12;g__RBG-16-68-12;s__	1	1	1	PLM3-1_200_b2_sep16_scaffold_7115_curated	PLM3-1_200_b2_sep16_scaffold_7115_curated_11	PLM3-1_200_b2_sep16_scaffold_7115_curated_9	PLM3-1_200_b2_sep16_scaffold_7115_curated_12			Other Strain Gis	Gis of other strains for the species that can be found in GTDB/NCBI
Angelarchaeales-13	RifSed_csp1_16ft_3_Maxbin2_041_curated	Pending	PRJNA779998	NA	242_1	2	FALSE	TRUE	NA	Sediment	2177600	14147	94.27	1.87	50	d__Archaea;p__Thermoplasmatota;c__Thermoplasmata;o__RBG-16-68-12;f__RBG-16-68-12;g__RBG-16-68-12;s__	1	0.5	0.5	RifSed_csp1_16ft_3_scaffold_52442_curated	RifSed_csp1_16ft_3_scaffold_52442_curated_4	RifSed_csp1_16ft_3_scaffold_52442_curated_1	RifSed_csp1_16ft_3_scaffold_52442_curated_5			Source Environments	Source environments where genome was found
Angelarchaeales-14	Sage1_R_100_16_Maxbin2_161_sub_curated	Pending	PRJNA779998	NA	227_2	2	FALSE	FALSE	NA	Soil	1497189	7106	65.52	5.24	100	d__Archaea;p__Thermoplasmatota;c__Thermoplasmata;o__RBG-16-68-12;f__RBG-16-68-12;g__RBG-16-68-12;s__	1	1	1	Sage1_R_100_16_scaffold_15587_curated	Sage1_R_100_16_scaffold_15587_curated_2	Sage1_R_100_16_scaffold_15587_curated_4	Sage1_R_100_16_scaffold_15587_curated_1			Length (bp)	Genome length in base pairs
Angelarchaeales-15	Sage1_R_20_16_MetaBAT_41_curated	Pending	PRJNA779998	NA	224_4	2	FALSE	FALSE	NA	Soil	1707689	10584	84.53	4.02	73.33	d__Archaea;p__Thermoplasmatota;c__Thermoplasmata;o__RBG-16-68-12;f__RBG-16-68-12;g__RBG-16-68-12;s__	1	1	1	Sage1_R_20_16_scaffold_1211_curated	Sage1_R_20_16_scaffold_1211_curated_14	Sage1_R_20_16_scaffold_1211_curated_12	Sage1_R_20_16_scaffold_1211_curated_15			N50	N50 of genome
Angelarchaeales-16	Sage2_L_100_16_MetaBAT_94_sub_curated	Pending	PRJNA779998	NA	237_1	2	FALSE	FALSE	NA	Soil	1854952	14988	75.41	9.2	50	d__Archaea;p__Thermoplasmatota;c__Thermoplasmata;o__RBG-16-68-12;f__RBG-16-68-12;g__RBG-16-68-12;s__	1	1	1	Sage2_L_100_16_scaffold_4332_curated	Sage2_L_100_16_scaffold_4332_curated_33	Sage2_L_100_16_scaffold_4332_curated_31	Sage2_L_100_16_scaffold_4332_curated_34			Completeness	Genome completeness as estimated by checkM
Angelarchaeales-17	Sage2_R_115_16_Maxbin2_115_sub_curated	Pending	PRJNA779998	NA	224_1	2	FALSE	TRUE	NA	Soil	2064239	9718	90.74	3.6	0	d__Archaea;p__Thermoplasmatota;c__Thermoplasmata;o__RBG-16-68-12;f__RBG-16-68-12;g__RBG-16-68-12;s__	1	1	1	Sage2_R_115_16_scaffold_14192_curated	Sage2_R_115_16_scaffold_14192_curated_10	Sage2_R_115_16_scaffold_14192_curated_7	Sage2_R_115_16_scaffold_14192_curated_11			Contamination	Genome contamination as estimated by checkM
Angelarchaeales-18	GCA_001800745.1	GCA_001800745.1	PRJNA288027	Euryarchaeota archaeon RBG_16_67_27	240_0	1	TRUE	FALSE	NA	Sediment	1546722	25602	77.07	0.4	0	d__Archaea;p__Thermoplasmatota;c__Thermoplasmata;o__RBG-16-68-12;f__RBG-16-68-12;g__RBG-16-68-12;s__RBG-16-68-12 sp001800745	0	0	0	NA	NA	NA	NA			Heterogeneity	Strain heterogeneity as estimated by checkM
Angelarchaeales-19	GCA_001800825.1	GCA_001800825.1	PRJNA288027	Euryarchaeota archaeon RBG_19FT_COMBO_69_17	241_0	1	TRUE	FALSE	NA	Sediment	2210690	68201	95.87	5.54	40	d__Archaea;p__Thermoplasmatota;c__Thermoplasmata;o__RBG-16-68-12;f__RBG-16-68-12;g__RBG-16-68-12;s__RBG-16-68-12 sp001800825	0	0	0	NA	NA	NA	NA			GTDB Taxonomy	GTDB-tk taxonomic assignment
Angelarchaeales-20	GCA_005878325.1	GCA_005878325.1	PRJNA449266	Euryarchaeota_EA_28	221_1	2	TRUE	FALSE	NA	Soil	1763213	8810	74.39	0	0	d__Archaea;p__Thermoplasmatota;c__Thermoplasmata;o__RBG-16-68-12;f__RBG-16-68-12;g__RBG-16-68-12;s__RBG-16-68-12 sp005878325	0	0	0	NA	NA	NA	NA			Frac Strains amoA/pmoA	Fraction of strains in species cluster that have identifiable amoA/pmoA gene
Angelarchaeales-21	14_0929_12_30cm_Euryarchaeota_7367_63_8	GCA_005878385.1	PRJNA449266	Euryarchaeota_EA_24	223_1	3	TRUE	FALSE	NA	Soil	1929103	16839	88.98	0.56	50	d__Archaea;p__Thermoplasmatota;c__Thermoplasmata;o__RBG-16-68-12;f__RBG-16-68-12;g__RBG-16-68-12;s__RBG-16-68-12 sp005878385	1	1	1	14_0929_12_30cm_scaffold_18749	14_0929_12_30cm_scaffold_18749_7	14_0929_12_30cm_scaffold_18749_5	14_0929_12_30cm_scaffold_18749_8			Frac Strains amoB/pmoB	Fraction of strains in species cluster that have identifiable amoB/pmoB gene
Angelarchaeales-22	14_0929_02_40cm_Euryarchaeota_2838_66_7	GCA_005878415.1	PRJNA449266	Euryarchaeota_EA_23	227_1	2	TRUE	FALSE	NA	Soil	1899728	8692	82.7	5.26	81.82	d__Archaea;p__Thermoplasmatota;c__Thermoplasmata;o__RBG-16-68-12;f__RBG-16-68-12;g__RBG-16-68-12;s__RBG-16-68-12 sp005878415	0	0	0	NA	NA	NA	NA			Frac Strains amoC/pmoC	Fraction of strains in species cluster that have identifiable amoC/pmoC gene
Angelarchaeales-23	14_0929_05_40cm_Euryarchaeota_3410_64_11_curated	GCA_005878485.1	PRJNA449266	Euryarchaeota_EA_17	228_3	10	TRUE	FALSE	GCA_005878395.1	Soil	2085587	15056	89.65	1.6	0	d__Archaea;p__Thermoplasmatota;c__Thermoplasmata;o__RBG-16-68-12;f__RBG-16-68-12;g__RBG-16-68-12;s__RBG-16-68-12 sp005878485	0.9	0.9	0.9	14_0929_05_40cm_scaffold_4006_curated	14_0929_05_40cm_scaffold_4006_curated_8	14_0929_05_40cm_scaffold_4006_curated_6	14_0929_05_40cm_scaffold_4006_curated_9			Amo/Pmo Scaffold	Scaffold name containing amoABC/pmoABC genes in genome
Angelarchaeales-24	14_0929_09_40cm_Euryarchaeota_7025_64_18	Pending	PRJNA779998	NA	237_3	5	TRUE	FALSE	GCA_005878515.1;GCA_001919915.1	Soil	1948770	8405	79.68	2.5	60	d__Archaea;p__Thermoplasmatota;c__Thermoplasmata;o__RBG-16-68-12;f__RBG-16-68-12;g__RBG-16-68-12;s__RBG-16-68-12 sp005878515	0.6	0.6	0.6	NA	NA	NA	NA			amoA/pmoA Gene	amoA/pmoA gene ID in master annotation table
Angelarchaeales-25	GCA_005878525.1	GCA_005878525.1	PRJNA449266	Euryarchaeota_EA_12	232_2	7	TRUE	FALSE	NA	Soil	2016472	17058	87.94	2.4	20	d__Archaea;p__Thermoplasmatota;c__Thermoplasmata;o__RBG-16-68-12;f__RBG-16-68-12;g__RBG-16-68-12;s__RBG-16-68-12 sp005878525	0.714286	0.857143	0.857143	GCA_005878525.1_VBMB01000052.1	NA	GCA_005878525.1_VBMB01000052.1_2	NA			amoB/pmoB Gene	amoB/pmoB gene ID in master annotation table
Angelarchaeales-26	14_0927_12_20cm_Euryarchaeota_6357_65_11	Pending	PRJNA779998	NA	222_1	2	TRUE	TRUE	GCA_005878615.1	Soil	1987673	15760	93.47	1.6	50	d__Archaea;p__Thermoplasmatota;c__Thermoplasmata;o__RBG-16-68-12;f__RBG-16-68-12;g__RBG-16-68-12;s__RBG-16-68-12 sp005878615	0	0	0	NA	NA	NA	NA			amoC/pmoC Gene	amoC/pmoC gene ID in master annotation table
Angelarchaeales-27	14_1009_13_40cm_Euryarchaeota_9349_65_9	Pending	PRJNA779998	NA	222_2	2	TRUE	FALSE	GCA_005878635.1	Soil	1981659	9743	86.87	3.28	50	d__Archaea;p__Thermoplasmatota;c__Thermoplasmata;o__RBG-16-68-12;f__RBG-16-68-12;g__RBG-16-68-12;s__RBG-16-68-12 sp005878635	0	0	0	NA	NA	NA	NA
Angelarchaeales-28	14_0927_05_20cm_Euryarchaeota_2163_64_7	Pending	PRJNA779998	NA	236_1	21	TRUE	FALSE	GCA_005878665.1	Soil, Microcosim Soil	1838869	10971	77.57	0.04	100	d__Archaea;p__Thermoplasmatota;c__Thermoplasmata;o__RBG-16-68-12;f__RBG-16-68-12;g__RBG-16-68-12;s__RBG-16-68-12 sp005878665	0.9	0.95	0.95	14_0927_05_20cm_scaffold_35140	NA	14_0927_05_20cm_scaffold_35140_8	NA
Angelarchaeales-1	GCA_005878985.1	Pending	PRJNA779998	Euryarchaeota_EA_11; GCA_005878985.1	237_2	17	TRUE	TRUE	NA	Soil, Microcosim Soil	2110990	20387	95.6	1.2	33.33	d__Archaea;p__Thermoplasmatota;c__Thermoplasmata;o__RBG-16-68-12;f__RBG-16-68-12;g__RBG-16-68-12;s__RBG-16-68-12 sp005878985	0.882353	0.941176	0.941176	GCA_005878985.1_VBMA01000129.1	GCA_005878985.1_VBMA01000129.1_21	GCA_005878985.1_VBMA01000129.1_23	GCA_005878985.1_VBMA01000129.1_20
Angelarchaeales-29	14_0927_09_40cm_Euryarchaeota_6181_64_10	Pending	PRJNA779998	NA	228_2	2	TRUE	TRUE	GCA_005878995.1	Soil	2082467	21047	91.87	4.44	62.5	d__Archaea;p__Thermoplasmatota;c__Thermoplasmata;o__RBG-16-68-12;f__RBG-16-68-12;g__RBG-16-68-12;s__RBG-16-68-12 sp005878995	0	0	0	NA	NA	NA	NA
Angelarchaeales-30	14_0927_12_40cm_Euryarchaeota_6587_64_8	Pending	PRJNA449266	Euryarchaeota_EA_13	224_3	14	TRUE	FALSE	NA	Soil	1787688	7279	77.81	5.35	40	d__Archaea;p__Thermoplasmatota;c__Thermoplasmata;o__RBG-16-68-12;f__RBG-16-68-12;g__RBG-16-68-12;s__RBG-16-68-12 sp005879015	1	0.857143	0.857143	14_0927_12_40cm_scaffold_29139	14_0927_12_40cm_scaffold_29139_5	14_0927_12_40cm_scaffold_29139_7	14_0927_12_40cm_scaffold_29139_4
Angelarchaeales-31	14_0903_13_40cm_Euryarchaeota_1427_64_8_curated	Pending	PRJNA449266	Euryarchaeota_EA_6	230_1	19	TRUE	FALSE	NA	Soil, Microcosim Soil	1700037	7027	78.86	3.2	75	d__Archaea;p__Thermoplasmatota;c__Thermoplasmata;o__RBG-16-68-12;f__RBG-16-68-12;g__RBG-16-68-12;s__RBG-16-68-12 sp005879045	0.947368	0.789474	0.789474	14_0903_13_40cm_scaffold_10481_curated	14_0903_13_40cm_scaffold_10481_curated_4	14_0903_13_40cm_scaffold_10481_curated_6	14_0903_13_40cm_scaffold_10481_curated_3
Angelarchaeales-32	15_D_Rain_20_5_09082015_CONCOCT_21_curated	Pending	PRJNA779998	NA	224_5	47	TRUE	TRUE	GCA_005879065.1;GCA_005879105.1;GCA_005878575.1	Soil, Microcosim Soil	2015815	16885	91.07	1.2	33.33	d__Archaea;p__Thermoplasmatota;c__Thermoplasmata;o__RBG-16-68-12;f__RBG-16-68-12;g__RBG-16-68-12;s__RBG-16-68-12 sp005879065	1	0.978723	0.978723	15_D_Rain_20_5_09082015_scaffold_8_curated	15_D_Rain_20_5_09082015_scaffold_8_curated_47	15_D_Rain_20_5_09082015_scaffold_8_curated_45	15_D_Rain_20_5_09082015_scaffold_8_curated_48
Angelarchaeales-33	GCA_013329855.1	GCA_013329855.1	PRJNA593905	UBA8695	250_0	1	TRUE	FALSE	NA	Soil	1709476	6142	70.76	0	0	d__Archaea;p__Thermoplasmatota;c__Thermoplasmata;o__RBG-16-68-12;f__RBG-16-68-12;g__RBG-16-68-12;s__RBG-16-68-12 sp8695u	0	0	0	NA	NA	NA	NA
Angelarchaeales-34	GCA_004377185.1	GCA_004377185.1	PRJNA485648	E29_bin30	252_0	1	TRUE	TRUE	NA	Sediment	2641216	95409	96.8	1.6	0	d__Archaea;p__Thermoplasmatota;c__Thermoplasmata;o__RBG-16-68-12;f__SOIM01;g__SOIM01;s__SOIM01 sp004377185	0	0	0	NA	NA	NA	NA
Ca. Lunaplasmatales lacustris	Ca. Lunaplasmatales lacustris	GCA_017885655.1	PRJNA667178	bin_16	NA	NA	TRUE	TRUE	NA	Sediment	2535897	40587	95.2	4.8	0	d__Archaea;p__Thermoplasmatota;c__Thermoplasmata;o__RBG-16-68-12;f__;g__;s__	0	0	0	NA	NA	NA	NA

## Sheet: Supplementary Table 3
Supplementary Table 3 | Metadata for analysis of amo/pmo protein sequences
Name	NCBI Accession	Operons In Genome	Phylum	Group	In Primer Test	GenAOAF	GenAOAR	Product Size (bp)	GenAOBF	GenAOBR	Product Size (bp)
TACK_Thaumarchaeota_1.1a_Cenarchaeum_symbiosum_A	GCA_000200715.1	1	Thermoprotea	AMO	TRUE	2	4	135	NM	NM	NA			KEY
TACK_Thaumarchaeota_1.1a_Nitrosoarchaeum_koreensis_MY1	GCA_000220175.2	1	Thermoprotea	AMO	TRUE	2	1	135	NM	NM	NA			Column Heading	Description
TACK_Thaumarchaeota_1.1a_Nitrosoarchaeum_limnia_SFB1	GCA_000204585.1	1	Thermoprotea	AMO	TRUE	3	1	135	NM	NM	NA			Name	Genome Name
TACK_Thaumarchaeota_1.1a_Nitrosomarinus_catalina_SPOT01	GCA_002156965.1	1	Thermoprotea	AMO	FALSE	NT	NT	NA	NT	NT	NA			NCBI Accession	Genome NCBI Accession number
TACK_Thaumarchaeota_1.1a_Nitrosopelagicus_brevis_CN25	GCA_000812185.1	1	Thermoprotea	AMO	TRUE	5	1	135	NM	NM	NA			Operons In Genome	Number of amo/pmo operons in genome
TACK_Thaumarchaeota_1.1a_Nitrosopelagicus_REDSEA-S31_B2	GCA_001627235.1	1	Thermoprotea	AMO	FALSE	NT	NT	NA	NT	NT	NA			Operon Number	Which operon if multiple
TACK_Thaumarchaeota_1.1a_Nitrosopumilus_adriaticus_NF5	GCA_000956175.1	1	Thermoprotea	AMO	TRUE	5	2	135	NM	NM	NA			Phylum	Phylum level taxonomy of organism
TACK_Thaumarchaeota_1.1a_Nitrosopumilus_maritimus_SCM1	GCA_000018465.1	1	Thermoprotea	AMO	TRUE	3	2	135	NM	NM	NA			Group	amo/pmo functionality group (AMO, MMO, HMO, PMO)
TACK_Thaumarchaeota_1.1a_Nitrosopumilus_piranensis_D3C	GCA_000875775.1	1	Thermoprotea	AMO	FALSE	NT	NT	NA	NT	NT	NA			In Primer Test	Were amoA/pmoA nucleotide seuqnces used to test primers (True/False)
TACK_Thaumarchaeota_1.1a_Nitrosopumilus_sediminis_AR2	GCA_000299395.1	1	Thermoprotea	AMO	FALSE	NT	NT	NA	NT	NT	NA			GenAOAF	Number of mismatches to GenAOAF primer
TACK_Thaumarchaeota_1.1a_Nitrosotenuis_chungbukensis_MY2	GCA_000685395.1	1	Thermoprotea	AMO	FALSE	NT	NT	NA	NT	NT	NA			GenAOAR	Number of mismatches to GenAOAR primer
TACK_Thaumarchaeota_1.1a_Nitrosotenuis_cloacae_SAT1	GCA_000955905.3	1	Thermoprotea	AMO	TRUE	5	3	135	NM	NM	NA			Product Size (bp)	Product size predicted from GenAOAF - GenAOAR primer pair in base pairs
TACK_Thaumarchaeota_1.1a_Nitrosotenuis_uzonensis_N4	GCA_000723185.1	1	Thermoprotea	AMO	TRUE	7	4	135	NM	NM	NA			GenAOBF	Number of mismatches to GenAOBF primer
TACK_Thaumarchaeota_1.1a_Thaumarchaeota_archaeon_CSP1-1	GCA_001443365.1	1	Thermoprotea	AMO	TRUE	3	4	135	NM	NM	NA			GenAOBR	Number of mismatches to GenAOBR primer
TACK_Thaumarchaeota_1.1a-Associated_Nitrosotalea_bavarica_SbT1	GCA_900167955.1	1	Thermoprotea	AMO	TRUE	3	3	135	NM	NM	NA			Product Size (bp)	Product size predicted from GenAOBF - GenAOBR primer pair in base pairs
TACK_Thaumarchaeota_1.1a-Associated_Nitrosotalea_devanaterra_Nd1	GCA_900065925.1	1	Thermoprotea	AMO	TRUE	2	3	135	NM	NM	NA
TACK_Thaumarchaeota_1.1a-Associated_Nitrosotalea_koreensis_CS	GCA_900177045.1	1	Thermoprotea	AMO	FALSE	NT	NT	NA	NT	NT	NA
TACK_Thaumarchaeota_1.1a-Associated_Nitrosotalea_sinensis_Nd2	GCA_900143675.1	1	Thermoprotea	AMO	TRUE	2	2	135	NM	NM	NA			* Max 7 mismatches for primer binding + both primers must bind
TACK_Thaumarchaeota_1.1b_Nitrocosmicus_oleophilus_MY3	GCA_000802205.2	1	Thermoprotea	AMO	TRUE	4	4	135	NM	NM	NA			* NT = Not Tested
TACK_Thaumarchaeota_1.1b_Nitrosocosmicus_exaquare_G61	GCA_001870125.1	1	Thermoprotea	AMO	FALSE	NT	NT	NA	NT	NT	NA			* NM = No Match
TACK_Thaumarchaeota_1.1b_Nitrososphaera_evergladensis_SR1	GCA_000730285.1	1	Thermoprotea	AMO	TRUE	3	2	135	NM	NM	NA
TACK_Thaumarchaeota_1.1b_Nitrososphaera_gargensis_Ga9.2	GCA_000303155.1	1	Thermoprotea	AMO	TRUE	5	2	135	NM	NM	NA
TACK_Thaumarchaeota_1.1b_Nitrososphaera_viennensis_EN7	GCA_000698785.1	1	Thermoprotea	AMO	TRUE	4	2	135	NM	NM	NA
TACK_Thaumarchaeota_1.1b-Associated_Nitrosocaldus_cavascurensis_SCU2	GCA_900248165.1	1	Thermoprotea	AMO	TRUE	NM	NM	NA	NM	NM	NA
TACK_Thaumarchaeota_1.1b-Associated_Nitrosocaldus_islandicus_3F	GCA_002906215.1	1	Thermoprotea	AMO	FALSE	NT	NT	NA	NT	NT	NA
RidSed_csp2_13ft_2_Maxbin2_003_curated	PRJNA779998	1	Thermoplasmatota	Ca. Angelarchaeales PMO	TRUE	NM	NM	NA	NM	NM	NA
14_0903_16_30cm_Euryarchaeota_5572_64_14_curated	PRJNA779998	1	Thermoplasmatota	Ca. Angelarchaeales PMO	TRUE	NM	NM	NA	NM	NM	NA
14_0929_05_40cm_Euryarchaeota_3424_64_12	PRJNA779998	1	Thermoplasmatota	Ca. Angelarchaeales PMO	TRUE	NM	NM	NA	NM	NM	NA
15con2h1_8_Maxbin2_011_curated	PRJNA779998	1	Thermoplasmatota	Ca. Angelarchaeales PMO	TRUE	NM	NM	NA	NM	NM	NA
15con2h1_8_Maxbin2_128_sub_curated	PRJNA779998	1	Thermoplasmatota	Ca. Angelarchaeales PMO	TRUE	NM	NM	NA	NM	NM	NA
PLM3-1_170_b2_sep16_Maxbin2_081_curated	PRJNA779998	1	Thermoplasmatota	Ca. Angelarchaeales PMO	TRUE	NM	NM	NA	NM	NM	NA
PLM3-1_200_b2_sep16_Maxbin2_057_curated	PRJNA779998	1	Thermoplasmatota	Ca. Angelarchaeales PMO	TRUE	NM	NM	NA	NM	NM	NA
RifSed_csp1_16ft_3_Maxbin2_041_curated	PRJNA779998	1	Thermoplasmatota	Ca. Angelarchaeales PMO	TRUE	NM	NM	NA	NM	NM	NA
Sage1_R_100_16_Maxbin2_161_sub_curated	PRJNA779998	1	Thermoplasmatota	Ca. Angelarchaeales PMO	TRUE	NM	NM	NA	NM	NM	NA
Sage1_R_20_16_MetaBAT_41_curated	PRJNA779998	1	Thermoplasmatota	Ca. Angelarchaeales PMO	TRUE	NM	NM	NA	NM	NM	NA
Sage2_L_100_16_MetaBAT_94_sub_curated	PRJNA779998	1	Thermoplasmatota	Ca. Angelarchaeales PMO	TRUE	NM	NM	NA	NM	NM	NA
Sage2_R_115_16_Maxbin2_115_sub_curated	PRJNA779998	1	Thermoplasmatota	Ca. Angelarchaeales PMO	TRUE	NM	NM	NA	NM	NM	NA
14_0929_12_30cm_Euryarchaeota_7367_63_8	GCA_005878385.1	1	Thermoplasmatota	Ca. Angelarchaeales PMO	TRUE	NM	NM	NA	NM	NM	NA
14_0929_05_40cm_Euryarchaeota_3410_64_11_curated	GCA_005878485.1	1	Thermoplasmatota	Ca. Angelarchaeales PMO	TRUE	NM	NM	NA	NM	NM	NA
GCA_005878525.1	GCA_005878525.1	1	Thermoplasmatota	Ca. Angelarchaeales PMO	FALSE	NT	NT	NA	NT	NT	NA
14_0927_05_20cm_Euryarchaeota_2163_64_7	PRJNA779998	1	Thermoplasmatota	Ca. Angelarchaeales PMO	FALSE	NT	NT	NA	NT	NT	NA
GCA_005878985.1	GCA_005878985.1	1	Thermoplasmatota	Ca. Angelarchaeales PMO	TRUE	NM	NM	NA	NM	7	302
14_0927_12_40cm_Euryarchaeota_6587_64_8	GCA_005879015.1	1	Thermoplasmatota	Ca. Angelarchaeales PMO	TRUE	NM	NM	NA	NM	NM	NA
14_0903_13_40cm_Euryarchaeota_1427_64_8_curated	GCA_005879045.1	1	Thermoplasmatota	Ca. Angelarchaeales PMO	TRUE	NM	NM	NA	NM	NM	NA
15_D_Rain_20_5_09082015_CONCOCT_21_curated	PRJNA779998	1	Thermoplasmatota	Ca. Angelarchaeales PMO	TRUE	NM	NM	NA	NM	NM	NA
Bradyrhizobium str. ERR11	GCA_900094605.1	1	Proteobacteria	PMO	FALSE	NT	NT	NA	NT	NT	NA
Candidatus_Nitrosoglobus_terrae	GCA_002356115.1	1	Proteobacteria	AMO	FALSE	NT	NT	NA	NT	NT	NA
Haliea_sp._ETY-M	NA	1	Proteobacteria	PMO	FALSE	NT	NT	NA	NT	NT	NA
Haliea_sp._ETY-NAG	NA	1	Proteobacteria	PMO	FALSE	NT	NT	NA	NT	NT	NA
Methylacidimicrobium cyclopophantes	GCA_902143385.2	1	Verrucomicrobia	MMO	FALSE	NT	NT	NA	NT	NT	NA
Methylacidimicrobium sp.LP2A	GCA_000526255.1	2	Verrucomicrobia	MMO	FALSE	NT	NT	NA	NT	NT	NA
Methylococcus capsulatus str. Bath	GCA_000008325.1	2	Proteobacteria	MMO	FALSE	NT	NT	NA	NT	NT	NA
Methylacidiphilum fumariolicum str. SolV	GCA_000953475.1	3	Verrucomicrobia	MMO/AMO	FALSE	NT	NT	NA	NT	NT	NA
USCa	NA	1	Unknown	MMO	FALSE	NT	NT	NA	NT	NT	NA
Methylacidiphilum infernorum str. V4	GCA_000019665.1	3	Verrucomicrobia	MMO	FALSE	NT	NT	NA	NT	NT	NA
Methylacidiphilum kamchatkense str. Kam1	GCA_007475525.1	3	Verrucomicrobia	MMO	FALSE	NT	NT	NA	NT	NT	NA
Methylacidiphilum_sp._RTK17.1	NA	3	Verrucomicrobia	MMO	FALSE	NT	NT	NA	NT	NT	NA
Methylobacter_luteus_IMV-B-3098	GCA_000427625.1	2	Proteobacteria	MMO	FALSE	NT	NT	NA	NT	NT	NA
Methylobacter_marinus_A45	GCA_000383855.1	2	Proteobacteria	MMO	FALSE	NT	NT	NA	NT	NT	NA
Methylobacter_tundripaludum_SV96	GCA_000190755.3	2	Proteobacteria	MMO	FALSE	NT	NT	NA	NT	NT	NA
Methylocaldum_szegediense	GCA_000427385.1	1	Proteobacteria	MMO	FALSE	NT	NT	NA	NT	NT	NA
Methylocapsa_acidiphila_B2	GCA_000427445.1	1	Proteobacteria	MMO	FALSE	NT	NT	NA	NT	NT	NA
Methylocapsa_aurea	GCA_000746085.1	1	Proteobacteria	MMO	FALSE	NT	NT	NA	NT	NT	NA
Methylocapsa_palsarum_NE2	GCA_900114285.1	1	Proteobacteria	MMO	FALSE	NT	NT	NA	NT	NT	NA
Methylocystis_rosea_SV97	GCA_000372845.1	2	Proteobacteria	MMO	FALSE	NT	NT	NA	NT	NT	NA
Methylocystis_sp._Rockwell_ATCC_49242	GCA_000188155.3	1	Proteobacteria	MMO	FALSE	NT	NT	NA	NT	NT	NA
Methylocystis_sp._SC2	GCA_000304315.1	3	Proteobacteria	MMO	FALSE	NT	NT	NA	NT	NT	NA
Methylohalobius_crimeensis_10Ki	GCA_000421465.1	1	Proteobacteria	MMO	FALSE	NT	NT	NA	NT	NT	NA
Methylomarinum_vadi_IT-4	GCA_000733935.1	1	Proteobacteria	MMO	FALSE	NT	NT	NA	NT	NT	NA
Methylomicrobium_alcaliphilum	GCA_000968535.1	1	Proteobacteria	MMO	FALSE	NT	NT	NA	NT	NT	NA
Methylomirabilis_oxyfera	GCA_000091165.1	1	Methylomirabilota (NC10)	MMO	FALSE	NT	NT	NA	NT	NT	NA
Methylomonas_koyamae_JCM_16701	GCA_001312005.1	1	Proteobacteria	MMO	FALSE	NT	NT	NA	NT	NT	NA
Methylomonas_methanica_MC09	GCA_000214665.1	1	Proteobacteria	MMO	FALSE	NT	NT	NA	NT	NT	NA
Methylomonas_sp._FJG1	GCA_000785705.2	2	Proteobacteria	MMO	FALSE	NT	NT	NA	NT	NT	NA
Methylomonas_sp._LW13	GCA_016865255.1	2	Proteobacteria	MMO	FALSE	NT	NT	NA	NT	NT	NA
Methyloprofundus_sedimenti	GCA_002072955.1	2	Proteobacteria	MMO	FALSE	NT	NT	NA	NT	NT	NA
Methylosinus_sp._LW4	GCA_000379125.1	2	Proteobacteria	MMO	FALSE	NT	NT	NA	NT	NT	NA
Methylosinus_trichosporium_OB3b	GCA_002752655.1	2	Proteobacteria	MMO	FALSE	NT	NT	NA	NT	NT	NA
Methylovulum_miyakonense_HT12	GCA_000384075.1	1	Proteobacteria	MMO	FALSE	NT	NT	NA	NT	NT	NA
Mycobacterium_chubuense_NBB4	GCA_000266905.1	1	Actinobacteria	HMO	FALSE	NT	NT	NA	NT	NT	NA
Nitrosococcus_halophilus_Nc4	GCA_000024725.1	1	Proteobacteria	AMO	FALSE	NT	NT	NA	NT	NT	NA
Nitrosococcus_oceani_ATCC_19707	GCA_000012805.1	1	Proteobacteria	AMO	FALSE	NT	NT	NA	NT	NT	NA
Nitrosococcus_watsoni_C-113	GCA_000143085.1	1	Proteobacteria	AMO	FALSE	NT	NT	NA	NT	NT	NA
Nitrosomonas_europaea_ATCC_19718	GCA_000009145.1	1	Proteobacteria	AMO	FALSE	NT	NT	NA	NT	NT	NA
Nitrosomonas_eutropha_C91	GCA_000014765.1	1	Proteobacteria	AMO	FALSE	NT	NT	NA	NT	NT	NA
Nitrosomonas_sp._AL212	GCA_000175095.2	1	Proteobacteria	AMO	FALSE	NT	NT	NA	NT	NT	NA
Nitrosomonas_sp._Is79A3	GCA_000219585.1	1	Proteobacteria	AMO	FALSE	NT	NT	NA	NT	NT	NA
Nitrosospira_multiformis_ATCC_25196	GCA_000196355.1	1	Proteobacteria	AMO	FALSE	NT	NT	NA	NT	NT	NA
Nitrospira_inopinata_ENR4	GCA_001458695.1	1	Nitrospirota	AMO	FALSE	NT	NT	NA	NT	NT	NA
Nocardioidaceae_bacterium_Broad-1	GCA_000192415.1	1	Actinobacteria	HMO	FALSE	NT	NT	NA	NT	NT	NA
Nocardioides_sp._CF8	GCA_000389985.1	1	Actinobacteria	HMO	FALSE	NT	NT	NA	NT	NT	NA
Skermanella_aerolata_KACC_11604	GCA_000936425.1	1	Proteobacteria	MMO	FALSE	NT	NT	NA	NT	NT	NA
Smaragdicoccus_niigatensis_DSM_44881	GCA_001552795.1	1	Actinobacteria	HMO	FALSE	NT	NT	NA	NT	NT	NA

## Sheet: Supplementary Table 4
Supplementary Table 4 | Genome information for the non-redundant set of genomes used across the manuscript
genome	completeness	contamination	strain heterogeneity	length	N50	dRep 95 clust	gtdb species	gtdb tax	in clust
GCA_003663565.1	73.31	2.91	0	1294844	5033	309_0	TRUE	d__Archaea;p__Thermoplasmatota;c__B47-G6;o__B47-G6B;f__47-G6;g__B47-G6;s__B47-G6 sp003663565	1			KEY
GCA_003663585.1	67.46	0.96	50	1074667	5336	310_0	TRUE	d__Archaea;p__Thermoplasmatota;c__B47-G6;o__B47-G6B;f__47-G6;g__B47-G6;s__B47-G6 sp003663585	1			Column Heading	Description
GCA_003650935.1	85.83	5.66	0	1329060	6439	204_0	TRUE	d__Archaea;p__Thermoplasmatota;c__E2;o__DHVEG-1;f__B18-G2;g__B91-G9;s__B91-G9 sp003650935	1			genome	Genome name / NCBI GI
GCA_003649745.1	65.12	2.06	0	756479	5292	203_0	TRUE	d__Archaea;p__Thermoplasmatota;c__E2;o__DHVEG-1;f__B8-G13;g__B8-G13;s__B8-G13 sp003649745	1			completeness	Genome completeness estimated by checkM
GCA_003651045.1	80.36	2.4	66.67	1398979	6185	206_0	TRUE	d__Archaea;p__Thermoplasmatota;c__E2;o__DHVEG-1;f__DHVEG-1;g__B24-G9;s__B24-G9 sp003651045	1			contamination	Genome contamination estimated by checkM
GCA_003649845.1	85.2	3.32	0	1724974	7605	210_0	TRUE	d__Archaea;p__Thermoplasmatota;c__E2;o__DHVEG-1;f__DHVEG-1;g__B44-G15;s__B44-G15 sp003649845	1			strain heterogeneity	Strain heterogeneity estimated by checkM
GCA_003649715.1	88.53	5.19	9.09	1504696	9645	205_0	TRUE	d__Archaea;p__Thermoplasmatota;c__E2;o__DHVEG-1;f__DHVEG-1;g__B82-G9;s__B82-G9 sp003649715	1			length	Genome length in base pairs (bp)
GCA_002254885.1	70.13	2.4	0	1203468	30582	209_0	TRUE	d__Archaea;p__Thermoplasmatota;c__E2;o__DHVEG-1;f__DHVEG-1;g__EX4572-165;s__EX4572-165 sp002254885	1			N50	Geome N50
GCA_002900535.1	81.55	0.8	0	1692085	6825	208_0	TRUE	d__Archaea;p__Thermoplasmatota;c__E2;o__DHVEG-1;f__DHVEG-1;g__M9B1D;s__M9B1D sp002900535	1			dRep 95 clust	Species cluster assigned by dRep
GCA_001595915.1	85.2	2.4	0	1909404	30406	207_0	TRUE	d__Archaea;p__Thermoplasmatota;c__E2;o__DHVEG-1;f__DHVEG-1;g__SG8-52-3;s__SG8-52-3 sp001595915	1			gtdb species	Species has at least 1 strain genome (> 95 % ANI) in GTDB / NCBI
GCA_001595945.1	92.47	2.4	0	2091705	33816	211_0	TRUE	d__Archaea;p__Thermoplasmatota;c__E2;o__DHVEG-1;f__DHVEG-1;g__SM1-50;s__SM1-50 sp001595945	1			gtdb tax	GTDB-tk taxonomic assignment
GCA_002496355.1	76.65	2.4	0	1656440	18344	213_0	TRUE	d__Archaea;p__Thermoplasmatota;c__E2;o__DHVEG-1;f__DHVEG-1;g__SM1-50;s__SM1-50 sp002496355	1			in clust	Number of genomes in dRep species clsuter
GCA_002506745.1	74.21	2.4	0	1681612	22585	214_0	TRUE	d__Archaea;p__Thermoplasmatota;c__E2;o__DHVEG-1;f__DHVEG-1;g__SM1-50;s__SM1-50 sp002506745	1
GCA_002900555.1	85.39	5.6	0	2781214	14196	212_0	TRUE	d__Archaea;p__Thermoplasmatota;c__E2;o__DHVEG-1;f__DHVEG-1;g__SM1-50;s__SM1-50 sp002900555	1
GCA_003942085.1	79.02	4.8	0	2023941	29868	215_0	TRUE	d__Archaea;p__Thermoplasmatota;c__E2;o__DHVEG-1;f__DHVEG-1;g__SM1-50;s__SM1-50 sp003942085	1
GCA_003650975.1	83.52	4.52	22.22	1563903	5442	317_0	TRUE	d__Archaea;p__Thermoplasmatota;c__E2;o__UBA202;f__JdFR-43;g__B78-G9;s__B78-G9 sp003650975	1
GCA_002011355.1	79.01	0	0	1230939	6292	316_0	TRUE	d__Archaea;p__Thermoplasmatota;c__E2;o__UBA202;f__JdFR-43;g__JdFR-43;s__JdFR-43 sp002011355	1
GCA_002502685.1	66.66	1.6	0	1030420	43787	167_0	TRUE	d__Archaea;p__Thermoplasmatota;c__E2;o__UBA202;f__UBA202;g__UBA202;s__UBA202 sp002502685	1
GCA_002838935.1	92.64	3.2	0	1445368	14119	318_0	TRUE	d__Archaea;p__Thermoplasmatota;c__E2;o__UBA9212;f__GCA-002838935;g__GCA-002838935;s__GCA-002838935 sp002838935	1
GCA_013329495.1	82.13	2.8	0	1488914	8243	166_1	TRUE	d__Archaea;p__Thermoplasmatota;c__E2;o__UBA9212;f__UBA9212;g__UBA9212;s__UBA9212 sp9212u	2
GCA_002254385.1	68.48	2.4	0	1825537	16199	251_0	TRUE	d__Archaea;p__Thermoplasmatota;c__EX4484-6;o__EX4484-6;f__EX4484-6;g__EX4484-6;s__EX4484-6 sp002254385	1
GCA_001875345.1	79.6	2	33.33	1177165	58515	196_0	TRUE	d__Archaea;p__Thermoplasmatota;c__Poseidoniia;o__MGIII;f__CG-Epi1;g__CG-Epi1;s__CG-Epi1 sp001875345	1
GCA_002506485.1	77.6	0	0	1098328	19685	201_0	TRUE	d__Archaea;p__Thermoplasmatota;c__Poseidoniia;o__MGIII;f__CG-Epi1;g__CG-Epi1;s__CG-Epi1 sp002506485	1
GCA_002718915.1	66	0	0	881127	33665	195_0	TRUE	d__Archaea;p__Thermoplasmatota;c__Poseidoniia;o__MGIII;f__CG-Epi1;g__CG-Epi1;s__CG-Epi1 sp002718915	1
GCA_002724775.1	81.56	3.33	100	1244678	24244	198_0	TRUE	d__Archaea;p__Thermoplasmatota;c__Poseidoniia;o__MGIII;f__CG-Epi1;g__CG-Epi1;s__CG-Epi1 sp002724775	1
GCA_001875425.1	83.71	4.8	0	1042930	68229	199_0	TRUE	d__Archaea;p__Thermoplasmatota;c__Poseidoniia;o__MGIII;f__CG-Epi1;g__UBA102;s__UBA102 sp001875425	1
GCA_002509225.1	80.76	2.78	0	975345	28637	200_0	TRUE	d__Archaea;p__Thermoplasmatota;c__Poseidoniia;o__MGIII;f__CG-Epi1;g__UBA102;s__UBA102 sp002509225	1
GCA_002509165.1	84.05	0	0	1172587	14587	217_3	TRUE	d__Archaea;p__Thermoplasmatota;c__Poseidoniia;o__MGIII;f__CG-Epi1;g__UBA8886;s__UBA8886 sp002509165	1
GCA_002687355.1	64.74	0.8	100	918203	24658	216_1	TRUE	d__Archaea;p__Thermoplasmatota;c__Poseidoniia;o__MGIII;f__CG-Epi1;g__UBA8886;s__UBA8886 sp002687355	1
GCA_002731655.1	77.6	2	0	1008017	26290	217_1	TRUE	d__Archaea;p__Thermoplasmatota;c__Poseidoniia;o__MGIII;f__CG-Epi1;g__UBA8886;s__UBA8886 sp002731655	1
GCA_002731905.1	70.93	0.8	100	968666	23416	216_2	TRUE	d__Archaea;p__Thermoplasmatota;c__Poseidoniia;o__MGIII;f__CG-Epi1;g__UBA8886;s__UBA8886 sp002731905	1
GCA_003193815.1	62.98	0.04	100	701830	7553	217_2	TRUE	d__Archaea;p__Thermoplasmatota;c__Poseidoniia;o__MGIII;f__CG-Epi1;g__UBA8886;s__UBA8886 sp003193815	1
GCA_002692465.1	72.4	0.8	100	1504529	22216	92_1	TRUE	d__Archaea;p__Thermoplasmatota;c__Poseidoniia;o__Poseidoniales;f__Poseidoniaceae;g__MGIIa-I;s__MGIIa-I sp002692465	1
GCA_002696315.1	76.53	0.8	100	1713667	49329	94_0	TRUE	d__Archaea;p__Thermoplasmatota;c__Poseidoniia;o__Poseidoniales;f__Poseidoniaceae;g__MGIIa-I;s__MGIIa-I sp002696315	1
GCA_002699515.1	66.93	0.49	0	1590281	25373	95_0	TRUE	d__Archaea;p__Thermoplasmatota;c__Poseidoniia;o__Poseidoniales;f__Poseidoniaceae;g__MGIIa-I;s__MGIIa-I sp002699515	1
GCA_002720095.2	81.2	0.8	100	1799936	113517	96_0	TRUE	d__Archaea;p__Thermoplasmatota;c__Poseidoniia;o__Poseidoniales;f__Poseidoniaceae;g__MGIIa-I;s__MGIIa-I sp002720095	1
GCA_002720275.1	77.73	3.26	20	1815283	36954	92_2	TRUE	d__Archaea;p__Thermoplasmatota;c__Poseidoniia;o__Poseidoniales;f__Poseidoniaceae;g__MGIIa-I;s__MGIIa-I sp002720275	1
GCA_002498185.1	74.29	0	0	1714656	18969	27_1	TRUE	d__Archaea;p__Thermoplasmatota;c__Poseidoniia;o__Poseidoniales;f__Poseidoniaceae;g__MGIIa-K1;s__MGIIa-K1 sp002498185	1
GCA_002507425.1	79.02	0	0	1731072	19719	37_0	TRUE	d__Archaea;p__Thermoplasmatota;c__Poseidoniia;o__Poseidoniales;f__Poseidoniaceae;g__MGIIa-K1;s__MGIIa-K1 sp002507425	1
GCA_002689345.1	74.4	0	0	1679080	29043	24_0	TRUE	d__Archaea;p__Thermoplasmatota;c__Poseidoniia;o__Poseidoniales;f__Poseidoniaceae;g__MGIIa-K1;s__MGIIa-K1 sp002689345	1
GCA_002694245.1	83.47	2.4	33.33	1984466	32599	32_0	TRUE	d__Archaea;p__Thermoplasmatota;c__Poseidoniia;o__Poseidoniales;f__Poseidoniaceae;g__MGIIa-K1;s__MGIIa-K1 sp002694245	1
GCA_002701145.1	73.87	2.4	100	1612699	19303	22_0	TRUE	d__Archaea;p__Thermoplasmatota;c__Poseidoniia;o__Poseidoniales;f__Poseidoniaceae;g__MGIIa-K1;s__MGIIa-K1 sp002701145	1
GCA_002706615.1	80.13	3.07	83.33	1888070	39332	34_0	TRUE	d__Archaea;p__Thermoplasmatota;c__Poseidoniia;o__Poseidoniales;f__Poseidoniaceae;g__MGIIa-K1;s__MGIIa-K1 sp002706615	1
GCA_002709705.1	63.07	1.6	100	1534251	36281	28_0	TRUE	d__Archaea;p__Thermoplasmatota;c__Poseidoniia;o__Poseidoniales;f__Poseidoniaceae;g__MGIIa-K1;s__MGIIa-K1 sp002709705	1
GCA_002710015.1	70.47	0	0	1702324	49086	36_0	TRUE	d__Archaea;p__Thermoplasmatota;c__Poseidoniia;o__Poseidoniales;f__Poseidoniaceae;g__MGIIa-K1;s__MGIIa-K1 sp002710015	1
GCA_002710205.1	70.25	0.8	80	1669352	31709	29_0	TRUE	d__Archaea;p__Thermoplasmatota;c__Poseidoniia;o__Poseidoniales;f__Poseidoniaceae;g__MGIIa-K1;s__MGIIa-K1 sp002710205	1
GCA_002715725.1	64.76	0.8	0	1937791	39445	26_1	TRUE	d__Archaea;p__Thermoplasmatota;c__Poseidoniia;o__Poseidoniales;f__Poseidoniaceae;g__MGIIa-K1;s__MGIIa-K1 sp002715725	2
GCA_002720115.1	74.13	4	66.67	2030967	46533	33_0	TRUE	d__Archaea;p__Thermoplasmatota;c__Poseidoniia;o__Poseidoniales;f__Poseidoniaceae;g__MGIIa-K1;s__MGIIa-K1 sp002720115	1
GCA_002727515.1	75.33	4.11	52.63	1883332	48641	21_2	TRUE	d__Archaea;p__Thermoplasmatota;c__Poseidoniia;o__Poseidoniales;f__Poseidoniaceae;g__MGIIa-K1;s__MGIIa-K1 sp002727515	1
GCA_002727695.1	71.73	2.4	75	1698288	16253	27_2	TRUE	d__Archaea;p__Thermoplasmatota;c__Poseidoniia;o__Poseidoniales;f__Poseidoniaceae;g__MGIIa-K1;s__MGIIa-K1 sp002727695	1
GCA_003602415.1	87.76	0	0	1893503	141045	25_0	TRUE	d__Archaea;p__Thermoplasmatota;c__Poseidoniia;o__Poseidoniales;f__Poseidoniaceae;g__MGIIa-K1;s__MGIIa-K1 sp003602415	1
GCA_003602535.1	81.35	0.18	100	1762979	20055	23_0	TRUE	d__Archaea;p__Thermoplasmatota;c__Poseidoniia;o__Poseidoniales;f__Poseidoniaceae;g__MGIIa-K1;s__MGIIa-K1 sp003602535	1
GCA_004195515.1	84.67	2.86	0	1920270	38749	6_0	TRUE	d__Archaea;p__Thermoplasmatota;c__Poseidoniia;o__Poseidoniales;f__Poseidoniaceae;g__MGIIa-K1;s__MGIIa-K1 sp004195515	1
GCA_002699425.1	78.67	0.93	0	1912832	35482	3_0	TRUE	d__Archaea;p__Thermoplasmatota;c__Poseidoniia;o__Poseidoniales;f__Poseidoniaceae;g__MGIIa-K2;s__MGIIa-K2 sp002699425	1
GCA_002719395.1	72.93	1.6	50	1744370	79935	4_0	TRUE	d__Archaea;p__Thermoplasmatota;c__Poseidoniia;o__Poseidoniales;f__Poseidoniaceae;g__MGIIa-K2;s__MGIIa-K2 sp002719395	1
GCA_000246735.1	80.76	0	0	2064136	2064136	59_0	TRUE	d__Archaea;p__Thermoplasmatota;c__Poseidoniia;o__Poseidoniales;f__Poseidoniaceae;g__MGIIa-L1;s__MGIIa-L1 sp000246735	1
GCA_002170315.2	76	0.84	100	1807257	43008	62_0	TRUE	d__Archaea;p__Thermoplasmatota;c__Poseidoniia;o__Poseidoniales;f__Poseidoniaceae;g__MGIIa-L1;s__MGIIa-L1 sp002170315	1
GCA_002172355.2	66.27	1.72	75	1501688	43097	7_1	TRUE	d__Archaea;p__Thermoplasmatota;c__Poseidoniia;o__Poseidoniales;f__Poseidoniaceae;g__MGIIa-L1;s__MGIIa-L1 sp002172355	1
GCA_002495535.1	79.11	1.6	50	1835100	26091	58_0	TRUE	d__Archaea;p__Thermoplasmatota;c__Poseidoniia;o__Poseidoniales;f__Poseidoniaceae;g__MGIIa-L1;s__MGIIa-L1 sp002495535	1
GCA_002495945.1	72.27	2.4	0	1602356	17086	35_0	TRUE	d__Archaea;p__Thermoplasmatota;c__Poseidoniia;o__Poseidoniales;f__Poseidoniaceae;g__MGIIa-L1;s__MGIIa-L1 sp002495945	1
GCA_002496955.1	79.26	3.52	16.67	1622264	11364	46_0	TRUE	d__Archaea;p__Thermoplasmatota;c__Poseidoniia;o__Poseidoniales;f__Poseidoniaceae;g__MGIIa-L1;s__MGIIa-L1 sp002496955	1
GCA_002499015.1	81.33	0	0	1810538	22391	19_0	TRUE	d__Archaea;p__Thermoplasmatota;c__Poseidoniia;o__Poseidoniales;f__Poseidoniaceae;g__MGIIa-L1;s__MGIIa-L1 sp002499015	1
GCA_002499545.1	78.91	0	0	1869267	75142	67_0	TRUE	d__Archaea;p__Thermoplasmatota;c__Poseidoniia;o__Poseidoniales;f__Poseidoniaceae;g__MGIIa-L1;s__MGIIa-L1 sp002499545	1
GCA_002499705.1	78	0	0	1879829	25904	63_0	TRUE	d__Archaea;p__Thermoplasmatota;c__Poseidoniia;o__Poseidoniales;f__Poseidoniaceae;g__MGIIa-L1;s__MGIIa-L1 sp002499705	1
GCA_002502605.1	71.47	4.53	37.5	1875748	33672	57_1	TRUE	d__Archaea;p__Thermoplasmatota;c__Poseidoniia;o__Poseidoniales;f__Poseidoniaceae;g__MGIIa-L1;s__MGIIa-L1 sp002502605	1
GCA_002505355.1	76.09	0.8	0	1721538	17073	17_0	TRUE	d__Archaea;p__Thermoplasmatota;c__Poseidoniia;o__Poseidoniales;f__Poseidoniaceae;g__MGIIa-L1;s__MGIIa-L1 sp002505355	1
GCA_002506275.1	66.4	0	0	1167799	36113	64_0	TRUE	d__Archaea;p__Thermoplasmatota;c__Poseidoniia;o__Poseidoniales;f__Poseidoniaceae;g__MGIIa-L1;s__MGIIa-L1 sp002506275	1
GCA_002687075.1	82.27	0.92	0	2201713	43180	66_0	TRUE	d__Archaea;p__Thermoplasmatota;c__Poseidoniia;o__Poseidoniales;f__Poseidoniaceae;g__MGIIa-L1;s__MGIIa-L1 sp002687075	1
GCA_002688825.1	60.64	1.37	0	1806691	13280	12_0	TRUE	d__Archaea;p__Thermoplasmatota;c__Poseidoniia;o__Poseidoniales;f__Poseidoniaceae;g__MGIIa-L1;s__MGIIa-L1 sp002688825	1
GCA_002697705.1	63.81	0.8	100	1598084	22987	7_2	TRUE	d__Archaea;p__Thermoplasmatota;c__Poseidoniia;o__Poseidoniales;f__Poseidoniaceae;g__MGIIa-L1;s__MGIIa-L1 sp002697705	1
GCA_002702945.1	81.6	4.8	50	1978883	35117	9_0	TRUE	d__Archaea;p__Thermoplasmatota;c__Poseidoniia;o__Poseidoniales;f__Poseidoniaceae;g__MGIIa-L1;s__MGIIa-L1 sp002702945	1
GCA_002726395.1	69.87	0.8	0	1812495	29377	14_0	TRUE	d__Archaea;p__Thermoplasmatota;c__Poseidoniia;o__Poseidoniales;f__Poseidoniaceae;g__MGIIa-L1;s__MGIIa-L1 sp002726395	1
GCA_002729095.1	80.13	1.6	100	2034634	40248	11_0	TRUE	d__Archaea;p__Thermoplasmatota;c__Poseidoniia;o__Poseidoniales;f__Poseidoniaceae;g__MGIIa-L1;s__MGIIa-L1 sp002729095	1
GCA_003602575.1	83.47	2.53	60	1972716	64153	8_0	TRUE	d__Archaea;p__Thermoplasmatota;c__Poseidoniia;o__Poseidoniales;f__Poseidoniaceae;g__MGIIa-L1;s__MGIIa-L1 sp003602575	1
GCA_003602605.1	78.43	0.8	100	2023763	55336	65_0	TRUE	d__Archaea;p__Thermoplasmatota;c__Poseidoniia;o__Poseidoniales;f__Poseidoniaceae;g__MGIIa-L1;s__MGIIa-L1 sp003602605	1
GCA_003602645.1	70.93	2.13	100	1759155	44055	57_2	TRUE	d__Archaea;p__Thermoplasmatota;c__Poseidoniia;o__Poseidoniales;f__Poseidoniaceae;g__MGIIa-L1;s__MGIIa-L1 sp003602645	1
GCA_013330285.1	67.29	1.07	50	1603141	8339	61_0	TRUE	d__Archaea;p__Thermoplasmatota;c__Poseidoniia;o__Poseidoniales;f__Poseidoniaceae;g__MGIIa-L1;s__MGIIa-L1 sp8160u	1
GCA_013329865.1	68.42	0.16	0	1572985	9579	15_2	TRUE	d__Archaea;p__Thermoplasmatota;c__Poseidoniia;o__Poseidoniales;f__Poseidoniaceae;g__MGIIa-L1;s__MGIIa-L1 sp8725u	1
GCA_013329925.1	69.35	0	0	1758403	9785	13_0	TRUE	d__Archaea;p__Thermoplasmatota;c__Poseidoniia;o__Poseidoniales;f__Poseidoniaceae;g__MGIIa-L1;s__MGIIa-L1 sp8734u	1
GCA_013329355.1	68.42	0	0	1598946	7825	15_1	TRUE	d__Archaea;p__Thermoplasmatota;c__Poseidoniia;o__Poseidoniales;f__Poseidoniaceae;g__MGIIa-L1;s__MGIIa-L1 sp9354u	2
GCA_013329255.1	71.73	0	0	1875471	17617	60_0	TRUE	d__Archaea;p__Thermoplasmatota;c__Poseidoniia;o__Poseidoniales;f__Poseidoniaceae;g__MGIIa-L1;s__MGIIa-L1 sp9513u	1
GCA_013329295.1	71.84	0	0	1609577	8620	18_0	TRUE	d__Archaea;p__Thermoplasmatota;c__Poseidoniia;o__Poseidoniales;f__Poseidoniaceae;g__MGIIa-L1;s__MGIIa-L1 sp9596u	1
GCA_002171315.2	69.28	1.6	50	1475937	19001	48_1	TRUE	d__Archaea;p__Thermoplasmatota;c__Poseidoniia;o__Poseidoniales;f__Poseidoniaceae;g__MGIIa-L2;s__MGIIa-L2 sp002171315	1
GCA_002496635.1	71.56	1.4	9.09	1617893	13039	48_2	TRUE	d__Archaea;p__Thermoplasmatota;c__Poseidoniia;o__Poseidoniales;f__Poseidoniaceae;g__MGIIa-L2;s__MGIIa-L2 sp002496635	1
GCA_002499195.1	81.87	0	0	1853906	49861	51_0	TRUE	d__Archaea;p__Thermoplasmatota;c__Poseidoniia;o__Poseidoniales;f__Poseidoniaceae;g__MGIIa-L2;s__MGIIa-L2 sp002499195	1
GCA_002502215.1	80.13	0	0	1876148	18659	50_1	TRUE	d__Archaea;p__Thermoplasmatota;c__Poseidoniia;o__Poseidoniales;f__Poseidoniaceae;g__MGIIa-L2;s__MGIIa-L2 sp002502215	1
GCA_002698145.1	80.67	3.2	75	2089406	50899	50_2	TRUE	d__Archaea;p__Thermoplasmatota;c__Poseidoniia;o__Poseidoniales;f__Poseidoniaceae;g__MGIIa-L2;s__MGIIa-L2 sp002698145	1
GCA_002706065.1	81.33	0.8	100	1891523	51647	52_0	TRUE	d__Archaea;p__Thermoplasmatota;c__Poseidoniia;o__Poseidoniales;f__Poseidoniaceae;g__MGIIa-L2;s__MGIIa-L2 sp002706065	1
GCA_002722615.1	73.47	0	0	1842525	67090	56_0	TRUE	d__Archaea;p__Thermoplasmatota;c__Poseidoniia;o__Poseidoniales;f__Poseidoniaceae;g__MGIIa-L2;s__MGIIa-L2 sp002722615	1
GCA_002726845.1	60.43	0.13	100	1477336	15136	47_0	TRUE	d__Archaea;p__Thermoplasmatota;c__Poseidoniia;o__Poseidoniales;f__Poseidoniaceae;g__MGIIa-L2;s__MGIIa-L2 sp002726845	1
GCA_003602665.1	73.95	2.4	0	1764012	17500	49_0	TRUE	d__Archaea;p__Thermoplasmatota;c__Poseidoniia;o__Poseidoniales;f__Poseidoniaceae;g__MGIIa-L2;s__MGIIa-L2 sp003602665	1
GCA_013330015.1	62.82	0	0	1295602	8542	54_0	TRUE	d__Archaea;p__Thermoplasmatota;c__Poseidoniia;o__Poseidoniales;f__Poseidoniaceae;g__MGIIa-L2;s__MGIIa-L2 sp8574u	1
GCA_002496845.1	79.6	0.8	0	1871345	21874	42_1	TRUE	d__Archaea;p__Thermoplasmatota;c__Poseidoniia;o__Poseidoniales;f__Poseidoniaceae;g__MGIIa-L3;s__MGIIa-L3 sp002496845	1
GCA_002694585.1	69.73	2.4	66.67	1714270	22098	44_1	TRUE	d__Archaea;p__Thermoplasmatota;c__Poseidoniia;o__Poseidoniales;f__Poseidoniaceae;g__MGIIa-L3;s__MGIIa-L3 sp002694585	1
GCA_002722135.1	79.76	1.6	50	1935643	104364	44_2	TRUE	d__Archaea;p__Thermoplasmatota;c__Poseidoniia;o__Poseidoniales;f__Poseidoniaceae;g__MGIIa-L3;s__MGIIa-L3 sp002722135	1
GCA_002731395.1	64	0.84	100	1460036	18927	45_0	TRUE	d__Archaea;p__Thermoplasmatota;c__Poseidoniia;o__Poseidoniales;f__Poseidoniaceae;g__MGIIa-L3;s__MGIIa-L3 sp002731395	1
GCA_003602635.1	69.09	2.88	50	1697761	16427	43_0	TRUE	d__Archaea;p__Thermoplasmatota;c__Poseidoniia;o__Poseidoniales;f__Poseidoniaceae;g__MGIIa-L3;s__MGIIa-L3 sp003602635	1
GCA_013330925.1	72.87	2.4	33.33	1724762	8709	41_0	TRUE	d__Archaea;p__Thermoplasmatota;c__Poseidoniia;o__Poseidoniales;f__Poseidoniaceae;g__MGIIa-L3;s__MGIIa-L3 sp11892u	1
GCA_002718195.1	68.8	1.36	0	2026952	126792	20_1	TRUE	d__Archaea;p__Thermoplasmatota;c__Poseidoniia;o__Poseidoniales;f__Poseidoniaceae;g__MGIIa-L4;s__MGIIa-L4 sp002718195	2
GCA_002505405.1	82.4	0	0	1936638	72244	80_0	TRUE	d__Archaea;p__Thermoplasmatota;c__Poseidoniia;o__Poseidoniales;f__Poseidoniaceae;g__Poseidonia;s__Poseidonia alphae	1
GCA_002494645.1	83.87	0	0	1794878	69565	78_0	TRUE	d__Archaea;p__Thermoplasmatota;c__Poseidoniia;o__Poseidoniales;f__Poseidoniaceae;g__Poseidonia;s__Poseidonia sp002494645	1
GCA_002495645.1	78.96	0	0	1848559	23389	73_0	TRUE	d__Archaea;p__Thermoplasmatota;c__Poseidoniia;o__Poseidoniales;f__Poseidoniaceae;g__Poseidonia;s__Poseidonia sp002495645	1
GCA_002497765.1	74.76	0.8	0	1802484	33338	75_0	TRUE	d__Archaea;p__Thermoplasmatota;c__Poseidoniia;o__Poseidoniales;f__Poseidoniaceae;g__Poseidonia;s__Poseidonia sp002497765	1
GCA_002502295.1	74.8	0	0	1951048	25054	70_0	TRUE	d__Archaea;p__Thermoplasmatota;c__Poseidoniia;o__Poseidoniales;f__Poseidoniaceae;g__Poseidonia;s__Poseidonia sp002502295	1
GCA_002689105.1	71.26	1.78	100	1794751	21801	74_0	TRUE	d__Archaea;p__Thermoplasmatota;c__Poseidoniia;o__Poseidoniales;f__Poseidoniaceae;g__Poseidonia;s__Poseidonia sp002689105	1
GCA_002694525.1	65.73	0	0	1602594	38998	71_0	TRUE	d__Archaea;p__Thermoplasmatota;c__Poseidoniia;o__Poseidoniales;f__Poseidoniaceae;g__Poseidonia;s__Poseidonia sp002694525	1
GCA_002704515.1	67.42	3.07	80	1638911	44043	68_1	TRUE	d__Archaea;p__Thermoplasmatota;c__Poseidoniia;o__Poseidoniales;f__Poseidoniaceae;g__Poseidonia;s__Poseidonia sp002704515	1
GCA_002714305.1	77.19	2.4	100	1632297	39120	69_0	TRUE	d__Archaea;p__Thermoplasmatota;c__Poseidoniia;o__Poseidoniales;f__Poseidoniaceae;g__Poseidonia;s__Poseidonia sp002714305	1
GCA_002722695.1	66.27	0	0	1628016	38828	72_0	TRUE	d__Archaea;p__Thermoplasmatota;c__Poseidoniia;o__Poseidoniales;f__Poseidoniaceae;g__Poseidonia;s__Poseidonia sp002722695	1
GCA_002725275.1	69.54	1.6	100	1674253	46693	76_0	TRUE	d__Archaea;p__Thermoplasmatota;c__Poseidoniia;o__Poseidoniales;f__Poseidoniaceae;g__Poseidonia;s__Poseidonia sp002725275	1
GCA_002726495.1	77.13	0	0	1733199	40049	81_0	TRUE	d__Archaea;p__Thermoplasmatota;c__Poseidoniia;o__Poseidoniales;f__Poseidoniaceae;g__Poseidonia;s__Poseidonia sp002726495	1
GCA_002728035.1	76.13	3.2	100	1838131	21717	77_0	TRUE	d__Archaea;p__Thermoplasmatota;c__Poseidoniia;o__Poseidoniales;f__Poseidoniaceae;g__Poseidonia;s__Poseidonia sp002728035	1
GCA_003602475.1	80.41	0	0	1945193	70037	82_0	TRUE	d__Archaea;p__Thermoplasmatota;c__Poseidoniia;o__Poseidoniales;f__Poseidoniaceae;g__Poseidonia;s__Poseidonia sp003602475	1
GCA_003602485.1	75.48	0.8	0	1781359	28903	79_0	TRUE	d__Archaea;p__Thermoplasmatota;c__Poseidoniia;o__Poseidoniales;f__Poseidoniaceae;g__Poseidonia;s__Poseidonia sp003602485	1
GCA_013330155.1	61.02	1.6	0	1566165	7014	68_2	TRUE	d__Archaea;p__Thermoplasmatota;c__Poseidoniia;o__Poseidoniales;f__Poseidoniaceae;g__Poseidonia;s__Poseidonia sp8339u	1
GCA_004195635.1	78.53	0.8	0	1751024	70939	39_0	TRUE	d__Archaea;p__Thermoplasmatota;c__Poseidoniia;o__Poseidoniales;f__Poseidoniaceae;g__PSPT01;s__PSPT01 sp004195635	1
GCA_002505935.1	67.87	0	0	1620084	11101	83_1	TRUE	d__Archaea;p__Thermoplasmatota;c__Poseidoniia;o__Poseidoniales;f__Poseidoniaceae;g__UBA226;s__UBA226 sp002505935	1
GCA_002719475.1	73.87	2.56	50	1891342	49736	83_2	TRUE	d__Archaea;p__Thermoplasmatota;c__Poseidoniia;o__Poseidoniales;f__Poseidoniaceae;g__UBA226;s__UBA226 sp002719475	1
GCA_002503395.1	67.33	0.8	0	1983983	21746	38_0	TRUE	d__Archaea;p__Thermoplasmatota;c__Poseidoniia;o__Poseidoniales;f__Poseidoniaceae;g__UBA60;s__UBA60 sp002503395	1
GCA_002170775.2	69.6	1.6	100	1443717	128827	123_1	TRUE	d__Archaea;p__Thermoplasmatota;c__Poseidoniia;o__Poseidoniales;f__Thalassarchaeaceae;g__MGIIb-N1;s__MGIIb-N1 sp002170775	1
GCA_002495675.1	72.4	0	0	1367263	99093	126_3	TRUE	d__Archaea;p__Thermoplasmatota;c__Poseidoniia;o__Poseidoniales;f__Thalassarchaeaceae;g__MGIIb-N1;s__MGIIb-N1 sp002495675	1
GCA_002497295.1	74.8	0	0	1342360	56071	123_3	TRUE	d__Archaea;p__Thermoplasmatota;c__Poseidoniia;o__Poseidoniales;f__Thalassarchaeaceae;g__MGIIb-N1;s__MGIIb-N1 sp002497295	1
GCA_002499585.1	68.53	0.8	0	1362883	92722	127_0	TRUE	d__Archaea;p__Thermoplasmatota;c__Poseidoniia;o__Poseidoniales;f__Thalassarchaeaceae;g__MGIIb-N1;s__MGIIb-N1 sp002499585	1
GCA_002504845.1	73.33	0.8	0	1259830	18465	123_4	TRUE	d__Archaea;p__Thermoplasmatota;c__Poseidoniia;o__Poseidoniales;f__Thalassarchaeaceae;g__MGIIb-N1;s__MGIIb-N1 sp002504845	1
GCA_002505455.1	74.89	2.4	25	1439628	32207	124_0	TRUE	d__Archaea;p__Thermoplasmatota;c__Poseidoniia;o__Poseidoniales;f__Thalassarchaeaceae;g__MGIIb-N1;s__MGIIb-N1 sp002505455	1
GCA_002505695.1	66	0	0	1271260	66104	126_1	TRUE	d__Archaea;p__Thermoplasmatota;c__Poseidoniia;o__Poseidoniales;f__Thalassarchaeaceae;g__MGIIb-N1;s__MGIIb-N1 sp002505695	1
GCA_002507175.1	74.8	1.6	0	1436899	126712	126_2	TRUE	d__Archaea;p__Thermoplasmatota;c__Poseidoniia;o__Poseidoniales;f__Thalassarchaeaceae;g__MGIIb-N1;s__MGIIb-N1 sp002507175	1
GCA_002712645.1	74.88	3.73	42.86	1552599	43080	123_2	TRUE	d__Archaea;p__Thermoplasmatota;c__Poseidoniia;o__Poseidoniales;f__Thalassarchaeaceae;g__MGIIb-N1;s__MGIIb-N1 sp002712645	1
GCA_002717835.1	64.89	0	0	1214212	42787	125_0	TRUE	d__Archaea;p__Thermoplasmatota;c__Poseidoniia;o__Poseidoniales;f__Thalassarchaeaceae;g__MGIIb-N1;s__MGIIb-N1 sp002717835	1
GCA_002497905.1	79.08	1.6	50	1756838	27394	84_1	TRUE	d__Archaea;p__Thermoplasmatota;c__Poseidoniia;o__Poseidoniales;f__Thalassarchaeaceae;g__MGIIb-N2;s__MGIIb-N2 sp002497905	1
GCA_002502625.1	80.25	0.04	100	1820131	27243	88_1	TRUE	d__Archaea;p__Thermoplasmatota;c__Poseidoniia;o__Poseidoniales;f__Thalassarchaeaceae;g__MGIIb-N2;s__MGIIb-N2 sp002502625	1
GCA_002503045.1	64.14	1.33	33.33	1579222	17347	91_0	TRUE	d__Archaea;p__Thermoplasmatota;c__Poseidoniia;o__Poseidoniales;f__Thalassarchaeaceae;g__MGIIb-N2;s__MGIIb-N2 sp002503045	1
GCA_002506875.1	78.13	1.64	0	1799184	21514	84_2	TRUE	d__Archaea;p__Thermoplasmatota;c__Poseidoniia;o__Poseidoniales;f__Thalassarchaeaceae;g__MGIIb-N2;s__MGIIb-N2 sp002506875	1
GCA_002697105.1	62.13	0.32	100	1362374	41033	89_0	TRUE	d__Archaea;p__Thermoplasmatota;c__Poseidoniia;o__Poseidoniales;f__Thalassarchaeaceae;g__MGIIb-N2;s__MGIIb-N2 sp002697105	1
GCA_002702985.1	64.04	2.4	66.67	1594410	23062	88_3	TRUE	d__Archaea;p__Thermoplasmatota;c__Poseidoniia;o__Poseidoniales;f__Thalassarchaeaceae;g__MGIIb-N2;s__MGIIb-N2 sp002702985	1
GCA_002708015.1	68.07	1.6	100	1635161	30680	88_2	TRUE	d__Archaea;p__Thermoplasmatota;c__Poseidoniia;o__Poseidoniales;f__Thalassarchaeaceae;g__MGIIb-N2;s__MGIIb-N2 sp002708015	1
GCA_002708695.1	62	1.6	0	1769206	35719	90_0	TRUE	d__Archaea;p__Thermoplasmatota;c__Poseidoniia;o__Poseidoniales;f__Thalassarchaeaceae;g__MGIIb-N2;s__MGIIb-N2 sp002708695	1
GCA_002712285.1	76.76	0.8	100	1700864	38341	86_0	TRUE	d__Archaea;p__Thermoplasmatota;c__Poseidoniia;o__Poseidoniales;f__Thalassarchaeaceae;g__MGIIb-N2;s__MGIIb-N2 sp002712285	1
GCA_002713585.1	76.13	0.06	0	1720552	44347	85_0	TRUE	d__Archaea;p__Thermoplasmatota;c__Poseidoniia;o__Poseidoniales;f__Thalassarchaeaceae;g__MGIIb-N2;s__MGIIb-N2 sp002713585	1
GCA_002718215.1	65.82	0	0	1578517	44477	87_2	TRUE	d__Archaea;p__Thermoplasmatota;c__Poseidoniia;o__Poseidoniales;f__Thalassarchaeaceae;g__MGIIb-N2;s__MGIIb-N2 sp002718215	1
GCA_002457555.1	70.67	0	0	1284027	68662	100_1	TRUE	d__Archaea;p__Thermoplasmatota;c__Poseidoniia;o__Poseidoniales;f__Thalassarchaeaceae;g__MGIIb-O1;s__MGIIb-O1 sp002457555	1
GCA_002496905.1	71.01	2.04	25	1354098	16320	101_1	TRUE	d__Archaea;p__Thermoplasmatota;c__Poseidoniia;o__Poseidoniales;f__Thalassarchaeaceae;g__MGIIb-O1;s__MGIIb-O1 sp002496905	1
GCA_002497025.1	82.24	0.93	100	1447310	22147	100_2	TRUE	d__Archaea;p__Thermoplasmatota;c__Poseidoniia;o__Poseidoniales;f__Thalassarchaeaceae;g__MGIIb-O1;s__MGIIb-O1 sp002497025	1
GCA_002497895.1	68.53	0	0	1266736	16594	105_1	TRUE	d__Archaea;p__Thermoplasmatota;c__Poseidoniia;o__Poseidoniales;f__Thalassarchaeaceae;g__MGIIb-O1;s__MGIIb-O1 sp002497895	1
GCA_002498525.1	83.55	0	0	1581043	114584	106_0	TRUE	d__Archaea;p__Thermoplasmatota;c__Poseidoniia;o__Poseidoniales;f__Thalassarchaeaceae;g__MGIIb-O1;s__MGIIb-O1 sp002498525	1
GCA_002498725.1	81.87	0	0	1494957	78576	97_0	TRUE	d__Archaea;p__Thermoplasmatota;c__Poseidoniia;o__Poseidoniales;f__Thalassarchaeaceae;g__MGIIb-O1;s__MGIIb-O1 sp002498725	1
GCA_002502175.1	74.53	0	0	1387278	25313	101_2	TRUE	d__Archaea;p__Thermoplasmatota;c__Poseidoniia;o__Poseidoniales;f__Thalassarchaeaceae;g__MGIIb-O1;s__MGIIb-O1 sp002502175	1
GCA_002502365.1	63.33	0	0	1083913	13908	99_1	TRUE	d__Archaea;p__Thermoplasmatota;c__Poseidoniia;o__Poseidoniales;f__Thalassarchaeaceae;g__MGIIb-O1;s__MGIIb-O1 sp002502365	1
GCA_002685415.1	60.67	0.55	0	1617461	25928	102_0	TRUE	d__Archaea;p__Thermoplasmatota;c__Poseidoniia;o__Poseidoniales;f__Thalassarchaeaceae;g__MGIIb-O1;s__MGIIb-O1 sp002685415	1
GCA_002708385.1	62.78	0.8	0	1139175	26429	99_2	TRUE	d__Archaea;p__Thermoplasmatota;c__Poseidoniia;o__Poseidoniales;f__Thalassarchaeaceae;g__MGIIb-O1;s__MGIIb-O1 sp002708385	1
GCA_013330385.1	62.73	0.96	0	1248962	7236	104_0	TRUE	d__Archaea;p__Thermoplasmatota;c__Poseidoniia;o__Poseidoniales;f__Thalassarchaeaceae;g__MGIIb-O1;s__MGIIb-O1 sp12570u	1
GCA_013329905.1	74.93	0	0	1484247	33274	105_2	TRUE	d__Archaea;p__Thermoplasmatota;c__Poseidoniia;o__Poseidoniales;f__Thalassarchaeaceae;g__MGIIb-O1;s__MGIIb-O1 sp8684u	1
GCA_002494975.1	67.04	0.8	0	1337649	21250	151_0	TRUE	d__Archaea;p__Thermoplasmatota;c__Poseidoniia;o__Poseidoniales;f__Thalassarchaeaceae;g__MGIIb-O2;s__MGIIb-O2 sp002494975	1
GCA_002495525.1	78.1	0.8	100	1385735	40361	147_0	TRUE	d__Archaea;p__Thermoplasmatota;c__Poseidoniia;o__Poseidoniales;f__Thalassarchaeaceae;g__MGIIb-O2;s__MGIIb-O2 sp002495525	1
GCA_002497245.1	80.93	0	0	1388573	68653	148_0	TRUE	d__Archaea;p__Thermoplasmatota;c__Poseidoniia;o__Poseidoniales;f__Thalassarchaeaceae;g__MGIIb-O2;s__MGIIb-O2 sp002497245	1
GCA_002498985.1	69.6	0.8	0	1211870	24845	146_1	TRUE	d__Archaea;p__Thermoplasmatota;c__Poseidoniia;o__Poseidoniales;f__Thalassarchaeaceae;g__MGIIb-O2;s__MGIIb-O2 sp002498985	3
GCA_002499785.1	63.42	0.8	100	1200070	11396	5_1	TRUE	d__Archaea;p__Thermoplasmatota;c__Poseidoniia;o__Poseidoniales;f__Thalassarchaeaceae;g__MGIIb-O2;s__MGIIb-O2 sp002499785	1
GCA_002504905.1	83.07	0	0	1435715	95858	149_0	TRUE	d__Archaea;p__Thermoplasmatota;c__Poseidoniia;o__Poseidoniales;f__Thalassarchaeaceae;g__MGIIb-O2;s__MGIIb-O2 sp002504905	1
GCA_002686525.1	73.14	0.8	50	1358048	41522	150_0	TRUE	d__Archaea;p__Thermoplasmatota;c__Poseidoniia;o__Poseidoniales;f__Thalassarchaeaceae;g__MGIIb-O2;s__MGIIb-O2 sp002686525	1
GCA_004195525.1	78.49	2.78	83.33	1595687	62266	5_2	TRUE	d__Archaea;p__Thermoplasmatota;c__Poseidoniia;o__Poseidoniales;f__Thalassarchaeaceae;g__MGIIb-O2;s__MGIIb-O2 sp004195525	1
GCA_001628485.1	81.96	0	0	1295986	57954	118_1	TRUE	d__Archaea;p__Thermoplasmatota;c__Poseidoniia;o__Poseidoniales;f__Thalassarchaeaceae;g__MGIIb-O3;s__MGIIb-O3 sp001628485	1
GCA_001629205.1	67.12	0.8	0	1266629	12027	144_0	TRUE	d__Archaea;p__Thermoplasmatota;c__Poseidoniia;o__Poseidoniales;f__Thalassarchaeaceae;g__MGIIb-O3;s__MGIIb-O3 sp001629205	1
GCA_001629235.1	68.93	0	0	1101674	13617	118_2	TRUE	d__Archaea;p__Thermoplasmatota;c__Poseidoniia;o__Poseidoniales;f__Thalassarchaeaceae;g__MGIIb-O3;s__MGIIb-O3 sp001629235	1
GCA_001629255.1	73.33	0	0	1191311	33590	118_3	TRUE	d__Archaea;p__Thermoplasmatota;c__Poseidoniia;o__Poseidoniales;f__Thalassarchaeaceae;g__MGIIb-O3;s__MGIIb-O3 sp001629255	1
GCA_002172185.1	62.53	0	0	826841	89237	107_0	TRUE	d__Archaea;p__Thermoplasmatota;c__Poseidoniia;o__Poseidoniales;f__Thalassarchaeaceae;g__MGIIb-O3;s__MGIIb-O3 sp002172185	1
GCA_002172375.1	69.33	0	0	1402371	21903	153_0	TRUE	d__Archaea;p__Thermoplasmatota;c__Poseidoniia;o__Poseidoniales;f__Thalassarchaeaceae;g__MGIIb-O3;s__MGIIb-O3 sp002172375	1
GCA_002457145.1	73.93	0	0	1366214	107087	155_0	TRUE	d__Archaea;p__Thermoplasmatota;c__Poseidoniia;o__Poseidoniales;f__Thalassarchaeaceae;g__MGIIb-O3;s__MGIIb-O3 sp002457145	1
GCA_002457155.1	64.55	0	0	1202126	57760	114_0	TRUE	d__Archaea;p__Thermoplasmatota;c__Poseidoniia;o__Poseidoniales;f__Thalassarchaeaceae;g__MGIIb-O3;s__MGIIb-O3 sp002457155	1
GCA_002496485.1	69.72	1.2	100	1344790	10778	145_0	TRUE	d__Archaea;p__Thermoplasmatota;c__Poseidoniia;o__Poseidoniales;f__Thalassarchaeaceae;g__MGIIb-O3;s__MGIIb-O3 sp002496485	1
GCA_002503285.1	84.53	0	0	1524894	86948	156_0	TRUE	d__Archaea;p__Thermoplasmatota;c__Poseidoniia;o__Poseidoniales;f__Thalassarchaeaceae;g__MGIIb-O3;s__MGIIb-O3 sp002503285	1
GCA_002506755.1	69.56	0	0	1245566	150538	120_0	TRUE	d__Archaea;p__Thermoplasmatota;c__Poseidoniia;o__Poseidoniales;f__Thalassarchaeaceae;g__MGIIb-O3;s__MGIIb-O3 sp002506755	1
GCA_002712575.1	76.27	4	33.33	1590752	38791	152_1	TRUE	d__Archaea;p__Thermoplasmatota;c__Poseidoniia;o__Poseidoniales;f__Thalassarchaeaceae;g__MGIIb-O3;s__MGIIb-O3 sp002712575	1
GCA_002713185.1	68.88	2.09	20	1346916	38543	109_0	TRUE	d__Archaea;p__Thermoplasmatota;c__Poseidoniia;o__Poseidoniales;f__Thalassarchaeaceae;g__MGIIb-O3;s__MGIIb-O3 sp002713185	1
GCA_002716085.1	79.07	0.8	0	1576740	99969	98_0	TRUE	d__Archaea;p__Thermoplasmatota;c__Poseidoniia;o__Poseidoniales;f__Thalassarchaeaceae;g__MGIIb-O3;s__MGIIb-O3 sp002716085	1
GCA_002718695.1	67.16	2.53	28.57	1356311	56671	110_0	TRUE	d__Archaea;p__Thermoplasmatota;c__Poseidoniia;o__Poseidoniales;f__Thalassarchaeaceae;g__MGIIb-O3;s__MGIIb-O3 sp002718695	1
GCA_002719615.1	74.93	2.4	66.67	1669517	78980	152_2	TRUE	d__Archaea;p__Thermoplasmatota;c__Poseidoniia;o__Poseidoniales;f__Thalassarchaeaceae;g__MGIIb-O3;s__MGIIb-O3 sp002719615	1
GCA_002720055.1	75.75	4.8	100	1562263	94385	108_0	TRUE	d__Archaea;p__Thermoplasmatota;c__Poseidoniia;o__Poseidoniales;f__Thalassarchaeaceae;g__MGIIb-O3;s__MGIIb-O3 sp002720055	1
GCA_002722735.1	76.53	0.8	100	1400198	87526	121_0	TRUE	d__Archaea;p__Thermoplasmatota;c__Poseidoniia;o__Poseidoniales;f__Thalassarchaeaceae;g__MGIIb-O3;s__MGIIb-O3 sp002722735	1
GCA_002725315.1	77.2	0.8	0	1413436	36385	111_0	TRUE	d__Archaea;p__Thermoplasmatota;c__Poseidoniia;o__Poseidoniales;f__Thalassarchaeaceae;g__MGIIb-O3;s__MGIIb-O3 sp002725315	1
GCA_002728565.1	63.48	2.4	0	1384723	27111	122_0	TRUE	d__Archaea;p__Thermoplasmatota;c__Poseidoniia;o__Poseidoniales;f__Thalassarchaeaceae;g__MGIIb-O3;s__MGIIb-O3 sp002728565	1
GCA_002731195.1	60.39	0.27	0	1119630	17958	154_0	TRUE	d__Archaea;p__Thermoplasmatota;c__Poseidoniia;o__Poseidoniales;f__Thalassarchaeaceae;g__MGIIb-O3;s__MGIIb-O3 sp002731195	1
GCA_003602515.1	73.74	2.4	33.33	1363896	52643	113_0	TRUE	d__Archaea;p__Thermoplasmatota;c__Poseidoniia;o__Poseidoniales;f__Thalassarchaeaceae;g__MGIIb-O3;s__MGIIb-O3 sp003602515	1
GCA_003602595.1	71.56	0	0	1365509	22130	152_3	TRUE	d__Archaea;p__Thermoplasmatota;c__Poseidoniia;o__Poseidoniales;f__Thalassarchaeaceae;g__MGIIb-O3;s__MGIIb-O3 sp003602595	1
GCA_004195615.1	85.2	2.4	0	1632434	72256	117_0	TRUE	d__Archaea;p__Thermoplasmatota;c__Poseidoniia;o__Poseidoniales;f__Thalassarchaeaceae;g__MGIIb-O3;s__MGIIb-O3 sp004195615	1
GCA_002496725.1	76.61	0.8	0	1331106	29377	135_0	TRUE	d__Archaea;p__Thermoplasmatota;c__Poseidoniia;o__Poseidoniales;f__Thalassarchaeaceae;g__MGIIb-O5;s__MGIIb-O5 sp002496725	1
GCA_002498925.1	67.49	0	0	1287024	24217	129_1	TRUE	d__Archaea;p__Thermoplasmatota;c__Poseidoniia;o__Poseidoniales;f__Thalassarchaeaceae;g__MGIIb-O5;s__MGIIb-O5 sp002498925	1
GCA_002499325.1	69.42	0	0	1198511	15534	132_4	TRUE	d__Archaea;p__Thermoplasmatota;c__Poseidoniia;o__Poseidoniales;f__Thalassarchaeaceae;g__MGIIb-O5;s__MGIIb-O5 sp002499325	1
GCA_002499345.1	63.56	0	0	1121012	23829	131_1	TRUE	d__Archaea;p__Thermoplasmatota;c__Poseidoniia;o__Poseidoniales;f__Thalassarchaeaceae;g__MGIIb-O5;s__MGIIb-O5 sp002499345	1
GCA_002499865.1	73.56	0.08	0	1296940	24922	132_3	TRUE	d__Archaea;p__Thermoplasmatota;c__Poseidoniia;o__Poseidoniales;f__Thalassarchaeaceae;g__MGIIb-O5;s__MGIIb-O5 sp002499865	1
GCA_002501605.1	71.73	0	0	1287379	51230	133_1	TRUE	d__Archaea;p__Thermoplasmatota;c__Poseidoniia;o__Poseidoniales;f__Thalassarchaeaceae;g__MGIIb-O5;s__MGIIb-O5 sp002501605	1
GCA_002501805.1	79.33	0	0	1340422	75660	132_1	TRUE	d__Archaea;p__Thermoplasmatota;c__Poseidoniia;o__Poseidoniales;f__Thalassarchaeaceae;g__MGIIb-O5;s__MGIIb-O5 sp002501805	1
GCA_002502095.1	75.69	0.4	100	1318011	64415	132_2	TRUE	d__Archaea;p__Thermoplasmatota;c__Poseidoniia;o__Poseidoniales;f__Thalassarchaeaceae;g__MGIIb-O5;s__MGIIb-O5 sp002502095	1
GCA_002504435.1	72.53	0	0	1277296	34494	130_0	TRUE	d__Archaea;p__Thermoplasmatota;c__Poseidoniia;o__Poseidoniales;f__Thalassarchaeaceae;g__MGIIb-O5;s__MGIIb-O5 sp002504435	1
GCA_002505775.1	80.13	0	0	1352658	92902	133_2	TRUE	d__Archaea;p__Thermoplasmatota;c__Poseidoniia;o__Poseidoniales;f__Thalassarchaeaceae;g__MGIIb-O5;s__MGIIb-O5 sp002505775	1
GCA_002506825.1	77.34	0	0	1308442	84820	131_2	TRUE	d__Archaea;p__Thermoplasmatota;c__Poseidoniia;o__Poseidoniales;f__Thalassarchaeaceae;g__MGIIb-O5;s__MGIIb-O5 sp002506825	1
GCA_002718995.2	86.4	2.4	66.67	1478905	82017	129_2	TRUE	d__Archaea;p__Thermoplasmatota;c__Poseidoniia;o__Poseidoniales;f__Thalassarchaeaceae;g__MGIIb-O5;s__MGIIb-O5 sp002718995	1
GCA_002726275.1	68.13	0	0	1237686	39863	128_2	TRUE	d__Archaea;p__Thermoplasmatota;c__Poseidoniia;o__Poseidoniales;f__Thalassarchaeaceae;g__MGIIb-O5;s__MGIIb-O5 sp002726275	1
GCA_002730095.1	74.78	0.8	0	1280864	31522	134_0	TRUE	d__Archaea;p__Thermoplasmatota;c__Poseidoniia;o__Poseidoniales;f__Thalassarchaeaceae;g__MGIIb-O5;s__MGIIb-O5 sp002730095	1
GCA_002498455.1	76.07	0	0	1828059	26450	157_1	TRUE	d__Archaea;p__Thermoplasmatota;c__Poseidoniia;o__Poseidoniales;f__Thalassarchaeaceae;g__MGIIb-P;s__MGIIb-P sp002498455	1
GCA_002505685.1	69.47	1.6	50	1514553	11982	159_0	TRUE	d__Archaea;p__Thermoplasmatota;c__Poseidoniia;o__Poseidoniales;f__Thalassarchaeaceae;g__MGIIb-P;s__MGIIb-P sp002505685	1
GCA_002722595.1	76.49	1.6	50	1641616	36182	160_0	TRUE	d__Archaea;p__Thermoplasmatota;c__Poseidoniia;o__Poseidoniales;f__Thalassarchaeaceae;g__MGIIb-P;s__MGIIb-P sp002722595	1
GCA_002724815.1	77.71	1.92	100	1837910	22414	157_2	TRUE	d__Archaea;p__Thermoplasmatota;c__Poseidoniia;o__Poseidoniales;f__Thalassarchaeaceae;g__MGIIb-P;s__MGIIb-P sp002724815	1
GCA_002505495.1	72.57	0.93	0	1840727	22876	164_0	TRUE	d__Archaea;p__Thermoplasmatota;c__Poseidoniia;o__Poseidoniales;f__Thalassarchaeaceae;g__MGIIb-Q1;s__MGIIb-Q1 sp002505495	1
GCA_002685895.1	62.53	1.66	25	1630353	19385	202_0	TRUE	d__Archaea;p__Thermoplasmatota;c__Poseidoniia;o__Poseidoniales;f__Thalassarchaeaceae;g__MGIIb-Q1;s__MGIIb-Q1 sp002685895	1
GCA_002727675.1	68.69	0	0	1573322	23622	163_0	TRUE	d__Archaea;p__Thermoplasmatota;c__Poseidoniia;o__Poseidoniales;f__Thalassarchaeaceae;g__MGIIb-Q1;s__MGIIb-Q1 sp002727675	1
GCA_003193925.1	85.07	0	0	1479542	104796	139_0	TRUE	d__Archaea;p__Thermoplasmatota;c__Poseidoniia;o__Poseidoniales;f__Thalassarchaeaceae;g__Thalassarchaeum;s__Thalassarchaeum betae	1
GCA_002501885.1	76.96	1.6	0	1306710	15151	140_1	TRUE	d__Archaea;p__Thermoplasmatota;c__Poseidoniia;o__Poseidoniales;f__Thalassarchaeaceae;g__Thalassarchaeum;s__Thalassarchaeum sp002501885	1
GCA_002503055.1	69.69	0.8	0	1278241	50773	140_2	TRUE	d__Archaea;p__Thermoplasmatota;c__Poseidoniia;o__Poseidoniales;f__Thalassarchaeaceae;g__Thalassarchaeum;s__Thalassarchaeum sp002503055	1
GCA_002507125.1	61.12	0.93	25	1111706	10610	138_0	TRUE	d__Archaea;p__Thermoplasmatota;c__Poseidoniia;o__Poseidoniales;f__Thalassarchaeaceae;g__Thalassarchaeum;s__Thalassarchaeum sp002507125	1
GCA_002698225.1	73.87	0	0	1192711	34542	143_0	TRUE	d__Archaea;p__Thermoplasmatota;c__Poseidoniia;o__Poseidoniales;f__Thalassarchaeaceae;g__Thalassarchaeum;s__Thalassarchaeum sp002698225	1
GCA_002714745.1	67.2	1.6	50	1212274	30733	141_0	TRUE	d__Archaea;p__Thermoplasmatota;c__Poseidoniia;o__Poseidoniales;f__Thalassarchaeaceae;g__Thalassarchaeum;s__Thalassarchaeum sp002714745	1
GCA_002727275.1	74.96	2.74	72.73	1382677	28758	142_0	TRUE	d__Archaea;p__Thermoplasmatota;c__Poseidoniia;o__Poseidoniales;f__Thalassarchaeaceae;g__Thalassarchaeum;s__Thalassarchaeum sp002727275	1
GCA_004195715.1	82.36	0.8	20	1448255	50938	136_2	TRUE	d__Archaea;p__Thermoplasmatota;c__Poseidoniia;o__Poseidoniales;f__Thalassarchaeaceae;g__Thalassarchaeum;s__Thalassarchaeum sp004195715	1
GCA_003561665.1	80.74	1.64	25	2049369	6535	191_0	TRUE	d__Archaea;p__Thermoplasmatota;c__SW-10-69-26;o__SW-10-69-26;f__SW-10-69-26;g__PWVY01;s__PWVY01 sp003561665	1
GCA_003009755.1	95.16	0	0	2816557	77945	190_0	TRUE	d__Archaea;p__Thermoplasmatota;c__SW-10-69-26;o__SW-10-69-26;f__SW-10-69-26;g__SW-10-69-26;s__SW-10-69-26 sp003009755	1
GCF_000025665.1	98.92	0	0	1486778	1486778	311_0	TRUE	d__Archaea;p__Thermoplasmatota;c__Thermoplasmata;o__Aciduliprofundales;f__Aciduliprofundaceae;g__Aciduliprofundum;s__Aciduliprofundum boonei	1
GCF_000327505.1	99.19	0	0	1437090	1437090	312_0	TRUE	d__Archaea;p__Thermoplasmatota;c__Thermoplasmata;o__Aciduliprofundales;f__Aciduliprofundaceae;g__Aciduliprofundum;s__Aciduliprofundum sp000327505	1
GCA_002011395.1	92.42	1.61	100	1249758	9500	313_0	TRUE	d__Archaea;p__Thermoplasmatota;c__Thermoplasmata;o__Aciduliprofundales;f__JdFR-45;g__JdFR-45;s__JdFR-45 sp002011395	1
GCA_002878135.1	98.39	2.42	66.67	1366358	12768	193_0	TRUE	d__Archaea;p__Thermoplasmatota;c__Thermoplasmata;o__ARK-15;f__ARK-15;g__ARK-15;s__ARK-15 sp002878135	1
GCA_003649915.1	79.2	1.02	33.33	1294542	7539	314_0	TRUE	d__Archaea;p__Thermoplasmatota;c__Thermoplasmata;o__B31-G17;f__B31-G17;g__B31-G17;s__B31-G17 sp003649915	1
GCA_003649695.1	81.16	0.8	0	1347275	5374	462_0	TRUE	d__Archaea;p__Thermoplasmatota;c__Thermoplasmata;o__B87-G9;f__B87-G9;g__B87-G9;s__B87-G9 sp003649695	1
GCA_001421185.1	96.61	1.61	0	2121026	50295	297_0	TRUE	d__Archaea;p__Thermoplasmatota;c__Thermoplasmata;o__Methanomassiliicoccales;f__Methanomassiliicoccaceae;g__DTU008;s__DTU008 sp001421185	1
GCA_001512965.1	97.66	0	0	1762311	57733	300_0	TRUE	d__Archaea;p__Thermoplasmatota;c__Thermoplasmata;o__Methanomassiliicoccales;f__Methanomassiliicoccaceae;g__DTU008;s__DTU008 sp001512965	1
GCA_002498285.1	84.72	0	0	1827384	30094	298_0	TRUE	d__Archaea;p__Thermoplasmatota;c__Thermoplasmata;o__Methanomassiliicoccales;f__Methanomassiliicoccaceae;g__DTU008;s__DTU008 sp002498285	1
GCA_002504525.1	95.04	0	0	2134872	102608	299_0	TRUE	d__Archaea;p__Thermoplasmatota;c__Thermoplasmata;o__Methanomassiliicoccales;f__Methanomassiliicoccaceae;g__DTU008;s__DTU008 sp002504525	1
GCF_000404225.1	98.33	0.81	0	1931651	1931651	308_0	TRUE	d__Archaea;p__Thermoplasmatota;c__Thermoplasmata;o__Methanomassiliicoccales;f__Methanomassiliicoccaceae;g__Methanomassiliicoccus;s__Methanomassiliicoccus intestinalis	1
GCF_000308215.1	99.19	0	0	2620233	167531	302_0	TRUE	d__Archaea;p__Thermoplasmatota;c__Thermoplasmata;o__Methanomassiliicoccales;f__Methanomassiliicoccaceae;g__Methanomassiliicoccus;s__Methanomassiliicoccus luminyensis	1
GCA_002067635.1	72.59	2.42	100	1525269	7688	304_0	TRUE	d__Archaea;p__Thermoplasmatota;c__Thermoplasmata;o__Methanomassiliicoccales;f__Methanomassiliicoccaceae;g__Methanomassiliicoccus;s__Methanomassiliicoccus sp002067635	1
GCA_002508545.1	98.12	0.81	0	2360299	59274	301_0	TRUE	d__Archaea;p__Thermoplasmatota;c__Thermoplasmata;o__Methanomassiliicoccales;f__Methanomassiliicoccaceae;g__Methanomassiliicoccus;s__Methanomassiliicoccus sp002508545	1
GCA_001563305.1	96.37	0.81	0	1593503	1593503	279_0	TRUE	d__Archaea;p__Thermoplasmatota;c__Thermoplasmata;o__Methanomassiliicoccales;f__Methanomethylophilaceae;g__ISO4-G1;s__ISO4-G1 sp001563305	1
GCA_002506175.1	81.94	1.61	66.67	1231160	20034	280_0	TRUE	d__Archaea;p__Thermoplasmatota;c__Thermoplasmata;o__Methanomassiliicoccales;f__Methanomethylophilaceae;g__ISO4-G1;s__ISO4-G1 sp002506175	1
GCF_000300255.2	98.39	0.81	0	1666795	1666795	287_0	TRUE	d__Archaea;p__Thermoplasmatota;c__Thermoplasmata;o__Methanomassiliicoccales;f__Methanomethylophilaceae;g__Methanomethylophilus;s__Methanomethylophilus alvus	1
GCF_000350305.1	97.98	0.81	0	1461105	1461105	289_0	TRUE	d__Archaea;p__Thermoplasmatota;c__Thermoplasmata;o__Methanomassiliicoccales;f__Methanomethylophilaceae;g__Methanomethylophilus;s__Methanomethylophilus sp000350305	1
GCF_001481295.1	92.88	0.81	0	1723106	64482	288_0	TRUE	d__Archaea;p__Thermoplasmatota;c__Thermoplasmata;o__Methanomassiliicoccales;f__Methanomethylophilaceae;g__Methanomethylophilus;s__Methanomethylophilus sp001481295	1
GCF_001560915.1	97.18	1.61	50	1937883	1937883	290_0	TRUE	d__Archaea;p__Thermoplasmatota;c__Thermoplasmata;o__Methanomassiliicoccales;f__Methanomethylophilaceae;g__Methanomethylophilus;s__Methanomethylophilus sp001560915	1
GCA_002495325.1	96.37	0	0	1496212	369866	277_0	TRUE	d__Archaea;p__Thermoplasmatota;c__Thermoplasmata;o__Methanomassiliicoccales;f__Methanomethylophilaceae;g__Methanomethylophilus;s__Methanomethylophilus sp002495325	1
GCA_002503545.1	88.65	0.94	0	1249378	54472	286_0	TRUE	d__Archaea;p__Thermoplasmatota;c__Thermoplasmata;o__Methanomassiliicoccales;f__Methanomethylophilaceae;g__Methanomethylophilus;s__Methanomethylophilus sp002503545	1
GCF_000800805.1	96.64	1.61	50	1488669	1488669	294_0	TRUE	d__Archaea;p__Thermoplasmatota;c__Thermoplasmata;o__Methanomassiliicoccales;f__Methanomethylophilaceae;g__Methanoplasma;s__Methanoplasma termitum	1
GCA_006954405.1	96.1	0	0	1416890	1061598	293_0	TRUE	d__Archaea;p__Thermoplasmatota;c__Thermoplasmata;o__Methanomassiliicoccales;f__Methanomethylophilaceae;g__MX-02;s__MX-02 sp006954405	1
GCA_003550345.1	87.5	0	0	1404109	43620	269_0	TRUE	d__Archaea;p__Thermoplasmatota;c__Thermoplasmata;o__Methanomassiliicoccales;f__Methanomethylophilaceae;g__PWHV01;s__PWHV01 sp003550345	1
GCA_003555025.1	97.58	0	0	1407467	66442	270_0	TRUE	d__Archaea;p__Thermoplasmatota;c__Thermoplasmata;o__Methanomassiliicoccales;f__Methanomethylophilaceae;g__PWHV01;s__PWHV01 sp003555025	1
GCA_003557905.1	89.28	0.4	100	1562613	16806	271_0	TRUE	d__Archaea;p__Thermoplasmatota;c__Thermoplasmata;o__Methanomassiliicoccales;f__Methanomethylophilaceae;g__PWHV01;s__PWHV01 sp003557905	1
GCA_003560875.1	86.1	0	0	1049007	21933	273_0	TRUE	d__Archaea;p__Thermoplasmatota;c__Thermoplasmata;o__Methanomassiliicoccales;f__Methanomethylophilaceae;g__PWHV01;s__PWHV01 sp003560875	1
GCA_007116915.1	70.47	0	0	958064	11636	272_0	TRUE	d__Archaea;p__Thermoplasmatota;c__Thermoplasmata;o__Methanomassiliicoccales;f__Methanomethylophilaceae;g__PWHV01;s__PWHV01 sp007116915	1
GCA_007117455.1	65.57	0.81	100	1143341	22320	274_0	TRUE	d__Archaea;p__Thermoplasmatota;c__Thermoplasmata;o__Methanomassiliicoccales;f__Methanomethylophilaceae;g__PWHV01;s__PWHV01 sp007117455	1
GCA_001421175.1	94.09	0	0	1280797	121137	291_1	TRUE	d__Archaea;p__Thermoplasmatota;c__Thermoplasmata;o__Methanomassiliicoccales;f__Methanomethylophilaceae;g__RumEn-M2;s__RumEn-M2 sp001421175	1
GCA_002502965.1	97.18	0	0	1238881	271171	291_2	TRUE	d__Archaea;p__Thermoplasmatota;c__Thermoplasmata;o__Methanomassiliicoccales;f__Methanomethylophilaceae;g__RumEn-M2;s__RumEn-M2 sp002502965	1
GCA_002506255.1	61.16	0.81	0	823014	12087	292_0	TRUE	d__Archaea;p__Thermoplasmatota;c__Thermoplasmata;o__Methanomassiliicoccales;f__Methanomethylophilaceae;g__RumEn-M2;s__RumEn-M2 sp002506255	1
GCA_002506905.1	97.82	0	0	1417827	164551	278_0	TRUE	d__Archaea;p__Thermoplasmatota;c__Thermoplasmata;o__Methanomassiliicoccales;f__Methanomethylophilaceae;g__UBA328;s__UBA328 sp002506905	1
GCA_002504405.1	97.98	0	0	1618649	133056	281_0	TRUE	d__Archaea;p__Thermoplasmatota;c__Thermoplasmata;o__Methanomassiliicoccales;f__Methanomethylophilaceae;g__UBA71;s__UBA71 sp002504405	1
GCA_002504495.1	81.32	0.06	100	1610037	15535	285_0	TRUE	d__Archaea;p__Thermoplasmatota;c__Thermoplasmata;o__Methanomassiliicoccales;f__Methanomethylophilaceae;g__UBA71;s__UBA71 sp002504495	1
GCA_002506425.1	89.66	0.81	0	1529022	26850	283_0	TRUE	d__Archaea;p__Thermoplasmatota;c__Thermoplasmata;o__Methanomassiliicoccales;f__Methanomethylophilaceae;g__UBA71;s__UBA71 sp002506425	1
GCA_006954425.1	98.52	0	0	1914453	1492886	282_0	TRUE	d__Archaea;p__Thermoplasmatota;c__Thermoplasmata;o__Methanomassiliicoccales;f__Methanomethylophilaceae;g__UBA71;s__UBA71 sp006954425	1
GCA_006954465.1	80.18	0.81	0	1492097	6116	284_0	TRUE	d__Archaea;p__Thermoplasmatota;c__Thermoplasmata;o__Methanomassiliicoccales;f__Methanomethylophilaceae;g__UBA71;s__UBA71 sp006954465	1
GCA_013329105.1	74.25	1.77	100	982577	6140	275_0	TRUE	d__Archaea;p__Thermoplasmatota;c__Thermoplasmata;o__Methanomassiliicoccales;f__Methanomethylophilaceae;g__UBA9915;s__UBA9915 sp9915u	1
GCA_002498365.1	97.18	0	0	1322631	297428	276_3	TRUE	d__Archaea;p__Thermoplasmatota;c__Thermoplasmata;o__Methanomassiliicoccales;f__Methanomethylophilaceae;g__VadinCA11;s__VadinCA11 sp002498365	1
GCA_002498605.1	92.34	0	0	1186873	36203	165_0	TRUE	d__Archaea;p__Thermoplasmatota;c__Thermoplasmata;o__Methanomassiliicoccales;f__Methanomethylophilaceae;g__VadinCA11;s__VadinCA11 sp002498605	1
GCA_002505345.1	97.98	0	0	1340855	153445	276_1	TRUE	d__Archaea;p__Thermoplasmatota;c__Thermoplasmata;o__Methanomassiliicoccales;f__Methanomethylophilaceae;g__VadinCA11;s__VadinCA11 sp002505345	1
GCA_002509405.1	93.15	0	0	1182332	57288	276_2	TRUE	d__Archaea;p__Thermoplasmatota;c__Thermoplasmata;o__Methanomassiliicoccales;f__Methanomethylophilaceae;g__VadinCA11;s__VadinCA11 sp002509405	1
GCA_003135935.1	93.42	0.81	0	2077448	17221	295_0	TRUE	d__Archaea;p__Thermoplasmatota;c__Thermoplasmata;o__Methanomassiliicoccales;f__UBA472;g__FEN-33;s__FEN-33 sp003135935	1
GCA_003153895.1	88.91	0.81	0	1833331	16368	296_0	TRUE	d__Archaea;p__Thermoplasmatota;c__Thermoplasmata;o__Methanomassiliicoccales;f__UBA472;g__FEN-33;s__FEN-33 sp003153895	1
GCA_002067865.1	99.19	1.61	0	2216273	257815	307_0	TRUE	d__Archaea;p__Thermoplasmatota;c__Thermoplasmata;o__Methanomassiliicoccales;f__UBA472;g__MVRC01;s__MVRC01 sp002067865	1
GCA_002067045.1	83.79	2.42	25	1749177	13328	303_0	TRUE	d__Archaea;p__Thermoplasmatota;c__Thermoplasmata;o__Methanomassiliicoccales;f__UBA472;g__UBA472;s__UBA472 sp002067045	1
GCA_002497075.1	98.39	0.97	0	1831976	132423	305_1	TRUE	d__Archaea;p__Thermoplasmatota;c__Thermoplasmata;o__Methanomassiliicoccales;f__UBA472;g__UBA472;s__UBA472 sp002497075	1
GCA_004525545.1	95.16	0.4	100	1596147	15695	306_0	TRUE	d__Archaea;p__Thermoplasmatota;c__Thermoplasmata;o__Methanomassiliicoccales;f__UBA472;g__UBA472;s__UBA472 sp004525545	1
GCA_013329565.1	87.61	0	0	1419715	9819	305_2	TRUE	d__Archaea;p__Thermoplasmatota;c__Thermoplasmata;o__Methanomassiliicoccales;f__UBA472;g__UBA472;s__UBA472 sp8940u	1
GCA_003551065.1	68.8	0	0	1466962	12727	261_0	TRUE	d__Archaea;p__Thermoplasmatota;c__Thermoplasmata;o__PWKY01;f__PWKY01;g__B1SED10-34;s__B1SED10-34 sp003551065	1
GCA_003552585.1	90.93	0.8	0	1838264	67506	255_0	TRUE	d__Archaea;p__Thermoplasmatota;c__Thermoplasmata;o__PWKY01;f__PWKY01;g__PUNK01;s__PUNK01 sp003552585	1
GCA_003551675.1	96.13	2	0	2293260	26024	258_0	TRUE	d__Archaea;p__Thermoplasmatota;c__Thermoplasmata;o__PWKY01;f__PWKY01;g__PWHR01;s__PWHR01 sp003551675	1
GCA_003554965.1	97.2	0.92	0	2332123	79368	259_0	TRUE	d__Archaea;p__Thermoplasmatota;c__Thermoplasmata;o__PWKY01;f__PWKY01;g__PWHR01;s__PWHR01 sp003554965	1
GCA_003555395.1	88	2.4	0	2025006	15856	260_0	TRUE	d__Archaea;p__Thermoplasmatota;c__Thermoplasmata;o__PWKY01;f__PWKY01;g__PWHR01;s__PWHR01 sp003555395	1
GCA_003553085.1	82.4	0.8	100	1814659	15118	253_0	TRUE	d__Archaea;p__Thermoplasmatota;c__Thermoplasmata;o__PWKY01;f__PWKY01;g__PWKY01;s__PWKY01 sp003553085	1
GCA_003560595.1	94.49	1.6	0	1892138	31379	254_0	TRUE	d__Archaea;p__Thermoplasmatota;c__Thermoplasmata;o__PWKY01;f__PWKY01;g__PWKY01;s__PWKY01 sp003560595	1
GCA_007133925.1	72.93	1.6	100	1380358	11174	256_0	TRUE	d__Archaea;p__Thermoplasmatota;c__Thermoplasmata;o__PWKY01;f__PWKY01;g__PWKY01;s__PWKY01 sp007133925	1
GCA_007129655.1	90.27	1.6	0	1628689	13665	257_0	TRUE	d__Archaea;p__Thermoplasmatota;c__Thermoplasmata;o__PWKY01;f__PWKY01;g__SKVC01;s__SKVC01 sp007129655	1
14_1009_12_40cm_Euryarchaeota_8773_66_8	83.87	9.5	5	2012777	12759	249_0	FALSE	d__Archaea;p__Thermoplasmatota;c__Thermoplasmata;o__RBG-16-68-12;f__RBG-16-68-12;g__;s__	1
RidSed_csp2_13ft_2_Maxbin2_003_curated	92.76	0.8	0	1814629	16048	245_1	FALSE	d__Archaea;p__Thermoplasmatota;c__Thermoplasmata;o__RBG-16-68-12;f__RBG-16-68-12;g__;s__	16
14_0903_16_40cm_Euryarchaeota_5700_65_8	84.79	3.66	57.14	1948193	15788	247_1	TRUE	d__Archaea;p__Thermoplasmatota;c__Thermoplasmata;o__RBG-16-68-12;f__RBG-16-68-12;g__EA-19;s__EA-19 sp005878915	2
14_1009_16_40cm_Euryarchaeota_10056_68_9	94.09	0.8	0	2194404	26963	248_1	TRUE	d__Archaea;p__Thermoplasmatota;c__Thermoplasmata;o__RBG-16-68-12;f__RBG-16-68-12;g__EA-19;s__EA-19 sp005878955	2
GCA_005878375.1	87.38	1.6	0	1668955	16963	239_1	TRUE	d__Archaea;p__Thermoplasmatota;c__Thermoplasmata;o__RBG-16-68-12;f__RBG-16-68-12;g__EA-27;s__EA-27 sp005878375	2
14_0903_16_30cm_Euryarchaeota_5572_64_14_curated	71.97	2.88	66.67	1709891	6100	224_2	FALSE	d__Archaea;p__Thermoplasmatota;c__Thermoplasmata;o__RBG-16-68-12;f__RBG-16-68-12;g__RBG-16-68-12;s__	6
14_0929_05_40cm_Euryarchaeota_3424_64_12	80.86	0.8	100	1875696	10897	232_1	FALSE	d__Archaea;p__Thermoplasmatota;c__Thermoplasmata;o__RBG-16-68-12;f__RBG-16-68-12;g__RBG-16-68-12;s__	10
15con2h1_8_Maxbin2_011_curated	94.43	4.78	40	2264960	20657	228_1	FALSE	d__Archaea;p__Thermoplasmatota;c__Thermoplasmata;o__RBG-16-68-12;f__RBG-16-68-12;g__RBG-16-68-12;s__	2
15con2h1_8_Maxbin2_128_sub_curated	78.11	4.22	44.44	1716035	4816	226_0	FALSE	d__Archaea;p__Thermoplasmatota;c__Thermoplasmata;o__RBG-16-68-12;f__RBG-16-68-12;g__RBG-16-68-12;s__	1
PLM3-1_170_b2_sep16_Maxbin2_081_curated	91.87	3.2	40	2002689	21278	243_0	FALSE	d__Archaea;p__Thermoplasmatota;c__Thermoplasmata;o__RBG-16-68-12;f__RBG-16-68-12;g__RBG-16-68-12;s__	1
PLM3-1_200_b2_sep16_Maxbin2_057_curated	68.11	4	0	1608982	8786	246_0	FALSE	d__Archaea;p__Thermoplasmatota;c__Thermoplasmata;o__RBG-16-68-12;f__RBG-16-68-12;g__RBG-16-68-12;s__	1
RifSed_csp1_16ft_3_Maxbin2_041_curated	94.27	1.87	50	2177600	14147	242_1	FALSE	d__Archaea;p__Thermoplasmatota;c__Thermoplasmata;o__RBG-16-68-12;f__RBG-16-68-12;g__RBG-16-68-12;s__	2
Sage1_R_100_16_Maxbin2_161_sub_curated	65.52	5.24	100	1497189	7106	227_2	FALSE	d__Archaea;p__Thermoplasmatota;c__Thermoplasmata;o__RBG-16-68-12;f__RBG-16-68-12;g__RBG-16-68-12;s__	2
Sage1_R_20_16_MetaBAT_41_curated	84.53	4.02	73.33	1707689	10584	224_4	FALSE	d__Archaea;p__Thermoplasmatota;c__Thermoplasmata;o__RBG-16-68-12;f__RBG-16-68-12;g__RBG-16-68-12;s__	2
Sage2_L_100_16_MetaBAT_94_sub_curated	75.41	9.2	50	1854952	14988	237_1	FALSE	d__Archaea;p__Thermoplasmatota;c__Thermoplasmata;o__RBG-16-68-12;f__RBG-16-68-12;g__RBG-16-68-12;s__	2
Sage2_R_115_16_Maxbin2_115_sub_curated	90.74	3.6	0	2064239	9718	224_1	FALSE	d__Archaea;p__Thermoplasmatota;c__Thermoplasmata;o__RBG-16-68-12;f__RBG-16-68-12;g__RBG-16-68-12;s__	2
GCA_001800745.1	77.07	0.4	0	1546722	25602	240_0	TRUE	d__Archaea;p__Thermoplasmatota;c__Thermoplasmata;o__RBG-16-68-12;f__RBG-16-68-12;g__RBG-16-68-12;s__RBG-16-68-12 sp001800745	1
GCA_001800825.1	95.87	5.54	40	2210690	68201	241_0	TRUE	d__Archaea;p__Thermoplasmatota;c__Thermoplasmata;o__RBG-16-68-12;f__RBG-16-68-12;g__RBG-16-68-12;s__RBG-16-68-12 sp001800825	1
GCA_005878325.1	74.39	0	0	1763213	8810	221_1	TRUE	d__Archaea;p__Thermoplasmatota;c__Thermoplasmata;o__RBG-16-68-12;f__RBG-16-68-12;g__RBG-16-68-12;s__RBG-16-68-12 sp005878325	2
14_0929_12_30cm_Euryarchaeota_7367_63_8	88.98	0.56	50	1929103	16839	223_1	TRUE	d__Archaea;p__Thermoplasmatota;c__Thermoplasmata;o__RBG-16-68-12;f__RBG-16-68-12;g__RBG-16-68-12;s__RBG-16-68-12 sp005878385	3
14_0929_02_40cm_Euryarchaeota_2838_66_7	82.7	5.26	81.82	1899728	8692	227_1	TRUE	d__Archaea;p__Thermoplasmatota;c__Thermoplasmata;o__RBG-16-68-12;f__RBG-16-68-12;g__RBG-16-68-12;s__RBG-16-68-12 sp005878415	2
14_0929_05_40cm_Euryarchaeota_3410_64_11_curated	89.65	1.6	0	2085587	15056	228_3	TRUE	d__Archaea;p__Thermoplasmatota;c__Thermoplasmata;o__RBG-16-68-12;f__RBG-16-68-12;g__RBG-16-68-12;s__RBG-16-68-12 sp005878485	10
14_0929_09_40cm_Euryarchaeota_7025_64_18	79.68	2.5	60	1948770	8405	237_3	TRUE	d__Archaea;p__Thermoplasmatota;c__Thermoplasmata;o__RBG-16-68-12;f__RBG-16-68-12;g__RBG-16-68-12;s__RBG-16-68-12 sp005878515	5
GCA_005878525.1	87.94	2.4	20	2016472	17058	232_2	TRUE	d__Archaea;p__Thermoplasmatota;c__Thermoplasmata;o__RBG-16-68-12;f__RBG-16-68-12;g__RBG-16-68-12;s__RBG-16-68-12 sp005878525	7
14_0927_12_20cm_Euryarchaeota_6357_65_11	93.47	1.6	50	1987673	15760	222_1	TRUE	d__Archaea;p__Thermoplasmatota;c__Thermoplasmata;o__RBG-16-68-12;f__RBG-16-68-12;g__RBG-16-68-12;s__RBG-16-68-12 sp005878615	2
14_1009_13_40cm_Euryarchaeota_9349_65_9	86.87	3.28	50	1981659	9743	222_2	TRUE	d__Archaea;p__Thermoplasmatota;c__Thermoplasmata;o__RBG-16-68-12;f__RBG-16-68-12;g__RBG-16-68-12;s__RBG-16-68-12 sp005878635	2
14_0927_05_20cm_Euryarchaeota_2163_64_7	77.57	0.04	100	1838869	10971	236_1	TRUE	d__Archaea;p__Thermoplasmatota;c__Thermoplasmata;o__RBG-16-68-12;f__RBG-16-68-12;g__RBG-16-68-12;s__RBG-16-68-12 sp005878665	21
GCA_005878985.1	95.6	1.2	33.33	2110990	20387	237_2	TRUE	d__Archaea;p__Thermoplasmatota;c__Thermoplasmata;o__RBG-16-68-12;f__RBG-16-68-12;g__RBG-16-68-12;s__RBG-16-68-12 sp005878985	17
14_0927_09_40cm_Euryarchaeota_6181_64_10	91.87	4.44	62.5	2082467	21047	228_2	TRUE	d__Archaea;p__Thermoplasmatota;c__Thermoplasmata;o__RBG-16-68-12;f__RBG-16-68-12;g__RBG-16-68-12;s__RBG-16-68-12 sp005878995	2
14_0927_12_40cm_Euryarchaeota_6587_64_8	77.81	5.35	40	1787688	7279	224_3	TRUE	d__Archaea;p__Thermoplasmatota;c__Thermoplasmata;o__RBG-16-68-12;f__RBG-16-68-12;g__RBG-16-68-12;s__RBG-16-68-12 sp005879015	14
14_0903_13_40cm_Euryarchaeota_1427_64_8_curated	78.86	3.2	75	1700037	7027	230_1	TRUE	d__Archaea;p__Thermoplasmatota;c__Thermoplasmata;o__RBG-16-68-12;f__RBG-16-68-12;g__RBG-16-68-12;s__RBG-16-68-12 sp005879045	19
15_D_Rain_20_5_09082015_CONCOCT_21_curated	91.07	1.2	33.33	2015815	16885	224_5	TRUE	d__Archaea;p__Thermoplasmatota;c__Thermoplasmata;o__RBG-16-68-12;f__RBG-16-68-12;g__RBG-16-68-12;s__RBG-16-68-12 sp005879065	47
GCA_013329855.1	70.76	0	0	1709476	6142	250_0	TRUE	d__Archaea;p__Thermoplasmatota;c__Thermoplasmata;o__RBG-16-68-12;f__RBG-16-68-12;g__RBG-16-68-12;s__RBG-16-68-12 sp8695u	1
GCA_017885655.1	95.2	4.8	0	2535897	40587	NA	FALSE	d__Archaea;p__Thermoplasmatota;c__Thermoplasmata;o__RBG-16-68-12;f__;g__;s__	NA
GCA_004377185.1	96.8	1.6	0	2641216	95409	252_0	TRUE	d__Archaea;p__Thermoplasmatota;c__Thermoplasmata;o__RBG-16-68-12;f__SOIM01;g__SOIM01;s__SOIM01 sp004377185	1
GCA_001595885.1	70.64	0.8	100	1247229	12734	268_0	TRUE	d__Archaea;p__Thermoplasmatota;c__Thermoplasmata;o__SG8-5;f__SG8-5;g__SG8-5;s__SG8-5 sp001595885	1
GCA_002496385.1	89.6	3.2	20	1995084	54021	266_0	TRUE	d__Archaea;p__Thermoplasmatota;c__Thermoplasmata;o__SG8-5;f__SG8-5;g__UBA147;s__UBA147 sp002496385	1
GCA_002499085.1	76.8	2.4	0	1749312	73068	267_0	TRUE	d__Archaea;p__Thermoplasmatota;c__Thermoplasmata;o__SG8-5;f__SG8-5;g__UBA147;s__UBA147 sp002499085	1
GCA_001856825.1	96.33	0.81	0	1687956	550830	183_0	TRUE	d__Archaea;p__Thermoplasmatota;c__Thermoplasmata;o__Thermoplasmatales;f__GCA-001856825;g__GCA-001856825;s__GCA-001856825 sp001856825	1
GCF_001402945.1	98.37	4.88	16.67	1778901	11566	185_0	TRUE	d__Archaea;p__Thermoplasmatota;c__Thermoplasmata;o__Thermoplasmatales;f__Thermoplasmataceae;g__Acidiplasma;s__Acidiplasma aeolicum	1
GCA_002204705.1	98.61	0	0	1905249	82562	179_0	TRUE	d__Archaea;p__Thermoplasmatota;c__Thermoplasmata;o__Thermoplasmatales;f__Thermoplasmataceae;g__B-DKE;s__B-DKE sp002204705	1
GCA_900083515.1	96.33	0	0	1938699	1938699	180_0	TRUE	d__Archaea;p__Thermoplasmatota;c__Thermoplasmata;o__Thermoplasmatales;f__Thermoplasmataceae;g__Cuniculiplasma;s__Cuniculiplasma divulgatum	1
GCF_002078355.1	97.65	0	0	1826943	1826943	176_1	TRUE	d__Archaea;p__Thermoplasmatota;c__Thermoplasmata;o__Thermoplasmatales;f__Thermoplasmataceae;g__Ferroplasma;s__Ferroplasma acidiphilum	2
GCA_002505185.1	89.07	1.63	0	1504329	13355	177_0	TRUE	d__Archaea;p__Thermoplasmatota;c__Thermoplasmata;o__Thermoplasmatales;f__Thermoplasmataceae;g__Ferroplasma;s__Ferroplasma sp002505185	1
GCA_000496135.1	94.72	0	0	1660504	911415	186_0	TRUE	d__Archaea;p__Thermoplasmatota;c__Thermoplasmata;o__Thermoplasmatales;f__Thermoplasmataceae;g__GCA-000496135;s__GCA-000496135 sp000496135	1
GCA_000965745.1	97.13	0	0	2226687	2226687	187_0	TRUE	d__Archaea;p__Thermoplasmatota;c__Thermoplasmata;o__Thermoplasmatales;f__Thermoplasmataceae;g__GCA-965745;s__GCA-965745 sp000965745	1
GCF_900176435.1	99.59	0	0	1534155	362609	188_0	TRUE	d__Archaea;p__Thermoplasmatota;c__Thermoplasmata;o__Thermoplasmatales;f__Thermoplasmataceae;g__Picrophilus;s__Picrophilus oshimae	1
GCA_001316105.1	78.71	0.81	0	1742379	132845	178_0	TRUE	d__Archaea;p__Thermoplasmatota;c__Thermoplasmata;o__Thermoplasmatales;f__Thermoplasmataceae;g__Thermogymnomonas;s__Thermogymnomonas acidicola	1
GCF_000195915.1	98.33	0	0	1564906	1564906	181_0	TRUE	d__Archaea;p__Thermoplasmatota;c__Thermoplasmata;o__Thermoplasmatales;f__Thermoplasmataceae;g__Thermoplasma;s__Thermoplasma acidophilum	1
GCF_003205235.1	99.55	0	0	1790060	80169	182_0	TRUE	d__Archaea;p__Thermoplasmatota;c__Thermoplasmata;o__Thermoplasmatales;f__Thermoplasmataceae;g__Thermoplasma;s__Thermoplasma sp003205235	1
GCF_000011185.1	97.97	0	0	1584804	1584804	184_0	TRUE	d__Archaea;p__Thermoplasmatota;c__Thermoplasmata;o__Thermoplasmatales;f__Thermoplasmataceae;g__Thermoplasma;s__Thermoplasma volcanium	1
GCA_002503205.1	95.66	0.81	0	1727726	37872	174_0	TRUE	d__Archaea;p__Thermoplasmatota;c__Thermoplasmata;o__Thermoplasmatales;f__Thermoplasmataceae;g__UBA447;s__UBA447 sp002503205	1
GCA_002498845.1	98.33	0	0	1811892	40222	175_0	TRUE	d__Archaea;p__Thermoplasmatota;c__Thermoplasmata;o__Thermoplasmatales;f__Thermoplasmataceae;g__UBA509;s__UBA509 sp002498845	1
GCA_002502705.1	62.71	0.81	100	1476923	11774	173_0	TRUE	d__Archaea;p__Thermoplasmatota;c__Thermoplasmata;o__Thermoplasmatales;f__Thermoplasmataceae;g__UBA582;s__UBA582 sp002502705	1
GCA_001800675.1	82.6	0.8	0	1520809	27357	262_0	TRUE	d__Archaea;p__Thermoplasmatota;c__Thermoplasmata;o__UBA10834;f__UBA10834;g__COMBO-56-21;s__COMBO-56-21 sp001800675	1
GCA_001800815.1	92	0.8	0	1868766	40106	263_0	TRUE	d__Archaea;p__Thermoplasmatota;c__Thermoplasmata;o__UBA10834;f__UBA10834;g__COMBO-56-21;s__COMBO-56-21 sp001800815	1
GCA_013331315.1	89.79	2.4	33.33	1705491	8509	265_0	TRUE	d__Archaea;p__Thermoplasmatota;c__Thermoplasmata;o__UBA10834;f__UBA10834;g__UBA10834;s__UBA10834 sp10834u	1
GCA_013329135.1	88.67	0.8	0	1711095	9575	264_0	TRUE	d__Archaea;p__Thermoplasmatota;c__Thermoplasmata;o__UBA10834;f__UBA10834;g__UBA9653;s__UBA9653 sp9653u	1
GCA_002495185.1	91	3.6	20	1817285	52387	219_0	TRUE	d__Archaea;p__Thermoplasmatota;c__Thermoplasmata;o__UBA184;f__UBA184;g__UBA184;s__UBA184 sp002495185	1
GCA_002503985.1	97.6	1.72	25	1787899	348044	220_0	TRUE	d__Archaea;p__Thermoplasmatota;c__Thermoplasmata;o__UBA184;f__UBA184;g__UBA184;s__UBA184 sp002503985	1
GCA_002494765.1	91.6	3.2	0	1615647	23463	168_0	TRUE	d__Archaea;p__Thermoplasmatota;c__UBA186;o__UBA186;f__UBA186;g__UBA186;s__UBA186 sp002494765	1
GCA_002495235.1	65.03	0.86	0	1043911	13396	189_0	TRUE	d__Archaea;p__Thermoplasmatota;c__UBA186;o__UBA287;f__UBA287;g__UBA287;s__UBA287 sp002495235	1
14_0903_16_40cm_Archaea_5750_52_12	72.33	3.4	50	1792051	11124	578_0	FALSE	d__Archaea;p__Thermoproteota;c__Bathyarchaeia;o__40CM-2-53-6;f__40CM-2-53-6;g__40CM-2-53-6;s__	1
14_0929_05_30cm_unknown_3278_52_7	78.32	4.44	66.67	2454709	9665	580_0	FALSE	d__Archaea;p__Thermoproteota;c__Bathyarchaeia;o__40CM-2-53-6;f__40CM-2-53-6;g__40CM-2-53-6;s__	1
14_1009_12_30cm_Archaea_8546_52_24	71.44	3.06	66.67	1853948	14945	579_0	FALSE	d__Archaea;p__Thermoproteota;c__Bathyarchaeia;o__40CM-2-53-6;f__40CM-2-53-6;g__40CM-2-53-6;s__	1
GCA_001915065.1	72.82	1.94	0	1787276	32111	575_1	TRUE	d__Archaea;p__Thermoproteota;c__Bathyarchaeia;o__40CM-2-53-6;f__40CM-2-53-6;g__40CM-2-53-6;s__40CM-2-53-6 sp001915065	2
GCA_001918745.1	84.9	0.93	0	1775681	36466	574_0	TRUE	d__Archaea;p__Thermoproteota;c__Bathyarchaeia;o__40CM-2-53-6;f__40CM-2-53-6;g__40CM-2-53-6;s__40CM-2-53-6 sp001918745	1
GCA_001918765.1	72.27	0.93	0	1325436	22942	568_0	TRUE	d__Archaea;p__Thermoproteota;c__Bathyarchaeia;o__40CM-2-53-6;f__40CM-2-53-6;g__40CM-2-53-6;s__40CM-2-53-6 sp001918765	1
14_0927_12_40cm_Archaea_6568_52_16	79.29	1.94	50	2083639	57175	576_1	TRUE	d__Archaea;p__Thermoproteota;c__Bathyarchaeia;o__40CM-2-53-6;f__40CM-2-53-6;g__40CM-2-53-6;s__40CM-2-53-6 sp001919285	2
GCA_002495485.1	81.4	4.85	0	1805477	11539	581_0	TRUE	d__Archaea;p__Thermoproteota;c__Bathyarchaeia;o__40CM-2-53-6;f__40CM-2-53-6;g__40CM-2-53-6;s__40CM-2-53-6 sp002495485	1
14_1009_13_30cm_unknown_9115_52_8	85.6	1.94	0	2512629	42606	566_1	TRUE	d__Archaea;p__Thermoproteota;c__Bathyarchaeia;o__40CM-2-53-6;f__40CM-2-53-6;g__40CM-2-53-6;s__40CM-2-53-6 sp005881615	2
GCA_005881695.1	86.21	5.14	57.14	1997423	19883	570_2	TRUE	d__Archaea;p__Thermoproteota;c__Bathyarchaeia;o__40CM-2-53-6;f__40CM-2-53-6;g__40CM-2-53-6;s__40CM-2-53-6 sp005881695	2
14_0929_09_40cm_unknown_7058_52_11	76.56	1.08	50	1991491	41193	570_1	TRUE	d__Archaea;p__Thermoproteota;c__Bathyarchaeia;o__40CM-2-53-6;f__40CM-2-53-6;g__40CM-2-53-6;s__40CM-2-53-6 sp005882895	2
14_1009_13_40cm_Archaea_9334_53_6	80.61	1.87	33.33	1339077	5400	575_2	TRUE	d__Archaea;p__Thermoproteota;c__Bathyarchaeia;o__40CM-2-53-6;f__40CM-2-53-6;g__40CM-2-53-6;s__40CM-2-53-6 sp005882905	4
GCA_005882955.1	68.85	1.94	0	1468624	12687	577_1	TRUE	d__Archaea;p__Thermoproteota;c__Bathyarchaeia;o__40CM-2-53-6;f__40CM-2-53-6;g__40CM-2-53-6;s__40CM-2-53-6 sp005882955	2
GCA_005883075.1	83.03	0.93	0	1896249	22229	573_2	TRUE	d__Archaea;p__Thermoproteota;c__Bathyarchaeia;o__40CM-2-53-6;f__40CM-2-53-6;g__40CM-2-53-6;s__40CM-2-53-6 sp005883075	2
GCA_005883085.1	70.68	1.87	100	1712672	7866	573_1	TRUE	d__Archaea;p__Thermoproteota;c__Bathyarchaeia;o__40CM-2-53-6;f__40CM-2-53-6;g__40CM-2-53-6;s__40CM-2-53-6 sp005883085	2
14_0927_12_20cm_unknown_6373_52_11	77.11	2.8	60	1815329	10945	569_1	TRUE	d__Archaea;p__Thermoproteota;c__Bathyarchaeia;o__40CM-2-53-6;f__40CM-2-53-6;g__40CM-2-53-6;s__40CM-2-53-6 sp005883695	2
GCA_005884195.1	84.83	0.93	0	1924307	50174	567_1	TRUE	d__Archaea;p__Thermoproteota;c__Bathyarchaeia;o__40CM-2-53-6;f__40CM-2-53-6;g__40CM-2-53-6;s__40CM-2-53-6 sp005884195	2
14_0903_16_40cm_unknown_5721_52_12	80.07	1.71	50	2355645	23584	572_1	TRUE	d__Archaea;p__Thermoproteota;c__Bathyarchaeia;o__40CM-2-53-6;f__40CM-2-53-6;g__40CM-2-53-6;s__40CM-2-53-6 sp005884605	2
14_0927_02_20cm_Archaea_1920_52_9	87.14	1.94	0	1782620	39780	577_2	TRUE	d__Archaea;p__Thermoproteota;c__Bathyarchaeia;o__40CM-2-53-6;f__40CM-2-53-6;g__40CM-2-53-6;s__40CM-2-53-6 sp005888635	3
14_0903_09_30cm_unknown_10603_52_8	91.98	1.87	0	2213089	120710	571_1	TRUE	d__Archaea;p__Thermoproteota;c__Bathyarchaeia;o__40CM-2-53-6;f__40CM-2-53-6;g__40CM-2-53-6;s__40CM-2-53-6 sp005888745	2
GCA_005888755.1	87.23	0.93	0	2014445	78008	567_2	TRUE	d__Archaea;p__Thermoproteota;c__Bathyarchaeia;o__40CM-2-53-6;f__40CM-2-53-6;g__40CM-2-53-6;s__40CM-2-53-6 sp005888755	2
14_0929_05_30cm_Archaea_3251_51_9	81.23	4.21	20	1571492	9950	565_1	TRUE	d__Archaea;p__Thermoproteota;c__Bathyarchaeia;o__40CM-2-53-6;f__40CM-2-53-6;g__BA-13;s__BA-13 sp005888695	5
14_1009_05_40cm_unknown_4379_53_10	88.94	0.93	0	2759455	123341	564_1	TRUE	d__Archaea;p__Thermoproteota;c__Bathyarchaeia;o__40CM-2-53-6;f__40CM-2-53-6;g__BA-19;s__BA-19 sp005888735	2
GCA_001768965.1	68.37	1.94	0	1337444	12664	425_0	TRUE	d__Archaea;p__Thermoproteota;c__Bathyarchaeia;o__40CM-2-53-6;f__FEN-987;g__FEN-987;s__FEN-987 sp001768965	1
GCA_003152955.1	73.62	2.91	0	2711891	6984	426_0	TRUE	d__Archaea;p__Thermoproteota;c__Bathyarchaeia;o__40CM-2-53-6;f__FEN-987;g__FEN-987;s__FEN-987 sp003152955	1
GCA_001775955.1	77.73	2.8	0	1724111	94788	169_0	TRUE	d__Archaea;p__Thermoproteota;c__Bathyarchaeia;o__40CM-2-53-6;f__RBG-13-38-9;g__RBG-13-38-9;s__RBG-13-38-9 sp001775955	1
GCA_007050885.1	91.67	5.19	0	1820428	9961	170_0	TRUE	d__Archaea;p__Thermoproteota;c__Bathyarchaeia;o__40CM-2-53-6;f__RBG-13-38-9;g__RBG-13-38-9;s__RBG-13-38-9 sp007050885	1
GCA_001593865.1	96.73	2.8	33.33	1731399	64842	531_0	TRUE	d__Archaea;p__Thermoproteota;c__Bathyarchaeia;o__B24;f__B24;g__B24;s__B24 sp001593865	1
GCA_001593855.1	74.3	1.32	100	818882	12760	441_1	TRUE	d__Archaea;p__Thermoproteota;c__Bathyarchaeia;o__B25;f__B25;g__B25;s__B25 sp001593855	1
GCA_003662305.1	85.51	0	0	1116001	8164	441_2	TRUE	d__Archaea;p__Thermoproteota;c__Bathyarchaeia;o__B25;f__B25;g__B25;s__B25 sp003662305	1
GCA_003662485.1	85.28	1.87	50	1057698	8181	442_0	TRUE	d__Archaea;p__Thermoproteota;c__Bathyarchaeia;o__B25;f__B25;g__B25;s__B25 sp003662485	1
GCA_003662515.1	68.46	0.93	0	840820	5074	443_0	TRUE	d__Archaea;p__Thermoproteota;c__Bathyarchaeia;o__B25;f__B25;g__B25;s__B25 sp003662515	1
GCA_003661965.1	88.32	0.07	100	1300992	13167	386_0	TRUE	d__Archaea;p__Thermoproteota;c__Bathyarchaeia;o__B25;f__B25;g__EX4484-218;s__EX4484-218 sp003661965	1
GCA_002011035.1	95.95	0.93	0	1725730	251681	444_0	TRUE	d__Archaea;p__Thermoproteota;c__Bathyarchaeia;o__B25;f__B25;g__JdFR-11;s__JdFR-11 sp002011035	1
GCA_002490245.1	95.95	1.01	0	1347170	19870	433_0	TRUE	d__Archaea;p__Thermoproteota;c__Bathyarchaeia;o__B26-1;f__B24-2;g__B24-2;s__B24-2 sp002490245	1
GCA_003662645.1	74.63	1.87	66.67	1227202	5888	430_0	TRUE	d__Archaea;p__Thermoproteota;c__Bathyarchaeia;o__B26-1;f__B26-1;g__B17-G17;s__B17-G17 sp003662645	1
GCA_001593925.1	89.72	6.07	37.5	1348101	13222	428_0	TRUE	d__Archaea;p__Thermoproteota;c__Bathyarchaeia;o__B26-1;f__B26-1;g__B26-1;s__B26-1 sp001593925	1
GCA_001593935.1	92.99	3.81	0	1890193	34040	429_0	TRUE	d__Archaea;p__Thermoproteota;c__Bathyarchaeia;o__B26-1;f__B26-1;g__B26-1;s__B26-1 sp001593935	1
GCA_003601695.1	77.57	0.93	0	1257418	15685	434_0	TRUE	d__Archaea;p__Thermoproteota;c__Bathyarchaeia;o__B26-1;f__B26-1;g__B63;s__B63 sp003601695	1
GCA_003601725.1	83.02	4.67	40	1202259	14594	435_0	TRUE	d__Archaea;p__Thermoproteota;c__Bathyarchaeia;o__B26-1;f__B26-1;g__B63;s__B63 sp003601725	1
GCA_003661975.1	82.71	6.07	12.5	1775367	13175	432_0	TRUE	d__Archaea;p__Thermoproteota;c__Bathyarchaeia;o__B26-1;f__B26-1;g__B63;s__B63 sp003661975	1
GCA_003601835.1	82.32	4.67	0	1251171	22315	437_0	TRUE	d__Archaea;p__Thermoproteota;c__Bathyarchaeia;o__B26-1;f__B26-1;g__PIYB01;s__PIYB01 sp003601835	1
GCA_003662715.1	73.81	0	0	2560388	5434	410_0	TRUE	d__Archaea;p__Thermoproteota;c__Bathyarchaeia;o__B26-1;f__BA1;g__B1-G15;s__B1-G15 sp003662715	1
GCA_001399805.1	88.79	2.8	0	1931714	32962	408_0	TRUE	d__Archaea;p__Thermoproteota;c__Bathyarchaeia;o__B26-1;f__BA1;g__BA1;s__BA1 sp001399805	1
GCA_001399795.1	90.5	3.74	0	1455689	43519	403_0	TRUE	d__Archaea;p__Thermoproteota;c__Bathyarchaeia;o__B26-1;f__BA1;g__BA2;s__BA2 sp001399795	1
GCA_003096235.1	81.54	2.34	0	2245644	12870	398_0	TRUE	d__Archaea;p__Thermoproteota;c__Bathyarchaeia;o__B26-1;f__BA1;g__BIN-L-1;s__BIN-L-1 sp003096235	1
GCA_003096255.1	65.89	1.32	66.67	2333481	5778	400_0	TRUE	d__Archaea;p__Thermoproteota;c__Bathyarchaeia;o__B26-1;f__BA1;g__BIN-L-1;s__BIN-L-1 sp003096255	1
GCA_004376385.1	84.51	3.74	0	1586999	6895	399_0	TRUE	d__Archaea;p__Thermoproteota;c__Bathyarchaeia;o__B26-1;f__BA1;g__BIN-L-1;s__BIN-L-1 sp004376385	1
GCA_004376295.1	95.02	1.87	0	1889860	87490	401_0	TRUE	d__Archaea;p__Thermoproteota;c__Bathyarchaeia;o__B26-1;f__BA1;g__SOJZ01;s__SOJZ01 sp004376295	1
GCA_004376645.1	88.35	2.91	0	1246070	12432	404_0	TRUE	d__Archaea;p__Thermoproteota;c__Bathyarchaeia;o__B26-1;f__SOJC01;g__SOJC01;s__SOJC01 sp004376645	1
GCA_002779555.1	88.37	2.91	0	1429808	6477	414_0	TRUE	d__Archaea;p__Thermoproteota;c__Bathyarchaeia;o__B26-1;f__UBA233;g__20-14-0-80-47-9;s__20-14-0-80-47-9 sp002779555	1
GCA_001273385.1	95.79	4.21	0	1583813	26145	397_0	TRUE	d__Archaea;p__Thermoproteota;c__Bathyarchaeia;o__B26-1;f__UBA233;g__AD8-1;s__AD8-1 sp001273385	1
GCA_002010975.1	61.68	0.74	14.29	907597	33770	411_0	TRUE	d__Archaea;p__Thermoproteota;c__Bathyarchaeia;o__B26-1;f__UBA233;g__JdFR-07;s__JdFR-07 sp002010975	1
GCA_003601605.1	87.85	0.93	0	1094533	17542	409_0	TRUE	d__Archaea;p__Thermoproteota;c__Bathyarchaeia;o__B26-1;f__UBA233;g__JdFR-07;s__JdFR-07 sp003601605	1
GCA_003133625.1	94.55	7.94	10	2545071	24081	393_0	TRUE	d__Archaea;p__Thermoproteota;c__Bathyarchaeia;o__B26-1;f__UBA233;g__PALSA-986;s__PALSA-986 sp003133625	1
GCA_003141855.1	95.79	5.14	0	2394173	118623	391_0	TRUE	d__Archaea;p__Thermoproteota;c__Bathyarchaeia;o__B26-1;f__UBA233;g__PALSA-986;s__PALSA-986 sp003141855	1
GCA_003151735.1	98.29	6.07	0	3506105	65930	392_0	TRUE	d__Archaea;p__Thermoproteota;c__Bathyarchaeia;o__B26-1;f__UBA233;g__PALSA-986;s__PALSA-986 sp003151735	1
GCA_003164295.1	97.2	7.48	7.69	3264811	115805	389_0	TRUE	d__Archaea;p__Thermoproteota;c__Bathyarchaeia;o__B26-1;f__UBA233;g__PALSA-986;s__PALSA-986 sp003164295	1
GCA_003165195.1	94.48	5.61	0	3164738	31046	390_0	TRUE	d__Archaea;p__Thermoproteota;c__Bathyarchaeia;o__B26-1;f__UBA233;g__PALSA-986;s__PALSA-986 sp003165195	1
GCF_003589585.1	89.32	3.74	0	2076091	14564	394_0	TRUE	d__Archaea;p__Thermoproteota;c__Bathyarchaeia;o__B26-1;f__UBA233;g__PALSA-986;s__PALSA-986 sp003589585	1
GCA_003601785.1	78.97	0.93	0	816136	11113	412_1	TRUE	d__Archaea;p__Thermoproteota;c__Bathyarchaeia;o__B26-1;f__UBA233;g__PIYA01;s__PIYA01 sp003601785	2
GCA_003601875.1	65.87	0	0	597499	9760	413_0	TRUE	d__Archaea;p__Thermoproteota;c__Bathyarchaeia;o__B26-1;f__UBA233;g__PIYF01;s__PIYF01 sp003601875	1
GCA_007050895.1	95.02	3.27	0	1591409	13835	396_0	TRUE	d__Archaea;p__Thermoproteota;c__Bathyarchaeia;o__B26-1;f__UBA233;g__SG8-32-3;s__SG8-32-3 sp007050895	1
GCA_004376975.1	93.15	4.67	0	1647711	11525	402_0	TRUE	d__Archaea;p__Thermoproteota;c__Bathyarchaeia;o__B26-1;f__UBA233;g__SOJA01;s__SOJA01 sp004376975	1
GCA_013330975.1	68.24	2.8	0	1207756	7999	539_0	TRUE	d__Archaea;p__Thermoproteota;c__Bathyarchaeia;o__B26-1;f__UBA233;g__UBA11855;s__UBA11855 sp11852u	1
GCA_002010925.1	73.54	1.25	50	1067948	5722	405_0	TRUE	d__Archaea;p__Thermoproteota;c__Bathyarchaeia;o__B26-1;f__UBA233;g__UBA233;s__UBA233 sp002010925	1
GCA_002507245.1	94.55	2.8	0	1581017	30550	406_0	TRUE	d__Archaea;p__Thermoproteota;c__Bathyarchaeia;o__B26-1;f__UBA233;g__UBA233;s__UBA233 sp002507245	1
GCA_003661945.1	87.38	1.87	50	1264435	6983	407_0	TRUE	d__Archaea;p__Thermoproteota;c__Bathyarchaeia;o__B26-1;f__UBA233;g__UBA233;s__UBA233 sp003661945	1
GCA_002255025.1	73.83	0.93	100	976871	12045	1_0	TRUE	d__Archaea;p__Thermoproteota;c__Bathyarchaeia;o__EX4484-135;f__EX4484-135;g__EX4484-135;s__EX4484-135 sp002255025	1
GCA_001775995.1	84.11	1.44	50	848615	136040	538_0	TRUE	d__Archaea;p__Thermoproteota;c__Bathyarchaeia;o__RBG-16-48-13;f__RBG-16-48-13;g__RBG-16-48-13;s__RBG-16-48-13 sp001775995	1
GCA_001593875.1	60.9	0	0	717825	9896	438_0	TRUE	d__Archaea;p__Thermoproteota;c__Bathyarchaeia;o__TCS64;f__TCS64;g__B23;s__B23 sp001593875	1
GCA_003662205.1	75.86	1.32	0	1502241	8740	439_0	TRUE	d__Archaea;p__Thermoproteota;c__Bathyarchaeia;o__TCS64;f__TCS64;g__B46-G15;s__B46-G15 sp003662205	1
GCA_002726865.1	92.52	2.37	0	1996248	39464	172_0	TRUE	d__Archaea;p__Thermoproteota;c__Bathyarchaeia;o__TCS64;f__TCS64;g__GCA-2726865;s__GCA-2726865 sp002726865	1
GCA_003601775.1	90.42	1.87	0	1527575	56252	440_0	TRUE	d__Archaea;p__Thermoproteota;c__Bathyarchaeia;o__TCS64;f__TCS64;g__PIYN01;s__PIYN01 sp003601775	1
GCA_001775965.1	76.55	0	0	1215694	19901	417_1	TRUE	d__Archaea;p__Thermoproteota;c__Bathyarchaeia;o__TCS64;f__TCS64;g__RBG-16-57-9;s__RBG-16-57-9 sp001775965	2
GCA_001774245.1	80.58	2.91	0	2081685	25351	418_0	TRUE	d__Archaea;p__Thermoproteota;c__Bathyarchaeia;o__TCS64;f__TCS64;g__UBA8941;s__UBA8941 sp001774245	1
GCA_013329615.1	75.2	2.8	0	1818071	8877	419_0	TRUE	d__Archaea;p__Thermoproteota;c__Bathyarchaeia;o__TCS64;f__TCS64;g__UBA8941;s__UBA8941 sp8941u	1
GCA_003661385.1	90.65	2.34	0	1739738	9711	420_0	TRUE	d__Archaea;p__Thermoproteota;c__Korarchaeia;o__Korarchaeales;f__B14-G2;g__B14-G2;s__B14-G2 sp003661385	1
GCF_000019605.1	93.39	2.8	0	1590757	1590757	452_0	TRUE	d__Archaea;p__Thermoproteota;c__Korarchaeia;o__Korarchaeales;f__Korarchaeaceae;g__Korarchaeum;s__Korarchaeum cryptofilum	1
GCA_003344655.1	88.25	0.93	0	1374210	14152	455_0	TRUE	d__Archaea;p__Thermoproteota;c__Korarchaeia;o__Korarchaeales;f__Korarchaeaceae;g__Korarchaeum;s__Korarchaeum sp003344655	1
GCF_003947435.1	93.93	2.8	0	2942065	24753	453_0	TRUE	d__Archaea;p__Thermoproteota;c__Korarchaeia;o__Korarchaeales;f__Korarchaeaceae;g__Methanodesulfokores;s__Methanodesulfokores washburnensis	1
GCA_003661265.1	72.72	3.27	20	1490935	5645	450_0	TRUE	d__Archaea;p__Thermoproteota;c__Korarchaeia;o__Korarchaeales;f__QMVU01;g__QMVU01;s__QMVU01 sp003661265	1
GCA_003661365.1	77.44	2.8	25	1823627	8833	451_0	TRUE	d__Archaea;p__Thermoproteota;c__Korarchaeia;o__Korarchaeales;f__QMVU01;g__QMVU01;s__QMVU01 sp003661365	1
GCA_003649185.1	81.31	0	0	1382915	20336	529_0	TRUE	d__Archaea;p__Thermoproteota;c__Methanomethylicia;o__B29-G17;f__B29-G17;g__B10-G16;s__B10-G16 sp003649185	1
GCA_003649145.1	72.6	1.01	0	470143	5196	383_0	TRUE	d__Archaea;p__Thermoproteota;c__Methanomethylicia;o__B29-G17;f__B29-G17;g__B29-G17;s__B29-G17 sp003649145	1
GCA_003649085.1	91.15	7.01	0	1937662	11590	558_0	TRUE	d__Archaea;p__Thermoproteota;c__Methanomethylicia;o__Methanomethylicales;f__B66-G16;g__B66-G16;s__B66-G16 sp003649085	1
GCA_001717035.1	99.07	0.93	0	1637224	256139	527_0	TRUE	d__Archaea;p__Thermoproteota;c__Methanomethylicia;o__Methanomethylicales;f__Methanomethylicaceae;g__Methanomethylicus;s__Methanomethylicus mesodigestum	1
GCA_001717025.1	99.07	0.93	0	1374477	24139	526_0	TRUE	d__Archaea;p__Thermoproteota;c__Methanomethylicia;o__Methanomethylicales;f__Methanomethylicaceae;g__Methanomethylicus;s__Methanomethylicus oleusabulum	1
GCA_001717015.1	91.59	0	0	1268545	20171	525_1	TRUE	d__Archaea;p__Thermoproteota;c__Methanomethylicia;o__Methanomethylicales;f__Methanomethylicaceae;g__Methanosuratus;s__Methanosuratus petracarbonis	1
GCA_004028775.1	99.07	0	0	1512112	371187	525_2	TRUE	d__Archaea;p__Thermoproteota;c__Methanomethylicia;o__Methanomethylicales;f__Methanomethylicaceae;g__Methanosuratus;s__Methanosuratus subterraneum	1
GCA_004347955.1	90.19	1.4	0	1159412	14436	528_0	TRUE	d__Archaea;p__Thermoproteota;c__Methanomethylicia;o__Methanomethylicales;f__Methanomethylicaceae;g__WYZ-LMO10;s__WYZ-LMO10 sp004347955	1
GCA_004348015.1	98.13	0	0	1118163	29042	530_0	TRUE	d__Archaea;p__Thermoproteota;c__Methanomethylicia;o__Methanomethylicales;f__Methanomethylicaceae;g__WYZ-LMO11;s__WYZ-LMO11 sp004348015	1
GCA_003649615.1	93.46	5.57	0	1583260	13405	551_0	TRUE	d__Archaea;p__Thermoproteota;c__Methanomethylicia;o__Nezhaarchaeales;f__B40-G2;g__B40-G2;s__B40-G2 sp003649615	1
GCA_003649565.1	76.84	5.18	61.54	1326210	5506	522_0	TRUE	d__Archaea;p__Thermoproteota;c__Methanomethylicia;o__Nezhaarchaeales;f__WYZ-LMO8;g__WYZ-LMO8;s__WYZ-LMO8 sp003649565	1
GCA_003650865.1	89.71	2.94	50	1247919	6343	524_0	TRUE	d__Archaea;p__Thermoproteota;c__Methanomethylicia;o__Nezhaarchaeales;f__WYZ-LMO8;g__WYZ-LMO8;s__WYZ-LMO8 sp003650865	1
GCA_004347965.1	96.45	1.74	10	1348574	30225	523_0	TRUE	d__Archaea;p__Thermoproteota;c__Methanomethylicia;o__Nezhaarchaeales;f__WYZ-LMO8;g__WYZ-LMO8;s__WYZ-LMO8 sp004347965	1
GCA_000270325.1	97.25	0	0	1680938	1680938	445_0	TRUE	d__Archaea;p__Thermoproteota;c__Nitrososphaeria;o__Caldarchaeales;f__Caldarchaeaceae;g__Caldarchaeum;s__Caldarchaeum subterraneum	1
GCA_002898355.1	95.15	0	0	1761185	96642	446_0	TRUE	d__Archaea;p__Thermoproteota;c__Nitrososphaeria;o__Caldarchaeales;f__Caldarchaeaceae;g__HRBIN01;s__HRBIN01 sp002898355	1
GCA_002898395.1	95.31	0	0	1733307	84639	449_0	TRUE	d__Archaea;p__Thermoproteota;c__Nitrososphaeria;o__Caldarchaeales;f__HR02;g__HRBIN02;s__HRBIN02 sp002898395	1
GCA_000494145.1	82.65	4.37	100	1180338	15605	447_0	TRUE	d__Archaea;p__Thermoproteota;c__Nitrososphaeria;o__Caldarchaeales;f__HR02;g__JGI-OTU-1;s__JGI-OTU-1 sp000494145	1
GCA_003660635.1	76.05	1.68	0	1226034	5572	431_0	TRUE	d__Archaea;p__Thermoproteota;c__Nitrososphaeria;o__Caldarchaeales;f__NZ13-MGT;g__EX4484-121;s__EX4484-121 sp003660635	1
GCA_003056285.1	98.06	0.49	0	1536389	55247	454_0	TRUE	d__Archaea;p__Thermoproteota;c__Nitrososphaeria;o__Caldarchaeales;f__NZ13-MGT;g__NZ13-MG1;s__NZ13-MG1 sp003056285	1
GCA_002255045.1	90.78	7.99	0	1282106	15254	480_0	TRUE	d__Archaea;p__Thermoproteota;c__Nitrososphaeria;o__EX4484-205;f__EX4484-205;g__EX4484-205;s__EX4484-205 sp002255045	1
GCA_003661505.1	81.98	0.97	0	1027455	5158	456_1	TRUE	d__Archaea;p__Thermoproteota;c__Nitrososphaeria;o__Geothermarchaeales;f__JDFR-13;g__B109-G9;s__B109-G9 sp003661505	2
GCA_002011075.1	93.2	0.97	0	1671866	488929	458_0	TRUE	d__Archaea;p__Thermoproteota;c__Nitrososphaeria;o__Geothermarchaeales;f__JDFR-13;g__JdFR-13;s__JdFR-13 sp002011075	1
GCA_900248165.1	99.03	0	0	1577284	1577284	537_2	TRUE	d__Archaea;p__Thermoproteota;c__Nitrososphaeria;o__Nitrososphaerales;f__Nitrosocaldaceae;g__Nitrosocaldus;s__Nitrosocaldus cavascurensis	1
GCA_002898655.1	76.5	0.32	100	1208457	10746	537_1	TRUE	d__Archaea;p__Thermoproteota;c__Nitrososphaeria;o__Nitrososphaerales;f__Nitrosocaldaceae;g__Nitrosocaldus;s__Nitrosocaldus sp002898655	1
GCA_003352285.1	99.03	0.97	0	1689003	621016	363_0	TRUE	d__Archaea;p__Thermoproteota;c__Nitrososphaeria;o__Nitrososphaerales;f__Nitrosopumilaceae;g__Cenarchaeum;s__Cenarchaeum sp003352285	1
GCA_003724275.1	85.92	0	0	1370066	10090	327_0	TRUE	d__Archaea;p__Thermoproteota;c__Nitrososphaeria;o__Nitrososphaerales;f__Nitrosopumilaceae;g__Cenarchaeum;s__Cenarchaeum sp003724275	1
GCA_000200715.1	99.03	0	0	2045086	2045086	326_0	TRUE	d__Archaea;p__Thermoproteota;c__Nitrososphaeria;o__Nitrososphaerales;f__Nitrosopumilaceae;g__Cenarchaeum;s__Cenarchaeum symbiosum	1
GCA_001443365.1	97.09	0	0	1358434	222484	371_0	TRUE	d__Archaea;p__Thermoproteota;c__Nitrososphaeria;o__Nitrososphaerales;f__Nitrosopumilaceae;g__CSP1-1;s__CSP1-1 sp001443365	1
GCA_002781805.1	62.81	0.97	0	1019752	10951	361_0	TRUE	d__Archaea;p__Thermoproteota;c__Nitrososphaeria;o__Nitrososphaerales;f__Nitrosopumilaceae;g__Nitrosarchaeum_A;s__Nitrosarchaeum_A sp002781805	1
GCF_000220175.1	98.06	0	0	1607695	1607695	341_0	TRUE	d__Archaea;p__Thermoproteota;c__Nitrososphaeria;o__Nitrososphaerales;f__Nitrosopumilaceae;g__Nitrosarchaeum;s__Nitrosarchaeum koreense	1
GCA_000204585.1	96.12	0	0	1772718	1772718	342_0	TRUE	d__Archaea;p__Thermoproteota;c__Nitrososphaeria;o__Nitrososphaerales;f__Nitrosopumilaceae;g__Nitrosarchaeum;s__Nitrosarchaeum limnae	1
GCA_002737445.1	98.06	1.94	0	1193764	119318	340_0	TRUE	d__Archaea;p__Thermoproteota;c__Nitrososphaeria;o__Nitrososphaerales;f__Nitrosopumilaceae;g__Nitrosarchaeum;s__Nitrosarchaeum sp002737445	1
GCA_003569705.1	95.63	1.94	66.67	1462514	250506	337_0	TRUE	d__Archaea;p__Thermoproteota;c__Nitrososphaeria;o__Nitrososphaerales;f__Nitrosopumilaceae;g__Nitrosarchaeum;s__Nitrosarchaeum sp003569705	1
GCA_004297665.1	91.19	6.63	88.89	1550815	5294	338_0	TRUE	d__Archaea;p__Thermoproteota;c__Nitrososphaeria;o__Nitrososphaerales;f__Nitrosopumilaceae;g__Nitrosarchaeum;s__Nitrosarchaeum sp004297665	1
GCA_005798405.1	91.26	0	0	1247066	30333	339_0	TRUE	d__Archaea;p__Thermoproteota;c__Nitrososphaeria;o__Nitrososphaerales;f__Nitrosopumilaceae;g__Nitrosarchaeum;s__Nitrosarchaeum sp005798405	1
GCF_000812185.1	99.51	0	0	1232128	1232128	334_0	TRUE	d__Archaea;p__Thermoproteota;c__Nitrososphaeria;o__Nitrososphaerales;f__Nitrosopumilaceae;g__Nitrosopelagicus;s__Nitrosopelagicus brevis	1
GCA_000402075.1	97.33	2.09	100	1104438	79020	329_1	TRUE	d__Archaea;p__Thermoproteota;c__Nitrososphaeria;o__Nitrososphaerales;f__Nitrosopumilaceae;g__Nitrosopelagicus;s__Nitrosopelagicus sp000402075	1
GCA_000484935.1	74.27	0	0	928936	42660	330_2	TRUE	d__Archaea;p__Thermoproteota;c__Nitrososphaeria;o__Nitrososphaerales;f__Nitrosopumilaceae;g__Nitrosopelagicus;s__Nitrosopelagicus sp000484935	1
GCA_001510295.1	69.58	0	0	661324	29898	335_0	TRUE	d__Archaea;p__Thermoproteota;c__Nitrososphaeria;o__Nitrososphaerales;f__Nitrosopumilaceae;g__Nitrosopelagicus;s__Nitrosopelagicus sp001510295	1
GCA_001627235.1	92.64	1.05	100	1009131	17107	333_0	TRUE	d__Archaea;p__Thermoproteota;c__Nitrososphaeria;o__Nitrososphaerales;f__Nitrosopumilaceae;g__Nitrosopelagicus;s__Nitrosopelagicus sp001627235	1
GCA_002698885.1	67.96	3.66	0	746133	17609	336_0	TRUE	d__Archaea;p__Thermoproteota;c__Nitrososphaeria;o__Nitrososphaerales;f__Nitrosopumilaceae;g__Nitrosopelagicus;s__Nitrosopelagicus sp002698885	1
GCA_002709285.1	65.22	0	0	625023	31340	331_0	TRUE	d__Archaea;p__Thermoproteota;c__Nitrososphaeria;o__Nitrososphaerales;f__Nitrosopumilaceae;g__Nitrosopelagicus;s__Nitrosopelagicus sp002709285	1
GCA_007036345.1	62.95	0	0	728314	75213	328_1	TRUE	d__Archaea;p__Thermoproteota;c__Nitrososphaeria;o__Nitrososphaerales;f__Nitrosopumilaceae;g__Nitrosopelagicus;s__Nitrosopelagicus sp007036345	1
GCA_007036525.1	87.62	0	0	949320	102815	328_2	TRUE	d__Archaea;p__Thermoproteota;c__Nitrososphaeria;o__Nitrososphaerales;f__Nitrosopumilaceae;g__Nitrosopelagicus;s__Nitrosopelagicus sp007036525	1
GCA_007037205.1	68.93	0.07	100	873627	16400	330_1	TRUE	d__Archaea;p__Thermoproteota;c__Nitrososphaeria;o__Nitrososphaerales;f__Nitrosopumilaceae;g__Nitrosopelagicus;s__Nitrosopelagicus sp007037205	2
GCA_007037745.1	89.89	0	0	1075201	164548	329_2	TRUE	d__Archaea;p__Thermoproteota;c__Nitrososphaeria;o__Nitrososphaerales;f__Nitrosopumilaceae;g__Nitrosopelagicus;s__Nitrosopelagicus sp007037745	1
GCF_000956175.1	97.09	0	0	1803090	1803090	356_0	TRUE	d__Archaea;p__Thermoproteota;c__Nitrososphaeria;o__Nitrososphaerales;f__Nitrosopumilaceae;g__Nitrosopumilus;s__Nitrosopumilus adriaticus	1
GCF_002156965.1	96.12	0	0	1360076	1360076	343_2	TRUE	d__Archaea;p__Thermoproteota;c__Nitrososphaeria;o__Nitrososphaerales;f__Nitrosopumilaceae;g__Nitrosopumilus;s__Nitrosopumilus catalinensis	1
GCA_000299365.1	92.72	0	0	1639964	1639964	354_0	TRUE	d__Archaea;p__Thermoproteota;c__Nitrososphaeria;o__Nitrososphaerales;f__Nitrosopumilaceae;g__Nitrosopumilus;s__Nitrosopumilus koreensis	1
GCA_000018465.1	99.03	0	0	1645259	1645259	352_0	TRUE	d__Archaea;p__Thermoproteota;c__Nitrososphaeria;o__Nitrososphaerales;f__Nitrosopumilaceae;g__Nitrosopumilus;s__Nitrosopumilus maritimus	1
GCA_000875775.1	99.03	0.97	0	1713078	1713078	355_0	TRUE	d__Archaea;p__Thermoproteota;c__Nitrososphaeria;o__Nitrososphaerales;f__Nitrosopumilaceae;g__Nitrosopumilus;s__Nitrosopumilus piranensis	1
GCF_000242875.2	90.45	1.94	0	1572957	28330	358_0	TRUE	d__Archaea;p__Thermoproteota;c__Nitrososphaeria;o__Nitrososphaerales;f__Nitrosopumilaceae;g__Nitrosopumilus;s__Nitrosopumilus salaria	1
GCF_000299395.1	96.12	0	0	1690905	1690905	359_0	TRUE	d__Archaea;p__Thermoproteota;c__Nitrososphaeria;o__Nitrososphaerales;f__Nitrosopumilaceae;g__Nitrosopumilus;s__Nitrosopumilus sediminis	1
GCA_000484975.1	77.02	0	0	1043508	39791	346_1	TRUE	d__Archaea;p__Thermoproteota;c__Nitrososphaeria;o__Nitrososphaerales;f__Nitrosopumilaceae;g__Nitrosopumilus;s__Nitrosopumilus sp000484975	3
GCA_000746765.1	85.92	0.97	0	1360636	72266	350_1	TRUE	d__Archaea;p__Thermoproteota;c__Nitrososphaeria;o__Nitrososphaerales;f__Nitrosopumilaceae;g__Nitrosopumilus;s__Nitrosopumilus sp000746765	3
GCA_001437625.1	99.51	0.97	100	1270387	13618	344_0	TRUE	d__Archaea;p__Thermoproteota;c__Nitrososphaeria;o__Nitrososphaerales;f__Nitrosopumilaceae;g__Nitrosopumilus;s__Nitrosopumilus sp001437625	1
GCA_001510275.1	93.2	0	0	1221161	48651	347_0	TRUE	d__Archaea;p__Thermoproteota;c__Nitrososphaeria;o__Nitrososphaerales;f__Nitrosopumilaceae;g__Nitrosopumilus;s__Nitrosopumilus sp001510275	1
GCF_001541925.1	98.06	0	0	1383621	91269	343_4	TRUE	d__Archaea;p__Thermoproteota;c__Nitrososphaeria;o__Nitrososphaerales;f__Nitrosopumilaceae;g__Nitrosopumilus;s__Nitrosopumilus sp001541925	1
GCA_001543015.1	98.54	0	0	1925182	41513	348_1	TRUE	d__Archaea;p__Thermoproteota;c__Nitrososphaeria;o__Nitrososphaerales;f__Nitrosopumilaceae;g__Nitrosopumilus;s__Nitrosopumilus sp001543015	2
GCA_002506665.1	91.91	0	0	1389729	25082	362_0	TRUE	d__Archaea;p__Thermoproteota;c__Nitrososphaeria;o__Nitrososphaerales;f__Nitrosopumilaceae;g__Nitrosopumilus;s__Nitrosopumilus sp002506665	1
GCA_003331425.1	98.06	0	0	1235315	102005	343_1	TRUE	d__Archaea;p__Thermoproteota;c__Nitrososphaeria;o__Nitrososphaerales;f__Nitrosopumilaceae;g__Nitrosopumilus;s__Nitrosopumilus sp002690535	1
GCA_002730325.1	87.86	2.43	100	1131154	33230	349_0	TRUE	d__Archaea;p__Thermoproteota;c__Nitrososphaeria;o__Nitrososphaerales;f__Nitrosopumilaceae;g__Nitrosopumilus;s__Nitrosopumilus sp002730325	1
GCA_002737455.1	98.06	0	0	1139986	112971	345_0	TRUE	d__Archaea;p__Thermoproteota;c__Nitrososphaeria;o__Nitrososphaerales;f__Nitrosopumilaceae;g__Nitrosopumilus;s__Nitrosopumilus sp002737455	1
GCA_002788515.1	79.13	3.4	25	1374487	13788	360_0	TRUE	d__Archaea;p__Thermoproteota;c__Nitrososphaeria;o__Nitrososphaerales;f__Nitrosopumilaceae;g__Nitrosopumilus;s__Nitrosopumilus sp002788515	1
GCF_003175215.1	99.03	0	0	1757809	287590	357_0	TRUE	d__Archaea;p__Thermoproteota;c__Nitrososphaeria;o__Nitrososphaerales;f__Nitrosopumilaceae;g__Nitrosopumilus;s__Nitrosopumilus sp003175215	1
GCA_003702465.1	91.26	0	0	1127829	15297	343_3	TRUE	d__Archaea;p__Thermoproteota;c__Nitrososphaeria;o__Nitrososphaerales;f__Nitrosopumilaceae;g__Nitrosopumilus;s__Nitrosopumilus sp003702465	1
GCA_003702495.1	94.03	1.94	50	1266765	22568	351_3	TRUE	d__Archaea;p__Thermoproteota;c__Nitrososphaeria;o__Nitrososphaerales;f__Nitrosopumilaceae;g__Nitrosopumilus;s__Nitrosopumilus sp003702495	1
GCA_003702525.1	91.75	2.91	66.67	1279624	32296	351_1	TRUE	d__Archaea;p__Thermoproteota;c__Nitrososphaeria;o__Nitrososphaerales;f__Nitrosopumilaceae;g__Nitrosopumilus;s__Nitrosopumilus sp003702525	1
GCA_003702545.1	90.29	0.97	0	1224048	26433	351_2	TRUE	d__Archaea;p__Thermoproteota;c__Nitrososphaeria;o__Nitrososphaerales;f__Nitrosopumilaceae;g__Nitrosopumilus;s__Nitrosopumilus sp003702545	1
GCA_003724285.1	88.35	0.07	0	1176375	19334	323_0	TRUE	d__Archaea;p__Thermoproteota;c__Nitrososphaeria;o__Nitrososphaerales;f__Nitrosopumilaceae;g__Nitrosopumilus;s__Nitrosopumilus sp003724285	1
GCA_003724325.1	91.26	0	0	1171110	20317	324_0	TRUE	d__Archaea;p__Thermoproteota;c__Nitrososphaeria;o__Nitrososphaerales;f__Nitrosopumilaceae;g__Nitrosopumilus;s__Nitrosopumilus sp003724325	1
GCF_006740685.1	99.03	0.97	0	1499620	1499620	353_0	TRUE	d__Archaea;p__Thermoproteota;c__Nitrososphaeria;o__Nitrososphaerales;f__Nitrosopumilaceae;g__Nitrosopumilus;s__Nitrosopumilus sp006740685	1
GCF_900620265.1	99.03	0.97	100	1996680	35099	325_0	TRUE	d__Archaea;p__Thermoproteota;c__Nitrososphaeria;o__Nitrososphaerales;f__Nitrosopumilaceae;g__Nitrosopumilus;s__Nitrosopumilus sp900620265	1
14_0929_12_30cm_Thaumarchaeota_7395_39_7	80.35	1.46	100	1196467	7167	380_1	TRUE	d__Archaea;p__Thermoproteota;c__Nitrososphaeria;o__Nitrososphaerales;f__Nitrosopumilaceae;g__Nitrosotalea;s__	2
GCF_900167955.1	98.54	1.94	50	1553159	164480	374_0	TRUE	d__Archaea;p__Thermoproteota;c__Nitrososphaeria;o__Nitrososphaerales;f__Nitrosopumilaceae;g__Nitrosotalea;s__Nitrosotalea bavarica	1
GCA_900065925.1	97.57	0	0	1805304	1805304	375_0	TRUE	d__Archaea;p__Thermoproteota;c__Nitrososphaeria;o__Nitrososphaerales;f__Nitrosopumilaceae;g__Nitrosotalea;s__Nitrosotalea devanaterra	1
GCA_900177045.1	98.22	0	0	1972585	1972585	376_0	TRUE	d__Archaea;p__Thermoproteota;c__Nitrososphaeria;o__Nitrososphaerales;f__Nitrosopumilaceae;g__Nitrosotalea;s__Nitrosotalea okcheonensis	1
GCF_900143675.1	98.22	0.97	0	1598048	284249	377_0	TRUE	d__Archaea;p__Thermoproteota;c__Nitrososphaeria;o__Nitrososphaerales;f__Nitrosopumilaceae;g__Nitrosotalea;s__Nitrosotalea sinensis	1
14_0903_16_40cm_Thaumarchaeota_5674_38_9	95.72	0	0	1528086	26820	382_1	TRUE	d__Archaea;p__Thermoproteota;c__Nitrososphaeria;o__Nitrososphaerales;f__Nitrosopumilaceae;g__Nitrosotalea;s__Nitrosotalea sp001917995	2
GCA_005877205.1	96.2	0	0	1562348	33414	381_1	TRUE	d__Archaea;p__Thermoproteota;c__Nitrososphaeria;o__Nitrososphaerales;f__Nitrosopumilaceae;g__Nitrosotalea;s__Nitrosotalea sp005877205	2
GCA_007280465.1	61.33	1.94	50	916573	19467	373_0	TRUE	d__Archaea;p__Thermoproteota;c__Nitrososphaeria;o__Nitrososphaerales;f__Nitrosopumilaceae;g__Nitrosotalea;s__Nitrosotalea sp007280465	1
GCF_002787055.1	96.76	0.97	0	1697207	1697207	367_0	TRUE	d__Archaea;p__Thermoproteota;c__Nitrososphaeria;o__Nitrososphaerales;f__Nitrosopumilaceae;g__Nitrosotenuis;s__Nitrosotenuis aquarius	1
GCF_000685395.1	97.73	0.97	0	1762971	145899	365_0	TRUE	d__Archaea;p__Thermoproteota;c__Nitrososphaeria;o__Nitrososphaerales;f__Nitrosopumilaceae;g__Nitrosotenuis;s__Nitrosotenuis chungbukensis	1
GCF_000955905.1	95.79	1.94	0	1620156	1620156	366_0	TRUE	d__Archaea;p__Thermoproteota;c__Nitrososphaeria;o__Nitrososphaerales;f__Nitrosopumilaceae;g__Nitrosotenuis;s__Nitrosotenuis cloacae	1
GCF_000723185.1	97.73	0.97	0	1636125	441459	369_0	TRUE	d__Archaea;p__Thermoproteota;c__Nitrososphaeria;o__Nitrososphaerales;f__Nitrosopumilaceae;g__Nitrosotenuis;s__Nitrosotenuis sp000723185	1
GCA_002499525.1	79.33	0	0	1011469	12753	368_0	TRUE	d__Archaea;p__Thermoproteota;c__Nitrososphaeria;o__Nitrososphaerales;f__Nitrosopumilaceae;g__Nitrosotenuis;s__Nitrosotenuis sp002499525	1
GCA_004322465.1	90.47	2.91	33.33	1681024	24692	364_0	TRUE	d__Archaea;p__Thermoproteota;c__Nitrososphaeria;o__Nitrososphaerales;f__Nitrosopumilaceae;g__Nitrosotenuis;s__Nitrosotenuis sp004322465	1
GCA_005240025.1	81.64	1.34	66.67	1350824	6231	370_0	TRUE	d__Archaea;p__Thermoproteota;c__Nitrososphaeria;o__Nitrososphaerales;f__Nitrosopumilaceae;g__Nitrosotenuis;s__Nitrosotenuis sp005240025	1
14_1009_12_30cm_Thaumarchaeota_8534_36_6	72.42	5.86	92.31	1188961	5640	378_2	FALSE	d__Archaea;p__Thermoproteota;c__Nitrososphaeria;o__Nitrososphaerales;f__Nitrosopumilaceae;g__TA-20;s__	1
GCA_005877305.1	91.67	1.94	0	1329581	17173	378_1	TRUE	d__Archaea;p__Thermoproteota;c__Nitrososphaeria;o__Nitrososphaerales;f__Nitrosopumilaceae;g__TA-20;s__TA-20 sp005877305	2
GCA_007280335.1	93.2	0	0	1296374	20964	379_0	TRUE	d__Archaea;p__Thermoproteota;c__Nitrososphaeria;o__Nitrososphaerales;f__Nitrosopumilaceae;g__TA-20;s__TA-20 sp007280335	1
GCA_013330055.1	85.6	0	0	1184172	25835	372_0	TRUE	d__Archaea;p__Thermoproteota;c__Nitrososphaeria;o__Nitrososphaerales;f__Nitrosopumilaceae;g__UBA8516;s__UBA8516 sp8516u	1
GCA_001870125.1	97.73	2.91	0	2989777	2989777	468_0	TRUE	d__Archaea;p__Thermoproteota;c__Nitrososphaeria;o__Nitrososphaerales;f__Nitrososphaeraceae;g__Nitrosocosmicus;s__Nitrosocosmicus exaquare	1
GCF_900696045.1	97.73	1.94	0	2836447	2836447	469_0	TRUE	d__Archaea;p__Thermoproteota;c__Nitrososphaeria;o__Nitrososphaerales;f__Nitrososphaeraceae;g__Nitrosocosmicus;s__Nitrosocosmicus franklandus	1
GCA_000802205.2	96.04	0.97	0	3430706	3430706	470_0	TRUE	d__Archaea;p__Thermoproteota;c__Nitrososphaeria;o__Nitrososphaerales;f__Nitrososphaeraceae;g__Nitrosocosmicus;s__Nitrosocosmicus oleophilus	1
GCA_000730285.1	99.03	1.94	0	2954373	2954373	471_0	TRUE	d__Archaea;p__Thermoproteota;c__Nitrososphaeria;o__Nitrososphaerales;f__Nitrososphaeraceae;g__Nitrososphaera;s__Nitrososphaera evergladensis	1
GCA_000303155.1	99.03	2.91	0	2833868	2833868	474_0	TRUE	d__Archaea;p__Thermoproteota;c__Nitrososphaeria;o__Nitrososphaerales;f__Nitrososphaeraceae;g__Nitrososphaera;s__Nitrososphaera gargensis	1
GCA_002494895.1	67.77	0.97	0	1592896	18993	475_0	TRUE	d__Archaea;p__Thermoproteota;c__Nitrososphaeria;o__Nitrososphaerales;f__Nitrososphaeraceae;g__Nitrososphaera;s__Nitrososphaera sp002494895	1
14_1009_05_40cm_Candidatus_Nitrososphaera_gargensis_4356_47_8	94.82	0.97	100	2020773	11734	473_1	TRUE	d__Archaea;p__Thermoproteota;c__Nitrososphaeria;o__Nitrososphaerales;f__Nitrososphaeraceae;g__Nitrososphaera;s__Nitrososphaera sp002501845	3
GCF_000698785.1	100	0.97	0	2527938	2527938	472_0	TRUE	d__Archaea;p__Thermoproteota;c__Nitrososphaeria;o__Nitrososphaerales;f__Nitrososphaeraceae;g__Nitrososphaera;s__Nitrososphaera viennensis	1
14_0929_05_40cm_Nitrososphaera_3389_34_9	96.6	1.94	0	2192947	66099	466_1	TRUE	d__Archaea;p__Thermoproteota;c__Nitrososphaeria;o__Nitrososphaerales;f__Nitrososphaeraceae;g__TA-21;s__TA-21 sp005877075	2
14_0927_05_40cm_Thaumarchaeota_2325_35_9	77.02	1.46	50	2474497	8179	467_1	TRUE	d__Archaea;p__Thermoproteota;c__Nitrososphaeria;o__Nitrososphaerales;f__Nitrososphaeraceae;g__TA-21;s__TA-21 sp005877345	2
GCA_003176995.1	94.75	3.88	0	3969448	22997	465_1	TRUE	d__Archaea;p__Thermoproteota;c__Nitrososphaeria;o__Nitrososphaerales;f__Nitrososphaeraceae;g__UBA10452;s__UBA10452 sp003176995	2
GCA_002495315.1	91.42	0	0	1688885	27059	171_0	TRUE	d__Archaea;p__Thermoproteota;c__Nitrososphaeria;o__Nitrososphaerales;f__UBA141;g__UBA141;s__UBA141 sp002495315	1
GCA_003135575.1	90.94	2.91	0	2343364	33591	559_0	TRUE	d__Archaea;p__Thermoproteota;c__Nitrososphaeria;o__Nitrososphaerales;f__UBA183;g__BOG-1369;s__BOG-1369 sp003135575	1
GCA_003164815.1	98.54	1.94	50	2842388	45416	560_0	TRUE	d__Archaea;p__Thermoproteota;c__Nitrososphaeria;o__Nitrososphaerales;f__UBA183;g__BOG-1369;s__BOG-1369 sp003164815	1
GCA_002495205.1	64.94	2.91	0	808330	19790	563_0	TRUE	d__Archaea;p__Thermoproteota;c__Nitrososphaeria;o__Nitrososphaerales;f__UBA183;g__UBA183;s__UBA183 sp002495205	1
14_1009_16_30cm_Archaea_9812_57_7	80.18	2.59	0	2112310	7689	561_1	TRUE	d__Archaea;p__Thermoproteota;c__Nitrososphaeria;o__Nitrososphaerales;f__UBA183;g__UBA183;s__UBA183 sp005877185	2
GCA_005877225.1	88.51	2.91	33.33	2001116	11331	562_1	TRUE	d__Archaea;p__Thermoproteota;c__Nitrososphaeria;o__Nitrososphaerales;f__UBA183;g__UBA183;s__UBA183 sp005877225	6
GCA_002713325.1	86.01	1.94	0	1459682	36252	476_0	TRUE	d__Archaea;p__Thermoproteota;c__Nitrososphaeria;o__Nitrososphaerales;f__UBA213;g__UBA213;s__UBA213 sp002713325	1
GCA_002494565.1	60.92	0	0	613362	65894	319_0	TRUE	d__Archaea;p__Thermoproteota;c__Nitrososphaeria;o__Nitrososphaerales;f__UBA57;g__UBA57;s__UBA57 sp002494565	1
GCA_002495905.1	86.11	0	0	852867	46594	321_0	TRUE	d__Archaea;p__Thermoproteota;c__Nitrososphaeria;o__Nitrososphaerales;f__UBA57;g__UBA57;s__UBA57 sp002495905	1
GCA_002693165.1	72.33	4.37	0	921724	23040	320_0	TRUE	d__Archaea;p__Thermoproteota;c__Nitrososphaeria;o__Nitrososphaerales;f__UBA57;g__UBA57;s__UBA57 sp002693165	1
GCA_002713205.1	79.61	1.94	0	919096	59942	322_0	TRUE	d__Archaea;p__Thermoproteota;c__Nitrososphaeria;o__Nitrososphaerales;f__UBA57;g__UBA57;s__UBA57 sp002713205	1
GCA_003661605.1	79.83	3.58	16.67	793862	8604	612_0	TRUE	d__Archaea;p__Thermoproteota;c__Nitrososphaeria;o__QMWL01;f__QMWL01;g__QMWL01;s__QMWL01 sp003661605	1
GCA_002506605.1	69.26	0.97	0	854732	14713	416_0	TRUE	d__Archaea;p__Thermoproteota;c__Nitrososphaeria;o__UBA164;f__UBA164;g__UBA160;s__UBA160 sp002506605	1
GCA_002499005.1	86.08	0.97	0	1187522	257583	415_0	TRUE	d__Archaea;p__Thermoproteota;c__Nitrososphaeria;o__UBA164;f__UBA164;g__UBA164;s__UBA164 sp002499005	1
GCF_000144915.1	99	0	0	1496453	1496453	483_0	TRUE	d__Archaea;p__Thermoproteota;c__Thermoproteia;o__Desulfurococcales;f__Acidilobaceae;g__Acidilobus;s__Acidilobus saccharovorans	1
GCA_000495735.1	98.42	0	0	1476663	387277	481_0	TRUE	d__Archaea;p__Thermoproteota;c__Thermoproteia;o__Desulfurococcales;f__Acidilobaceae;g__Acidilobus;s__Acidilobus sp000495735	1
GCA_002496425.1	86.08	0	0	1147742	59633	484_0	TRUE	d__Archaea;p__Thermoproteota;c__Thermoproteia;o__Desulfurococcales;f__Acidilobaceae;g__Acidilobus;s__Acidilobus sp002496425	1
GCF_003431325.1	98.73	0	0	1539049	1539049	482_0	TRUE	d__Archaea;p__Thermoproteota;c__Thermoproteia;o__Desulfurococcales;f__Acidilobaceae;g__Acidilobus;s__Acidilobus sp003431325	1
GCA_000591035.1	97.15	0.63	0	1595994	1595994	496_0	TRUE	d__Archaea;p__Thermoproteota;c__Thermoproteia;o__Desulfurococcales;f__Acidilobaceae;g__Aeropyrum;s__Aeropyrum camini	1
GCA_000011125.1	97.78	0.95	0	1669696	1669696	495_0	TRUE	d__Archaea;p__Thermoproteota;c__Thermoproteia;o__Desulfurococcales;f__Acidilobaceae;g__Aeropyrum;s__Aeropyrum pernix	1
GCF_000317795.1	98.1	0.63	100	1546846	1546846	460_0	TRUE	d__Archaea;p__Thermoproteota;c__Thermoproteia;o__Desulfurococcales;f__Acidilobaceae;g__Caldisphaera;s__Caldisphaera lagunensis	1
GCA_002506595.1	95.11	3.53	0	1465940	39221	459_0	TRUE	d__Archaea;p__Thermoproteota;c__Thermoproteia;o__Desulfurococcales;f__Acidilobaceae;g__Caldisphaera;s__Caldisphaera sp002506595	1
GCA_002877855.1	71.31	3.8	0	935586	38811	461_0	TRUE	d__Archaea;p__Thermoproteota;c__Thermoproteia;o__Desulfurococcales;f__Acidilobaceae;g__Caldisphaera;s__Caldisphaera sp002877855	1
GCF_003116855.1	97.42	0	0	1997414	173071	501_0	TRUE	d__Archaea;p__Thermoproteota;c__Thermoproteia;o__Desulfurococcales;f__AG1;g__AG1;s__AG1 sp003116855	1
GCF_000513855.1	100	0	0	1307099	1307099	490_0	TRUE	d__Archaea;p__Thermoproteota;c__Thermoproteia;o__Desulfurococcales;f__Desulfurococcaceae;g__Desulfurococcus;s__Desulfurococcus amylolyticus	1
GCF_000186365.1	100	0.63	0	1314639	1314639	491_0	TRUE	d__Archaea;p__Thermoproteota;c__Thermoproteia;o__Desulfurococcales;f__Desulfurococcaceae;g__Desulfurococcus;s__Desulfurococcus mucosus	1
GCA_002254665.1	84.81	1.48	33.33	1432029	14273	546_0	TRUE	d__Archaea;p__Thermoproteota;c__Thermoproteia;o__Desulfurococcales;f__Desulfurococcaceae;g__EX4484-58;s__EX4484-58 sp002254665	1
GCA_003661825.1	75.12	1.27	0	1149425	8302	547_0	TRUE	d__Archaea;p__Thermoproteota;c__Thermoproteia;o__Desulfurococcales;f__Desulfurococcaceae;g__EX4484-58;s__EX4484-58 sp003661825	1
GCF_000092465.1	99.37	0	0	1580347	1580347	488_0	TRUE	d__Archaea;p__Thermoproteota;c__Thermoproteia;o__Desulfurococcales;f__Desulfurococcaceae;g__Staphylothermus;s__Staphylothermus hellenicus	1
GCF_000015945.1	98.1	0	0	1570485	1570485	487_0	TRUE	d__Archaea;p__Thermoproteota;c__Thermoproteia;o__Desulfurococcales;f__Desulfurococcaceae;g__Staphylothermus;s__Staphylothermus marinus	1
GCF_000264495.1	99.37	0	0	1356318	1356318	489_0	TRUE	d__Archaea;p__Thermoproteota;c__Thermoproteia;o__Desulfurococcales;f__Desulfurococcaceae;g__Thermogladius;s__Thermogladius calderae	1
GCF_000092185.1	98.05	0	0	1316595	1316595	492_0	TRUE	d__Archaea;p__Thermoproteota;c__Thermoproteia;o__Desulfurococcales;f__Desulfurococcaceae;g__Thermosphaera;s__Thermosphaera aggregans	1
GCA_002495025.1	98.42	1.27	0	1301244	50702	548_0	TRUE	d__Archaea;p__Thermoproteota;c__Thermoproteia;o__Desulfurococcales;f__Desulfurococcaceae;g__UBA285;s__UBA285 sp002495025	1
GCA_002899805.1	81.87	2.53	20	1456853	8641	464_0	TRUE	d__Archaea;p__Thermoproteota;c__Thermoproteia;o__Desulfurococcales;f__Fervidicoccaceae;g__ARK-14;s__ARK-14 sp002899805	1
GCA_000258425.1	99.56	0.63	0	1319206	1319206	463_0	TRUE	d__Archaea;p__Thermoproteota;c__Thermoproteia;o__Desulfurococcales;f__Fervidicoccaceae;g__Fervidicoccus;s__Fervidicoccus fontis	1
GCF_000017945.1	99.37	0.84	0	1297538	1297538	493_0	TRUE	d__Archaea;p__Thermoproteota;c__Thermoproteia;o__Desulfurococcales;f__Ignicoccaceae;g__Ignicoccus_A;s__Ignicoccus_A hospitalis	1
GCF_001481685.1	98.47	1.48	0	1394664	1394664	494_0	TRUE	d__Archaea;p__Thermoproteota;c__Thermoproteia;o__Desulfurococcales;f__Ignicoccaceae;g__Ignicoccus;s__Ignicoccus islandicus	1
GCA_003661905.1	78.19	2.9	50	1397290	5657	543_0	TRUE	d__Archaea;p__Thermoproteota;c__Thermoproteia;o__Desulfurococcales;f__Ignisphaeraceae;g__B12-G17;s__B12-G17 sp003661905	1
GCA_000145985.1	99.37	0	0	1875953	1875953	485_0	TRUE	d__Archaea;p__Thermoproteota;c__Thermoproteia;o__Desulfurococcales;f__Ignisphaeraceae;g__Ignisphaera;s__Ignisphaera aggregans	1
GCA_003661775.1	64.41	2.87	28.57	1131705	11531	540_0	TRUE	d__Archaea;p__Thermoproteota;c__Thermoproteia;o__Desulfurococcales;f__Ignisphaeraceae;g__QMWT01;s__QMWT01 sp003661775	1
GCA_003661865.1	81.12	2.53	20	1562760	6010	541_0	TRUE	d__Archaea;p__Thermoproteota;c__Thermoproteia;o__Desulfurococcales;f__Ignisphaeraceae;g__QMWT01;s__QMWT01 sp003661865	1
GCA_002255065.1	63.36	0	0	930496	10849	545_0	TRUE	d__Archaea;p__Thermoproteota;c__Thermoproteia;o__Desulfurococcales;f__NBVN01;g__EX4484-204;s__EX4484-204 sp002255065	1
GCA_003661745.1	74.54	2.74	40	1082282	6018	544_0	TRUE	d__Archaea;p__Thermoproteota;c__Thermoproteia;o__Desulfurococcales;f__NBVN01;g__EX4484-204;s__EX4484-204 sp003661745	1
GCA_003056265.1	97.47	0.63	0	1808184	454821	486_0	TRUE	d__Archaea;p__Thermoproteota;c__Thermoproteia;o__Desulfurococcales;f__NBVN01;g__Zestosphaera;s__Zestosphaera tikiterensis	1
GCF_000015145.1	98.73	1.42	0	1667163	1667163	499_0	TRUE	d__Archaea;p__Thermoproteota;c__Thermoproteia;o__Desulfurococcales;f__Pyrodictiaceae;g__Hyperthermus;s__Hyperthermus butylicus	1
GCF_001412615.1	99.37	3.8	0	2023836	2023836	497_0	TRUE	d__Archaea;p__Thermoproteota;c__Thermoproteia;o__Desulfurococcales;f__Pyrodictiaceae;g__Pyrodictium;s__Pyrodictium delaneyi	1
GCF_001462395.1	97.47	0.63	0	1621727	1501248	498_0	TRUE	d__Archaea;p__Thermoproteota;c__Thermoproteia;o__Desulfurococcales;f__Pyrodictiaceae;g__Pyrodictium;s__Pyrodictium occultum	1
GCF_000223395.1	99.05	0.79	0	1843267	1843267	500_0	TRUE	d__Archaea;p__Thermoproteota;c__Thermoproteia;o__Desulfurococcales;f__Pyrodictiaceae;g__Pyrolobus;s__Pyrolobus fumarii	1
GCA_003978665.1	63.52	1.27	0	969948	26911	421_0	TRUE	d__Archaea;p__Thermoproteota;c__Thermoproteia;o__Desulfurococcales;f__Pyrodictiaceae;g__QNYQ01;s__QNYQ01 sp003978665	1
GCA_002254745.1	77.98	2.38	0	807477	12096	423_0	TRUE	d__Archaea;p__Thermoproteota;c__Thermoproteia;o__EX4484-217-1;f__EX4484-217-1;g__EX4484-217-1;s__EX4484-217-1 sp002254745	1
GCA_000375685.1	73.65	2.21	66.67	1203892	18548	387_0	TRUE	d__Archaea;p__Thermoproteota;c__Thermoproteia;o__Gearchaeales;f__Gearchaeaceae;g__AAA261-N23;s__AAA261-N23 sp000375685	1
GCA_000380705.1	88.24	1.47	0	1413297	90601	388_0	TRUE	d__Archaea;p__Thermoproteota;c__Thermoproteia;o__Gearchaeales;f__Gearchaeaceae;g__SCGC-AAA471-B05;s__SCGC-AAA471-B05 sp000380705	1
GCA_003019595.1	95.22	3.68	0	2190152	19382	478_0	TRUE	d__Archaea;p__Thermoproteota;c__Thermoproteia;o__Marsarchaeales;f__Marsarchaeaceae;g__BE-D;s__BE-D sp003019595	1
GCA_003019535.1	96.73	0	0	2552355	58810	477_0	TRUE	d__Archaea;p__Thermoproteota;c__Thermoproteia;o__Marsarchaeales;f__Marsarchaeaceae;g__ECH-B-1;s__ECH-B-1 sp003019535	1
GCA_002507085.1	87.46	0	0	889165	23082	479_0	TRUE	d__Archaea;p__Thermoproteota;c__Thermoproteia;o__Marsarchaeales;f__UBA168;g__UBA168;s__UBA168 sp002507085	1
GCA_003650925.1	99.26	2.21	0	2143158	48219	557_0	TRUE	d__Archaea;p__Thermoproteota;c__Thermoproteia;o__QMSL01;f__QMSL01;g__B12-G16;s__B12-G16 sp003650925	1
GCA_003649665.1	89.46	2.21	0	1395093	8463	556_0	TRUE	d__Archaea;p__Thermoproteota;c__Thermoproteia;o__QMSL01;f__QMSL01;g__B3-G16;s__B3-G16 sp003649665	1
GCA_000389735.1	99.4	0	0	1506462	848744	518_0	TRUE	d__Archaea;p__Thermoproteota;c__Thermoproteia;o__Sulfolobales;f__Sulfolobaceae;g__Acd1;s__Acd1 sp000389735	1
GCF_000632495.1	99.4	0.6	0	2454023	136672	511_0	TRUE	d__Archaea;p__Thermoproteota;c__Thermoproteia;o__Sulfolobales;f__Sulfolobaceae;g__Acidianus_A;s__Acidianus_A copahuensis	1
GCF_000213215.1	98.81	0	0	2137654	2137654	515_0	TRUE	d__Archaea;p__Thermoproteota;c__Thermoproteia;o__Sulfolobales;f__Sulfolobaceae;g__Acidianus_A;s__Acidianus_A hospitalis	1
GCA_002116695.1	99.4	0.6	0	2687463	2687463	509_0	TRUE	d__Archaea;p__Thermoproteota;c__Thermoproteia;o__Sulfolobales;f__Sulfolobaceae;g__Acidianus_A;s__Acidianus_A manzaensis	1
GCF_003201765.1	98.51	0.6	0	2287077	2287077	510_0	TRUE	d__Archaea;p__Thermoproteota;c__Thermoproteia;o__Sulfolobales;f__Sulfolobaceae;g__Acidianus_A;s__Acidianus_A sulfidivorans	1
GCF_003201835.1	99.4	1.19	0	2947156	2947156	514_0	TRUE	d__Archaea;p__Thermoproteota;c__Thermoproteia;o__Sulfolobales;f__Sulfolobaceae;g__Acidianus_B;s__Acidianus_B brierleyi	1
GCA_000565255.1	100	0	0	1798894	223688	508_0	TRUE	d__Archaea;p__Thermoproteota;c__Thermoproteia;o__Sulfolobales;f__Sulfolobaceae;g__Aramenus;s__Aramenus sulfurataquae	1
GCF_000204925.1	99.4	0.6	0	1840348	1840348	507_0	TRUE	d__Archaea;p__Thermoproteota;c__Thermoproteia;o__Sulfolobales;f__Sulfolobaceae;g__Metallosphaera;s__Metallosphaera cuprina	1
GCA_001315825.1	94.44	0	0	2387907	59396	505_0	TRUE	d__Archaea;p__Thermoproteota;c__Thermoproteia;o__Sulfolobales;f__Sulfolobaceae;g__Metallosphaera;s__Metallosphaera hakonensis	1
GCF_000016605.1	99.4	0	0	2191517	2191517	506_0	TRUE	d__Archaea;p__Thermoproteota;c__Thermoproteia;o__Sulfolobales;f__Sulfolobaceae;g__Metallosphaera;s__Metallosphaera sedula	1
GCF_000243315.1	100	0	0	2817452	813727	513_0	TRUE	d__Archaea;p__Thermoproteota;c__Thermoproteia;o__Sulfolobales;f__Sulfolobaceae;g__Metallosphaera;s__Metallosphaera yellowstonensis	1
GCA_003086555.1	73.97	0.6	100	1028630	22950	516_0	TRUE	d__Archaea;p__Thermoproteota;c__Thermoproteia;o__Sulfolobales;f__Sulfolobaceae;g__QEFN01;s__QEFN01 sp003086555	1
GCF_000022385.1	98.81	0	0	2736272	2736272	512_1	TRUE	d__Archaea;p__Thermoproteota;c__Thermoproteia;o__Sulfolobales;f__Sulfolobaceae;g__Saccharolobus;s__Saccharolobus islandicus	1
GCF_900079115.1	98.69	0	0	3034024	3034024	512_2	TRUE	d__Archaea;p__Thermoproteota;c__Thermoproteia;o__Sulfolobales;f__Sulfolobaceae;g__Saccharolobus;s__Saccharolobus solfataricus	1
GCF_001719125.1	99.4	0.6	0	2688317	2688317	520_0	TRUE	d__Archaea;p__Thermoproteota;c__Thermoproteia;o__Sulfolobales;f__Sulfolobaceae;g__Saccharolobus;s__Saccharolobus sp001719125	1
GCF_003967175.1	94.94	0.6	0	2353189	2353189	521_0	TRUE	d__Archaea;p__Thermoproteota;c__Thermoproteia;o__Sulfolobales;f__Sulfolobaceae;g__Sulfodiicoccus;s__Sulfodiicoccus acidiphilus	1
GCF_001316045.1	91.61	0.63	0	2214633	51516	504_0	TRUE	d__Archaea;p__Thermoproteota;c__Thermoproteia;o__Sulfolobales;f__Sulfolobaceae;g__Sulfolobus_B;s__Sulfolobus_B metallicus	1
GCF_001316085.1	98.21	0	0	2519460	91848	503_0	TRUE	d__Archaea;p__Thermoproteota;c__Thermoproteia;o__Sulfolobales;f__Sulfolobaceae;g__Sulfolobus_B;s__Sulfolobus_B sp001316085	1
GCF_000012285.1	98.39	0	0	2225959	2225959	519_2	TRUE	d__Archaea;p__Thermoproteota;c__Thermoproteia;o__Sulfolobales;f__Sulfolobaceae;g__Sulfolobus;s__Sulfolobus acidocaldarius	1
GCA_000508305.1	98.39	0	0	2061920	2061920	519_1	TRUE	d__Archaea;p__Thermoproteota;c__Thermoproteia;o__Sulfolobales;f__Sulfolobaceae;g__Sulfolobus;s__Sulfolobus acidocaldarius_A	1
GCF_000011205.1	100	0	0	2694756	2694756	517_0	TRUE	d__Archaea;p__Thermoproteota;c__Thermoproteia;o__Sulfolobales;f__Sulfolobaceae;g__Sulfurisphaera;s__Sulfurisphaera tokodaii	1
GCA_003649445.1	97.06	7.72	0	3543678	16477	553_0	TRUE	d__Archaea;p__Thermoproteota;c__Thermoproteia;o__Thermofilales;f__B15-G2;g__B15-G2;s__B15-G2 sp003649445	1
GCA_003650815.1	87.25	1.47	0	1990765	15960	554_0	TRUE	d__Archaea;p__Thermoproteota;c__Thermoproteia;o__Thermofilales;f__B15-G2;g__B15-G2;s__B15-G2 sp003650815	1
GCA_003649515.1	82.35	1.47	0	1563003	6913	550_0	TRUE	d__Archaea;p__Thermoproteota;c__Thermoproteia;o__Thermofilales;f__B20-G17;g__B14-G17;s__B14-G17 sp003649515	1
GCA_003650785.1	91.18	1.84	33.33	1448026	9454	555_0	TRUE	d__Archaea;p__Thermoproteota;c__Thermoproteia;o__Thermofilales;f__B20-G17;g__B20-G17;s__B20-G17 sp003650785	1
GCA_003650675.1	97.74	7.35	0	2065063	29169	532_0	TRUE	d__Archaea;p__Thermoproteota;c__Thermoproteia;o__Thermofilales;f__B20-G17;g__B67-G16;s__B67-G16 sp003650675	1
GCA_003649235.1	81.93	5.51	22.22	1812403	11875	542_0	TRUE	d__Archaea;p__Thermoproteota;c__Thermoproteia;o__Thermofilales;f__B69-G16;g__B69-G16;s__B69-G16 sp003649235	1
GCA_003649225.1	79.69	4.41	0	1378403	5056	552_0	TRUE	d__Archaea;p__Thermoproteota;c__Thermoproteia;o__Thermofilales;f__B9-G17;g__B9-G17;s__B9-G17 sp003649225	1
GCA_002254595.1	61.54	0	0	721479	11936	613_0	TRUE	d__Archaea;p__Thermoproteota;c__Thermoproteia;o__Thermofilales;f__EX4484-15;g__EX4484-15;s__EX4484-15 sp002254595	1
GCA_003649495.1	86.9	2.21	33.33	1755417	8816	611_0	TRUE	d__Archaea;p__Thermoproteota;c__Thermoproteia;o__Thermofilales;f__Thermofilaceae;g__B17-G15;s__B17-G15 sp003649495	1
GCA_002855745.1	97.79	0.74	0	1881421	120877	533_0	TRUE	d__Archaea;p__Thermoproteota;c__Thermoproteia;o__Thermofilales;f__Thermofilaceae;g__Thermofilum_A;s__Thermofilum_A sp002855745	1
GCF_000993805.1	98.53	0.74	0	1611988	1611988	536_0	TRUE	d__Archaea;p__Thermoproteota;c__Thermoproteia;o__Thermofilales;f__Thermofilaceae;g__Thermofilum_A;s__Thermofilum_A uzonense	1
GCF_000813245.1	99.26	0.74	0	1754190	1754190	535_0	TRUE	d__Archaea;p__Thermoproteota;c__Thermoproteia;o__Thermofilales;f__Thermofilaceae;g__Thermofilum;s__Thermofilum adornatus	1
GCF_000015225.1	97.79	0.74	0	1813393	1781889	534_0	TRUE	d__Archaea;p__Thermoproteota;c__Thermoproteia;o__Thermofilales;f__Thermofilaceae;g__Thermofilum;s__Thermofilum pendens	1
GCA_003649205.1	98.53	4.41	66.67	2066741	124458	549_0	TRUE	d__Archaea;p__Thermoproteota;c__Thermoproteia;o__Thermoproteales;f__B15-G16;g__B15-G16;s__B15-G16 sp003649205	1
GCF_000018305.1	98.53	0	0	2077567	2077567	598_0	TRUE	d__Archaea;p__Thermoproteota;c__Thermoproteia;o__Thermoproteales;f__Thermocladiaceae;g__Caldivirga;s__Caldivirga maquilingensis	1
GCF_001663375.1	97.06	0.74	0	2260471	49445	599_0	TRUE	d__Archaea;p__Thermoproteota;c__Thermoproteia;o__Thermoproteales;f__Thermocladiaceae;g__Caldivirga;s__Caldivirga sp001663375	1
GCA_002506515.1	98.9	0	0	1855853	30913	597_0	TRUE	d__Archaea;p__Thermoproteota;c__Thermoproteia;o__Thermoproteales;f__Thermocladiaceae;g__Caldivirga;s__Caldivirga sp002506515	1
GCA_001315925.1	82.17	0	0	1920275	34784	582_0	TRUE	d__Archaea;p__Thermoproteota;c__Thermoproteia;o__Thermoproteales;f__Thermocladiaceae;g__Thermocladium;s__Thermocladium modestius	1
GCA_001516585.1	96.69	0.74	0	1876950	20275	584_0	TRUE	d__Archaea;p__Thermoproteota;c__Thermoproteia;o__Thermoproteales;f__Thermocladiaceae;g__Thermocladium;s__Thermocladium sp001516585	1
GCA_002508315.1	83.58	0.74	0	1311976	44273	583_0	TRUE	d__Archaea;p__Thermoproteota;c__Thermoproteia;o__Thermoproteales;f__Thermocladiaceae;g__Thermocladium;s__Thermocladium sp002508315	1
GCF_001748385.1	98.53	2.21	0	2022594	634758	609_0	TRUE	d__Archaea;p__Thermoproteota;c__Thermoproteia;o__Thermoproteales;f__Thermocladiaceae;g__Vulcanisaeta_B;s__Vulcanisaeta_B thermophila	1
GCF_000148385.1	98.53	0.74	0	2374137	2374137	605_2	TRUE	d__Archaea;p__Thermoproteota;c__Thermoproteia;o__Thermoproteales;f__Thermocladiaceae;g__Vulcanisaeta;s__Vulcanisaeta distributa	1
GCA_001316005.1	93.14	0	0	2076046	187550	603_0	TRUE	d__Archaea;p__Thermoproteota;c__Thermoproteia;o__Thermoproteales;f__Thermocladiaceae;g__Vulcanisaeta;s__Vulcanisaeta distributa_B	1
GCA_001316125.1	88.67	0.74	0	2424311	175817	605_1	TRUE	d__Archaea;p__Thermoproteota;c__Thermoproteia;o__Thermoproteales;f__Thermocladiaceae;g__Vulcanisaeta;s__Vulcanisaeta distributa_C	1
GCA_002506645.1	94	2.94	25	1427541	14157	601_0	TRUE	d__Archaea;p__Thermoproteota;c__Thermoproteia;o__Thermoproteales;f__Thermocladiaceae;g__Vulcanisaeta;s__Vulcanisaeta distributa_D	1
GCA_001315985.1	89.4	0	0	2422819	124377	602_1	TRUE	d__Archaea;p__Thermoproteota;c__Thermoproteia;o__Thermoproteales;f__Thermocladiaceae;g__Vulcanisaeta;s__Vulcanisaeta distributa_E	1
GCF_000190315.1	99.26	0.74	0	2298983	2298983	607_0	TRUE	d__Archaea;p__Thermoproteota;c__Thermoproteia;o__Thermoproteales;f__Thermocladiaceae;g__Vulcanisaeta;s__Vulcanisaeta moutnovskia	1
GCA_001316025.1	93.87	1.47	0	2432793	84911	606_0	TRUE	d__Archaea;p__Thermoproteota;c__Thermoproteia;o__Thermoproteales;f__Thermocladiaceae;g__Vulcanisaeta;s__Vulcanisaeta souniana	1
GCA_001316245.1	92.28	0.74	0	2443876	126836	608_0	TRUE	d__Archaea;p__Thermoproteota;c__Thermoproteia;o__Thermoproteales;f__Thermocladiaceae;g__Vulcanisaeta;s__Vulcanisaeta sp001316245	1
GCA_001316265.1	89.59	0	0	2249042	181468	602_2	TRUE	d__Archaea;p__Thermoproteota;c__Thermoproteia;o__Thermoproteales;f__Thermocladiaceae;g__Vulcanisaeta;s__Vulcanisaeta sp001316265	1
GCA_001316285.1	90.87	0.74	0	2286599	251669	604_0	TRUE	d__Archaea;p__Thermoproteota;c__Thermoproteia;o__Thermoproteales;f__Thermocladiaceae;g__Vulcanisaeta;s__Vulcanisaeta sp001316285	1
GCA_002496475.1	91.18	0	0	1601630	15096	600_0	TRUE	d__Archaea;p__Thermoproteota;c__Thermoproteia;o__Thermoproteales;f__Thermocladiaceae;g__Vulcanisaeta;s__Vulcanisaeta sp002496475	1
GCF_000007225.1	100	0.74	0	2222430	2222430	595_0	TRUE	d__Archaea;p__Thermoproteota;c__Thermoproteia;o__Thermoproteales;f__Thermoproteaceae;g__Pyrobaculum;s__Pyrobaculum aerophilum	1
GCA_000015805.1	100	0	0	2009313	2009313	592_0	TRUE	d__Archaea;p__Thermoproteota;c__Thermoproteia;o__Thermoproteales;f__Thermoproteaceae;g__Pyrobaculum;s__Pyrobaculum calidifontis	1
GCA_000234805.1	100	0	0	2467972	2467972	596_0	TRUE	d__Archaea;p__Thermoproteota;c__Thermoproteia;o__Thermoproteales;f__Thermoproteaceae;g__Pyrobaculum;s__Pyrobaculum ferrireducens	1
GCF_000015205.1	99.26	0	0	1826402	1826402	590_0	TRUE	d__Archaea;p__Thermoproteota;c__Thermoproteia;o__Thermoproteales;f__Thermoproteaceae;g__Pyrobaculum;s__Pyrobaculum islandicum	1
GCA_000019805.1	98.28	0	0	1769823	1769823	589_0	TRUE	d__Archaea;p__Thermoproteota;c__Thermoproteia;o__Thermoproteales;f__Thermoproteaceae;g__Pyrobaculum;s__Pyrobaculum neutrophilum	1
GCA_000247545.1	100	0	0	2452920	2436033	594_1	TRUE	d__Archaea;p__Thermoproteota;c__Thermoproteia;o__Thermoproteales;f__Thermoproteaceae;g__Pyrobaculum;s__Pyrobaculum oguniense	2
GCA_001189275.1	100	0.25	0	1993257	1993257	593_0	TRUE	d__Archaea;p__Thermoproteota;c__Thermoproteia;o__Thermoproteales;f__Thermoproteaceae;g__Pyrobaculum;s__Pyrobaculum sp001189275	1
GCA_000960885.1	98.9	0	0	1691324	13632	588_0	TRUE	d__Archaea;p__Thermoproteota;c__Thermoproteia;o__Thermoproteales;f__Thermoproteaceae;g__Thermoproteus;s__Thermoproteus sp000960885	1
GCF_002077075.2	75.25	2.21	33.33	1557272	38787	586_0	TRUE	d__Archaea;p__Thermoproteota;c__Thermoproteia;o__Thermoproteales;f__Thermoproteaceae;g__Thermoproteus;s__Thermoproteus sp002077075	1
GCA_002497345.1	66.67	0	0	1356142	53766	587_0	TRUE	d__Archaea;p__Thermoproteota;c__Thermoproteia;o__Thermoproteales;f__Thermoproteaceae;g__Thermoproteus;s__Thermoproteus sp002497345	1
GCF_000253055.1	99.26	0.74	100	1841542	1841542	591_0	TRUE	d__Archaea;p__Thermoproteota;c__Thermoproteia;o__Thermoproteales;f__Thermoproteaceae;g__Thermoproteus;s__Thermoproteus tenax	1
GCF_000193375.1	98.28	0	0	1936063	1936063	585_0	TRUE	d__Archaea;p__Thermoproteota;c__Thermoproteia;o__Thermoproteales;f__Thermoproteaceae;g__Thermoproteus;s__Thermoproteus uzoniensis	1
GCF_000008665.1	100	0	0	2178400	2178400	218_0	TRUE	d__Archaea; p__Halobacteriota; c__Archaeoglobi; o__Archaeoglobales; f__Archaeoglobaceae; g__Archaeoglobus; s__Archaeoglobus fulgidus	1

## Sheet: Supplementary Table 5
Supplementary Table 5 | All samples used for calculating Ca. Angelarchaeales and amo/pmo relative abundance information
Sample Code	Sample Name	Reads	Site	Sample Type	Sample Subtype	Data Reference	Depth (cm)	pH	Sample Order			KEY
7808.1.83480.GATCAG_trim_clean.PE.1	13_1_20cm_1	90937718	Angelo	Soil	Meadow_Grassland	Sharrar_etal_2020	20	4.63	1			Column Heading	Description
7808.1.83480.GGCTAC_trim_clean.PE.1	13_1_20cm_2	77996548	Angelo	Soil	Meadow_Grassland	Sharrar_etal_2020	20	4.7	2			Sample Code	Column names used in Supplementary Table 6
8001.1.88309.TAGCTT_trim_clean.PE.1	13_1_20cm_3	110972978	Angelo	Soil	Meadow_Grassland	Sharrar_etal_2020	20	4.99	3			Sample Name	Short sample name
8001.1.88309.CTTGTA_trim_clean.PE.1	13_1_20cm_4	120112222	Angelo	Soil	Meadow_Grassland	Sharrar_etal_2020	20	4.93	4			Reads	Number of sequencing reads in sample
7808.1.83480.TAGCTT_trim_clean.PE.1	13_1_40cm_1	92925572	Angelo	Soil	Meadow_Grassland	Sharrar_etal_2020	40	NA	5			Site	Sample isolation site
7808.1.83480.CTTGTA_trim_clean.PE.1	13_1_40cm_2	88419236	Angelo	Soil	Meadow_Grassland	Sharrar_etal_2020	40	4.64	6			Sample Type	Sample type
7808.1.83480.AGTCAA_trim_clean.PE.1	13_1_40cm_3	86793194	Angelo	Soil	Meadow_Grassland	Sharrar_etal_2020	40	4.99	7			Sample Subtype	Sample subtype
8001.1.88309.GATCAG_trim_clean.PE.1	13_1_40cm_4	94520862	Angelo	Soil	Meadow_Grassland	Sharrar_etal_2020	40	4.91	8			Data Reference	Manuscript where samples can be referenced
8001.1.88309.GGCTAC_trim_clean.PE.1	13_2_20cm_1	67619706	Angelo	Soil	Meadow_Grassland	Sharrar_etal_2020	20	4.85	9			Depth (cm)	Depth of sample if available
8001.1.88309.AGTCAA_trim_clean.PE.1	13_2_20cm_2	117695654	Angelo	Soil	Meadow_Grassland	Sharrar_etal_2020	20	4.81	10			pH	pH of sample if available
9368.1.130302.GTAGAG_200_trim_clean.PE.1	14_0903_02_20cm	95277360	Angelo	Soil	Meadow_Grassland	Diamond_etal_2019	20	5.1	11			Sample Order	Order to plot samples
9368.1.130302.ACAGTG_200_trim_clean.PE.1	14_0903_02_30cm	170714092	Angelo	Soil	Meadow_Grassland	Diamond_etal_2019	30	5.2	12			SRA ID	Identifier in Sequence Read Archive
9662.1.140299.CGATGT_200_trim_clean.PE.1	14_0903_02_40cm	50972770	Angelo	Soil	Meadow_Grassland	Diamond_etal_2019	40	5.2	13
9194.1.124810.GTCCGC_200_trim_clean.PE.1	14_0903_05_20cm	107341026	Angelo	Soil	Meadow_Grassland	Diamond_etal_2019	20	5	14
10163.1.150064.TTAGGC_200_trim_clean.PE.1	14_0903_05_30cm	79521866	Angelo	Soil	Meadow_Grassland	Diamond_etal_2019	30	5	15
9368.1.130302.GTGAAA_200_trim_clean.PE.1	14_0903_05_40cm	110740512	Angelo	Soil	Meadow_Grassland	Diamond_etal_2019	40	5	16
9657.1.140260.TGACCA_200_trim_clean.PE.1	14_0903_09_20cm	68469664	Angelo	Soil	Meadow_Grassland	Diamond_etal_2019	20	4.9	17
9662.1.140299.TTAGGC_200_trim_clean.PE.1	14_0903_09_30cm	59854910	Angelo	Soil	Meadow_Grassland	Diamond_etal_2019	30	5.1	18
9662.1.140299.TGACCA_200_trim_clean.PE.1	14_0903_09_40cm	91086606	Angelo	Soil	Meadow_Grassland	Diamond_etal_2019	40	4.8	19
9662.1.140299.ACAGTG_200_trim_clean.PE.1	14_0903_12_20cm	86426518	Angelo	Soil	Meadow_Grassland	Diamond_etal_2019	20	4.8	20
9189.1.124796.GTGGCC_200_trim_clean.PE.1	14_0903_12_30cm	84675330	Angelo	Soil	Meadow_Grassland	Diamond_etal_2019	30	4.9	21
10163.1.150064.GCCAAT_200_trim_clean.PE.1	14_0903_12_40cm	126274516	Angelo	Soil	Meadow_Grassland	Diamond_etal_2019	40	4.9	22
9657.1.140260.TTAGGC_200_trim_clean.PE.1	14_0903_13_20cm	121825288	Angelo	Soil	Meadow_Grassland	Diamond_etal_2019	20	5.2	23
9783.1.143023.CGATGT_200_trim_clean.PE.1	14_0903_13_30cm	460674538	Angelo	Soil	Meadow_Grassland	Diamond_etal_2019	30	5.1	24
9662.1.140299.ATCACG_200_trim_clean.PE.1	14_0903_13_40cm	85936024	Angelo	Soil	Meadow_Grassland	Diamond_etal_2019	40	5.2	25
9657.1.140260.ACTTGA_200_trim_clean.PE.1	14_0903_16_20cm	134731296	Angelo	Soil	Meadow_Grassland	Diamond_etal_2019	20	5	26
10163.1.150064.CAGATC_200_trim_clean.PE.1	14_0903_16_30cm	117401124	Angelo	Soil	Meadow_Grassland	Diamond_etal_2019	30	5.1	27
9657.1.140260.GCCAAT_200_trim_clean.PE.1	14_0903_16_40cm	153493104	Angelo	Soil	Meadow_Grassland	Diamond_etal_2019	40	5.1	28
10163.1.150064.ACAGTG_200_trim_clean.PE.1	14_0919_02_20cm	107921854	Angelo	Soil	Meadow_Grassland	Diamond_etal_2019	20	5.3	29
9190.1.124802.CGATGT_200_trim_clean.PE.1	14_0919_05_20cm	103852786	Angelo	Soil	Meadow_Grassland	Diamond_etal_2019	20	4.9	30
9001.1.117427.AGTCAA_200_trim_clean.PE.1	14_0919_09_20cm	110177088	Angelo	Soil	Meadow_Grassland	Diamond_etal_2019	20	5	31
9001.1.117427.CTTGTA_200_trim_clean.PE.1	14_0919_12_20cm	86266136	Angelo	Soil	Meadow_Grassland	Diamond_etal_2019	20	4.8	32
9023.1.118252.TTAGGC_200_trim_clean.PE.1	14_0927_02_20cm	89435574	Angelo	Soil	Meadow_Grassland	Diamond_etal_2019	20	5.1	33
9001.1.117427.GGCTAC_200_trim_clean.PE.1	14_0927_02_40cm	60619486	Angelo	Soil	Meadow_Grassland	Diamond_etal_2019	40	5.1	34
9001.1.117427.TAGCTT_200_trim_clean.PE.1	14_0927_05_20cm	114201870	Angelo	Soil	Meadow_Grassland	Diamond_etal_2019	20	5	35
9001.1.117427.GATCAG_200_trim_clean.PE.1	14_0927_05_40cm	108311676	Angelo	Soil	Meadow_Grassland	Diamond_etal_2019	40	4.9	36
9013.1.117809.ACTTGA_200_trim_clean.PE.1	14_0927_09_20cm	95665712	Angelo	Soil	Meadow_Grassland	Diamond_etal_2019	20	5	37
9013.1.117809.CAGATC_200_trim_clean.PE.1	14_0927_09_40cm	107926580	Angelo	Soil	Meadow_Grassland	Diamond_etal_2019	40	5	38
9013.1.117809.GCCAAT_200_trim_clean.PE.1	14_0927_12_20cm	97617796	Angelo	Soil	Meadow_Grassland	Diamond_etal_2019	20	4.9	39
9013.1.117809.GGTAGC_200_trim_clean.PE.1	14_0927_12_40cm	90165436	Angelo	Soil	Meadow_Grassland	Diamond_etal_2019	40	4.7	40
9077.1.120296.CGATGT_200_trim_clean.PE.1	14_0929_02_20cm	95177854	Angelo	Soil	Meadow_Grassland	Diamond_etal_2019	20	5.2	41
9077.1.120296.ATCACG_200_trim_clean.PE.1	14_0929_02_30cm	87034666	Angelo	Soil	Meadow_Grassland	Diamond_etal_2019	30	5.1	42
9013.1.117809.GAGTGG_200_trim_clean.PE.1	14_0929_02_40cm	88618080	Angelo	Soil	Meadow_Grassland	Diamond_etal_2019	40	5.3	43
9023.1.118252.CGTACG_200_trim_clean.PE.1	14_0929_05_20cm	90986926	Angelo	Soil	Meadow_Grassland	Diamond_etal_2019	20	4.9	44
9023.1.118252.GTTTCG_200_trim_clean.PE.1	14_0929_05_30cm	96145628	Angelo	Soil	Meadow_Grassland	Diamond_etal_2019	30	5.1	45
9077.1.120296.CGTACG_200_trim_clean.PE.1	14_0929_05_40cm	86545124	Angelo	Soil	Meadow_Grassland	Diamond_etal_2019	40	5.3	46
9077.1.120296.GTTTCG_200_trim_clean.PE.1	14_0929_09_20cm	99242114	Angelo	Soil	Meadow_Grassland	Diamond_etal_2019	20	5	47
9023.1.118252.GTGGCC_200_trim_clean.PE.1	14_0929_09_30cm	94244028	Angelo	Soil	Meadow_Grassland	Diamond_etal_2019	30	4.9	48
9077.1.120296.GTGGCC_200_trim_clean.PE.1	14_0929_09_40cm	88185934	Angelo	Soil	Meadow_Grassland	Diamond_etal_2019	40	5.2	49
9023.1.118252.GTGAAA_200_trim_clean.PE.1	14_0929_12_20cm	93213182	Angelo	Soil	Meadow_Grassland	Diamond_etal_2019	20	4.9	50
9175.1.124600.CGATGT_200_trim_clean.PE.1	14_0929_12_30cm	78358894	Angelo	Soil	Meadow_Grassland	Diamond_etal_2019	30	4.9	51
9190.1.124802.TTAGGC_200_trim_clean.PE.1	14_0929_12_40cm	81531340	Angelo	Soil	Meadow_Grassland	Diamond_etal_2019	40	5.1	52
9175.1.124600.TTAGGC_200_trim_clean.PE.1	14_1009_02_20cm	64806804	Angelo	Soil	Meadow_Grassland	Diamond_etal_2019	20	5.2	53
9175.1.124600.TGACCA_200_trim_clean.PE.1	14_1009_02_30cm	68329366	Angelo	Soil	Meadow_Grassland	Diamond_etal_2019	30	5	54
9189.1.124796.ACAGTG_200_trim_clean.PE.1	14_1009_02_40cm	79222846	Angelo	Soil	Meadow_Grassland	Diamond_etal_2019	40	5.1	55
9368.1.130302.GTTTCG_200_trim_clean.PE.1	14_1009_05_20cm	89174642	Angelo	Soil	Meadow_Grassland	Diamond_etal_2019	20	5	56
9189.1.124796.CGTACG_200_trim_clean.PE.1	14_1009_05_30cm	71339326	Angelo	Soil	Meadow_Grassland	Diamond_etal_2019	30	5	57
9190.1.124802.TGACCA_200_trim_clean.PE.1	14_1009_05_40cm	92397926	Angelo	Soil	Meadow_Grassland	Diamond_etal_2019	40	5.2	58
9189.1.124796.GAGTGG_200_trim_clean.PE.1	14_1009_09_20cm	100734230	Angelo	Soil	Meadow_Grassland	Diamond_etal_2019	20	4.9	59
9190.1.124802.ACAGTG_200_trim_clean.PE.1	14_1009_09_30cm	99263006	Angelo	Soil	Meadow_Grassland	Diamond_etal_2019	30	5	60
9189.1.124796.GGTAGC_200_trim_clean.PE.1	14_1009_09_40cm	82559392	Angelo	Soil	Meadow_Grassland	Diamond_etal_2019	40	5.1	61
9218.1.125467.AGTCAA_200_trim_clean.PE.1	14_1009_12_20cm	96879590	Angelo	Soil	Meadow_Grassland	Diamond_etal_2019	20	4.8	62
9218.1.125467.AGTTCC_200_trim_clean.PE.1	14_1009_12_30cm	81168874	Angelo	Soil	Meadow_Grassland	Diamond_etal_2019	30	5	63
9190.1.124802.GCCAAT_200_trim_clean.PE.1	14_1009_12_40cm	95456592	Angelo	Soil	Meadow_Grassland	Diamond_etal_2019	40	5	64
9218.1.125467.ATGTCA_200_trim_clean.PE.1	14_1009_13_20cm	89569336	Angelo	Soil	Meadow_Grassland	Diamond_etal_2019	20	5.2	65
9194.1.124810.CAGATC_200_trim_clean.PE.1	14_1009_13_30cm	130668874	Angelo	Soil	Meadow_Grassland	Diamond_etal_2019	30	4.8	66
9218.1.125467.CCGTCC_200_trim_clean.PE.1	14_1009_13_40cm	83980944	Angelo	Soil	Meadow_Grassland	Diamond_etal_2019	40	5	67
9218.1.125467.GTAGAG_200_trim_clean.PE.1	14_1009_16_20cm	89480428	Angelo	Soil	Meadow_Grassland	Diamond_etal_2019	20	5.1	68
10041.1.146250.GTGGCC_200_trim_clean.PE.1	14_1009_16_30cm	264684494	Angelo	Soil	Meadow_Grassland	Diamond_etal_2019	30	5	69
10041.1.146250.GTTTCG_200_trim_clean.PE.1	14_1009_16_40cm	285598288	Angelo	Soil	Meadow_Grassland	Diamond_etal_2019	40	5.2	70
10704.5.175294.GAGCTCA-TTGAGCT_trim_clean.PE.1	15_D_Rain_20_2_09082015	120330248	Angelo	Soil	Grassland_Microcosim	Sharrar_etal_2020	20	NA	71
10710.1.175681.TTCGTAC-GGTACGA_trim_clean.PE.1	15_D_Rain_20_2_09182015	16472020	Angelo	Soil	Grassland_Microcosim	Sharrar_etal_2020	20	NA	72
10704.7.175303.GCCTTGT-AACAAGG_trim_clean.PE.1	15_D_Rain_20_2_09212015	77983308	Angelo	Soil	Grassland_Microcosim	Sharrar_etal_2020	20	NA	73
10704.8.175308.GTGAGCT-AAGCTCA_trim_clean.PE.1	15_D_Rain_20_2_11112015	72163254	Angelo	Soil	Grassland_Microcosim	Sharrar_etal_2020	20	NA	74
10704.5.175294.ATAGCGG-ACCGCTA_trim_clean.PE.1	15_D_Rain_20_5_09082015	105767262	Angelo	Soil	Grassland_Microcosim	Sharrar_etal_2020	20	NA	75
10704.7.175303.GAACGCT-AAGCGTT_trim_clean.PE.1	15_D_Rain_20_5_09182015	78348546	Angelo	Soil	Grassland_Microcosim	Sharrar_etal_2020	20	NA	76
10704.7.175303.CTGACAC-TGTGTCA_trim_clean.PE.1	15_D_Rain_20_5_09212015	79986182	Angelo	Soil	Grassland_Microcosim	Sharrar_etal_2020	20	NA	77
10892.1.183500.CAATCGA-GTCGATT_trim_clean.PE.1	15_D_Rain_20_5_11112015	77918410	Angelo	Soil	Grassland_Microcosim	Sharrar_etal_2020	20	NA	78
10704.8.175308.TCGCTGT-AACAGCG_trim_clean.PE.1	15_D_Rain_40_2_09082015	75633576	Angelo	Soil	Grassland_Microcosim	Sharrar_etal_2020	40	NA	79
10710.4.175696.ACCATCC-TGGATGG_trim_clean.PE.1	15_D_Rain_40_2_09182015	15065418	Angelo	Soil	Grassland_Microcosim	Sharrar_etal_2020	40	NA	80
10704.8.175308.CCTTCCT-AAGGAAG_trim_clean.PE.1	15_D_Rain_40_2_11112015	73737644	Angelo	Soil	Grassland_Microcosim	Sharrar_etal_2020	40	NA	81
10704.8.175308.AGCTAAC-GGTTAGC_trim_clean.PE.1	15_D_Rain_40_5_09082015	96718604	Angelo	Soil	Grassland_Microcosim	Sharrar_etal_2020	40	NA	82
10704.6.175298.TCCGAGT-AACTCGG_trim_clean.PE.1	15_D_Rain_40_5_09182015	67237848	Angelo	Soil	Grassland_Microcosim	Sharrar_etal_2020	40	NA	83
SRR10360655_1	15con1.8	219216072	Rivendell	Soil	Doug_Fir	Sharrar_etal_2020	200	NA	84
10948.8.185800.GAGTGG_trim_clean.PE.1	15con2h1.4A	216306628	Rivendell	Soil	Doug_Fir	Sharrar_etal_2020	120	NA	85
10948.8.185800.GGTAGC_trim_clean.PE.1	15con2h1.4B	189962392	Rivendell	Soil	Doug_Fir	Sharrar_etal_2020	120	NA	86
SRR10360652_1	15con2h1.8	202215840	Rivendell	Soil	Doug_Fir	Sharrar_etal_2020	200	NA	87
10933.5.185647.ATCACG_trim_clean.PE.1	15con2h2.4A	231646856	Rivendell	Soil	Doug_Fir	Sharrar_etal_2020	120	NA	88
10976.7.186580.GATCAG_trim_clean.PE.1	15con2h2.4B	181808468	Rivendell	Soil	Doug_Fir	Sharrar_etal_2020	120	NA	89
15con2h2.8.ATGTCA_trim_clean.PE.1	15con2h2.8	176747202	Rivendell	Soil	Doug_Fir	Sharrar_etal_2020	200	NA	90
10976.7.186580.TAGCTT_trim_clean.PE.1	15con2h3.4A	177730626	Rivendell	Soil	Doug_Fir	Sharrar_etal_2020	120	NA	91
10976.8.186583.GGCTAC_trim_clean.PE.1	15con2h3.4B	186492866	Rivendell	Soil	Doug_Fir	Sharrar_etal_2020	120	NA	92
15con2h3.8.CCGTCC_trim_clean.PE.1	15con2h3.8	180312736	Rivendell	Soil	Doug_Fir	Sharrar_etal_2020	200	NA	93
7933.1.87934.CAGATC_trim_clean.PE.1	2013_100cm	294449426	Rivendell	Soil	Doug_Fir	Sharrar_etal_2020	100	NA	94
7933.1.87934.ACTTGA_trim_clean.PE.1	2013_115cm	286318546	Rivendell	Soil	Doug_Fir	Sharrar_etal_2020	115	NA	95
7900.1.86131.TTAGGC_trim_clean.PE.1	2013_20cm	108431798	Rivendell	Soil	Doug_Fir	Sharrar_etal_2020	20	NA	96
7900.1.86131.TGACCA_trim_clean.PE.1	2013_40cm	128672250	Rivendell	Soil	Doug_Fir	Sharrar_etal_2020	40	NA	97
7900.1.86131.ACAGTG_trim_clean.PE.1	2013_60cm	119338810	Rivendell	Soil	Doug_Fir	Sharrar_etal_2020	60	NA	98
7900.1.86131.GCCAAT_trim_clean.PE.1	2013_80cm	126238114	Rivendell	Soil	Doug_Fir	Sharrar_etal_2020	80	NA	99
10922.6.185137.AGTCAA_trim_clean.PE.1	Mad1_100_16	209640704	Rivendell	Soil	Madrone	Sharrar_etal_2020	100	NA	100
10922.6.185137.AGTTCC_trim_clean.PE.1	Mad1_115_16	212681010	Rivendell	Soil	Madrone	Sharrar_etal_2020	115	NA	101
10980.7.187944.GTAGAG_trim_clean.PE.1	Mad1_20_16	133588522	Rivendell	Soil	Madrone	Sharrar_etal_2020	20	NA	102
10922.4.185131.TAGCTT_trim_clean.PE.1	Mad1_40_16	206869638	Rivendell	Soil	Madrone	Sharrar_etal_2020	40	NA	103
10922.5.185134.GGCTAC_trim_clean.PE.1	Mad1_60_16	216958176	Rivendell	Soil	Madrone	Sharrar_etal_2020	60	NA	104
10922.5.185134.CTTGTA_trim_clean.PE.1	Mad1_80_16	215271528	Rivendell	Soil	Madrone	Sharrar_etal_2020	80	NA	105
10948.4.185788.GTGAAA_trim_clean.PE.1	Sage1_L_100_16	169252176	Sagehorn	Soil	Hilly_Grassland	Sharrar_etal_2020	100	NA	106
10948.4.185788.GTGGCC_trim_clean.PE.1	Sage1_L_113_16	171950878	Sagehorn	Soil	Hilly_Grassland	Sharrar_etal_2020	115	NA	107
10922.7.185140.ATGTCA_trim_clean.PE.1	Sage1_L_20_16	189166032	Sagehorn	Soil	Hilly_Grassland	Sharrar_etal_2020	20	NA	108
10922.7.185140.CCGTCC_trim_clean.PE.1	Sage1_L_40_16	173598120	Sagehorn	Soil	Hilly_Grassland	Sharrar_etal_2020	40	NA	109
10922.8.185143.GTAGAG_trim_clean.PE.1	Sage1_L_60_16	158534676	Sagehorn	Soil	Hilly_Grassland	Sharrar_etal_2020	60	NA	110
10922.8.185143.GTCCGC_trim_clean.PE.1	Sage1_L_80_16	152148590	Sagehorn	Soil	Hilly_Grassland	Sharrar_etal_2020	80	NA	111
10933.4.185644.ATCACG_trim_clean.PE.1	Sage1_R_100_16	187187498	Sagehorn	Soil	Hilly_Grassland	Sharrar_etal_2020	100	NA	112
10933.5.185647.TAGCTT_trim_clean.PE.1	Sage1_R_113_16	211519196	Sagehorn	Soil	Hilly_Grassland	Sharrar_etal_2020	115	NA	113
10948.2.185782.GTTTCG_trim_clean.PE.1	Sage1_R_20_16	141955840	Sagehorn	Soil	Hilly_Grassland	Sharrar_etal_2020	20	NA	114
10948.2.185782.CGTACG_trim_clean.PE.1	Sage1_R_40_16	178476138	Sagehorn	Soil	Hilly_Grassland	Sharrar_etal_2020	40	NA	115
10948.3.185785.GAGTGG_trim_clean.PE.1	Sage1_R_60_16	158762122	Sagehorn	Soil	Hilly_Grassland	Sharrar_etal_2020	60	NA	116
10948.3.185785.GGTAGC_trim_clean.PE.1	Sage1_R_80_16	175534580	Sagehorn	Soil	Hilly_Grassland	Sharrar_etal_2020	80	NA	117
10933.8.185656.ATGTCA_trim_clean.PE.1	Sage2_L_100_16	220082660	Sagehorn	Soil	Garry_Oak	Sharrar_etal_2020	100	NA	118
10933.8.185656.CCGTCC_trim_clean.PE.1	Sage2_L_115_16	216719178	Sagehorn	Soil	Garry_Oak	Sharrar_etal_2020	115	NA	119
10933.6.185650.GGCTAC_trim_clean.PE.1	Sage2_L_20_16	225512082	Sagehorn	Soil	Garry_Oak	Sharrar_etal_2020	20	NA	120
10933.6.185650.CTTGTA_trim_clean.PE.1	Sage2_L_40_16	245340080	Sagehorn	Soil	Garry_Oak	Sharrar_etal_2020	40	NA	121
10933.7.185653.AGTCAA_trim_clean.PE.1	Sage2_L_60_16	231919244	Sagehorn	Soil	Garry_Oak	Sharrar_etal_2020	60	NA	122
10933.7.185653.AGTTCC_trim_clean.PE.1	Sage2_L_80_16	224472184	Sagehorn	Soil	Garry_Oak	Sharrar_etal_2020	80	NA	123
10948.7.185797.GTTTCG_trim_clean.PE.1	Sage2_R_100_16	158954638	Sagehorn	Soil	Garry_Oak	Sharrar_etal_2020	100	NA	124
10948.7.185797.CGTACG_trim_clean.PE.1	Sage2_R_115_16	149368678	Sagehorn	Soil	Garry_Oak	Sharrar_etal_2020	115	NA	125
10948.5.185791.GTAGAG_trim_clean.PE.1	Sage2_R_20_16	176275238	Sagehorn	Soil	Garry_Oak	Sharrar_etal_2020	20	NA	126
10948.5.185791.GTCCGC_trim_clean.PE.1	Sage2_R_40_16	168353050	Sagehorn	Soil	Garry_Oak	Sharrar_etal_2020	40	NA	127
10948.6.185794.GTGAAA_trim_clean.PE.1	Sage2_R_60_16	183146698	Sagehorn	Soil	Garry_Oak	Sharrar_etal_2020	60	NA	128
10948.6.185794.GTGGCC_trim_clean.PE.1	Sage2_R_80_16	201757488	Sagehorn	Soil	Garry_Oak	Sharrar_etal_2020	80	NA	129
PLM0_5_b1_trim_clean.PE.1	PLM0_5_b1	94250908	East_River	Soil	River_Hillslope	Lavy_etal_2019	5	6.38	130
PLM0_30_b1_trim_clean.PE.1	PLM0_30_b1	90585756	East_River	Soil	River_Hillslope	Lavy_etal_2019	30	6.72	131
PLM0_60_b1_trim_clean.PE.1	PLM0_60_b1	95206088	East_River	Soil	River_Hillslope	Lavy_etal_2019	60	6.91	132
PLM1_5_b1_trim_clean.PE.1	PLM1_5_b1	103812338	East_River	Soil	River_Hillslope	Lavy_etal_2019	5	7.24	133
PLM1_30_b1_trim_clean.PE.1	PLM1_30_b1	87219750	East_River	Soil	River_Hillslope	Lavy_etal_2019	30	6.93	134
PLM1_60_b1_redo_trim_clean.PE.1	PLM1_60_b1_redo	135106858	East_River	Soil	River_Hillslope	Lavy_etal_2019	60	7.04	135
PLM1_100_b1_trim_clean.PE.1	PLM1_100_b1	82069700	East_River	Soil	River_Hillslope	Lavy_etal_2019	100	7.41	136
PLM2_5_b1_trim_clean.PE.1	PLM2_5_b1	325649718	East_River	Soil	River_Hillslope	Lavy_etal_2019	5	6.87	137
PLM2_30_b1_trim_clean.PE.1	PLM2_30_b1	124477170	East_River	Soil	River_Hillslope	Lavy_etal_2019	30	7.08	138
PLM3_5_b1_trim_clean.PE.1	PLM3_5_b1	86396606	East_River	Soil	River_Hillslope	Lavy_etal_2019	5	7.03	139
PLM3_30_b1_trim_clean.PE.1	PLM3_30_b1	95358906	East_River	Soil	River_Hillslope	Lavy_etal_2019	30	7.26	140
PLM3_30_b2_trim_clean.PE.1	PLM3_30_b2	71415698	East_River	Soil	River_Hillslope	Lavy_etal_2019	30	7.26	141
PLM3_60_b1_trim_clean.PE.1	PLM3_60_b1	71369560	East_River	Soil	River_Hillslope	Lavy_etal_2019	60	7.42	142
PLM3_127_b1_trim_clean.PE.1	PLM3_127_b1	82916068	East_River	Soil	River_Hillslope	Lavy_etal_2019	127	7.98	143
PLM3_127_b2_trim_clean.PE.1	PLM3_127_b2	101992366	East_River	Soil	River_Hillslope	Lavy_etal_2019	127	7.98	144
PLM3-1_50_b1_trim_clean.PE.1	PLM3-1_50_b1	76518708	East_River	Soil	River_Hillslope	Lavy_etal_2019	50	NA	145
PLM3-1_50_b2_trim_clean.PE.1	PLM3-1_50_b2	61360286	East_River	Soil	River_Hillslope	Lavy_etal_2019	50	NA	146
PLM3-1_170_b1_trim_clean.PE.1	PLM3-1_170_b1	88752160	East_River	Soil	River_Hillslope	Lavy_etal_2019	170	NA	147
PLM3-1_170_b2_trim_clean.PE.1	PLM3-1_170_b2	99501154	East_River	Soil	River_Hillslope	Lavy_etal_2019	170	NA	148
PLM3-1_200_b1_trim_clean.PE.1	PLM3-1_200_b1	85592564	East_River	Soil	River_Hillslope	Lavy_etal_2019	200	NA	149
PLM3-1_200_b2_trim_clean.PE.1	PLM3-1_200_b2	86569458	East_River	Soil	River_Hillslope	Lavy_etal_2019	200	NA	150
PLM4_5_b1_trim_clean.PE.1	PLM4_5_b1	101727110	East_River	Soil	River_Floodplain	Lavy_etal_2019	5	7.14	151
PLM4_32_b1_trim_clean.PE.1	PLM4_32_b1	102651470	East_River	Soil	River_Floodplain	Lavy_etal_2019	32	7.48	152
PLM4_65_b1_redo_trim_clean.PE.1	PLM4_65_b1_redo	200294166	East_River	Soil	River_Floodplain	Lavy_etal_2019	65	7.63	153
PLM4_90_b1_trim_clean.PE.1	PLM4_90_b1	101743282	East_River	Soil	River_Floodplain	Lavy_etal_2019	90	7.36	154
PLM4_90_b2_trim_clean.PE.1	PLM4_90_b2	76918082	East_River	Soil	River_Floodplain	Lavy_etal_2019	90	7.36	155
rifle_2008_bg_13ft.PE.1	RBG_13	61477200	Rifle_Sediment	Sediment	Aquifer_Sediment	Anantharaman_etal_2016	NA	NA	156
rifle_2008_bg_16ft.PE.1	RBG_16	129792680	Rifle_Sediment	Sediment	Aquifer_Sediment	Anantharaman_etal_2016	NA	NA	157
rifle_2008_bg_19ft.PE.1	RBG_19	131506520	Rifle_Sediment	Sediment	Aquifer_Sediment	Anantharaman_etal_2016	NA	NA	158
10ft_1_CZCZ.6238.5.40326_trim_clean.PE.1	RidSed_csp1_10ft_1	354067818	Rifle_Sediment	Sediment	Aquifer_Sediment	This Study	NA	NA	159
10ft_2_CZCT.6237.5.40318_trim_clean.PE.1	RidSed_csp1_10ft_2	405643952	Rifle_Sediment	Sediment	Aquifer_Sediment	This Study	NA	NA	160
13ft_1_GNAC.6238.7.40328_trim_clean.PE.1	RidSed_csp1_13ft_1	411802060	Rifle_Sediment	Sediment	Aquifer_Sediment	This Study	NA	NA	161
13ft_2_6571.3.47560.CGATGT_trim_clean.PE.1	RidSed_csp1_13ft_2	152719008	Rifle_Sediment	Sediment	Aquifer_Sediment	This Study	NA	NA	162
13ft_3_6571.3.47560.ATCACG_trim_clean.PE.1	RidSed_csp1_13ft_3	156827604	Rifle_Sediment	Sediment	Aquifer_Sediment	This Study	NA	NA	163
13ft_4_6213.1.40289_trim_clean.PE.1	RidSed_csp1_13ft_4	342717794	Rifle_Sediment	Sediment	Aquifer_Sediment	This Study	NA	NA	164
16ft_1_GNAB.6238.6.40327_trim_clean.PE.1	RidSed_csp1_16ft_1	419904354	Rifle_Sediment	Sediment	Aquifer_Sediment	This Study	NA	NA	165
16ft_2_CZCY.6238.4.40325_trim_clean.PE.1	RidSed_csp1_16ft_2	420414044	Rifle_Sediment	Sediment	Aquifer_Sediment	This Study	NA	NA	166
16ft_3_CZCX.6237.7.40320_trim_clean.PE.1	RidSed_csp1_16ft_3	369904832	Rifle_Sediment	Sediment	Aquifer_Sediment	This Study	NA	NA	167
16ft_4_CZBZ.6237.3.40316_trim_clean.PE.1	RidSed_csp1_16ft_4	340519028	Rifle_Sediment	Sediment	Aquifer_Sediment	This Study	NA	NA	168
19ft_1_CZBY.6237.2.40315_trim_clean.PE.1	RidSed_csp1_19ft_1	259026936	Rifle_Sediment	Sediment	Aquifer_Sediment	This Study	NA	NA	169
19ft_2_CZBX.6237.1.40314_trim_clean.PE.1	RidSed_csp1_19ft_2	396880532	Rifle_Sediment	Sediment	Aquifer_Sediment	This Study	NA	NA	170
19ft_3_CZCU.6237.6.40319_trim_clean.PE.1	RidSed_csp1_19ft_3	370174436	Rifle_Sediment	Sediment	Aquifer_Sediment	This Study	NA	NA	171
19ft_4_CZCA.6237.4.40317_trim_clean.PE.1	RidSed_csp1_19ft_4	345398912	Rifle_Sediment	Sediment	Aquifer_Sediment	This Study	NA	NA	172
rifcsp10_1_7401.1.70800.ATCACG_trim_clean.PE.1	RidSed_csp2_10ft_1	400584438	Rifle_Sediment	Sediment	Aquifer_Sediment	This Study	NA	NA	173
rifcsp10_2_7401.2.70803.CGATGT_trim_clean.PE.1	RidSed_csp2_10ft_2	458058724	Rifle_Sediment	Sediment	Aquifer_Sediment	This Study	NA	NA	174
rifcsp10_3_7493.7.74762.GTCCGC_trim_clean.PE.1	RidSed_csp2_10ft_3	463378224	Rifle_Sediment	Sediment	Aquifer_Sediment	This Study	NA	NA	175
rifcsp13_1_7401.3.70801.TTAGGC_trim_clean.PE.1	RidSed_csp2_13ft_1	396805000	Rifle_Sediment	Sediment	Aquifer_Sediment	This Study	NA	NA	176
rifcsp13_2_7401.4.70799.TGACCA_trim_clean.PE.1	RidSed_csp2_13ft_2	396599500	Rifle_Sediment	Sediment	Aquifer_Sediment	This Study	NA	NA	177
rifcsp16_2_7401.5.70804.ACAGTG_trim_clean.PE.1	RidSed_csp2_16ft_2	427852620	Rifle_Sediment	Sediment	Aquifer_Sediment	This Study	NA	NA	178
rifcsp16_3_7401.6.70798.GCCAAT_trim_clean.PE.1	RidSed_csp2_16ft_3	369565378	Rifle_Sediment	Sediment	Aquifer_Sediment	This Study	NA	NA	179
rifcsp19_1_7394.7.71231.GGTAGC_trim_clean.PE.1	RidSed_csp2_19ft_1	171098850	Rifle_Sediment	Sediment	Aquifer_Sediment	This Study	NA	NA	180
rifcsp19_2_7401.7.70802.CAGATC_trim_clean.PE.1	RidSed_csp2_19ft_2	288432842	Rifle_Sediment	Sediment	Aquifer_Sediment	This Study	NA	NA	181
rifcsp19_3_7402.3.70809.ACTTGA_trim_clean.PE.1	RidSed_csp2_19ft_3	344402238	Rifle_Sediment	Sediment	Aquifer_Sediment	This Study	NA	NA	182
SRR7716469_1	Site_E26	86682566	Ocean_Sediment	Sediment	Deep_Ocean	Dong_etal_2019	NA	NA	183
SRR7716470_1	Site_E29	149152910	Ocean_Sediment	Sediment	Deep_Ocean	Dong_etal_2019	NA	NA	184
SRR7716471_1	Site_E44	139063270	Ocean_Sediment	Sediment	Deep_Ocean	Dong_etal_2019	NA	NA	185

## Sheet: Supplementary Table 6
Supplementary Table 6 | Filtered rpL6 abundance data for 185 samples agregated to the level of order
Taxonomic Grouping	7808.1.83480.GATCAG_trim_clean.PE.1	7808.1.83480.GGCTAC_trim_clean.PE.1	8001.1.88309.TAGCTT_trim_clean.PE.1	8001.1.88309.CTTGTA_trim_clean.PE.1	7808.1.83480.TAGCTT_trim_clean.PE.1	7808.1.83480.CTTGTA_trim_clean.PE.1	7808.1.83480.AGTCAA_trim_clean.PE.1	8001.1.88309.GATCAG_trim_clean.PE.1	8001.1.88309.GGCTAC_trim_clean.PE.1	8001.1.88309.AGTCAA_trim_clean.PE.1	9368.1.130302.GTAGAG_200_trim_clean.PE.1	9368.1.130302.ACAGTG_200_trim_clean.PE.1	9662.1.140299.CGATGT_200_trim_clean.PE.1	9194.1.124810.GTCCGC_200_trim_clean.PE.1	10163.1.150064.TTAGGC_200_trim_clean.PE.1	9368.1.130302.GTGAAA_200_trim_clean.PE.1	9657.1.140260.TGACCA_200_trim_clean.PE.1	9662.1.140299.TTAGGC_200_trim_clean.PE.1	9662.1.140299.TGACCA_200_trim_clean.PE.1	9662.1.140299.ACAGTG_200_trim_clean.PE.1	9189.1.124796.GTGGCC_200_trim_clean.PE.1	10163.1.150064.GCCAAT_200_trim_clean.PE.1	9657.1.140260.TTAGGC_200_trim_clean.PE.1	9783.1.143023.CGATGT_200_trim_clean.PE.1	9662.1.140299.ATCACG_200_trim_clean.PE.1	9657.1.140260.ACTTGA_200_trim_clean.PE.1	10163.1.150064.CAGATC_200_trim_clean.PE.1	9657.1.140260.GCCAAT_200_trim_clean.PE.1	10163.1.150064.ACAGTG_200_trim_clean.PE.1	9190.1.124802.CGATGT_200_trim_clean.PE.1	9001.1.117427.AGTCAA_200_trim_clean.PE.1	9001.1.117427.CTTGTA_200_trim_clean.PE.1	9023.1.118252.TTAGGC_200_trim_clean.PE.1	9001.1.117427.GGCTAC_200_trim_clean.PE.1	9001.1.117427.TAGCTT_200_trim_clean.PE.1	9001.1.117427.GATCAG_200_trim_clean.PE.1	9013.1.117809.ACTTGA_200_trim_clean.PE.1	9013.1.117809.CAGATC_200_trim_clean.PE.1	9013.1.117809.GCCAAT_200_trim_clean.PE.1	9013.1.117809.GGTAGC_200_trim_clean.PE.1	9077.1.120296.CGATGT_200_trim_clean.PE.1	9077.1.120296.ATCACG_200_trim_clean.PE.1	9013.1.117809.GAGTGG_200_trim_clean.PE.1	9023.1.118252.CGTACG_200_trim_clean.PE.1	9023.1.118252.GTTTCG_200_trim_clean.PE.1	9077.1.120296.CGTACG_200_trim_clean.PE.1	9077.1.120296.GTTTCG_200_trim_clean.PE.1	9023.1.118252.GTGGCC_200_trim_clean.PE.1	9077.1.120296.GTGGCC_200_trim_clean.PE.1
d__Archaea;p__Aenigmatarchaeota;c__Aenigmatarchaeia;o__CG10238-14	0	2	0	0	3	3	3	4	0	0	0	0	0	0	0	2	0	1	1	0	0	3	1	5	0	0	2	0	0	0	0	3	0	0	0	1	1	2	1	5	1	0	1	0	1	6	0	1	3
d__Archaea;p__Aenigmatarchaeota;c__Aenigmatarchaeia;o__GW2011-AR5	0	0	0	0	0	0	0	0	0	0	0	0	0	0	0	0	0	0	0	0	0	0	0	0	0	0	0	0	0	0	0	0	0	0	0	0	0	0	0	0	0	0	0	0	0	0	0	0	0
d__Archaea;p__Aenigmatarchaeota;c__Aenigmatarchaeia;o__QMZP01	0	0	0	0	0	0	0	0	0	0	0	0	0	0	0	0	0	0	0	0	0	0	0	0	0	0	0	0	0	0	0	0	0	0	0	0	0	0	0	0	0	0	0	0	0	0	0	0	0
d__Archaea;p__Aenigmatarchaeota;c__Aenigmatarchaeia;Unknown	0	0	0	0	0	0	0	0	0	0	0	0	0	0	0	0	0	2	0	0	0	0	0	1	0	0	0	0	0	0	0	0	0	0	0	0	0	0	0	0	0	0	0	0	0	0	0	0	0
d__Archaea;p__Altarchaeota;c__Altarchaeia;o__IMC4	0	0	1	0	0	0	0	0	0	0	0	0	0	0	0	0	0	0	0	0	0	0	0	0	0	0	0	0	0	0	0	0	0	0	0	0	0	0	0	0	0	0	0	0	0	0	0	0	0
d__Archaea;p__Altarchaeota;c__Altarchaeia;Unknown	0	0	0	0	0	0	0	0	0	0	0	0	0	0	0	0	0	0	0	0	1	0	0	0	0	0	0	0	0	0	0	0	0	0	0	0	0	1	0	0	0	0	0	0	0	0	0	0	1
d__Archaea;p__Asgardarchaeota;c__Lokiarchaeia;o__CR-4	1	0	0	1	0	0	0	0	0	0	0	2	0	1	0	0	0	0	0	0	0	0	0	1	1	0	0	0	0	0	0	0	0	0	0	0	0	0	0	0	0	1	0	1	0	0	1	0	0
d__Archaea;p__Asgardarchaeota;c__Lokiarchaeia;o__Helarchaeales	0	0	0	0	0	0	0	0	0	0	0	0	0	0	0	0	0	0	0	0	0	0	0	0	0	0	0	0	0	0	0	0	0	0	0	0	0	0	0	0	1	0	0	0	0	0	0	0	0
d__Archaea;p__Asgardarchaeota;c__Lokiarchaeia;Unknown	0	0	0	0	0	0	0	0	0	0	0	0	0	0	0	0	0	0	0	0	0	0	0	0	0	0	0	0	0	0	0	0	0	0	0	0	0	0	1	0	0	0	0	0	0	0	0	0	0
d__Archaea;p__Asgardarchaeota;c__Thorarchaeia;o__Thorarchaeales	0	0	0	0	0	0	0	0	0	0	0	0	0	0	0	0	0	0	0	0	0	0	0	0	0	0	0	0	0	0	0	0	0	0	0	0	0	0	0	0	0	0	0	0	0	0	0	0	0
d__Archaea;p__Asgardarchaeota;Unknown;Unknown	0	0	0	0	0	0	0	0	0	0	0	0	0	0	0	0	1	0	0	1	0	0	0	0	0	0	0	0	0	0	0	1	1	0	0	0	0	0	0	0	0	0	0	0	0	0	0	0	0
d__Archaea;p__Hadarchaeota;c__Hadarchaeia;o__Hadarchaeales	0	0	0	0	0	0	0	0	0	0	0	0	0	0	0	0	0	0	0	0	0	0	0	0	0	0	0	0	0	0	0	0	0	0	0	0	0	0	0	0	0	0	0	0	0	0	0	0	0
d__Archaea;p__Hadarchaeota;Unknown;Unknown	0	0	0	0	0	0	0	0	0	0	0	0	0	0	0	0	0	0	0	0	0	0	0	0	0	0	0	0	0	0	0	0	0	0	0	0	0	0	0	0	0	0	0	0	0	0	0	0	0
d__Archaea;p__Halobacteriota;c__Archaeoglobi;o__Archaeoglobales	0	0	0	0	0	0	0	0	0	0	0	0	0	0	0	0	0	0	0	0	0	0	0	0	0	0	0	0	0	0	0	0	0	0	0	0	0	0	0	0	0	0	0	0	0	0	0	0	0
d__Archaea;p__Halobacteriota;c__Archaeoglobi;Unknown	0	0	0	0	0	0	0	0	0	0	0	0	0	0	0	0	0	0	0	0	0	0	0	0	0	0	0	0	0	0	0	0	0	0	0	0	0	0	0	0	0	0	0	0	0	0	0	0	0
d__Archaea;p__Halobacteriota;c__Halobacteria;o__Halobacteriales	0	0	0	0	0	0	0	0	0	0	0	0	0	0	0	0	0	0	0	0	0	0	0	0	0	0	0	0	0	0	0	0	0	0	0	0	0	0	0	0	0	0	0	0	0	0	0	0	0
d__Archaea;p__Halobacteriota;c__Methanocellia;o__Methanocellales	0	0	0	0	0	0	0	0	0	0	0	0	0	0	0	0	0	0	0	0	0	0	0	0	0	0	0	0	0	0	1	0	0	0	0	0	0	0	0	0	0	0	0	0	0	0	0	0	0
d__Archaea;p__Halobacteriota;c__Methanoliparia;o__Methanoliparales	0	0	0	0	0	0	0	0	0	0	0	0	0	0	0	0	0	0	0	0	0	0	0	0	0	0	0	0	0	0	0	0	0	0	0	0	0	0	0	0	0	0	0	0	0	0	0	0	0
d__Archaea;p__Halobacteriota;c__Methanomicrobia;o__Methanomicrobiales	0	0	0	0	0	0	0	0	0	0	0	0	0	0	0	0	0	0	0	0	0	0	0	0	0	0	0	0	0	0	0	0	0	0	0	0	0	0	0	0	0	0	0	0	0	0	0	0	0
d__Archaea;p__Halobacteriota;c__Methanonatronarchaeia;o__Methanonatronarchaeales	0	0	0	0	0	0	0	0	0	0	0	0	0	0	0	0	0	0	0	0	0	0	0	0	0	0	0	0	0	0	0	0	0	0	0	0	0	0	0	0	0	0	0	0	0	0	0	0	0
d__Archaea;p__Halobacteriota;c__Methanosarcinia;o__Methanosarcinales	0	0	0	0	0	0	0	0	0	0	0	0	0	0	0	0	0	0	0	0	0	0	0	0	0	0	0	0	0	0	0	0	0	0	0	0	1	0	0	0	0	0	0	0	0	0	0	0	0
d__Archaea;p__Halobacteriota;c__Methanosarcinia;o__Methanotrichales	0	0	0	0	0	0	0	0	0	0	0	0	0	0	0	0	0	0	0	0	0	0	0	0	0	0	0	0	0	0	0	0	0	0	0	0	0	0	0	0	0	0	0	0	0	0	0	0	0
d__Archaea;p__Halobacteriota;c__Methanosarcinia;Unknown	0	0	0	0	0	0	0	0	0	0	0	0	0	0	0	0	0	0	0	0	0	0	0	0	0	0	0	0	0	0	0	0	0	0	0	0	0	0	0	0	0	0	0	0	0	0	0	0	0
d__Archaea;p__Halobacteriota;c__Syntropharchaeia;o__ANME-1	0	0	0	0	0	0	0	0	1	0	0	0	0	0	0	0	0	0	0	0	0	0	0	0	0	0	0	0	0	0	0	0	0	0	0	0	0	0	0	0	0	0	0	0	0	0	0	0	0
d__Archaea;p__Halobacteriota;c__Syntropharchaeia;o__Syntropharchaeales	0	0	0	0	0	0	0	0	0	0	0	0	0	0	0	0	0	0	0	0	0	0	0	0	0	0	0	0	0	0	0	0	0	0	0	0	0	0	0	0	0	0	0	0	0	0	0	0	0
d__Archaea;p__Halobacteriota;c__Syntropharchaeia;Unknown	0	0	0	0	0	0	0	0	0	0	0	0	0	0	0	0	0	0	0	0	0	0	0	0	0	0	0	0	0	0	0	0	0	0	0	0	0	0	0	0	0	0	0	0	0	0	0	0	0
d__Archaea;p__Halobacteriota;Unknown;Unknown	0	0	0	0	0	0	0	0	0	0	0	0	0	1	0	0	1	0	0	0	1	0	0	0	0	0	0	0	0	0	0	0	0	0	0	0	0	0	0	0	0	0	0	0	0	1	0	0	0
d__Archaea;p__Hydrothermarchaeota;c__Hydrothermarchaeia;o__Hydrothermarchaeales	0	0	0	0	0	0	0	0	0	0	0	0	0	1	0	0	0	0	0	0	0	0	0	0	0	0	0	0	0	0	0	0	0	0	0	0	1	0	0	0	0	0	0	0	0	0	0	0	0
d__Archaea;p__Iainarchaeota;c__Iainarchaeia;o__B1Sed10-29	0	0	0	0	0	0	0	0	0	0	0	0	0	0	0	0	0	0	0	0	0	0	0	0	0	0	0	0	0	0	0	0	0	0	0	0	0	0	0	0	0	0	0	0	0	0	0	0	0
d__Archaea;p__Iainarchaeota;c__Iainarchaeia;o__Iainarchaeales	0	0	0	0	0	0	0	0	0	0	0	0	0	0	0	0	0	0	0	0	0	0	0	0	0	0	0	0	0	0	0	0	0	0	0	0	0	0	0	0	0	5	0	0	0	0	0	0	0
d__Archaea;p__Iainarchaeota;c__Iainarchaeia;Unknown	0	0	0	0	0	0	0	0	0	0	0	0	0	0	0	0	0	0	0	0	0	0	0	0	0	0	0	0	0	0	0	0	0	0	0	0	0	0	0	0	0	0	0	0	0	0	0	0	0
d__Archaea;p__Methanobacteriota;c__Methanobacteria;o__Methanobacteriales	0	0	0	0	0	1	0	0	0	0	1	0	0	0	0	2	0	0	0	0	0	1	0	5	0	1	0	0	0	0	0	1	0	0	0	0	0	2	0	0	1	0	1	0	0	0	0	0	1
d__Archaea;p__Methanobacteriota;c__Methanococci;o__Methanococcales	0	0	0	0	0	0	0	0	0	0	0	0	0	0	0	0	0	0	0	0	0	0	0	0	0	0	0	0	0	0	0	0	0	0	0	0	0	0	0	0	0	0	0	0	0	0	0	0	0
d__Archaea;p__Methanobacteriota;c__Thermococci;o__Methanofastidiosales	0	0	0	0	0	0	0	0	0	0	0	0	0	0	0	0	0	0	0	0	0	0	0	0	0	0	0	0	0	0	0	0	0	0	0	0	0	0	0	0	0	0	0	0	0	1	0	0	0
d__Archaea;p__Methanobacteriota;c__Thermococci;o__Thermococcales	0	0	0	0	0	0	0	0	0	0	0	0	0	0	0	0	0	0	0	0	0	0	0	0	0	0	0	0	0	0	0	0	0	0	0	0	0	0	0	0	0	0	0	0	0	0	0	0	0
d__Archaea;p__Methanobacteriota;Unknown;Unknown	0	0	0	0	0	0	0	1	0	1	1	0	0	0	0	0	0	0	0	0	0	0	0	0	1	0	0	0	0	0	0	0	0	0	0	0	0	0	0	0	0	0	0	0	0	0	0	0	0
d__Archaea;p__Micrarchaeota;c__Micrarchaeia;o__UBA8480	0	0	0	0	0	0	0	0	0	0	0	0	0	0	0	0	0	0	0	0	0	0	0	0	0	0	0	0	0	0	0	0	0	0	0	0	0	0	0	0	0	0	0	0	0	0	0	0	0
d__Archaea;p__Nanoarchaeota;c__Nanoarchaeia;o__Nanoarchaeales	0	0	0	0	0	0	0	0	0	0	0	0	0	0	0	0	0	0	0	0	0	0	0	0	0	0	0	0	0	0	0	0	0	0	0	0	0	0	0	0	0	0	0	0	0	0	0	0	0
d__Archaea;p__Nanoarchaeota;c__Nanoarchaeia;o__Pacearchaeales	2	0	0	0	1	0	0	0	0	0	0	1	0	0	0	0	2	1	0	0	0	0	4	5	0	0	0	0	1	0	0	0	0	0	0	0	0	0	0	0	0	2	1	0	0	0	2	0	0
d__Archaea;p__Nanoarchaeota;c__Nanoarchaeia;o__SCGC-AAA011-G17	0	0	0	0	0	0	0	0	0	0	0	0	0	0	0	0	1	0	0	1	0	0	0	1	0	0	0	0	0	1	0	0	0	0	0	0	1	0	0	0	0	0	0	1	0	0	0	0	0
d__Archaea;p__Nanoarchaeota;c__Nanoarchaeia;o__UBA583	0	0	0	0	0	0	0	0	0	0	0	0	0	0	0	0	0	0	0	0	0	0	0	0	0	0	0	0	0	0	0	0	0	0	0	0	0	0	0	0	0	0	0	0	0	0	0	0	0
d__Archaea;p__Nanoarchaeota;c__Nanoarchaeia;o__Woesearchaeales	0	0	0	0	0	0	0	0	0	0	0	1	0	0	0	0	0	0	0	0	0	0	1	4	0	0	0	0	0	0	1	0	0	0	1	0	0	1	0	0	0	0	0	0	0	1	0	0	0
d__Archaea;p__Nanoarchaeota;c__Nanoarchaeia;Unknown	0	0	0	0	1	0	0	0	0	0	0	0	0	0	0	0	0	0	0	0	0	0	0	0	0	0	0	0	0	0	1	0	0	0	0	0	0	0	0	0	0	0	0	0	0	1	0	0	0
d__Archaea;p__PWEA01;c__PWEA01;o__PWEA01	1	0	0	0	0	0	0	0	0	0	0	0	0	0	1	0	0	0	0	0	0	1	0	0	0	0	0	0	0	0	0	0	0	0	1	0	0	0	0	0	0	0	0	0	0	0	0	0	0
d__Archaea;p__QMZS01;c__QMZS01;o__QMZS01	0	0	0	0	0	0	0	0	0	0	0	0	0	0	0	0	0	0	0	0	0	0	0	0	0	0	0	0	0	0	0	0	0	0	0	0	0	0	0	0	0	0	0	0	0	0	0	0	0
d__Archaea;p__Thermoplasmatota;c__E2;o__DHVEG-1	0	0	0	0	0	0	0	0	0	0	0	0	0	0	0	0	1	0	0	0	0	0	0	0	0	0	0	0	0	0	0	0	0	0	0	0	0	1	0	0	0	0	0	0	0	0	0	0	0
d__Archaea;p__Thermoplasmatota;c__E2;o__UBA9212	0	0	0	0	0	0	0	1	0	0	0	1	0	0	0	1	0	0	1	0	0	0	0	1	0	0	0	2	1	2	0	0	0	0	0	0	0	0	0	1	0	0	1	0	0	0	0	0	0
d__Archaea;p__Thermoplasmatota;c__E2;Unknown	0	0	0	0	1	0	0	0	1	0	0	0	0	0	0	0	0	0	0	0	0	1	0	1	1	0	0	0	0	0	0	0	0	1	0	1	0	0	0	0	0	0	0	0	1	0	0	0	2
d__Archaea;p__Thermoplasmatota;c__Poseidoniia;o__MGIII	0	0	0	0	0	0	0	0	0	0	0	0	0	0	0	0	0	0	0	0	0	0	0	0	0	0	0	0	0	0	0	0	0	0	0	0	0	0	0	0	0	0	0	0	0	0	0	0	0
d__Archaea;p__Thermoplasmatota;c__Poseidoniia;o__Poseidoniales	0	0	0	0	0	0	0	0	0	0	0	0	0	0	0	0	0	0	0	0	0	0	0	0	0	0	0	0	0	0	0	0	0	0	0	0	0	0	0	0	0	0	0	0	0	0	0	0	0
d__Archaea;p__Thermoplasmatota;c__Poseidoniia;Unknown	0	1	0	0	2	1	0	0	0	0	0	0	0	0	0	0	0	1	0	0	0	0	0	0	0	0	0	0	1	0	0	0	0	0	0	0	0	0	0	0	0	0	0	0	0	0	0	0	1
d__Archaea;p__Thermoplasmatota;c__Thermoplasmata;o__Methanomassiliicoccales	0	0	0	2	0	1	1	1	0	0	2	0	0	0	0	0	0	1	1	0	1	0	1	4	2	0	0	4	0	0	3	0	1	2	1	1	0	4	0	2	0	0	1	0	0	1	0	1	1
d__Archaea;p__Thermoplasmatota;c__Thermoplasmata;o__PWKY01	0	0	0	0	0	0	0	0	0	0	0	0	0	0	0	0	0	0	0	0	0	0	0	0	0	0	0	0	0	0	0	0	0	0	0	0	0	0	0	0	0	0	0	0	0	0	0	0	0
d__Archaea;p__Thermoplasmatota;c__Thermoplasmata;o__RBG-16-68-12	203	1052	57	226	975	1201	1030	842	158	295	43	124	71	51	183	412	9	126	255	17	85	186	129	1133	322	1	263	538	93	41	0	155	49	208	150	279	97	211	114	390	82	313	370	19	502	446	3	132	315
d__Archaea;p__Thermoplasmatota;c__Thermoplasmata;o__SG8-5	0	0	0	0	0	0	0	0	0	0	0	0	0	0	0	0	0	0	0	0	0	0	0	0	0	0	0	0	0	0	0	0	0	0	0	0	0	0	0	0	0	0	0	0	0	0	0	0	0
d__Archaea;p__Thermoplasmatota;c__Thermoplasmata;o__Thermoplasmatales	0	0	0	0	0	1	0	0	0	0	0	0	0	0	0	0	0	0	0	0	0	0	0	0	0	0	0	0	0	0	0	0	0	0	0	0	0	0	0	0	0	0	0	0	0	0	0	0	0
d__Archaea;p__Thermoplasmatota;c__Thermoplasmata;o__UBA10834	0	0	0	0	0	0	0	0	0	1	0	0	0	0	0	0	0	0	0	0	0	0	0	1	0	0	0	0	0	2	0	0	0	0	0	0	0	0	0	0	0	0	0	0	0	0	0	0	0
d__Archaea;p__Thermoplasmatota;c__Thermoplasmata;Unknown	0	1	0	0	0	1	1	0	1	0	0	2	0	0	0	0	0	0	1	0	0	0	0	3	2	0	0	1	0	0	1	1	0	1	0	1	0	0	0	2	0	0	0	0	0	0	0	0	2
d__Archaea;p__Thermoplasmatota;c__UBA186;Unknown	0	0	0	0	0	0	0	0	0	0	0	1	0	0	0	0	0	0	0	0	0	0	0	0	0	0	0	0	0	0	0	0	0	0	0	0	0	0	0	0	0	0	0	0	0	0	0	0	0
d__Archaea;p__Thermoplasmatota;Unknown;Unknown	0	1	0	0	1	0	0	0	0	0	0	0	1	0	1	0	0	1	0	0	1	1	0	4	0	2	0	0	0	1	2	0	0	0	0	0	0	1	0	0	2	1	0	1	0	1	1	0	1
d__Archaea;p__Thermoproteota;c__Bathyarchaeia;o__40CM-2-53-6	148	741	19	145	968	812	844	791	126	246	28	85	71	35	224	282	12	125	280	99	250	190	147	1149	345	1	197	308	42	44	2	315	44	251	110	202	101	232	181	617	74	252	327	48	480	351	4	267	264
d__Archaea;p__Thermoproteota;c__Bathyarchaeia;o__B25	0	0	0	0	0	0	0	0	0	0	0	0	0	0	0	0	0	0	0	0	0	0	0	0	0	0	0	0	0	0	0	0	0	0	0	0	0	0	0	0	0	0	0	0	0	0	0	0	0
d__Archaea;p__Thermoproteota;c__Bathyarchaeia;o__B26-1	0	0	0	0	0	1	0	0	0	1	0	1	0	0	0	0	0	0	0	0	0	0	0	0	0	0	0	1	0	0	0	0	0	0	0	0	0	0	0	0	0	0	0	0	0	0	0	0	0
d__Archaea;p__Thermoproteota;c__Bathyarchaeia;o__TCS64	0	0	0	0	0	0	0	0	0	0	0	0	0	0	0	0	0	0	0	0	0	0	0	0	0	0	0	0	0	1	0	0	0	0	0	0	0	0	0	0	0	0	0	0	0	0	0	0	0
d__Archaea;p__Thermoproteota;c__Bathyarchaeia;Unknown	0	0	0	0	0	0	0	0	0	0	0	0	0	0	0	0	0	0	0	0	0	0	0	0	0	0	0	0	0	0	0	0	0	0	0	0	0	0	0	0	0	0	0	0	0	0	1	0	0
d__Archaea;p__Thermoproteota;c__Korarchaeia;o__Korarchaeales	0	0	0	0	0	0	0	0	0	0	0	0	0	0	0	0	0	0	0	0	0	0	0	0	0	0	0	0	0	0	0	0	0	0	0	0	0	0	0	0	0	0	0	0	0	0	0	0	0
d__Archaea;p__Thermoproteota;c__Methanomethylicia;o__Methanomethylicales	0	0	0	0	0	1	0	0	0	0	0	0	0	0	0	0	2	0	0	0	0	0	0	0	0	0	0	0	0	0	0	0	0	0	0	0	0	0	0	0	0	0	0	0	0	0	0	0	0
d__Archaea;p__Thermoproteota;c__Methanomethylicia;o__Nezhaarchaeales	0	0	0	0	0	0	0	0	0	0	0	0	0	0	0	0	0	0	0	0	0	0	0	0	0	0	0	0	0	0	0	0	0	0	0	0	0	0	0	0	0	0	0	0	0	0	0	0	0
d__Archaea;p__Thermoproteota;c__Methanomethylicia;Unknown	0	0	0	0	0	0	0	0	0	0	0	0	1	0	0	0	0	0	0	0	0	0	0	1	0	0	0	0	0	0	0	0	0	0	0	0	0	0	0	0	0	0	0	0	0	0	0	0	0
d__Archaea;p__Thermoproteota;c__Nitrososphaeria;o__Caldarchaeales	0	0	0	0	0	0	0	0	0	0	0	0	0	0	0	0	0	0	0	0	0	0	0	0	0	0	0	0	0	0	0	0	0	0	0	0	0	0	0	0	0	0	0	0	0	0	0	0	0
d__Archaea;p__Thermoproteota;c__Nitrososphaeria;o__Geothermarchaeales	0	0	0	0	0	0	0	0	0	0	0	0	0	0	0	0	0	0	0	0	0	0	0	0	0	0	0	0	0	0	0	0	0	0	0	0	0	0	0	0	0	0	0	0	0	0	0	0	0
d__Archaea;p__Thermoproteota;c__Nitrososphaeria;o__Nitrososphaerales	17	148	26	23	148	178	177	189	26	35	14	25	10	6	17	49	8	33	33	28	36	58	19	128	46	14	29	114	9	12	16	29	8	19	28	61	15	70	31	106	5	35	48	18	68	140	18	37	84
d__Archaea;p__Thermoproteota;c__Nitrososphaeria;Unknown	0	1	1	0	0	0	0	0	0	0	0	0	0	0	0	0	0	0	0	0	0	0	0	0	0	0	0	0	0	0	0	0	0	0	0	0	0	1	0	0	0	0	0	0	0	0	0	0	0
d__Archaea;p__Thermoproteota;c__Thermoproteia;o__Desulfurococcales	2	0	0	0	0	0	0	0	0	1	0	0	0	0	0	0	0	0	0	0	0	0	0	0	0	2	0	0	0	0	0	0	0	0	0	0	1	0	0	0	0	0	0	0	0	0	2	0	0
d__Archaea;p__Thermoproteota;c__Thermoproteia;o__QMSL01	0	0	2	3	0	0	0	0	0	0	2	0	0	0	0	0	0	0	0	0	1	0	2	3	2	0	0	0	0	1	0	0	0	0	0	0	1	0	0	0	1	0	0	0	0	0	0	0	0
d__Archaea;p__Thermoproteota;c__Thermoproteia;o__Sulfolobales	0	0	0	0	0	0	0	0	0	0	0	0	0	0	0	0	0	0	0	0	0	0	0	0	0	0	0	2	0	0	0	0	0	0	0	0	0	0	0	0	0	0	0	0	0	0	0	0	0
d__Archaea;p__Thermoproteota;c__Thermoproteia;o__Thermofilales	0	0	1	2	0	0	0	0	1	5	1	2	0	0	1	2	0	0	1	1	0	0	0	4	1	0	2	0	1	0	0	1	1	1	0	0	0	1	1	0	2	1	0	1	0	1	1	0	0
d__Archaea;p__Thermoproteota;c__Thermoproteia;o__Thermoproteales	0	0	0	0	0	2	0	0	0	0	0	0	0	0	0	0	0	0	0	0	0	0	0	0	0	0	0	0	0	0	0	0	0	0	0	0	0	0	0	0	0	0	0	0	0	0	0	0	0
d__Archaea;p__Thermoproteota;c__Thermoproteia;Unknown	1	0	0	0	0	0	0	0	1	0	2	1	2	0	0	1	0	0	1	0	0	0	1	8	0	1	0	1	2	0	0	0	1	0	0	0	1	0	2	0	2	0	0	0	0	0	0	0	0
d__Archaea;p__Thermoproteota;Unknown;Unknown	3	1	2	2	0	0	1	0	0	0	2	2	1	2	1	0	2	0	0	0	1	0	0	2	0	1	1	0	1	2	0	1	0	0	0	1	0	0	0	0	0	2	1	1	0	0	0	0	0
d__Archaea;p__Undinarchaeota;c__Undinarchaeia;o__Undinarchaeales	0	0	0	0	0	0	0	0	0	1	0	0	0	0	0	0	0	0	0	0	0	0	0	0	0	0	0	0	0	0	0	0	0	0	0	0	0	0	0	0	0	0	0	0	0	0	0	0	0
d__Archaea;Unknown;Unknown;Unknown	0	4	6	3	0	5	1	1	3	2	1	8	3	4	4	3	2	4	3	4	1	4	3	18	1	3	5	4	5	4	7	2	4	1	1	3	3	2	0	1	2	3	1	5	1	7	3	5	2
d__Bacteria;p__4572-55;c__4572-55;Unknown	0	0	1	0	0	0	0	0	0	0	1	0	0	0	0	0	0	0	0	0	0	0	0	0	0	0	0	0	1	0	1	0	0	0	0	0	0	2	0	0	1	0	0	0	0	0	0	0	1
d__Bacteria;p__AABM5-125-24;c__AABM5-125-24;Unknown	0	0	0	0	0	0	0	0	0	0	1	1	0	0	0	2	0	0	0	0	0	0	0	1	0	0	1	1	0	0	0	0	0	0	0	0	1	0	1	0	0	3	1	0	0	0	0	0	0
d__Bacteria;p__AABM5-125-24;c__B3-LCP;o__B3-LCP	0	0	0	0	0	0	0	0	0	0	0	0	0	0	0	0	0	0	0	0	0	0	0	0	0	1	0	0	0	0	0	0	0	0	0	0	0	0	0	0	0	0	0	0	0	0	0	0	0
d__Bacteria;p__AABM5-125-24;Unknown;Unknown	0	0	0	0	0	0	0	0	0	0	0	0	0	0	0	0	0	1	0	0	0	0	0	0	0	0	0	0	0	0	0	0	0	0	0	0	0	0	0	0	0	0	0	0	1	0	0	1	0
d__Bacteria;p__Abyssubacteria;c__SURF-5;o__SURF-5	0	0	0	0	0	0	0	0	0	0	0	0	0	0	0	0	0	0	0	0	0	0	0	0	0	0	0	0	0	0	0	0	1	0	0	0	1	0	0	0	0	0	0	0	0	0	0	0	0
d__Bacteria;p__Acidobacteriota;c__Acidobacteriae;o__2-12-FULL-54-10	0	0	0	0	0	0	0	0	0	0	1	3	0	0	0	0	0	0	0	1	0	0	0	2	1	1	0	2	0	0	0	0	0	0	0	0	0	0	1	1	0	0	0	0	0	2	1	1	1
d__Bacteria;p__Acidobacteriota;c__Acidobacteriae;o__20CM-2-55-15	10	49	12	21	47	51	35	38	14	20	18	43	6	6	24	44	14	18	37	12	19	18	47	146	36	24	25	50	25	19	25	19	18	23	33	39	33	40	13	17	19	42	50	23	58	52	13	26	29
d__Bacteria;p__Acidobacteriota;c__Acidobacteriae;o__Acidobacteriales	164	154	252	344	243	186	256	167	190	258	199	300	109	426	319	344	338	237	428	510	541	583	448	1684	358	497	410	511	349	426	341	496	339	146	419	339	428	434	520	412	265	189	174	469	250	182	506	448	314
d__Bacteria;p__Acidobacteriota;c__Acidobacteriae;o__Bryobacterales	85	48	84	116	73	61	71	43	72	71	127	190	64	198	136	142	143	101	133	160	145	270	161	677	92	258	166	159	144	187	165	115	84	64	120	125	87	114	97	90	87	64	82	98	76	77	144	104	80
d__Bacteria;p__Acidobacteriota;c__Acidobacteriae;o__UBA7540	7	46	6	9	44	53	46	54	5	10	24	21	7	11	22	44	2	13	22	14	11	26	29	143	50	11	33	47	30	20	2	17	24	20	42	20	16	24	15	51	32	33	26	26	46	43	3	16	29
d__Bacteria;p__Acidobacteriota;c__Acidobacteriae;o__UBA7541	150	254	123	232	271	260	299	158	203	227	109	112	41	87	117	174	113	127	293	189	304	191	281	1135	247	119	184	237	151	121	82	296	138	71	172	128	126	171	252	342	155	158	98	144	202	121	84	253	166
d__Bacteria;p__Acidobacteriota;c__Acidobacteriae;Unknown	34	76	30	32	88	122	73	80	29	36	76	99	49	23	61	107	30	32	70	25	30	35	83	383	116	31	64	155	65	47	37	18	43	57	76	120	58	88	23	49	66	104	119	28	138	164	29	42	107
d__Bacteria;p__Acidobacteriota;c__Aminicenantia;o__Aminicenantales	0	0	0	0	0	0	0	0	0	0	0	0	0	0	0	0	0	0	0	0	0	0	0	0	0	0	0	0	0	0	0	0	0	0	0	0	0	0	0	0	0	0	0	0	0	0	0	0	0
d__Bacteria;p__Acidobacteriota;c__Aminicenantia;o__UBA2199	0	0	0	0	0	0	0	0	0	0	0	0	0	0	0	0	0	0	0	0	0	0	0	0	0	0	0	0	0	0	0	0	0	0	0	0	0	0	0	0	0	0	0	0	0	0	0	0	0
d__Bacteria;p__Acidobacteriota;c__Aminicenantia;Unknown	0	0	0	0	1	0	0	1	0	0	1	2	1	0	0	0	0	0	0	0	1	1	1	0	0	0	0	0	1	0	0	0	0	0	0	0	0	1	0	0	0	0	0	0	1	0	0	0	0
d__Bacteria;p__Acidobacteriota;c__Bin61;o__Bin61	0	0	0	0	0	0	1	0	0	0	0	1	0	0	0	0	0	0	0	0	0	0	0	0	0	0	0	0	0	0	0	0	1	0	0	0	0	0	0	0	0	0	0	0	0	0	0	0	0
d__Bacteria;p__Acidobacteriota;c__Blastocatellia;o__HR10	0	0	0	0	0	0	0	0	0	0	0	0	0	0	0	0	0	0	0	0	0	0	0	0	0	0	1	0	0	0	0	0	0	0	0	0	0	0	0	0	0	0	0	0	0	0	0	0	0
d__Bacteria;p__Acidobacteriota;c__Blastocatellia;o__Pyrinomonadales	285	117	350	189	142	145	104	103	144	198	207	321	99	195	118	127	152	129	192	258	206	213	202	888	144	245	174	185	181	222	412	188	187	85	160	105	198	172	137	83	196	139	95	134	104	78	200	194	159
d__Bacteria;p__Acidobacteriota;c__Blastocatellia;o__UBA7656	1	4	2	2	10	5	6	0	1	2	2	11	2	1	0	1	29	17	2	5	1	3	4	10	8	2	2	1	1	1	4	2	0	2	1	5	1	1	0	0	2	4	4	1	1	12	23	2	6
d__Bacteria;p__Acidobacteriota;c__Blastocatellia;Unknown	17	6	24	13	12	14	7	11	0	8	16	19	3	26	13	14	28	26	11	9	8	11	20	87	12	17	14	14	14	7	40	8	4	7	8	9	11	13	8	3	19	10	17	6	6	8	18	13	22
d__Bacteria;p__Acidobacteriota;c__Holophagae;o__Holophagales	0	0	0	0	0	0	0	1	0	0	0	0	0	0	0	0	0	0	0	0	0	0	0	0	0	0	0	0	0	0	0	0	0	0	0	0	0	0	0	0	0	0	0	0	0	0	0	0	0
d__Bacteria;p__Acidobacteriota;c__Holophagae;Unknown	0	0	0	0	0	0	0	0	0	0	0	1	0	0	0	0	0	1	0	0	0	0	0	0	0	0	0	0	1	0	0	1	0	0	0	0	0	0	0	0	0	0	0	0	0	0	0	0	0
d__Bacteria;p__Acidobacteriota;c__Mor1;o__Gp22-AA2	3	81	2	13	84	80	59	62	2	7	10	18	9	0	16	65	0	0	3	0	0	16	2	82	24	0	11	69	3	0	1	0	1	15	0	58	0	1	0	29	11	37	46	0	48	95	0	0	11
d__Bacteria;p__Acidobacteriota;c__Mor1;o__J045	0	0	0	0	0	0	0	0	0	0	0	0	0	0	0	0	0	0	0	0	0	0	0	0	0	0	0	0	0	0	0	0	0	0	0	0	0	0	0	0	0	0	0	0	0	0	0	0	0
d__Bacteria;p__Acidobacteriota;c__Mor1;Unknown	0	17	1	2	15	20	20	15	1	1	6	16	3	1	2	27	0	0	5	0	0	0	5	35	7	0	3	26	2	1	0	0	3	3	2	26	0	6	0	1	3	6	15	3	14	45	1	0	12
d__Bacteria;p__Acidobacteriota;c__Thermoanaerobaculia;o__Gp7-AA8	21	13	42	48	24	17	18	40	8	50	55	135	29	67	37	37	39	35	45	39	36	62	73	217	30	70	38	54	44	66	73	33	47	15	60	31	77	47	43	50	58	29	24	50	37	44	29	66	36
d__Bacteria;p__Acidobacteriota;c__Thermoanaerobaculia;o__Thermoanaerobaculales	0	1	0	0	0	2	0	0	0	0	0	0	0	0	0	0	0	0	0	0	1	1	1	0	0	0	0	0	0	0	2	0	0	0	0	1	0	1	0	0	0	0	0	0	0	0	0	1	0
d__Bacteria;p__Acidobacteriota;c__Thermoanaerobaculia;o__UBA5066	5	13	6	15	17	17	13	14	9	15	31	22	13	10	12	18	12	11	24	11	23	9	34	102	20	11	20	37	20	12	10	7	19	7	8	24	16	15	8	16	24	23	9	8	20	20	16	31	21
d__Bacteria;p__Acidobacteriota;c__Thermoanaerobaculia;o__UBA5704	3	0	7	5	0	0	0	0	0	2	8	17	7	113	59	51	13	20	4	17	5	32	5	29	2	45	27	32	5	21	10	3	0	4	3	9	4	0	3	0	0	1	0	0	0	0	7	3	0
d__Bacteria;p__Acidobacteriota;c__Thermoanaerobaculia;Unknown	13	1	38	32	5	1	4	7	6	16	18	24	9	45	25	22	16	10	35	30	27	43	40	93	11	37	25	24	24	35	40	14	23	13	22	22	22	22	16	11	22	16	16	26	4	14	22	17	14
d__Bacteria;p__Acidobacteriota;c__UBA6911;o__UBA6911	0	17	1	2	11	13	9	5	1	4	10	18	9	2	8	28	1	0	8	2	3	0	9	47	16	3	16	33	10	2	0	0	8	19	11	20	3	8	0	7	13	16	38	7	19	46	0	5	8
d__Bacteria;p__Acidobacteriota;c__UBA890;o__UBA890	0	0	0	0	0	0	0	0	0	0	0	0	0	0	0	0	0	0	0	0	0	0	0	0	0	0	0	0	0	0	0	0	0	0	0	0	0	0	0	0	0	0	0	0	0	0	0	0	0
d__Bacteria;p__Acidobacteriota;c__Vicinamibacteria_A;o__Fen-336	3	22	7	17	34	29	25	31	2	11	27	52	11	9	15	29	5	2	9	6	5	19	37	143	43	16	17	32	18	3	9	4	23	14	14	45	15	38	10	43	32	37	35	6	38	40	6	10	19
d__Bacteria;p__Acidobacteriota;c__Vicinamibacteria;o__Vicinamibacterales	127	114	147	217	181	141	162	164	87	135	376	683	186	181	136	237	143	138	145	151	123	147	279	1278	194	275	240	371	313	197	252	112	249	174	223	279	216	206	150	130	252	237	251	160	220	189	172	184	170
d__Bacteria;p__Acidobacteriota;Unknown;Unknown	4	7	2	6	13	5	6	14	3	6	14	24	9	3	2	5	5	2	9	4	3	7	11	47	4	11	3	11	3	8	10	3	12	4	2	20	2	7	6	5	12	8	18	8	10	26	5	6	7
d__Bacteria;p__Actinobacteriota;c__Acidimicrobiia;o__Acidimicrobiales	216	50	209	165	77	58	62	57	98	127	139	267	64	249	110	155	159	111	117	271	155	259	154	533	78	307	207	227	155	270	256	229	130	67	172	138	177	147	159	98	110	74	63	177	82	61	142	130	95
d__Bacteria;p__Actinobacteriota;c__Acidimicrobiia;o__IMCC26256	104	27	111	88	32	39	33	22	58	62	83	147	39	80	44	51	62	32	56	67	62	75	92	242	42	94	74	77	73	68	83	49	52	21	87	44	91	66	64	41	30	33	32	58	34	17	65	56	43
d__Bacteria;p__Actinobacteriota;c__Acidimicrobiia;o__TMED189	0	0	0	0	0	0	0	0	0	0	0	0	0	0	0	0	0	0	0	0	0	0	0	0	0	0	0	0	0	0	0	0	0	0	0	1	0	0	0	0	0	0	0	0	0	0	0	0	0
d__Bacteria;p__Actinobacteriota;c__Acidimicrobiia;o__UBA5794	7	6	11	4	5	3	2	1	0	1	1	3	0	1	1	1	1	0	2	2	1	1	3	8	6	2	1	0	2	2	2	0	0	1	2	2	6	1	2	1	1	5	0	0	2	1	0	1	3
d__Bacteria;p__Actinobacteriota;c__Acidimicrobiia;Unknown	8	8	11	6	5	5	6	3	4	8	12	21	6	11	5	7	12	8	6	10	7	10	10	31	10	8	11	8	8	6	14	3	9	2	14	4	11	10	8	4	8	4	4	18	6	3	6	5	4
d__Bacteria;p__Actinobacteriota;c__Actinomycetia;o__Acidothermales	3	1	3	0	0	1	0	0	1	1	1	1	0	3	0	2	2	3	1	0	0	4	0	4	0	5	1	3	0	3	8	0	1	0	4	4	4	3	1	1	0	1	0	3	0	1	6	2	1
d__Bacteria;p__Actinobacteriota;c__Actinomycetia;o__Actinomycetales	17	5	29	16	4	8	5	5	8	20	29	70	11	56	33	41	17	20	10	19	12	50	20	74	12	54	46	46	13	45	42	20	16	5	28	31	20	13	17	20	19	14	8	14	12	2	30	18	12
d__Bacteria;p__Actinobacteriota;c__Actinomycetia;o__Euzebyales	2	1	1	1	1	0	0	0	2	0	0	0	0	1	2	0	0	0	0	1	0	0	2	6	0	0	0	0	1	0	0	0	2	0	0	0	0	1	1	0	0	0	0	1	1	0	0	0	0
d__Bacteria;p__Actinobacteriota;c__Actinomycetia;o__Jiangellales	0	0	0	0	0	0	0	0	0	1	0	0	0	1	0	1	0	0	0	0	0	0	2	2	0	0	0	2	0	0	2	1	1	1	0	0	0	2	1	0	1	0	0	0	0	0	0	0	1
d__Bacteria;p__Actinobacteriota;c__Actinomycetia;o__Mycobacteriales	196	40	212	158	35	26	37	32	130	155	97	215	61	236	143	142	54	75	47	107	72	242	68	279	41	229	190	181	87	197	122	76	85	42	128	121	72	53	58	64	77	42	44	102	36	21	75	41	30
d__Bacteria;p__Actinobacteriota;c__Actinomycetia;o__Nanopelagicales	6	1	6	3	1	0	0	1	1	1	4	6	9	14	8	8	7	2	0	2	4	14	2	8	0	16	13	9	2	12	5	4	1	0	5	5	3	1	2	3	2	1	1	6	0	0	1	6	2
d__Bacteria;p__Actinobacteriota;c__Actinomycetia;o__Nitriliruptorales	0	0	0	1	0	0	0	0	0	0	0	1	2	0	0	1	0	0	1	0	0	0	0	1	0	0	1	1	0	0	0	0	0	0	0	0	0	0	1	0	0	0	0	0	0	1	0	1	0
d__Bacteria;p__Actinobacteriota;c__Actinomycetia;o__Propionibacteriales	8	3	13	7	3	4	2	5	5	1	40	108	32	33	18	18	10	18	6	7	4	7	15	101	0	45	32	32	13	16	53	2	15	6	8	21	17	16	2	6	15	10	7	4	7	3	16	9	11
d__Bacteria;p__Actinobacteriota;c__Actinomycetia;o__RP-AC37	4	0	1	2	1	1	0	0	1	1	0	3	3	2	4	2	2	1	0	2	0	0	2	0	1	3	3	3	0	5	1	1	1	2	0	1	0	0	0	0	0	0	0	0	1	0	1	0	0
d__Bacteria;p__Actinobacteriota;c__Actinomycetia;o__Streptomycetales	8	6	27	12	8	6	7	2	12	7	4	12	2	12	11	7	8	3	7	14	11	18	3	21	6	10	17	12	5	11	21	5	11	6	4	12	2	6	9	2	1	2	4	3	2	2	3	4	0
d__Bacteria;p__Actinobacteriota;c__Actinomycetia;o__Streptosporangiales	57	15	44	68	27	10	26	17	68	103	52	76	23	58	46	41	29	22	42	48	56	54	50	210	21	59	45	53	60	71	34	43	46	24	71	37	30	42	66	37	40	46	46	60	27	16	35	33	21
d__Bacteria;p__Actinobacteriota;c__Actinomycetia;Unknown	20	4	40	40	6	3	5	4	13	18	22	59	19	74	38	41	22	19	20	22	21	63	25	82	10	88	39	51	30	49	37	20	18	15	33	38	13	9	15	10	16	6	15	25	4	2	32	10	9
d__Bacteria;p__Actinobacteriota;c__Coriobacteriia;o__Coriobacteriales	0	0	0	1	0	0	2	1	0	2	0	2	0	1	0	0	1	0	0	0	1	0	1	10	1	0	2	4	0	1	1	1	1	1	1	1	2	4	0	2	0	0	1	0	1	2	0	0	2
d__Bacteria;p__Actinobacteriota;c__Coriobacteriia;o__OPB41	0	0	0	1	0	1	0	0	0	0	2	0	0	3	0	0	0	1	1	1	1	1	0	4	2	1	0	0	1	0	0	0	0	0	0	1	1	0	0	0	1	0	0	0	0	0	0	1	0
d__Bacteria;p__Actinobacteriota;c__Coriobacteriia;Unknown	0	0	1	0	1	1	1	0	0	0	1	1	0	1	0	1	2	1	0	0	0	1	2	6	0	1	1	1	2	2	1	0	1	2	3	0	0	0	0	0	0	1	0	0	0	1	1	0	0
d__Bacteria;p__Actinobacteriota;c__RBG-13-55-18;o__Fen-727	1	0	0	0	0	0	0	0	0	0	0	0	0	0	0	0	0	0	0	0	0	0	0	0	0	1	0	0	0	0	0	0	0	0	0	0	0	0	0	0	0	0	0	0	0	0	0	0	0
d__Bacteria;p__Actinobacteriota;c__RBG-13-55-18;o__RBG-13-55-18	0	0	0	0	0	0	0	0	0	0	0	0	0	0	0	0	0	0	0	0	0	0	0	0	0	0	0	0	0	0	0	0	0	0	0	0	0	0	0	0	0	0	0	1	0	0	0	0	0
d__Bacteria;p__Actinobacteriota;c__RBG-13-55-18;Unknown	6	2	4	2	4	3	4	2	2	2	0	2	0	1	1	1	0	0	0	3	2	2	0	3	1	1	0	0	1	3	1	1	0	0	1	1	1	2	2	1	0	0	1	0	0	1	2	1	3
d__Bacteria;p__Actinobacteriota;c__Rubrobacteria;o__Rubrobacterales	3	0	0	0	0	0	0	0	0	0	0	5	1	2	3	4	1	1	0	0	2	5	0	0	0	1	0	3	0	0	0	0	0	0	0	1	0	1	0	0	0	0	0	0	0	0	0	0	1
d__Bacteria;p__Actinobacteriota;c__Thermoleophilia;o__BMS3ABIN01	0	0	0	0	0	0	0	0	0	0	0	0	0	0	0	0	0	0	0	0	0	0	0	0	0	0	1	0	0	0	0	0	0	0	0	0	0	0	0	0	0	0	0	0	0	0	0	0	0
d__Bacteria;p__Actinobacteriota;c__Thermoleophilia;o__Ga0077560	0	0	2	6	0	0	0	0	0	0	0	4	1	9	2	0	4	4	1	2	1	3	2	8	0	7	3	2	2	3	13	2	2	2	2	1	1	4	4	0	1	0	1	4	0	2	0	1	1
d__Bacteria;p__Actinobacteriota;c__Thermoleophilia;o__Gaiellales	716	263	840	589	289	277	259	255	389	593	586	1247	404	790	469	674	355	311	316	528	312	497	606	1835	313	1051	739	719	603	736	593	315	492	363	732	481	508	565	518	297	417	330	490	585	354	298	522	488	378
d__Bacteria;p__Actinobacteriota;c__Thermoleophilia;o__RBG-16-64-13	0	0	0	0	0	0	0	0	0	0	0	0	0	0	0	0	0	0	0	0	0	0	0	0	0	0	0	0	0	0	0	0	0	0	0	0	0	0	0	0	0	0	0	0	0	0	0	0	0
d__Bacteria;p__Actinobacteriota;c__Thermoleophilia;o__Solirubrobacterales	636	143	767	541	134	117	113	127	236	311	519	1157	311	884	390	521	339	307	159	646	347	722	384	1224	173	1085	626	597	398	751	578	360	263	132	381	287	260	280	280	154	212	140	146	374	118	97	331	202	162
d__Bacteria;p__Actinobacteriota;c__Thermoleophilia;o__UBA2241	0	0	1	0	1	1	0	1	0	0	0	2	0	2	1	0	1	0	0	0	0	1	0	1	0	2	0	0	1	1	0	0	1	0	0	1	1	1	2	0	0	1	0	0	0	0	1	2	0
d__Bacteria;p__Actinobacteriota;c__Thermoleophilia;Unknown	7	2	14	12	5	7	2	3	1	7	8	25	5	22	8	10	3	5	2	1	8	6	9	34	2	23	14	19	7	14	17	0	6	3	14	12	9	7	10	1	2	2	3	6	4	2	5	4	8
d__Bacteria;p__Actinobacteriota;c__UBA1414;o__UBA1414	0	0	0	0	0	0	0	0	0	0	0	0	0	0	0	0	0	0	0	0	0	0	0	0	0	0	0	0	0	0	0	0	0	0	0	0	0	0	0	0	0	0	0	0	0	0	0	1	0
d__Bacteria;p__Actinobacteriota;c__UBA4738;o__UBA4738	88	118	103	79	93	105	126	101	56	112	91	177	57	50	68	157	37	48	62	53	61	67	82	380	89	96	142	189	98	71	78	39	81	81	105	132	76	121	44	85	62	98	194	66	137	98	32	74	119
d__Bacteria;p__Actinobacteriota;c__UBA4738;Unknown	12	4	10	7	4	6	13	6	1	17	4	3	2	10	6	7	7	9	8	26	16	12	8	32	10	18	18	19	20	17	13	18	8	2	19	6	19	9	19	19	7	5	6	24	11	4	6	9	5
d__Bacteria;p__Actinobacteriota;c__UBA9087;o__UBA10029	0	0	0	0	0	0	0	0	0	0	0	0	1	0	0	0	0	0	0	0	0	0	0	0	0	0	0	0	0	0	0	0	0	0	0	0	0	0	0	0	0	0	0	0	0	0	0	0	0
d__Bacteria;p__Actinobacteriota;c__UBA9087;o__UBA9087	0	0	0	0	0	0	0	0	0	0	0	1	0	0	0	0	0	0	1	0	0	0	0	1	0	1	0	1	0	0	0	0	1	0	0	0	0	0	0	0	0	0	0	0	0	0	0	0	0
d__Bacteria;p__Actinobacteriota;c__UBA9087;Unknown	1	0	0	0	0	0	0	0	0	0	1	1	0	0	0	0	1	0	0	0	0	0	1	3	1	1	1	0	1	0	1	0	0	0	0	0	1	1	0	1	0	0	0	0	0	1	1	0	1
d__Bacteria;p__Actinobacteriota;Unknown;Unknown	11	4	12	9	6	4	8	5	4	12	7	12	2	6	9	11	4	5	9	11	9	9	9	26	6	14	12	12	10	8	17	8	5	6	16	8	11	8	5	11	10	3	2	4	4	4	7	4	10
d__Bacteria;p__Aerophobota;c__Aerophobia;o__Aerophobales	0	0	0	0	0	0	0	0	0	0	0	0	0	0	0	0	0	0	0	0	0	0	0	0	0	0	0	0	0	0	0	0	0	0	0	0	0	0	0	0	0	0	0	0	0	0	0	0	0
d__Bacteria;p__Aquificota;c__Aquificae;o__Aquificales	0	0	1	2	0	0	1	0	1	0	0	0	1	0	2	0	1	0	1	0	0	0	0	3	0	1	0	1	0	1	0	0	1	0	1	0	0	0	0	0	0	0	0	0	0	0	0	1	1
d__Bacteria;p__Aquificota;c__Aquificae;o__Hydrogenothermales	0	0	0	0	0	0	0	0	0	0	0	0	0	0	0	0	0	0	0	0	0	0	0	0	0	0	0	0	0	0	0	0	0	0	0	0	0	0	0	0	0	0	0	0	0	0	0	0	0
d__Bacteria;p__Aquificota;c__Aquificae;Unknown	0	0	0	0	0	0	0	0	0	0	0	0	0	0	0	0	0	0	0	0	0	0	0	0	0	0	0	0	0	0	0	0	1	0	0	0	0	0	0	0	0	0	0	0	0	0	0	0	0
d__Bacteria;p__Aquificota;c__Desulfurobacteriia;o__Desulfurobacteriales	0	0	0	0	0	0	0	0	0	0	0	0	0	0	0	0	0	0	0	0	0	0	0	0	0	0	0	0	0	0	0	0	0	0	0	0	0	0	0	0	0	0	0	0	0	0	0	0	0
d__Bacteria;p__Aquificota;Unknown;Unknown	0	0	1	1	0	0	1	0	0	0	0	0	0	0	0	0	0	0	0	0	0	1	0	0	0	0	0	0	0	0	0	0	0	0	0	0	0	0	0	0	0	0	0	0	0	0	0	0	0
d__Bacteria;p__Armatimonadota;c__Abditibacteria;o__Abditibacteriales	0	0	0	0	0	0	0	0	0	0	1	0	0	0	0	0	1	0	0	0	0	1	0	2	0	0	2	0	0	0	2	0	0	0	0	0	0	0	0	0	0	0	0	0	0	0	0	0	0
d__Bacteria;p__Armatimonadota;c__Abditibacteria;o__CG2-30-59-28	0	0	0	0	0	0	0	0	0	0	1	0	0	0	0	0	0	0	0	0	0	0	1	1	0	0	0	0	0	0	0	0	0	0	0	0	0	0	0	0	0	0	0	0	1	0	0	0	0
d__Bacteria;p__Armatimonadota;c__Abditibacteria;Unknown	2	0	0	0	1	1	0	0	0	0	0	0	0	0	1	1	1	0	1	0	0	2	3	4	0	5	2	5	1	1	1	0	0	0	0	2	0	0	0	0	0	0	0	1	0	0	0	0	0
d__Bacteria;p__Armatimonadota;c__BOG-944;o__Capsulimonadales	0	1	1	0	0	0	0	0	0	0	0	0	0	0	2	0	1	1	1	2	0	1	1	0	0	0	0	0	1	0	2	0	0	0	0	0	1	1	0	3	1	0	0	0	0	0	0	0	0
d__Bacteria;p__Armatimonadota;c__Fimbriimonadia;o__Fimbriimonadales	25	0	24	13	1	0	0	0	4	2	7	17	8	14	11	9	11	8	8	9	3	15	8	35	3	18	10	7	8	19	11	5	14	1	9	7	16	2	6	2	6	3	5	2	1	1	14	8	6
d__Bacteria;p__Armatimonadota;c__Fimbriimonadia;o__OS-L	0	0	0	0	0	0	0	0	0	0	0	0	0	1	0	0	0	0	0	0	0	0	0	0	0	0	0	0	0	0	0	0	0	0	0	0	0	0	0	0	0	0	0	0	0	0	0	0	0
d__Bacteria;p__Armatimonadota;c__Fimbriimonadia;Unknown	0	0	0	0	0	0	0	0	0	0	1	0	0	0	0	0	0	1	0	0	0	0	0	0	0	0	0	1	1	0	0	0	0	0	0	0	0	0	0	0	0	0	0	0	0	0	0	0	0
d__Bacteria;p__Armatimonadota;c__UBA5377;o__UBA5377	0	0	0	0	0	0	0	0	0	1	0	0	1	0	0	0	0	0	0	0	0	0	0	0	0	1	0	0	1	0	0	0	0	0	0	0	0	0	0	0	2	0	0	0	0	1	0	0	0
d__Bacteria;p__Armatimonadota;c__UBA5377;Unknown	0	0	1	0	0	0	0	0	0	0	0	0	0	1	0	0	0	0	0	0	0	1	0	2	0	1	0	0	0	1	0	1	1	1	0	0	0	0	0	0	0	0	0	0	1	0	0	0	0
d__Bacteria;p__Armatimonadota;Unknown;Unknown	33	11	32	20	12	5	11	15	12	12	21	36	16	39	21	24	26	16	18	37	20	51	35	119	15	49	33	35	30	53	34	25	26	12	35	24	23	29	18	22	21	14	23	32	24	18	36	21	23
d__Bacteria;p__Aureabacteria;c__PUNC01;o__PUNC01	0	0	0	0	0	0	0	0	0	0	0	0	0	0	0	0	0	0	0	0	0	0	0	0	0	0	0	0	0	0	0	0	0	0	0	0	0	0	0	0	0	0	0	0	0	0	0	0	0
d__Bacteria;p__Aureabacteria;Unknown;Unknown	0	0	0	0	0	0	0	0	0	0	0	0	0	0	1	0	0	0	0	0	0	0	2	0	0	1	0	0	2	0	0	0	2	0	0	1	0	0	0	0	1	0	0	1	0	0	0	0	0
d__Bacteria;p__Bacteroidota;c__Bacteroidia;o__AKYH767	1	0	2	1	1	0	1	0	0	1	3	11	3	1	1	2	5	4	3	3	1	0	3	19	4	7	2	1	2	2	16	0	6	4	1	1	6	4	3	2	4	4	1	3	0	2	10	6	6
d__Bacteria;p__Bacteroidota;c__Bacteroidia;o__AKYH767-A	7	0	17	12	3	5	2	3	3	2	32	37	17	8	9	1	11	18	9	3	3	6	19	64	6	10	11	12	13	7	25	1	14	7	9	7	8	7	6	1	11	10	9	10	1	11	14	10	5
d__Bacteria;p__Bacteroidota;c__Bacteroidia;o__Bacteroidales	2	0	0	0	2	0	1	0	0	1	3	8	2	3	3	3	0	0	4	3	0	1	2	17	2	3	1	4	3	2	6	1	2	2	1	2	0	2	1	0	2	2	3	0	4	0	1	2	3
d__Bacteria;p__Bacteroidota;c__Bacteroidia;o__Chitinophagales	34	7	33	45	7	7	5	9	6	21	128	275	90	83	38	46	44	51	31	28	19	50	94	309	27	100	66	76	56	61	141	9	80	67	38	75	64	38	20	12	81	38	16	36	33	19	114	58	24
d__Bacteria;p__Bacteroidota;c__Bacteroidia;o__Cytophagales	0	2	0	3	1	0	0	2	1	3	16	47	21	5	0	2	6	6	2	1	2	2	10	47	2	9	4	6	13	2	25	3	8	8	4	5	2	8	0	1	7	3	4	1	1	2	13	7	1
d__Bacteria;p__Bacteroidota;c__Bacteroidia;o__Flavobacteriales	0	0	0	1	2	1	0	0	0	1	10	46	8	0	1	3	2	0	1	2	0	0	9	17	1	0	1	2	6	2	6	1	1	2	1	0	2	1	0	0	1	1	1	0	0	1	6	3	0
d__Bacteria;p__Bacteroidota;c__Bacteroidia;o__NS11-12g	0	1	2	1	0	0	1	0	2	0	4	6	4	1	3	1	1	0	0	0	0	0	1	4	0	1	0	0	1	1	2	0	0	1	1	0	1	0	0	0	1	0	0	1	0	0	0	0	0
d__Bacteria;p__Bacteroidota;c__Bacteroidia;o__Sphingobacteriales	1	0	2	2	0	1	0	7	2	2	5	7	1	12	2	1	1	0	0	7	4	3	4	12	1	7	7	6	3	3	6	2	3	2	2	11	10	5	1	1	0	0	1	2	0	1	11	3	0
d__Bacteria;p__Bacteroidota;c__Bacteroidia;o__UBA7662	0	0	0	0	0	0	0	0	0	0	0	0	0	0	0	0	0	0	0	0	0	0	0	0	0	0	0	0	0	0	0	0	0	0	0	0	0	0	0	0	0	0	0	0	0	0	0	0	0
d__Bacteria;p__Bacteroidota;c__Bacteroidia;Unknown	0	2	3	4	1	1	0	1	0	3	8	13	5	3	1	1	4	1	8	0	2	3	6	16	0	6	6	6	1	5	11	1	4	1	5	5	5	5	1	0	9	1	3	6	3	1	8	5	2
d__Bacteria;p__Bacteroidota;c__Chlorobia;o__Chlorobiales	0	0	0	0	0	0	0	0	0	0	0	0	0	2	0	0	0	0	1	0	1	0	0	1	0	0	0	0	0	0	0	0	0	0	1	0	0	0	0	0	0	0	0	0	0	1	0	0	0
d__Bacteria;p__Bacteroidota;c__Ignavibacteria;o__Ignavibacteriales	0	0	0	0	0	0	0	0	0	0	0	0	0	0	1	1	0	0	1	1	0	2	1	0	0	0	0	0	1	0	0	0	1	0	1	0	1	0	0	0	0	0	0	1	0	0	0	0	1
d__Bacteria;p__Bacteroidota;c__Ignavibacteria;o__SJA-28	0	2	0	0	0	0	1	4	1	0	0	4	4	1	1	3	3	1	5	0	1	2	6	22	5	1	3	3	3	1	4	0	2	3	2	0	2	2	3	0	2	7	2	1	0	0	5	0	6
d__Bacteria;p__Bacteroidota;c__Ignavibacteria;Unknown	0	0	0	0	0	0	0	0	0	0	0	0	0	0	0	0	0	0	0	0	0	0	0	0	0	0	0	1	0	0	0	0	0	0	0	0	0	0	0	0	0	0	0	0	0	0	0	0	0
d__Bacteria;p__Bacteroidota;c__Kapabacteria;o__Kapabacteriales	0	0	1	0	2	0	0	1	0	0	0	1	1	0	1	0	1	0	0	0	0	0	0	1	0	0	1	0	1	0	0	0	0	1	1	0	2	0	1	0	2	1	0	0	1	0	0	0	0
d__Bacteria;p__Bacteroidota;c__Kapabacteria;o__Palsa-1295	15	3	5	5	3	1	2	3	4	8	8	10	4	12	6	2	2	3	3	6	6	7	8	26	1	9	4	7	5	5	12	5	1	2	5	6	3	8	9	3	4	2	0	0	4	4	6	2	2
d__Bacteria;p__Bacteroidota;c__Kapabacteria;Unknown	1	0	1	2	0	2	1	0	1	0	1	4	0	3	2	2	0	2	0	1	0	2	3	2	2	3	3	2	3	0	2	0	0	0	1	0	0	1	2	0	1	0	1	2	0	1	4	3	0
d__Bacteria;p__Bacteroidota;c__Kryptonia;o__Kryptoniales	0	0	0	0	0	0	0	0	0	0	0	0	0	0	0	0	0	0	0	0	0	0	0	0	0	0	0	0	0	0	0	0	0	0	0	0	0	0	0	0	0	0	0	0	0	1	0	0	0
d__Bacteria;p__Bacteroidota;c__Rhodothermia;o__Balneolales	0	0	1	0	0	0	1	0	0	0	2	0	0	1	0	0	0	0	0	1	0	0	0	1	0	0	0	0	2	0	0	0	0	0	1	0	0	2	0	0	1	0	1	0	0	0	1	1	0
d__Bacteria;p__Bacteroidota;c__Rhodothermia;o__Rhodothermales	0	0	0	0	0	0	0	0	0	0	0	0	0	0	0	0	0	0	0	0	0	0	0	0	0	2	1	0	0	0	0	0	0	0	0	0	0	0	0	0	0	0	0	0	0	0	0	0	0
d__Bacteria;p__Bacteroidota;c__Rhodothermia;Unknown	0	0	0	0	0	0	0	0	0	0	0	0	0	0	0	0	0	0	0	0	0	0	0	0	0	0	0	0	0	1	0	0	0	0	0	0	0	0	0	0	0	0	0	0	0	0	0	0	0
d__Bacteria;p__Bacteroidota;c__SZUA-365;o__SZUA-365	0	0	0	0	0	0	0	0	0	0	0	1	0	0	0	0	0	0	0	0	0	0	0	1	0	0	0	0	0	0	0	0	0	0	0	0	0	0	0	0	0	0	0	0	0	0	0	0	0
d__Bacteria;p__Bacteroidota;c__UBA10030;o__T3Sed10-11	0	0	0	0	0	0	0	0	0	0	0	0	0	0	0	0	0	0	0	0	0	0	0	0	0	0	0	0	0	0	0	0	0	0	0	0	0	0	0	0	0	0	0	0	0	0	0	0	0
d__Bacteria;p__Bacteroidota;c__UBA10030;o__UBA10030	7	10	2	1	8	18	10	1	0	0	6	9	3	1	1	12	4	3	9	4	3	4	6	34	7	2	1	16	6	1	3	5	1	2	0	8	4	6	5	5	5	2	7	2	10	13	1	4	6
d__Bacteria;p__Bacteroidota;c__UBA10030;Unknown	0	0	0	0	0	0	0	0	0	0	0	0	1	0	0	1	0	0	0	0	0	0	1	1	0	0	0	1	0	0	0	0	0	0	0	0	0	1	0	1	0	0	0	0	0	0	0	0	0
d__Bacteria;p__Bacteroidota;Unknown;Unknown	1	1	0	2	1	0	0	1	0	0	1	0	2	1	0	0	1	2	0	1	2	1	1	5	1	2	0	1	0	1	0	0	1	0	2	1	0	0	0	1	1	0	1	0	0	1	0	0	1
d__Bacteria;p__Bdellovibrionota_C;c__UBA2361;o__UBA2361	0	0	0	1	0	0	0	0	0	0	0	2	0	0	0	0	1	1	0	1	0	0	5	4	2	0	1	0	0	1	4	0	0	1	0	0	0	0	0	0	0	1	0	0	0	0	0	1	0
d__Bacteria;p__Bdellovibrionota_C;c__UBA2361;Unknown	0	0	0	0	0	0	0	0	0	0	0	0	0	0	0	0	1	0	0	0	0	0	0	0	0	0	0	1	1	1	3	0	1	0	0	0	0	0	0	0	1	0	0	0	0	0	2	0	0
d__Bacteria;p__Bdellovibrionota;c__Bacteriovoracia;o__Bacteriovoracales	0	1	0	0	0	0	0	1	0	0	0	3	0	0	0	1	0	0	0	0	0	0	0	2	0	1	0	0	0	0	3	0	1	0	1	0	4	0	0	0	0	0	0	0	0	0	4	0	0
d__Bacteria;p__Bdellovibrionota;c__Bdellovibrionia_A;o__UBA1018	2	0	3	4	0	0	1	0	2	4	5	13	2	5	1	8	9	4	2	2	1	14	7	15	1	6	5	5	4	10	4	1	6	1	5	10	7	1	5	7	4	3	1	3	0	2	8	5	6
d__Bacteria;p__Bdellovibrionota;c__Bdellovibrionia;o__Bdellovibrionales	0	0	4	3	0	0	0	0	0	0	6	11	2	6	1	0	1	4	1	5	3	4	3	12	1	8	1	3	2	4	5	1	0	3	4	8	7	1	5	2	5	1	2	2	1	0	15	12	4
d__Bacteria;p__Bdellovibrionota;c__FAC87;o__UBA2466	0	0	0	0	0	0	0	0	0	0	0	0	0	0	0	0	0	0	0	0	0	0	0	0	0	0	0	0	0	0	2	0	0	0	0	0	0	0	0	0	0	0	0	0	0	0	0	0	0
d__Bacteria;p__Bdellovibrionota;c__O2-12-FULL-43-9;o__2-02-FULL-40-11	0	0	0	0	0	0	0	0	0	0	0	0	0	0	0	0	0	0	0	0	0	0	0	0	0	0	0	0	0	0	0	0	0	0	0	0	0	0	0	0	0	0	0	0	0	0	0	0	0
d__Bacteria;p__Bdellovibrionota;c__O2-12-FULL-43-9;Unknown	1	0	0	0	0	0	0	0	0	0	0	0	0	0	0	0	0	0	0	0	0	0	0	0	0	0	0	0	0	0	0	0	0	0	0	0	0	0	0	1	1	0	0	1	0	0	0	0	0
d__Bacteria;p__Bdellovibrionota;c__Oligoflexia;o__Oligoflexales	1	0	0	0	0	0	0	0	0	0	0	3	0	0	0	1	0	0	0	0	0	0	0	2	0	0	0	0	0	0	1	0	0	2	0	0	0	0	0	0	1	0	0	0	0	0	1	1	0
d__Bacteria;p__Bdellovibrionota;c__Oligoflexia;o__Silvanigrellales	0	0	0	0	0	0	0	0	0	0	0	0	0	0	0	0	0	0	0	0	0	0	0	0	0	0	0	0	0	0	2	0	0	0	0	0	0	0	0	0	0	0	0	0	0	0	0	0	0
d__Bacteria;p__Bdellovibrionota;c__Oligoflexia;Unknown	0	1	0	0	0	0	0	0	0	0	0	1	0	0	0	0	0	0	0	0	0	0	0	0	0	0	0	1	0	0	1	1	0	0	0	0	1	0	0	0	1	0	2	0	0	0	3	0	0
d__Bacteria;p__Bdellovibrionota;c__UBA2394;o__UBA2394	0	0	0	2	0	0	0	0	0	0	1	1	0	4	1	3	0	0	0	0	0	2	0	0	0	1	0	0	1	1	0	0	1	0	0	1	0	0	0	0	1	0	0	0	0	0	1	2	1
d__Bacteria;p__Bdellovibrionota;Unknown;Unknown	1	1	0	3	0	0	0	0	0	2	1	5	1	10	2	1	1	0	0	3	3	11	5	6	1	3	0	3	1	3	4	1	1	0	4	2	3	1	0	1	2	2	2	0	0	3	3	1	1
d__Bacteria;p__Bipolaricaulota;c__Bipolaricaulia;o__Bipolaricaulales	0	0	0	0	0	0	0	0	0	0	0	0	0	0	0	0	0	0	0	0	0	0	0	0	0	0	0	0	0	0	0	0	0	0	0	0	0	0	0	0	0	0	0	0	0	0	0	0	0
d__Bacteria;p__Bipolaricaulota;c__Bipolaricaulia;o__UBA7950	0	0	0	0	0	0	0	1	0	0	0	0	0	0	0	0	0	0	0	0	0	0	0	0	0	0	0	0	0	0	0	0	0	0	0	0	0	0	0	0	0	0	0	0	0	0	0	0	0
d__Bacteria;p__Bipolaricaulota;c__Bipolaricaulia;Unknown	0	0	0	0	0	0	0	0	0	0	0	0	0	0	0	0	0	0	0	0	0	0	0	0	0	0	0	0	0	0	0	0	0	0	0	0	0	0	0	0	0	0	0	0	0	0	0	0	0
d__Bacteria;p__BMS3Abin14;c__BMS3Abin14;o__BMS3Abin14	0	0	0	0	0	0	0	0	0	0	0	0	0	0	0	0	0	0	0	0	0	0	0	0	0	0	0	0	0	0	0	0	0	0	0	0	0	0	0	0	0	0	0	0	0	0	0	0	0
d__Bacteria;p__Caldatribacteriota;c__Caldatribacteriia;o__Caldatribacteriales	0	0	0	0	0	0	0	0	0	0	0	0	0	0	0	0	0	0	0	0	0	0	0	0	0	0	0	0	0	0	0	0	0	0	0	0	0	0	0	0	0	0	0	0	0	0	0	0	0
d__Bacteria;p__Caldatribacteriota;c__JS1;o__SB-45	0	0	0	0	0	0	0	0	0	0	0	0	0	0	0	0	0	0	0	0	0	0	0	0	0	0	0	0	0	0	0	0	0	0	0	0	0	0	0	0	0	0	0	0	0	0	0	0	0
d__Bacteria;p__Caldatribacteriota;Unknown;Unknown	0	0	0	0	0	0	0	0	0	0	0	0	0	0	0	0	0	0	0	0	0	0	0	0	0	0	0	0	0	0	0	0	0	0	0	0	1	0	0	0	0	0	0	0	0	0	0	0	0
d__Bacteria;p__Caldisericota;c__Caldisericia;o__Caldisericales	0	0	0	0	0	0	0	0	0	0	0	0	0	0	0	0	0	0	0	0	0	0	0	0	0	0	1	0	0	0	0	0	0	0	0	0	0	0	0	0	0	0	0	0	0	0	0	0	0
d__Bacteria;p__Caldisericota;c__Caldisericia;o__UBA6126	0	0	0	0	0	0	0	0	0	0	0	0	0	0	0	0	0	0	0	0	0	0	0	0	0	0	0	0	0	0	0	0	0	0	0	0	0	0	0	0	0	0	0	0	0	0	0	0	0
d__Bacteria;p__Caldisericota;c__Caldisericia;Unknown	0	0	0	0	0	0	0	0	0	0	0	0	0	0	0	0	0	0	0	0	0	1	0	0	0	0	0	0	0	0	0	0	0	0	0	0	0	0	0	0	0	0	0	0	0	0	0	0	0
d__Bacteria;p__Calditrichota;c__Calditrichia;o__Calditrichales	0	0	0	0	0	0	0	0	0	0	0	0	0	0	0	0	0	0	0	0	0	0	0	0	0	0	0	0	0	0	0	0	0	0	0	0	0	0	0	0	0	0	0	0	0	0	0	0	0
d__Bacteria;p__Calditrichota;c__Calditrichia;o__RBG-13-44-9	1	4	1	0	0	1	1	0	0	0	0	2	0	1	1	0	0	1	1	0	0	0	0	2	0	0	0	0	1	0	0	0	0	1	0	0	1	0	0	0	0	2	0	0	0	1	0	0	0
d__Bacteria;p__Calditrichota;c__Calditrichia;Unknown	0	0	0	0	0	0	0	0	0	0	0	0	0	0	0	0	0	0	0	0	0	0	0	0	0	0	0	0	0	0	0	0	0	0	0	0	0	0	0	0	0	0	0	0	0	0	0	0	0
d__Bacteria;p__Calescibacterota;c__Calescibacteriia;o__Calescibacteriales	0	0	0	0	0	0	0	0	0	0	0	0	0	0	0	0	0	0	0	0	0	0	0	0	0	0	0	0	0	0	0	0	0	0	0	0	0	0	0	0	0	0	0	0	0	0	0	0	0
d__Bacteria;p__Campylobacterota;c__Campylobacteria;o__Campylobacterales	0	0	0	1	0	0	0	0	0	0	2	2	0	0	0	0	0	0	0	0	0	0	1	3	0	0	0	1	0	0	0	0	1	0	0	0	0	2	0	0	0	0	0	0	0	0	0	0	0
d__Bacteria;p__Campylobacterota;c__Campylobacteria;o__Nautiliales	0	0	0	0	0	0	0	0	0	0	0	0	0	0	0	0	0	0	0	0	0	0	0	0	0	0	0	0	0	0	0	0	0	0	0	0	0	0	0	0	0	0	0	0	0	0	0	0	0
d__Bacteria;p__Campylobacterota;c__Desulfurellia;o__Desulfurellales	0	0	0	0	0	0	0	0	0	0	0	0	0	0	0	0	0	0	0	1	0	0	0	0	0	0	0	0	0	0	0	0	0	0	0	0	0	0	0	0	0	0	0	0	0	0	0	0	0
d__Bacteria;p__Campylobacterota;Unknown;Unknown	0	0	0	0	0	0	0	0	0	0	0	0	0	0	0	0	0	0	0	0	0	0	0	0	0	0	0	0	0	0	0	0	0	0	0	0	0	0	0	0	0	0	0	0	0	0	0	0	0
d__Bacteria;p__CG03;c__CG03;Unknown	0	0	0	0	0	0	0	0	0	0	0	0	0	0	0	0	0	0	0	0	0	0	0	0	0	0	0	0	0	0	0	0	0	0	0	0	0	0	0	0	0	0	0	0	0	0	0	0	0
d__Bacteria;p__CG03;c__SLGR01;o__SLGR01	0	0	0	0	0	0	0	0	0	0	0	0	0	0	0	0	1	0	0	0	0	0	0	0	0	0	0	0	0	0	0	0	0	0	0	0	0	0	0	0	0	0	0	0	0	0	0	0	0
d__Bacteria;p__CG03;Unknown;Unknown	0	0	0	0	0	0	0	0	0	0	0	2	0	0	1	0	0	0	0	0	0	0	0	1	0	0	0	0	0	0	0	0	0	1	0	0	0	0	0	0	0	0	0	0	0	0	0	0	0
d__Bacteria;p__Chloroflexota;c__Anaerolineae;o__4572-78	0	0	0	0	0	0	0	0	0	0	0	0	0	0	0	0	0	0	0	0	0	0	0	2	0	1	0	0	0	0	1	0	0	0	1	0	2	0	0	0	0	0	1	0	0	0	0	0	0
d__Bacteria;p__Chloroflexota;c__Anaerolineae;o__Anaerolineales	0	0	3	4	1	0	1	1	1	2	16	26	7	5	2	5	6	4	6	2	1	5	9	51	2	5	1	5	4	1	7	4	1	3	5	4	2	4	5	0	3	8	2	6	3	6	2	3	5
d__Bacteria;p__Chloroflexota;c__Anaerolineae;o__B4-G1	0	1	0	0	0	0	0	0	1	0	0	1	0	0	0	0	0	0	0	0	0	0	1	1	0	0	1	0	0	0	0	1	1	0	0	0	0	0	0	0	0	0	0	0	0	0	0	0	0
d__Bacteria;p__Chloroflexota;c__Anaerolineae;o__Caldilineales	1	0	0	0	0	0	0	0	1	0	2	3	1	2	0	0	1	2	1	0	2	0	1	7	0	2	3	2	3	2	1	0	4	1	1	1	0	0	0	0	1	0	1	5	0	0	0	1	0
d__Bacteria;p__Chloroflexota;c__Anaerolineae;o__Promineofilales	0	0	0	0	0	0	1	0	0	0	1	0	0	1	1	1	0	0	0	1	1	0	0	0	0	1	0	0	0	0	2	0	0	0	1	0	0	1	1	1	1	0	1	0	0	0	1	0	0
d__Bacteria;p__Chloroflexota;c__Anaerolineae;o__SBR1031	1	0	5	4	0	0	1	1	3	4	9	20	6	4	8	4	3	4	8	3	1	9	12	45	3	2	5	9	1	6	8	4	2	7	3	4	3	3	4	1	3	4	3	2	0	0	4	2	4
d__Bacteria;p__Chloroflexota;c__Anaerolineae;o__Thermoflexales	0	0	0	0	0	0	0	0	0	0	2	0	0	0	0	1	1	0	0	0	0	0	0	1	0	0	0	0	1	1	2	0	0	0	0	0	0	0	0	0	0	1	1	0	0	0	2	0	0
d__Bacteria;p__Chloroflexota;c__Anaerolineae;o__UBA1429	0	0	1	1	0	0	0	1	0	0	0	2	0	1	0	0	0	0	0	0	0	0	0	0	0	0	1	1	0	0	0	1	0	0	0	1	0	0	0	0	0	0	1	0	0	1	0	0	1
d__Bacteria;p__Chloroflexota;c__Anaerolineae;o__UBA2200	0	0	0	0	0	0	0	0	0	0	0	0	0	0	0	0	0	0	0	0	0	0	0	1	0	0	0	0	0	0	0	0	1	0	0	0	0	0	0	0	0	0	0	0	0	0	0	1	1
d__Bacteria;p__Chloroflexota;c__Anaerolineae;o__UBA3071	0	0	0	0	0	0	0	0	0	0	0	0	1	0	0	0	0	0	0	0	0	1	0	1	0	0	0	0	0	0	0	1	0	0	0	0	0	1	0	0	0	0	0	0	0	0	0	0	0
d__Bacteria;p__Chloroflexota;c__Anaerolineae;o__UBA4142	0	0	3	1	0	3	0	0	0	0	2	1	1	0	3	2	1	1	0	0	0	0	3	7	1	3	1	1	2	2	4	0	1	1	1	2	2	1	0	0	4	4	3	2	2	4	0	3	0
d__Bacteria;p__Chloroflexota;c__Anaerolineae;o__UBA7937	0	0	0	0	0	0	0	0	0	0	0	0	0	0	0	0	0	0	0	0	0	0	0	1	0	0	0	0	0	0	0	0	0	0	1	1	0	0	0	0	0	0	0	1	0	0	1	0	0
d__Bacteria;p__Chloroflexota;c__Anaerolineae;Unknown	2	1	3	5	1	3	2	2	2	3	2	12	4	2	0	3	4	4	2	3	0	2	5	22	6	8	6	7	2	2	8	2	2	1	3	1	3	8	3	0	1	4	1	7	1	2	7	1	2
d__Bacteria;p__Chloroflexota;c__Chloroflexia;o__54-19	0	0	0	1	0	0	0	0	0	0	2	2	0	5	3	3	1	2	1	0	0	4	1	3	0	8	0	1	0	3	2	0	2	0	0	1	3	0	0	0	2	0	0	1	0	0	1	1	0
d__Bacteria;p__Chloroflexota;c__Chloroflexia;o__Chloroflexales	10	3	12	7	5	7	7	4	4	5	11	28	5	9	8	9	3	15	4	1	1	5	15	47	7	17	12	13	5	9	15	5	9	4	17	7	6	7	2	1	15	2	9	5	8	7	8	5	6
d__Bacteria;p__Chloroflexota;c__Chloroflexia;o__Thermomicrobiales	3	0	2	3	2	4	0	3	2	1	3	6	7	4	5	10	3	2	2	8	1	8	3	14	1	8	3	8	3	5	5	0	2	0	2	5	5	4	1	2	3	0	3	5	1	7	3	2	2
d__Bacteria;p__Chloroflexota;c__Chloroflexia;Unknown	15	4	11	5	3	2	2	0	2	6	10	15	2	14	4	14	6	3	5	6	4	10	12	30	5	17	8	10	7	16	22	6	7	4	12	11	5	4	5	3	6	3	0	6	4	2	6	6	8
d__Bacteria;p__Chloroflexota;c__Dehalococcoidia;o__Bin125	0	0	0	0	0	0	0	0	0	0	0	0	0	0	0	0	0	0	0	0	0	0	0	0	0	0	0	0	0	0	0	0	0	0	0	0	0	0	0	0	0	0	0	1	0	0	0	0	0
d__Bacteria;p__Chloroflexota;c__Dehalococcoidia;o__Dehalococcoidales	0	0	1	1	1	0	0	0	1	0	0	1	1	0	0	1	1	1	0	3	1	0	1	4	0	0	0	0	1	1	2	1	0	0	0	2	0	2	0	0	1	0	0	0	0	0	2	0	0
d__Bacteria;p__Chloroflexota;c__Dehalococcoidia;o__GIF9	0	0	2	1	0	0	0	0	0	0	1	0	0	0	0	0	0	1	0	0	1	0	0	1	1	0	2	0	0	0	0	0	1	0	0	0	1	0	0	0	1	0	0	0	0	0	0	0	0
d__Bacteria;p__Chloroflexota;c__Dehalococcoidia;o__SAR202	0	0	0	0	0	0	0	0	0	1	0	0	0	0	0	0	0	0	0	1	0	1	0	1	0	1	0	1	0	0	1	1	0	0	1	1	0	0	0	0	0	0	0	0	0	1	0	0	0
d__Bacteria;p__Chloroflexota;c__Dehalococcoidia;o__SM23-28-2	7	40	9	12	45	53	49	54	10	10	2	19	9	6	21	45	2	6	14	9	12	20	13	109	49	5	31	70	5	4	4	3	10	22	6	40	17	49	4	30	3	21	43	4	52	59	6	19	63
d__Bacteria;p__Chloroflexota;c__Dehalococcoidia;o__SZUA-161	0	0	0	0	0	0	0	0	0	0	0	0	0	0	0	0	0	0	0	0	0	0	0	0	0	0	0	0	0	0	0	0	0	0	0	0	0	0	0	0	0	0	0	0	0	1	0	0	0
d__Bacteria;p__Chloroflexota;c__Dehalococcoidia;o__UBA1127	4	1	3	1	4	1	4	2	1	1	7	6	0	0	4	7	2	1	5	3	4	4	3	8	2	4	1	7	1	3	1	2	5	3	4	1	2	2	2	1	4	2	4	2	3	4	1	4	4
d__Bacteria;p__Chloroflexota;c__Dehalococcoidia;o__UBA1151	0	0	1	0	0	0	0	0	0	1	0	1	0	0	1	0	1	0	0	0	0	0	0	1	0	0	1	0	0	1	0	0	0	0	0	0	0	1	0	0	0	0	0	0	0	0	1	0	0
d__Bacteria;p__Chloroflexota;c__Dehalococcoidia;o__UBA2777	0	0	0	0	0	0	0	1	0	0	0	0	0	0	0	0	0	0	0	0	0	0	0	0	0	0	0	0	0	0	0	0	0	0	0	0	0	0	0	0	0	0	0	0	0	0	0	0	0
d__Bacteria;p__Chloroflexota;c__Dehalococcoidia;o__UBA2963	0	0	0	0	0	0	0	0	0	0	0	0	0	0	0	0	0	0	0	0	0	0	0	0	0	0	0	0	0	0	0	0	0	0	0	0	0	0	0	0	0	0	0	0	0	0	0	0	0
d__Bacteria;p__Chloroflexota;c__Dehalococcoidia;o__UBA2979	2	0	0	1	2	2	0	2	1	4	2	3	2	1	0	6	0	1	1	3	2	4	1	12	1	2	4	2	5	2	4	1	4	1	2	1	5	4	2	0	5	1	1	0	3	1	4	3	0
d__Bacteria;p__Chloroflexota;c__Dehalococcoidia;o__UBA2991	3	1	6	3	1	0	1	2	1	2	1	8	4	4	1	5	1	1	0	0	0	8	7	12	2	1	5	3	4	7	6	2	9	2	7	2	2	5	3	1	6	2	1	3	4	3	3	3	2
d__Bacteria;p__Chloroflexota;c__Dehalococcoidia;o__UBA3495	0	0	0	1	0	1	1	0	0	1	0	4	0	0	0	1	0	1	0	0	0	1	0	1	0	1	0	2	1	1	0	0	0	0	1	1	0	1	0	0	1	0	1	0	0	0	0	1	1
d__Bacteria;p__Chloroflexota;c__Dehalococcoidia;o__UBA6952	0	0	0	0	0	0	1	0	0	0	0	0	0	0	0	0	0	0	0	0	0	0	0	2	0	0	0	0	0	1	0	1	0	0	0	0	0	0	0	0	0	0	0	0	0	0	0	0	0
d__Bacteria;p__Chloroflexota;c__Dehalococcoidia;Unknown	5	1	7	4	5	5	2	5	2	8	1	7	2	2	4	12	6	6	7	10	2	6	4	21	1	7	6	7	8	5	10	2	5	2	6	3	7	8	10	4	6	2	2	2	4	0	5	4	3
d__Bacteria;p__Chloroflexota;c__Ellin6529;o__CSP1-4	30	53	77	87	45	59	54	33	16	38	90	197	41	54	39	81	19	33	35	19	18	27	87	370	50	79	71	121	80	42	39	13	70	60	38	100	38	74	15	29	69	96	78	20	57	44	39	46	29
d__Bacteria;p__Chloroflexota;c__Ellin6529;o__P2-11E	81	152	163	191	235	156	206	338	87	254	87	140	58	46	75	153	58	38	99	101	107	131	137	648	117	54	126	245	94	83	61	116	128	100	175	172	183	159	228	209	155	207	189	117	247	231	116	167	179
d__Bacteria;p__Chloroflexota;c__Ellin6529;o__QHBO01	9	15	16	16	9	5	8	18	8	11	16	14	4	7	6	6	11	9	19	15	7	7	23	62	15	16	25	14	25	11	13	12	19	8	26	12	24	14	23	10	18	21	13	19	17	13	13	21	14
d__Bacteria;p__Chloroflexota;c__Ellin6529;Unknown	3	1	9	6	0	2	4	2	2	2	3	4	2	0	3	2	2	1	1	2	5	5	5	11	3	3	4	1	6	2	6	3	3	0	4	1	7	2	6	2	6	2	1	6	3	0	7	8	5
d__Bacteria;p__Chloroflexota;c__Ktedonobacteria;o__Ktedonobacterales	250	47	113	78	73	67	67	73	115	141	48	75	50	151	87	88	72	60	90	186	118	222	88	300	111	181	93	106	88	144	126	120	78	48	100	44	61	63	111	80	49	34	63	96	57	34	70	46	37
d__Bacteria;p__Chloroflexota;c__UBA5177;o__UBA5177	6	0	3	3	1	0	0	0	0	1	1	0	0	6	5	8	4	2	1	13	12	47	0	0	0	3	1	1	0	5	6	2	1	0	0	4	0	0	1	8	0	0	0	2	0	0	0	0	1
d__Bacteria;p__Chloroflexota;c__UBA6077;o__UBA6077	42	11	34	28	26	13	20	27	19	39	30	29	14	43	22	32	39	26	24	56	40	62	58	147	23	36	51	48	36	56	70	59	33	14	58	30	75	45	75	48	36	29	24	62	20	14	49	42	30
d__Bacteria;p__Chloroflexota;Unknown;Unknown	26	10	43	22	14	14	8	13	15	15	22	36	16	34	16	32	21	21	12	31	18	72	28	104	13	37	26	41	19	50	29	26	21	13	38	32	32	23	26	13	23	13	17	35	13	33	30	30	19
d__Bacteria;p__Chrysiogenetota;c__Chrysiogenetes;o__Chrysiogenales	0	0	0	0	0	0	0	0	0	0	0	0	0	0	0	0	0	0	0	0	0	0	0	0	0	0	0	0	0	0	0	0	0	0	0	0	0	0	0	0	0	0	0	0	0	0	0	0	0
d__Bacteria;p__Cloacimonadota;c__Cloacimonadia;o__Cloacimonadales	0	0	0	0	0	0	0	0	0	0	0	0	0	0	0	0	0	0	0	0	0	0	0	0	0	0	0	0	0	0	0	0	0	0	0	0	0	0	0	0	0	0	0	0	0	0	0	0	0
d__Bacteria;p__Cloacimonadota;c__Cloacimonadia;o__JGIOTU-2	0	0	0	0	0	0	0	0	0	0	0	0	0	1	0	0	0	0	0	0	0	0	0	0	0	0	0	0	0	0	0	0	0	0	0	0	0	0	0	0	0	0	0	0	0	0	0	0	0
d__Bacteria;p__Cloacimonadota;c__Cloacimonadia;Unknown	0	0	0	0	0	0	0	0	0	0	0	0	0	0	0	0	0	0	0	0	0	0	0	0	0	0	0	0	0	0	0	0	0	0	0	0	0	0	0	0	0	0	0	0	0	0	0	0	0
d__Bacteria;p__CSP1-3;c__CSP1-3;o__CSP1-3	29	156	3	31	141	168	174	191	41	64	3	15	10	7	55	69	12	36	79	93	28	59	29	381	137	4	69	129	7	3	0	116	1	49	12	53	20	45	47	70	6	57	113	1	84	70	4	35	50
d__Bacteria;p__Cyanobacteria;c__Cyanobacteriia;o__Cyanobacteriales	0	0	1	0	0	0	0	0	0	0	2	2	1	0	1	1	0	0	0	0	0	0	1	4	0	0	1	0	0	0	1	0	1	0	1	0	2	0	0	0	0	0	1	1	0	1	2	0	0
d__Bacteria;p__Cyanobacteria;c__Cyanobacteriia;o__Elainellales	0	0	0	0	0	0	0	0	0	0	0	0	0	0	0	0	0	0	0	0	0	0	0	0	0	0	1	0	0	0	0	0	0	1	0	0	0	0	0	0	0	0	0	0	0	0	0	1	0
d__Bacteria;p__Cyanobacteria;c__Cyanobacteriia;o__Gloeobacterales	0	0	0	0	0	0	0	0	0	0	0	0	0	0	0	0	0	0	0	0	0	0	0	0	0	0	0	0	0	0	0	0	0	0	0	0	0	0	0	0	0	0	0	0	0	0	0	0	0
d__Bacteria;p__Cyanobacteria;c__Cyanobacteriia;o__Leptolyngbyales	0	0	0	0	0	0	0	0	0	0	0	0	1	0	0	0	0	0	0	0	0	0	0	1	0	0	0	0	0	0	1	0	0	0	0	0	1	0	0	0	0	0	0	0	0	0	0	0	0
d__Bacteria;p__Cyanobacteria;c__Cyanobacteriia;o__PCC-6307	0	0	0	0	0	0	0	0	0	0	0	0	0	0	0	0	0	0	0	0	0	0	0	1	1	0	0	0	0	0	0	0	0	0	0	0	0	1	0	0	0	0	0	0	0	0	0	0	0
d__Bacteria;p__Cyanobacteria;c__Cyanobacteriia;o__PCC-7336	0	0	0	0	0	0	0	0	0	0	0	0	0	1	0	0	0	0	0	0	0	0	0	0	0	0	0	0	0	0	0	0	1	0	0	0	0	0	0	0	0	0	0	0	0	0	0	0	0
d__Bacteria;p__Cyanobacteria;c__Cyanobacteriia;o__Phormidesmiales	0	0	0	0	0	0	0	0	0	0	0	0	0	0	0	0	0	0	0	0	0	0	0	0	0	0	0	0	0	0	0	0	0	0	0	0	1	1	1	1	0	0	0	0	0	0	0	0	0
d__Bacteria;p__Cyanobacteria;c__Cyanobacteriia;o__Pseudanabaenales	0	0	0	0	0	0	0	0	0	0	0	0	0	0	0	0	0	0	0	0	0	0	0	0	0	0	0	0	0	0	0	0	0	0	0	0	0	0	0	0	0	0	0	0	0	0	0	0	0
d__Bacteria;p__Cyanobacteria;c__Cyanobacteriia;o__Thermosynechococcales	0	0	0	0	0	0	0	0	0	0	0	0	0	0	0	1	0	0	0	0	0	0	0	0	0	0	0	0	0	0	1	0	0	0	1	0	0	0	0	0	0	0	0	0	0	0	0	0	0
d__Bacteria;p__Cyanobacteria;c__Cyanobacteriia;Unknown	0	0	0	1	0	0	0	0	0	3	1	2	1	0	0	0	0	2	0	0	0	1	0	0	0	0	0	0	0	0	0	0	0	0	0	0	0	0	0	0	1	0	0	1	0	0	0	0	1
d__Bacteria;p__Cyanobacteria;c__Sericytochromatia;o__S15B-MN24	0	0	0	1	0	0	0	0	0	0	0	0	0	2	0	0	0	0	0	0	0	0	0	1	0	0	0	0	0	0	0	0	0	0	0	0	1	0	1	0	0	0	0	0	0	0	0	1	0
d__Bacteria;p__Cyanobacteria;c__Sericytochromatia;o__UBA7694	0	0	1	0	0	0	0	0	0	0	0	0	0	0	0	0	1	0	0	0	0	0	0	0	0	0	0	0	0	0	0	0	0	0	0	0	0	0	0	0	0	0	0	0	0	0	0	0	0
d__Bacteria;p__Cyanobacteria;c__Sericytochromatia;Unknown	0	0	0	0	0	0	0	0	0	0	0	1	0	1	0	0	0	2	0	0	0	0	0	1	0	0	0	1	0	1	0	0	0	0	0	0	0	0	0	0	1	1	0	0	0	0	1	0	0
d__Bacteria;p__Cyanobacteria;c__Vampirovibrionia;o__2-02-FULL-35-15	0	0	0	0	0	0	0	0	0	0	0	0	0	0	0	0	0	0	0	0	0	0	0	1	0	0	0	0	0	0	0	0	0	0	0	0	0	0	0	0	0	0	0	0	0	0	0	0	0
d__Bacteria;p__Cyanobacteria;c__Vampirovibrionia;o__Caenarcaniphilales	0	0	0	0	0	0	0	0	1	0	0	1	0	0	0	0	1	0	0	0	0	0	1	0	0	0	0	0	0	0	0	0	0	0	0	0	0	0	0	0	0	0	0	0	0	0	0	0	0
d__Bacteria;p__Cyanobacteria;c__Vampirovibrionia;o__Gastranaerophilales	0	0	0	0	0	0	0	0	0	0	0	0	0	0	0	0	1	0	0	1	0	1	0	1	0	0	0	2	0	0	0	0	0	0	0	0	0	0	1	0	1	0	0	0	0	0	0	1	0
d__Bacteria;p__Cyanobacteria;c__Vampirovibrionia;o__Obscuribacterales	0	1	0	0	0	0	1	0	0	0	0	1	0	1	0	0	4	1	1	2	0	1	2	5	1	4	0	3	1	1	3	1	1	1	1	1	2	4	0	0	0	0	0	0	1	0	2	3	0
d__Bacteria;p__Cyanobacteria;c__Vampirovibrionia;o__Vampirovibrionales	0	0	0	0	0	0	0	0	0	0	0	0	0	0	0	0	0	0	0	0	0	0	0	0	0	0	0	0	0	0	0	0	0	0	0	0	0	0	0	0	0	0	0	0	0	0	0	0	0
d__Bacteria;p__Cyanobacteria;c__Vampirovibrionia;Unknown	0	1	0	1	1	1	1	1	0	0	2	0	1	1	0	1	3	1	2	0	1	0	0	2	1	2	0	1	0	1	2	0	1	0	0	0	4	2	1	0	2	1	1	3	0	2	5	1	1
d__Bacteria;p__Cyanobacteria;Unknown;Unknown	0	0	0	0	0	0	0	0	0	0	0	0	0	0	0	0	0	0	0	0	0	0	0	1	0	0	0	0	0	1	0	0	0	1	0	0	1	0	0	0	0	0	1	0	0	0	0	1	0
d__Bacteria;p__Deferribacterota;c__Deferribacteres;o__Deferribacterales	1	0	0	1	0	0	0	0	0	1	0	0	0	0	0	1	0	0	0	1	0	1	0	1	0	0	1	0	0	0	0	0	1	1	0	2	1	0	0	0	0	0	0	0	0	0	1	0	0
d__Bacteria;p__Deferribacterota;c__Deferribacteres;Unknown	0	0	0	0	0	0	0	0	0	0	0	0	0	0	0	0	0	0	0	0	0	0	0	0	0	0	0	0	0	0	0	0	0	0	0	0	0	0	0	0	0	0	0	0	0	0	0	0	0
d__Bacteria;p__Deinococcota;c__Deinococci;o__Deinococcales	0	0	0	0	2	0	2	0	0	0	2	0	0	0	0	0	0	0	0	0	0	0	0	1	0	1	0	2	0	0	0	0	0	0	0	0	0	0	0	0	0	0	0	0	1	0	0	0	0
d__Bacteria;p__Delongbacteria;c__UBA4055;o__UBA4055	0	0	0	0	0	0	0	0	0	0	0	0	0	0	0	0	0	0	0	0	0	0	1	1	0	0	0	0	0	0	1	0	0	0	0	0	0	0	0	0	0	0	0	0	0	0	0	0	0
d__Bacteria;p__Dependentiae;c__Babeliae;o__Babeliales	0	8	3	7	6	3	1	11	1	4	21	28	12	0	3	4	10	6	6	5	2	4	19	40	12	2	3	4	11	2	13	6	11	5	4	6	10	10	5	4	19	15	2	2	3	6	11	6	6
d__Bacteria;p__Desantisbacteria;c__UBA1551;o__UBA1551	0	0	0	0	0	0	0	0	0	0	0	0	0	0	0	0	0	0	0	0	0	0	0	0	0	0	0	0	0	0	0	0	0	0	0	0	0	0	0	0	0	0	0	0	0	0	0	0	0
d__Bacteria;p__Desulfobacterota_B;c__Binatia;o__Binatales	5	2	2	3	3	1	1	4	3	3	0	2	4	3	2	1	1	1	3	6	4	3	2	10	7	3	2	2	2	3	4	3	3	1	3	0	2	3	6	7	6	3	2	4	0	2	4	1	4
d__Bacteria;p__Desulfobacterota_B;c__Binatia;o__UBA1149	1	0	0	0	0	0	0	0	0	0	2	0	2	0	1	0	0	1	0	0	0	0	1	3	0	1	0	0	1	0	3	1	0	0	0	2	0	0	0	0	0	0	0	0	0	0	4	0	1
d__Bacteria;p__Desulfobacterota_B;c__Binatia;o__UBA9968	8	34	11	19	23	37	36	33	6	20	10	35	14	19	40	33	12	11	40	12	26	18	23	109	35	23	40	85	26	15	2	19	18	28	45	57	47	48	6	42	33	56	50	16	43	56	9	44	68
d__Bacteria;p__Desulfobacterota_B;c__Binatia;o__UTPRO1	42	158	24	54	131	145	156	158	63	72	77	113	37	72	159	195	26	39	155	6	58	46	162	854	178	32	165	269	116	92	31	46	91	100	138	197	72	187	35	130	121	178	186	48	252	214	19	111	162
d__Bacteria;p__Desulfobacterota_B;c__Binatia;Unknown	27	22	23	15	34	25	16	28	13	22	5	20	6	9	11	19	9	14	14	19	22	19	24	85	35	8	20	22	20	9	19	20	22	5	19	22	22	30	25	40	11	15	11	12	17	13	15	30	25
d__Bacteria;p__Desulfobacterota_C;c__Defferisomatia;o__Defferisomatales	0	0	0	0	0	0	0	0	0	0	0	0	0	0	0	0	0	0	0	0	0	0	0	0	0	0	0	0	0	0	0	0	0	0	0	0	0	0	0	0	0	0	0	0	0	0	0	0	0
d__Bacteria;p__Desulfobacterota_D;c__UBA1144;o__UBA1144	0	0	0	0	0	0	0	0	0	0	0	0	0	0	0	0	0	0	0	0	0	0	0	0	0	0	0	0	0	0	0	0	0	0	0	0	0	0	0	0	0	0	0	0	0	0	0	0	0
d__Bacteria;p__Desulfobacterota_D;c__UBA1144;o__UBA2774	0	0	0	0	0	0	0	0	1	0	0	0	0	0	0	0	0	0	0	0	0	0	0	1	0	0	0	0	0	0	0	0	1	0	0	0	0	0	0	0	0	0	0	0	0	0	0	0	0
d__Bacteria;p__Desulfobacterota_D;c__UBA1144;Unknown	0	0	0	0	0	0	0	0	0	0	0	0	0	0	0	0	0	0	0	0	0	0	0	0	0	0	0	0	0	0	0	0	0	0	0	0	0	0	0	0	0	0	0	0	0	0	0	0	0
d__Bacteria;p__Desulfobacterota;c__BSN033;o__B13-G15	0	0	0	0	0	0	0	0	0	0	0	0	0	0	0	1	1	0	0	0	0	0	0	0	0	1	0	0	0	0	0	0	0	0	0	0	0	0	0	0	1	0	0	0	0	0	0	0	0
d__Bacteria;p__Desulfobacterota;c__BSN033;o__BSN033	0	0	0	0	0	0	0	0	0	0	0	0	0	0	0	0	0	0	0	0	0	0	0	0	0	0	0	0	0	0	0	0	0	0	0	0	0	0	0	0	0	0	0	0	0	0	0	0	0
d__Bacteria;p__Desulfobacterota;c__BSN033;o__SM23-61	0	0	0	0	0	0	0	0	0	0	0	0	0	0	0	0	0	0	0	0	0	0	0	0	0	0	0	0	0	0	0	0	0	0	0	0	0	0	0	0	0	0	0	0	0	0	0	0	0
d__Bacteria;p__Desulfobacterota;c__BSN033;o__UBA8473	0	0	0	0	0	0	0	0	0	0	0	0	0	0	0	0	0	0	0	0	0	0	0	0	0	0	0	0	0	0	0	0	0	0	0	0	0	0	0	0	0	0	0	0	0	0	0	0	0
d__Bacteria;p__Desulfobacterota;c__BSN033;Unknown	0	0	0	0	0	0	0	0	0	0	0	0	0	0	0	0	0	0	0	1	0	0	0	0	1	0	0	0	0	0	0	0	0	0	0	0	0	0	0	0	0	0	0	0	0	0	0	0	0
d__Bacteria;p__Desulfobacterota;c__Desulfarculia;o__Desulfarculales	0	0	0	1	0	0	0	0	0	1	0	0	0	1	0	0	0	0	0	0	0	1	0	3	0	0	0	0	0	0	0	0	2	0	0	1	2	0	1	1	2	0	0	1	0	2	0	0	0
d__Bacteria;p__Desulfobacterota;c__Desulfarculia;Unknown	0	0	2	0	0	0	0	0	0	0	0	0	0	0	0	0	0	0	0	0	0	0	1	1	0	0	0	1	0	1	0	1	1	0	0	0	0	0	0	0	0	0	0	0	1	0	1	0	0
d__Bacteria;p__Desulfobacterota;c__Desulfobaccia;o__Desulfobaccales	0	0	0	0	0	0	0	0	0	0	0	0	0	0	0	0	0	0	0	0	0	0	0	0	0	0	0	0	0	0	0	0	0	0	0	0	0	0	0	0	0	0	0	0	0	0	0	0	0
d__Bacteria;p__Desulfobacterota;c__Desulfobaccia;Unknown	1	0	0	0	0	0	1	0	0	0	0	1	0	0	0	0	0	0	0	0	0	0	0	0	0	0	0	0	0	0	0	0	0	0	0	0	0	0	0	0	0	0	0	0	0	0	0	0	0
d__Bacteria;p__Desulfobacterota;c__Desulfobacteria;o__C00003060	0	0	0	0	0	0	0	0	0	0	0	0	0	0	0	0	0	0	0	0	0	0	0	0	0	0	0	0	0	0	0	0	0	0	0	0	0	0	0	0	0	0	0	0	0	0	0	0	0
d__Bacteria;p__Desulfobacterota;c__Desulfobacteria;o__Desulfatiglandales	0	0	0	0	0	0	0	0	0	0	0	0	0	0	0	0	0	0	0	0	0	0	0	0	0	0	0	0	0	0	0	0	0	0	0	0	0	0	0	0	0	0	0	0	0	0	1	0	0
d__Bacteria;p__Desulfobacterota;c__Desulfobacteria;o__Desulfobacterales	0	0	1	1	0	0	0	0	0	1	2	0	0	0	0	0	0	1	0	0	0	0	0	1	0	0	0	1	0	1	0	0	1	0	2	0	0	1	0	0	1	0	0	0	0	0	0	0	0
d__Bacteria;p__Desulfobacterota;c__Desulfobacteria;Unknown	0	0	0	0	0	0	0	0	0	0	0	0	0	0	0	0	0	0	0	0	0	0	0	0	0	0	0	0	0	0	0	0	0	0	0	0	0	0	0	0	0	0	0	0	0	0	0	0	0
d__Bacteria;p__Desulfobacterota;c__Desulfobulbia;o__Desulfobulbales	0	0	0	1	0	0	0	0	0	3	1	4	1	3	0	0	1	1	1	0	1	1	1	3	0	0	0	1	0	2	1	1	1	0	0	1	1	2	0	0	2	0	0	0	1	0	2	1	0
d__Bacteria;p__Desulfobacterota;c__Desulfofervidia;o__Desulfofervidales	0	0	0	0	1	0	0	0	0	0	0	0	0	0	0	0	0	0	1	0	1	0	0	0	0	0	0	0	0	0	0	0	0	0	0	1	1	0	0	0	0	0	0	0	0	0	0	0	0
d__Bacteria;p__Desulfobacterota;c__Desulfomonilia_A;o__UBA1062	0	0	0	0	0	0	0	0	0	0	0	0	0	0	0	0	0	1	1	0	0	0	1	1	0	0	0	0	0	0	1	1	0	0	0	0	0	0	0	0	0	0	0	0	0	0	0	0	0
d__Bacteria;p__Desulfobacterota;c__Desulfovibrionia;o__Desulfovibrionales	0	0	2	0	0	1	0	0	1	0	3	1	0	0	1	1	1	0	0	1	0	0	0	1	0	0	0	2	2	2	1	0	1	0	1	1	0	0	0	0	1	2	0	0	0	2	0	1	1
d__Bacteria;p__Desulfobacterota;c__Desulfuromonadia;o__Desulfuromonadales	1	0	1	0	1	0	0	0	0	0	2	0	0	1	0	0	1	0	0	0	0	0	1	2	0	1	0	1	0	0	1	0	0	0	0	0	0	0	0	0	0	0	0	0	0	1	0	0	0
d__Bacteria;p__Desulfobacterota;c__Desulfuromonadia;o__Geobacterales	0	0	0	0	0	0	0	0	0	0	0	0	0	0	0	0	0	0	0	0	0	0	0	0	1	0	0	0	0	0	0	0	0	1	0	0	0	0	0	0	0	0	0	0	0	0	0	0	0
d__Bacteria;p__Desulfobacterota;c__Desulfuromonadia;Unknown	0	0	0	1	0	0	0	0	0	0	1	0	0	0	0	1	0	0	0	2	0	2	1	1	0	0	1	1	1	0	1	0	0	0	0	1	0	0	0	0	0	0	0	0	0	0	0	2	0
d__Bacteria;p__Desulfobacterota;c__Dissulfuribacteria;o__Dissulfuribacterales	0	0	0	0	0	0	0	0	0	0	0	0	0	0	0	0	0	0	0	0	0	0	0	0	0	0	0	0	0	0	0	0	0	0	0	0	0	0	0	1	0	0	0	0	0	0	0	0	0
d__Bacteria;p__Desulfobacterota;c__GWC2-55-46;o__GWC2-55-46	0	0	0	0	0	0	0	0	0	0	0	0	0	0	0	0	0	0	0	0	0	1	0	2	0	0	0	0	0	0	1	0	1	0	0	0	0	0	0	0	0	0	0	0	0	0	0	0	0
d__Bacteria;p__Desulfobacterota;c__MBNT15;o__MBNT15	0	0	1	0	0	0	0	0	0	0	1	0	0	0	0	0	0	1	0	0	0	0	0	0	0	0	0	0	0	0	0	0	0	0	0	0	0	0	0	0	0	0	0	0	0	0	0	0	0
d__Bacteria;p__Desulfobacterota;c__MBNT15;Unknown	0	0	0	0	0	0	0	0	0	0	0	0	0	0	0	0	0	0	0	0	0	0	1	0	0	0	0	0	0	0	0	0	0	0	0	0	0	0	0	0	0	0	0	0	0	0	0	0	0
d__Bacteria;p__Desulfobacterota;c__Syntrophia;o__Syntrophales	0	0	0	0	0	0	0	0	0	0	0	0	0	0	0	0	0	0	0	0	0	0	0	1	0	0	0	0	0	0	0	0	0	0	1	0	0	0	0	0	0	0	0	0	0	0	0	0	1
d__Bacteria;p__Desulfobacterota;c__Syntrophobacteria;o__Syntrophobacterales	0	0	0	0	0	0	0	0	0	0	0	0	0	0	0	0	0	0	0	1	0	0	0	0	0	0	0	0	0	0	0	0	0	0	0	0	0	0	1	0	0	1	0	0	1	0	0	0	0
d__Bacteria;p__Desulfobacterota;c__Syntrophobacteria;Unknown	0	0	0	0	0	0	0	0	0	0	1	0	0	0	0	0	0	0	0	0	0	0	0	0	0	0	0	0	0	0	0	0	0	0	0	0	0	1	1	0	0	0	0	1	0	0	0	0	0
d__Bacteria;p__Desulfobacterota;c__Syntrophorhabdia;o__Syntrophorhabdales	0	0	0	2	0	0	0	0	0	0	0	0	0	0	0	0	0	0	0	1	0	0	0	0	0	0	0	0	0	0	0	0	0	0	1	1	0	0	0	0	0	0	0	0	0	0	0	0	0
d__Bacteria;p__Desulfobacterota;c__Thermodesulfobacteria;o__Thermodesulfobacteriales	0	0	0	0	0	0	0	1	0	1	0	0	0	0	0	0	0	0	1	0	0	0	0	1	0	0	0	0	0	0	0	1	0	0	0	0	0	0	2	0	0	0	0	0	0	0	0	0	0
d__Bacteria;p__Desulfobacterota;Unknown;Unknown	1	2	4	1	1	0	1	3	2	0	2	4	0	2	1	3	3	1	0	3	1	3	0	6	0	0	3	2	1	3	2	3	2	1	1	3	8	1	1	3	2	0	0	2	2	3	3	3	1
d__Bacteria;p__Dictyoglomota;c__Dictyoglomia;o__Dictyoglomales	0	0	0	0	0	0	0	0	0	0	0	0	0	0	0	0	0	0	0	0	0	0	0	0	0	0	0	0	0	0	0	0	0	0	0	0	0	0	0	0	0	0	0	0	0	0	0	0	0
d__Bacteria;p__Dormibacterota;c__Dormibacteria;o__CF-121	203	102	172	133	156	125	123	163	123	181	31	49	24	70	56	65	40	35	78	144	93	111	47	221	84	48	97	68	53	106	68	149	97	41	172	46	150	148	335	210	74	53	64	176	88	67	149	171	112
d__Bacteria;p__Dormibacterota;c__Dormibacteria;o__Dormibacterales	269	161	258	330	241	235	308	300	230	383	104	145	52	106	112	157	108	77	191	315	273	255	148	586	153	130	200	217	133	156	123	263	166	112	211	125	267	195	539	399	131	173	188	247	223	134	175	267	170
d__Bacteria;p__Dormibacterota;c__Dormibacteria;o__UBA8260	9	12	1	3	15	11	6	9	8	7	2	0	1	8	4	5	10	23	22	55	46	38	13	46	7	2	10	9	3	7	14	79	4	3	5	2	29	22	127	26	3	8	6	5	13	6	11	24	19
d__Bacteria;p__Dormibacterota;c__Dormibacteria;Unknown	3	1	4	1	3	4	0	3	0	2	0	1	0	1	0	3	0	1	3	3	7	8	3	8	3	0	3	0	1	0	3	7	1	1	2	2	2	2	5	7	2	0	1	2	2	1	0	3	6
d__Bacteria;p__Edwardsbacteria;c__AC1;o__AC1	0	0	0	1	0	0	0	0	1	1	0	1	0	3	0	0	0	0	0	0	0	0	0	1	0	0	1	0	0	1	0	0	1	0	0	0	0	0	0	0	0	0	0	0	0	0	0	0	0
d__Bacteria;p__Eisenbacteria;c__RBG-16-71-46;o__RBG-16-71-46	13	45	17	22	47	69	48	63	13	15	42	75	30	8	29	88	18	11	29	4	13	17	58	260	58	19	37	87	38	23	19	2	32	41	21	55	25	47	3	14	46	60	70	8	44	118	13	17	40
d__Bacteria;p__Eisenbacteria;c__RBG-16-71-46;o__SZUA-252	3	34	7	23	27	31	35	37	6	13	11	18	9	2	13	38	4	9	8	2	6	6	17	128	28	7	22	54	14	6	6	0	19	17	3	40	0	7	0	10	24	17	20	4	42	45	2	5	20
d__Bacteria;p__Eisenbacteria;c__RBG-16-71-46;Unknown	1	1	2	2	0	4	3	4	3	2	2	1	3	1	1	2	3	3	2	2	0	4	3	16	2	5	1	2	4	5	2	1	3	1	3	2	1	3	2	0	4	7	3	0	1	4	1	3	2
d__Bacteria;p__Elusimicrobiota;c__Elusimicrobia;o__2-02-FULL-39-32	0	1	0	1	0	0	1	1	0	0	1	0	2	0	2	0	1	1	0	0	2	0	3	4	0	0	1	1	4	0	1	2	0	0	0	1	3	2	1	0	1	0	1	1	2	1	1	1	0
d__Bacteria;p__Elusimicrobiota;c__Elusimicrobia;o__Elusimicrobiales	0	1	0	0	0	0	0	0	0	0	0	0	0	0	0	0	0	0	0	0	0	0	0	0	0	0	0	1	0	0	0	0	0	0	0	0	0	0	1	0	0	0	0	0	0	0	0	0	0
d__Bacteria;p__Elusimicrobiota;c__Elusimicrobia;o__F11	4	2	2	3	2	0	1	5	0	1	10	10	4	2	0	4	2	4	1	4	3	2	6	16	2	4	4	1	5	4	7	1	3	4	4	1	3	8	1	1	4	3	2	1	0	1	8	0	3
d__Bacteria;p__Elusimicrobiota;c__Elusimicrobia;o__UBA1565	7	4	6	13	1	0	5	0	0	6	2	4	3	2	0	3	2	2	3	4	5	5	4	13	6	2	2	5	2	1	2	5	3	2	4	10	6	5	3	2	6	8	0	3	2	3	4	5	6
d__Bacteria;p__Elusimicrobiota;c__Elusimicrobia;Unknown	6	2	9	6	1	2	5	3	4	10	15	20	4	7	2	6	4	8	15	3	10	3	27	48	7	5	8	9	11	10	17	9	13	2	3	5	8	6	8	4	10	5	3	6	9	2	5	5	6
d__Bacteria;p__Elusimicrobiota;c__Endomicrobia_A;o__CG1-02-37-114	1	0	0	0	0	0	0	0	0	0	0	0	0	0	0	0	0	0	0	0	0	0	0	0	0	0	0	0	0	0	0	0	0	0	0	0	0	0	0	0	0	0	0	0	0	0	0	0	0
d__Bacteria;p__Elusimicrobiota;c__Endomicrobia;o__Endomicrobiales	0	0	0	0	0	0	0	0	0	0	0	0	0	0	0	1	0	0	0	0	0	0	0	0	0	0	0	0	0	0	0	1	0	0	0	0	0	0	0	0	0	0	0	0	0	0	0	0	0
d__Bacteria;p__Elusimicrobiota;c__Endomicrobia;Unknown	0	0	0	0	0	0	0	0	0	1	1	1	0	0	0	0	0	1	2	0	0	2	0	0	0	0	1	0	0	0	0	0	1	0	0	0	0	0	0	0	0	1	0	0	0	1	0	0	0
d__Bacteria;p__Elusimicrobiota;c__UBA8919;o__UBA8919	0	0	0	0	0	0	0	0	0	0	0	0	0	0	0	0	0	0	0	0	0	0	0	0	0	0	0	0	0	0	0	0	0	0	0	0	0	0	0	0	0	0	0	0	0	0	0	0	0
d__Bacteria;p__Elusimicrobiota;Unknown;Unknown	1	0	0	3	0	0	0	1	1	3	2	2	1	0	0	0	1	2	1	1	3	2	2	9	3	1	0	3	1	0	4	0	1	0	1	0	5	3	1	0	1	0	0	2	1	0	1	0	0
d__Bacteria;p__Eremiobacterota;c__Eremiobacteria;o__UBP12	4	0	6	2	0	0	0	1	1	0	3	1	0	8	12	7	5	2	2	17	26	62	3	7	1	4	2	5	2	4	6	3	4	1	3	2	1	1	8	0	4	3	0	5	0	0	4	1	0
d__Bacteria;p__Eremiobacterota;c__Eremiobacteria;Unknown	0	0	0	0	1	0	0	0	0	0	0	0	0	0	0	0	0	2	0	2	6	3	5	5	1	0	0	1	0	0	0	2	0	0	0	0	0	0	0	1	0	0	0	0	0	0	0	2	0
d__Bacteria;p__Eremiobacterota;c__UBP9;o__UBA4705	0	0	0	0	0	0	0	0	0	0	0	1	0	0	0	0	0	0	0	0	0	0	0	0	0	1	0	0	0	0	0	0	0	0	0	0	0	0	0	0	0	0	1	0	0	0	0	0	0
d__Bacteria;p__Eremiobacterota;Unknown;Unknown	0	0	0	1	0	0	0	0	0	0	0	0	0	0	1	0	0	2	0	0	0	0	0	0	0	0	1	0	0	0	0	0	0	0	0	0	0	0	0	0	0	0	0	0	0	1	2	0	0
d__Bacteria;p__FCPU426;c__Palsa-1180;o__Palsa-1180	0	0	1	0	0	0	0	1	0	0	1	1	1	0	0	0	0	1	2	0	0	0	0	0	2	0	0	1	3	0	0	0	0	0	0	0	0	0	0	0	0	0	0	0	0	0	1	0	1
d__Bacteria;p__Fermentibacterota;c__Fermentibacteria;o__Fermentibacterales	0	0	0	0	0	0	0	0	0	0	0	0	0	0	0	0	0	0	0	0	0	0	0	0	0	0	0	0	0	0	0	0	0	0	0	0	0	0	0	0	0	0	0	0	0	0	0	0	0
d__Bacteria;p__Fibrobacterota;c__Chitinivibrionia;o__Chitinivibrionales	0	0	1	0	0	0	0	0	0	1	0	2	0	1	1	0	1	0	0	0	0	1	0	1	2	0	0	0	0	0	2	2	0	0	0	1	1	0	0	0	0	1	0	0	0	1	1	0	0
d__Bacteria;p__Fibrobacterota;c__Fibrobacteria;o__Fibrobacterales	0	0	0	0	0	0	0	0	0	0	0	0	0	0	0	0	0	0	0	0	0	0	0	0	0	0	0	0	0	0	0	0	1	0	0	0	0	0	0	0	0	0	0	0	0	0	0	0	0
d__Bacteria;p__Fibrobacterota;c__Fibrobacteria;Unknown	0	0	2	0	0	0	0	0	0	1	0	0	0	0	0	0	1	0	0	0	1	0	1	6	0	1	1	2	1	0	2	0	1	0	1	0	0	0	0	0	0	0	0	1	0	0	0	2	0
d__Bacteria;p__Fibrobacterota;Unknown;Unknown	0	0	0	0	0	0	0	0	1	0	0	0	0	0	0	0	0	0	0	0	0	1	0	0	0	0	0	0	0	1	0	0	0	0	0	0	0	0	0	0	0	0	0	1	0	0	0	0	0
d__Bacteria;p__Firmicutes_A;c__Clostridia_A;o__Christensenellales	2	0	0	0	1	0	0	0	0	0	2	2	1	3	2	0	3	1	1	2	1	2	0	7	0	2	4	2	3	2	6	0	2	1	2	0	0	0	1	0	0	0	0	2	2	0	1	1	1
d__Bacteria;p__Firmicutes_A;c__Clostridia;o__Acetivibrionales	0	0	0	0	0	0	0	0	0	0	0	0	0	0	0	0	1	0	0	0	0	0	1	0	0	0	0	0	0	0	1	0	0	0	1	0	0	0	0	0	0	0	0	0	1	0	0	0	0
d__Bacteria;p__Firmicutes_A;c__Clostridia;o__Clostridiales	0	0	0	1	0	0	0	0	0	0	1	0	0	1	2	0	2	1	0	0	0	0	0	2	1	1	0	0	1	0	0	0	0	1	1	0	1	0	3	0	1	1	0	1	0	0	0	0	1
d__Bacteria;p__Firmicutes_A;c__Clostridia;o__Eubacteriales	0	0	0	0	0	0	0	0	0	0	0	0	0	0	0	0	0	0	0	0	0	0	0	0	0	0	0	0	0	0	1	0	0	0	0	0	0	0	0	0	0	0	0	0	0	0	1	0	0
d__Bacteria;p__Firmicutes_A;c__Clostridia;o__Lachnospirales	1	0	1	0	0	1	0	0	0	1	2	0	0	3	2	1	0	1	0	1	2	1	1	2	2	2	1	3	3	2	0	0	1	1	2	0	0	1	1	2	4	1	1	1	2	1	1	1	3
d__Bacteria;p__Firmicutes_A;c__Clostridia;o__Lutisporales	0	0	0	0	0	0	0	0	0	0	0	0	0	0	0	0	0	0	0	0	0	0	0	0	0	0	0	0	0	0	0	0	0	0	0	0	0	0	0	0	0	0	0	0	0	0	0	0	0
d__Bacteria;p__Firmicutes_A;c__Clostridia;o__Monoglobales	0	0	0	0	0	0	0	0	0	0	0	0	0	0	0	0	0	0	0	1	0	0	0	0	0	0	0	1	0	0	0	0	0	0	0	0	0	1	0	0	0	0	0	0	0	0	0	1	0
d__Bacteria;p__Firmicutes_A;c__Clostridia;o__Monoglobales_A	0	0	0	0	0	0	0	0	0	0	0	0	0	0	0	0	0	0	0	0	0	0	0	0	0	0	0	1	0	0	0	0	0	0	0	0	0	0	0	0	0	0	0	0	0	0	1	0	0
d__Bacteria;p__Firmicutes_A;c__Clostridia;o__Oscillospirales	12	4	4	7	3	1	0	7	3	3	4	12	2	5	4	5	1	5	7	4	4	10	8	31	5	11	4	9	13	6	7	4	5	7	7	6	7	6	2	1	5	5	6	7	5	3	5	7	3
d__Bacteria;p__Firmicutes_A;c__Clostridia;o__Peptostreptococcales	0	0	0	0	1	0	0	0	0	0	1	0	0	0	0	0	1	1	0	0	0	0	2	0	0	1	1	0	0	0	1	0	0	0	0	1	1	0	0	0	0	0	0	0	2	0	0	0	0
d__Bacteria;p__Firmicutes_A;c__Clostridia;o__Saccharofermentanales	0	0	0	0	0	0	0	0	0	0	0	0	0	1	0	0	1	0	0	0	0	0	0	1	0	0	0	0	0	0	0	0	0	0	0	0	0	0	0	0	0	0	0	0	0	0	0	0	0
d__Bacteria;p__Firmicutes_A;c__Clostridia;o__SK-Y3	0	0	0	0	0	0	0	0	0	0	0	0	0	0	0	0	0	0	0	0	0	0	0	0	0	0	0	0	0	0	0	0	0	0	1	0	0	0	0	0	0	0	0	0	0	0	0	0	0
d__Bacteria;p__Firmicutes_A;c__Clostridia;o__TANB77	0	0	0	0	0	0	0	0	2	0	0	0	0	0	2	0	0	1	0	0	0	0	0	0	0	0	0	0	1	0	1	0	0	0	1	0	1	0	0	0	0	0	0	0	0	0	0	0	0
d__Bacteria;p__Firmicutes_A;c__Clostridia;o__Tissierellales	0	0	0	0	0	0	0	0	0	0	0	2	0	0	0	0	0	0	0	0	0	3	0	1	0	0	0	0	0	0	0	0	0	0	0	0	0	0	0	0	0	0	0	0	1	0	0	0	0
d__Bacteria;p__Firmicutes_A;c__Clostridia;o__UBA1212	0	0	0	0	0	0	0	0	0	0	0	0	0	0	0	0	0	0	0	0	0	0	0	0	0	0	0	0	0	0	0	0	0	0	0	0	0	0	0	0	0	0	0	0	0	0	0	0	0
d__Bacteria;p__Firmicutes_A;c__Clostridia;Unknown	1	0	0	1	0	2	2	0	0	0	2	1	1	2	1	2	0	0	0	0	0	1	3	3	0	2	1	1	0	1	0	1	0	0	0	0	1	0	0	0	0	0	0	1	0	2	0	1	1
d__Bacteria;p__Firmicutes_A;c__Mahellia_A;o__Caldicoprobacterales	0	0	0	0	0	0	0	1	0	0	0	0	1	0	0	0	0	0	0	0	0	0	0	1	1	0	0	0	0	0	0	0	0	0	0	0	0	0	0	0	0	0	0	0	0	0	0	0	0
d__Bacteria;p__Firmicutes_A;c__Thermoanaerobacteria;o__Caldanaerobiales	0	0	0	0	0	0	0	0	0	0	0	0	0	0	0	0	0	0	0	0	0	0	0	1	0	0	0	0	0	0	0	0	0	0	0	0	0	0	0	0	0	0	0	0	0	0	0	0	0
d__Bacteria;p__Firmicutes_A;c__Thermoanaerobacteria;o__Caldicellulosiruptorales	0	0	0	0	0	0	0	0	0	0	0	0	0	0	0	0	0	0	0	0	0	0	0	0	0	0	0	0	0	0	0	0	0	0	0	0	0	0	0	0	0	0	0	0	0	0	0	0	0
d__Bacteria;p__Firmicutes_A;c__Thermoanaerobacteria;o__Thermoanaerobacterales	0	0	0	0	0	0	0	0	0	0	0	0	0	0	0	0	0	0	0	0	0	0	0	1	0	0	0	0	0	0	0	0	0	0	0	0	0	0	0	0	0	0	0	0	0	0	0	0	0
d__Bacteria;p__Firmicutes_A;c__Thermoanaerobacteria;Unknown	0	0	0	0	0	0	0	0	0	0	0	0	0	1	0	0	0	0	0	0	0	0	0	0	0	0	0	0	0	0	1	0	0	1	0	1	0	0	1	0	0	0	1	0	0	0	1	0	0
d__Bacteria;p__Firmicutes_A;c__Thermosediminibacteria;o__Thermosediminibacterales	0	0	0	0	0	0	0	0	0	0	1	0	1	0	0	0	0	0	0	0	0	0	0	1	0	1	0	0	0	1	0	0	0	0	0	0	0	0	0	0	0	0	0	0	0	0	0	0	0
d__Bacteria;p__Firmicutes_A;c__Thermosediminibacteria;Unknown	0	0	0	0	0	0	0	0	0	0	0	0	0	0	0	0	0	0	0	0	0	0	0	0	0	0	0	0	0	0	0	0	0	0	0	0	0	0	0	0	0	0	0	0	0	0	0	0	0
d__Bacteria;p__Firmicutes_A;Unknown;Unknown	0	0	1	1	0	0	1	0	0	0	1	0	0	0	2	0	0	0	0	0	0	1	1	2	0	1	0	0	1	1	0	0	1	0	0	0	0	0	0	1	1	1	0	4	1	0	0	0	0
d__Bacteria;p__Firmicutes_B;c__Dehalobacteriia;o__UBA4068	0	0	0	0	0	0	0	0	0	1	0	0	0	0	1	0	0	0	1	0	0	1	0	3	0	0	1	0	0	0	0	0	0	0	1	0	0	0	1	0	0	0	0	0	0	0	0	0	0
d__Bacteria;p__Firmicutes_B;c__Dehalobacteriia;Unknown	0	0	0	0	0	0	0	0	0	0	0	0	0	0	0	0	0	0	0	0	0	0	1	0	1	0	0	0	0	0	0	0	0	0	0	0	0	0	0	0	0	0	0	0	0	0	0	0	0
d__Bacteria;p__Firmicutes_B;c__Desulfitobacteriia;o__Desulfitobacteriales	0	0	0	0	0	0	0	0	0	0	0	0	0	0	0	0	0	0	0	0	1	0	0	0	0	0	0	1	0	0	0	0	0	0	1	0	0	0	0	0	0	0	0	0	0	0	0	0	0
d__Bacteria;p__Firmicutes_B;c__Desulfitobacteriia;o__Heliobacteriales	0	0	0	0	0	0	0	0	0	0	0	0	0	0	0	0	0	0	0	0	0	0	0	0	0	0	0	0	0	0	0	0	0	0	0	0	0	0	0	0	0	0	0	0	0	0	0	0	0
d__Bacteria;p__Firmicutes_B;c__Desulfitobacteriia;Unknown	0	0	0	1	0	0	0	0	0	0	0	0	1	0	0	0	0	0	0	0	0	0	0	0	0	0	0	0	0	0	0	0	0	0	0	0	0	0	0	0	0	0	0	0	0	0	0	0	0
d__Bacteria;p__Firmicutes_B;c__Desulfotomaculia;o__Ammonifexales	0	0	1	0	0	0	0	0	0	1	0	0	0	1	0	0	0	0	0	2	0	0	0	1	2	2	0	0	1	1	0	1	1	0	1	0	0	1	1	1	0	0	0	0	0	0	2	1	1
d__Bacteria;p__Firmicutes_B;c__Desulfotomaculia;o__Carboxydothermales	0	0	0	0	0	0	0	0	0	0	0	0	0	0	0	0	0	0	0	0	0	0	0	0	0	0	0	0	0	0	0	0	0	0	0	0	0	0	0	0	0	0	0	0	0	0	0	0	0
d__Bacteria;p__Firmicutes_B;c__Desulfotomaculia;o__Desulfotomaculales	2	0	0	1	0	0	0	0	1	1	0	0	0	0	0	1	0	0	1	0	1	0	0	5	1	2	0	1	0	0	1	0	0	0	1	1	0	0	0	0	0	0	0	0	0	1	2	2	0
d__Bacteria;p__Firmicutes_B;c__Desulfotomaculia;Unknown	0	0	0	0	0	0	0	0	0	0	0	0	0	0	0	0	0	0	0	0	0	0	0	0	0	0	0	0	0	0	0	0	0	0	0	0	0	0	0	0	0	0	0	0	0	0	0	0	0
d__Bacteria;p__Firmicutes_B;c__Moorellia;o__Desulfitibacterales	0	0	0	0	0	0	0	0	0	0	0	0	0	0	0	0	0	0	0	0	0	0	0	0	0	0	0	0	0	0	0	0	0	0	0	0	0	0	0	0	0	0	0	0	0	0	0	0	0
d__Bacteria;p__Firmicutes_B;c__Moorellia;o__DTU086	0	0	0	0	0	0	0	0	0	0	0	0	0	0	0	0	0	0	0	0	1	0	0	0	0	0	0	0	0	0	1	0	0	0	0	0	0	0	0	0	0	0	0	0	0	0	0	0	0
d__Bacteria;p__Firmicutes_B;c__Moorellia;o__Moorellales	1	0	0	0	0	0	0	0	1	1	2	1	0	0	0	0	0	0	0	0	2	2	1	2	0	1	0	0	0	1	1	0	0	0	0	0	0	0	0	0	0	0	0	1	0	1	0	0	0
d__Bacteria;p__Firmicutes_B;c__Moorellia;Unknown	0	0	0	0	0	0	0	0	0	0	0	0	0	0	0	0	0	0	0	0	0	0	0	0	0	0	0	0	0	0	0	0	1	0	0	0	0	0	0	0	0	0	0	0	0	0	0	0	0
d__Bacteria;p__Firmicutes_B;c__Peptococcia;o__DRI-13	0	0	0	0	0	0	0	0	0	0	0	0	1	0	0	1	0	0	0	0	0	0	0	1	0	0	0	0	0	0	0	0	0	0	0	0	0	0	0	0	0	1	0	0	0	1	0	0	0
d__Bacteria;p__Firmicutes_B;c__Peptococcia;o__Peptococcales	1	0	0	0	0	0	0	0	0	0	0	0	0	0	0	0	0	0	0	0	0	2	0	1	0	0	0	0	0	0	0	0	0	0	0	0	0	0	0	0	0	0	0	0	0	0	0	0	0
d__Bacteria;p__Firmicutes_B;c__Syntrophomonadia;o__Syntrophomonadales	0	0	0	0	0	0	1	0	0	0	0	1	0	1	0	0	0	0	0	0	0	0	0	1	0	0	1	0	0	0	0	0	1	0	0	0	0	0	0	0	0	0	1	0	1	0	0	0	1
d__Bacteria;p__Firmicutes_B;c__Syntrophomonadia;o__Thermacetogeniales	0	0	0	0	0	0	0	0	0	0	0	0	0	0	0	0	0	0	0	0	0	0	0	0	0	0	0	0	0	1	0	0	0	0	0	0	0	0	0	0	0	0	0	0	0	0	0	0	0
d__Bacteria;p__Firmicutes_B;c__Syntrophomonadia;Unknown	0	0	0	0	0	0	0	0	0	0	0	1	0	0	0	0	0	0	0	0	0	0	0	0	0	0	0	0	0	0	0	0	0	0	1	0	1	0	0	0	1	0	0	1	0	0	0	0	0
d__Bacteria;p__Firmicutes_B;c__TC1;o__TC1	0	0	0	0	0	0	0	0	0	0	0	0	1	0	0	0	0	0	0	0	0	0	0	0	0	0	0	0	0	0	0	0	0	0	0	0	0	0	0	0	0	0	0	0	0	0	0	0	0
d__Bacteria;p__Firmicutes_B;c__Thermincolia;o__Thermincolales	0	0	0	0	0	0	0	0	0	0	0	0	0	0	0	0	0	0	0	0	0	0	0	0	0	0	0	0	0	0	0	0	0	0	0	0	0	0	0	0	0	0	0	0	0	0	0	0	0
d__Bacteria;p__Firmicutes_B;c__Thermincolia;Unknown	0	0	0	0	0	0	0	0	0	0	0	0	0	0	0	0	0	0	0	0	0	0	0	0	0	0	0	0	0	0	0	0	0	0	0	0	0	0	0	0	0	0	0	0	0	0	0	0	0
d__Bacteria;p__Firmicutes_B;Unknown;Unknown	0	0	0	0	0	0	1	0	0	0	1	2	0	1	0	0	1	1	0	1	0	0	0	2	0	0	1	2	0	0	0	0	2	0	0	1	0	0	1	0	1	2	1	1	0	0	0	0	0
d__Bacteria;p__Firmicutes_C;c__Negativicutes;o__Acidaminococcales	0	0	1	0	0	0	1	0	0	0	0	0	0	0	0	1	0	0	0	0	0	0	0	3	0	0	0	0	1	0	0	1	0	0	1	0	0	0	0	1	0	0	0	0	0	0	0	0	0
d__Bacteria;p__Firmicutes_C;c__Negativicutes;o__Propionisporales	0	0	0	0	0	0	0	0	0	0	0	0	0	0	0	0	0	0	0	0	1	0	0	0	0	0	0	0	0	1	0	1	0	0	0	0	0	0	0	1	0	0	0	0	2	0	0	0	0
d__Bacteria;p__Firmicutes_C;c__Negativicutes;o__Selenomonadales	0	0	1	0	0	0	0	0	0	0	1	0	0	2	0	0	0	1	0	1	1	1	0	1	1	0	1	1	2	0	1	0	0	0	0	0	0	1	0	0	0	0	0	1	0	0	0	0	0
d__Bacteria;p__Firmicutes_C;c__Negativicutes;o__Selenomonadales_A	0	0	0	0	0	0	0	0	0	0	0	0	0	0	0	0	0	0	0	0	0	0	0	0	0	1	0	0	0	0	0	0	0	0	0	0	0	0	0	0	0	0	0	0	0	0	0	0	0
d__Bacteria;p__Firmicutes_C;c__Negativicutes;o__Sporomusales	0	0	0	0	0	1	0	0	0	2	0	0	0	2	0	0	0	0	0	0	0	1	0	2	0	0	0	2	0	4	3	0	0	0	2	2	0	0	0	0	0	0	0	1	0	0	0	0	0
d__Bacteria;p__Firmicutes_C;c__Negativicutes;o__Veillonellales	0	0	0	0	0	0	0	0	0	0	0	0	0	0	0	0	0	0	0	0	0	0	0	1	0	0	0	0	0	1	0	0	0	0	0	1	0	0	0	1	0	0	0	0	0	1	1	1	0
d__Bacteria;p__Firmicutes_C;c__Negativicutes;Unknown	1	0	1	1	0	0	0	0	0	0	1	2	0	1	0	2	0	0	0	1	0	1	1	1	0	0	2	1	1	0	2	0	0	0	1	1	1	0	0	0	0	0	0	1	0	0	0	0	0
d__Bacteria;p__Firmicutes_D;c__Dethiobacteria;o__Dethiobacterales	0	0	0	0	0	0	0	0	0	0	0	0	0	0	0	0	0	0	0	0	0	0	0	0	0	0	0	0	0	0	0	0	0	0	0	0	0	0	0	0	0	0	0	0	0	0	0	0	0
d__Bacteria;p__Firmicutes_D;c__Dethiobacteria;o__DTU022	0	0	0	0	0	0	0	0	0	0	0	0	0	0	1	0	1	0	0	0	0	0	0	0	0	1	0	0	0	0	0	0	0	0	1	0	0	0	0	1	0	0	0	0	0	0	0	0	0
d__Bacteria;p__Firmicutes_D;c__Dethiobacteria;o__SKNC01	0	0	0	0	0	0	0	0	0	0	0	0	0	0	0	0	0	0	0	0	0	0	0	0	0	0	0	0	0	0	0	0	0	0	0	0	0	0	0	0	0	0	0	0	0	0	0	0	0
d__Bacteria;p__Firmicutes_D;c__Dethiobacteria;Unknown	0	0	0	0	0	0	0	0	0	0	0	0	0	0	0	0	0	0	0	0	0	0	0	0	0	0	0	0	0	0	0	0	0	0	0	0	0	0	0	0	0	0	0	0	0	0	0	0	0
d__Bacteria;p__Firmicutes_D;c__Proteinivoracia;o__Proteinivoracales	0	0	1	0	0	0	0	0	0	0	0	0	0	0	0	0	0	0	0	0	0	0	0	0	0	0	0	0	0	0	0	0	0	0	0	0	0	0	0	0	0	0	0	0	0	0	0	0	0
d__Bacteria;p__Firmicutes_D;c__Proteinivoracia;o__UBA4975	0	0	0	0	0	0	0	0	0	0	0	0	0	1	0	0	0	0	0	0	0	0	1	0	0	0	0	0	0	0	0	0	0	0	0	0	0	0	0	0	0	0	0	0	0	0	0	0	0
d__Bacteria;p__Firmicutes_D;c__Proteinivoracia;Unknown	0	0	0	0	0	0	0	0	0	0	0	0	0	0	0	0	0	0	0	0	0	0	0	0	0	0	0	0	0	0	0	0	0	0	0	0	0	1	0	0	0	0	0	0	0	0	0	0	0
d__Bacteria;p__Firmicutes_D;c__UBA994;o__UBA994	0	0	0	0	0	0	0	0	0	0	1	0	0	0	0	0	0	0	0	0	0	0	0	0	0	0	0	0	0	0	0	0	0	0	0	0	0	0	0	0	0	0	0	0	0	0	0	0	0
d__Bacteria;p__Firmicutes_D;c__UBA994;Unknown	2	0	0	0	0	1	0	0	0	0	0	0	0	0	0	0	0	0	0	0	0	0	0	0	0	0	0	0	0	0	0	0	0	0	0	0	0	0	0	0	0	0	0	0	0	0	0	0	0
d__Bacteria;p__Firmicutes_D;Unknown;Unknown	0	0	0	0	0	0	0	0	0	0	0	0	0	0	0	0	0	0	0	0	0	0	0	0	0	0	0	0	0	0	0	0	0	0	0	0	0	0	0	0	0	0	0	0	0	0	0	0	0
d__Bacteria;p__Firmicutes_E;c__DTU015;o__D8A-2	0	0	0	0	0	0	0	0	0	0	0	0	0	0	0	0	0	0	0	0	0	0	0	0	0	0	0	0	0	0	0	0	0	0	0	0	0	0	0	0	0	0	0	0	0	0	0	0	0
d__Bacteria;p__Firmicutes_E;c__DTU015;o__UBA8153	0	0	0	0	0	0	0	0	0	0	0	0	0	0	0	0	0	0	0	0	0	0	0	0	0	0	0	0	0	0	0	0	0	0	0	0	0	0	0	0	1	0	0	0	0	0	0	0	0
d__Bacteria;p__Firmicutes_E;c__DTU015;o__UBA9673	0	0	0	0	0	0	0	0	0	0	0	0	0	0	0	0	0	0	0	0	0	0	0	0	0	0	0	0	0	0	0	0	0	0	0	0	0	0	0	0	0	0	0	0	0	0	0	0	0
d__Bacteria;p__Firmicutes_E;c__DTU015;Unknown	0	0	1	0	0	0	0	0	0	0	0	0	0	0	0	0	1	0	0	1	2	0	0	0	0	0	0	0	0	1	0	0	0	0	0	0	0	0	0	0	0	0	0	1	0	1	0	0	0
d__Bacteria;p__Firmicutes_E;c__SLMV01;o__SLMV01	0	0	0	0	0	0	0	0	0	0	0	0	0	0	0	0	0	0	0	0	0	0	0	1	0	0	0	0	0	0	0	0	1	0	0	0	0	0	0	0	0	0	0	0	0	0	0	0	0
d__Bacteria;p__Firmicutes_E;c__Sulfobacillia;o__Sulfobacillales	0	0	0	0	0	0	0	1	0	0	0	0	0	0	0	0	0	1	0	0	0	0	0	0	0	1	0	0	0	0	0	0	1	0	0	0	0	0	0	0	0	0	0	0	0	0	0	0	0
d__Bacteria;p__Firmicutes_E;c__Symbiobacteriia;o__Symbiobacteriales	0	0	0	0	0	0	0	0	0	0	0	0	0	0	1	0	0	0	0	0	0	0	0	0	0	0	0	0	0	0	0	0	0	0	0	0	0	0	0	1	0	0	0	0	0	0	0	0	0
d__Bacteria;p__Firmicutes_E;c__Thermaerobacteria;o__Thermaerobacterales	0	0	0	0	0	0	0	0	0	0	0	0	0	0	0	0	0	0	0	0	0	0	0	0	0	0	0	0	0	0	0	0	0	0	0	0	0	0	0	0	0	0	0	0	0	0	0	0	0
d__Bacteria;p__Firmicutes_E;c__UBA3569;Unknown	0	0	0	0	0	0	0	0	0	0	0	0	0	0	0	0	0	0	0	0	0	0	0	1	0	0	0	0	0	0	0	0	0	0	0	1	0	0	0	0	0	0	0	0	0	0	1	0	0
d__Bacteria;p__Firmicutes_E;Unknown;Unknown	0	0	0	1	0	1	0	0	1	1	1	0	0	1	0	0	0	0	0	0	0	0	1	1	0	0	0	1	0	1	1	0	0	1	0	0	1	0	0	0	0	1	0	0	0	0	0	0	0
d__Bacteria;p__Firmicutes_F;c__Halanaerobiia;o__B1SED10-174	0	0	0	0	0	0	0	0	0	0	0	0	0	0	0	0	0	0	0	0	0	0	0	0	0	0	0	0	0	0	0	0	0	0	0	0	0	0	0	0	0	0	0	0	0	0	0	0	0
d__Bacteria;p__Firmicutes_F;c__Halanaerobiia;o__Halanaerobiales	0	0	0	0	0	0	0	0	0	0	0	0	0	0	0	0	0	0	0	0	0	0	0	0	0	0	0	0	0	0	0	0	0	0	0	0	0	0	0	0	0	0	0	0	0	0	0	0	0
d__Bacteria;p__Firmicutes_F;c__Halanaerobiia;o__Halobacteroidales	0	0	0	0	0	0	0	0	0	0	0	0	0	0	0	0	0	0	0	0	0	0	0	0	0	0	0	1	0	1	0	0	0	0	0	0	0	0	0	0	0	0	0	0	0	0	0	0	0
d__Bacteria;p__Firmicutes_F;c__Halanaerobiia;Unknown	0	0	0	0	0	0	0	0	0	0	0	0	0	0	0	0	0	0	0	0	0	0	0	0	0	0	0	0	0	0	0	0	0	0	0	0	0	0	0	0	0	0	0	0	0	0	0	0	0
d__Bacteria;p__Firmicutes_G;c__DTU065;o__DTU065	1	0	0	0	0	0	0	0	1	0	0	0	0	0	1	0	0	0	0	1	1	0	0	2	0	1	1	0	0	0	2	0	0	0	0	0	1	2	0	0	0	0	0	0	1	0	0	2	0
d__Bacteria;p__Firmicutes_G;c__DTU084;o__DTU084	3	0	1	0	0	0	0	0	0	0	1	0	0	2	0	1	0	0	1	0	0	1	4	1	0	3	0	1	1	1	0	0	0	1	0	0	0	0	1	0	2	1	0	0	0	0	1	0	0
d__Bacteria;p__Firmicutes_G;c__Limnochordia;o__DTU010	1	1	0	0	0	0	0	0	0	0	0	0	2	2	0	1	1	0	1	1	1	0	0	5	2	0	1	3	0	0	0	0	2	1	0	1	3	1	0	0	3	1	0	1	3	2	0	1	1
d__Bacteria;p__Firmicutes_G;c__Limnochordia;o__DTU080	0	0	0	0	0	0	0	0	0	0	0	0	0	0	0	0	0	1	0	0	0	0	0	0	0	0	0	0	0	0	0	0	0	0	0	0	0	0	0	0	0	0	0	0	0	0	0	0	0
d__Bacteria;p__Firmicutes_G;c__Limnochordia;o__Limnochordales	0	1	0	0	0	0	0	0	0	0	0	1	0	0	1	0	0	0	0	0	1	1	0	2	1	1	0	1	0	1	0	0	0	0	1	1	2	0	0	1	0	0	0	0	0	0	0	0	0
d__Bacteria;p__Firmicutes_G;c__Limnochordia;Unknown	0	0	2	1	0	1	0	0	0	0	0	0	0	0	0	0	0	0	0	1	0	1	1	2	0	1	1	0	0	0	1	2	1	0	0	0	0	0	0	0	1	0	0	0	0	0	0	0	0
d__Bacteria;p__Firmicutes_G;c__SHA-98;o__DTUO25	0	0	0	0	0	0	0	0	0	0	0	0	0	0	0	0	0	0	0	0	0	0	0	0	0	0	0	0	0	0	0	0	0	0	0	0	0	0	0	0	0	0	0	0	0	1	0	0	0
d__Bacteria;p__Firmicutes_G;c__SHA-98;o__UBA4971	0	0	0	0	0	0	0	0	0	0	0	0	0	0	1	0	0	0	0	0	0	0	0	0	1	0	0	0	1	0	0	0	0	0	0	0	0	0	0	0	0	0	0	0	0	0	0	0	0
d__Bacteria;p__Firmicutes_G;c__SHA-98;Unknown	0	0	0	0	0	0	0	0	0	0	0	0	0	0	0	0	0	0	0	0	1	0	0	0	0	0	0	0	0	0	0	0	0	0	0	0	0	0	0	1	0	0	0	0	0	0	0	0	0
d__Bacteria;p__Firmicutes_G;c__UBA4882;o__UBA10575	0	0	1	0	0	0	0	0	0	0	1	0	0	0	0	0	0	1	0	0	0	0	0	1	0	0	0	0	0	0	0	0	0	0	0	0	0	0	0	0	0	0	0	0	0	0	0	0	0
d__Bacteria;p__Firmicutes_G;c__UBA4882;o__UBA8346	0	0	0	0	0	0	0	0	0	0	0	0	0	0	0	0	0	0	0	0	0	0	0	0	0	0	0	0	0	0	0	0	0	0	0	0	0	0	0	0	0	0	0	0	0	0	0	0	0
d__Bacteria;p__Firmicutes_G;c__UBA4882;Unknown	1	0	0	0	1	1	0	0	0	0	0	0	0	0	0	0	0	0	0	1	0	0	0	0	0	1	0	0	0	0	0	0	0	0	0	0	0	0	0	0	0	0	0	0	0	0	0	0	0
d__Bacteria;p__Firmicutes_G;Unknown;Unknown	0	1	5	2	0	2	3	1	1	3	3	4	0	6	1	3	1	1	3	3	2	1	1	7	3	3	3	1	0	3	1	1	3	1	2	3	3	2	3	1	2	2	0	2	1	0	6	0	4
d__Bacteria;p__Firmicutes;c__Alicyclobacillia;o__Alicyclobacillales	0	0	1	0	0	0	0	0	0	0	0	0	1	0	0	0	0	0	0	1	0	0	0	1	0	0	0	0	0	1	0	1	0	0	0	0	1	0	0	0	0	0	0	0	0	0	0	0	0
d__Bacteria;p__Firmicutes;c__Alicyclobacillia;o__Tumebacillales	0	0	0	0	0	0	1	0	0	0	0	0	0	0	0	0	0	1	0	0	0	0	0	0	0	0	0	0	0	0	0	0	0	0	0	0	0	0	0	0	0	0	0	0	0	0	0	0	0
d__Bacteria;p__Firmicutes;c__Alicyclobacillia;Unknown	0	0	0	0	0	0	0	0	0	0	0	0	0	0	0	0	0	0	0	0	0	0	0	0	0	0	0	0	0	0	0	0	0	0	0	0	0	0	0	0	0	0	0	0	0	0	0	0	0
d__Bacteria;p__Firmicutes;c__Bacilli;o__Acholeplasmatales	0	0	0	0	0	0	0	0	0	0	0	1	0	0	0	0	0	0	0	0	0	0	0	2	0	0	0	0	1	1	0	0	0	0	1	0	1	0	0	0	0	0	0	1	0	0	1	0	1
d__Bacteria;p__Firmicutes;c__Bacilli;o__Aneurinibacillales	0	0	0	0	0	0	0	0	0	0	0	0	1	0	0	0	0	0	0	0	0	0	1	4	0	0	0	0	0	0	0	0	3	0	0	0	0	1	0	1	0	0	0	1	0	0	0	0	0
d__Bacteria;p__Firmicutes;c__Bacilli;o__Bacillales	0	0	1	1	0	0	0	2	0	1	2	0	1	4	4	0	2	1	1	3	2	3	0	2	0	1	1	1	1	2	4	0	1	1	3	4	3	3	0	1	1	0	0	1	2	1	3	4	0
d__Bacteria;p__Firmicutes;c__Bacilli;o__Bacillales_F	0	0	0	0	0	0	0	0	0	0	0	0	0	0	0	0	0	0	0	0	0	0	0	0	0	0	0	0	0	0	0	0	0	0	0	0	0	0	0	0	0	0	0	0	0	0	0	0	0
d__Bacteria;p__Firmicutes;c__Bacilli;o__Brevibacillales	0	0	0	0	0	0	0	0	0	0	0	0	0	0	0	0	1	0	0	0	0	0	0	0	0	0	1	0	0	0	0	0	0	0	0	0	0	0	0	0	0	0	0	0	0	0	0	0	0
d__Bacteria;p__Firmicutes;c__Bacilli;o__Caldalkalibacillales	0	0	0	0	0	0	0	0	0	0	0	0	0	0	0	0	0	0	0	0	0	0	0	0	0	0	0	0	0	0	0	0	0	0	0	0	0	0	0	0	0	0	0	0	0	0	0	0	0
d__Bacteria;p__Firmicutes;c__Bacilli;o__Erysipelotrichales	0	1	0	1	0	0	1	2	0	0	0	1	0	1	1	1	0	0	0	2	1	0	4	7	2	0	0	0	0	1	1	0	0	0	0	0	0	1	0	0	2	1	1	0	1	0	1	1	0
d__Bacteria;p__Firmicutes;c__Bacilli;o__Exiguobacterales	0	0	0	0	0	0	0	0	0	0	0	2	0	0	0	0	0	0	0	0	0	0	0	0	0	0	0	0	1	0	0	0	0	0	0	0	0	0	0	0	0	0	1	0	0	0	0	0	0
d__Bacteria;p__Firmicutes;c__Bacilli;o__Haloplasmatales	1	1	0	1	0	1	1	1	0	0	1	1	1	1	2	0	0	2	0	0	1	1	0	2	0	4	0	2	0	2	1	1	0	0	1	0	2	2	2	0	0	0	1	2	0	0	1	0	0
d__Bacteria;p__Firmicutes;c__Bacilli;o__Izemoplasmatales	0	0	1	0	0	0	0	0	0	0	0	1	0	0	0	0	1	1	1	0	0	0	0	0	0	0	0	0	0	0	1	0	0	0	0	0	0	0	0	0	0	0	0	0	0	1	0	0	1
d__Bacteria;p__Firmicutes;c__Bacilli;o__Lactobacillales	0	0	0	0	0	0	0	0	0	1	1	1	0	0	0	0	0	1	1	0	0	0	1	2	0	1	1	0	1	0	1	0	2	0	0	0	0	0	0	0	0	0	0	0	0	0	1	0	0
d__Bacteria;p__Firmicutes;c__Bacilli;o__ML615J-28	0	0	0	0	0	0	0	0	0	0	0	1	0	0	0	0	0	0	0	0	0	0	0	0	0	0	0	0	0	0	0	0	0	0	0	0	0	0	0	0	0	0	0	0	0	0	0	0	0
d__Bacteria;p__Firmicutes;c__Bacilli;o__Mycoplasmatales	12	4	17	3	0	1	1	1	3	10	7	5	5	13	8	3	4	4	0	5	3	6	3	12	2	18	10	4	9	6	8	2	2	3	8	4	5	2	6	3	3	5	3	10	3	0	8	1	6
d__Bacteria;p__Firmicutes;c__Bacilli;o__Paenibacillales	2	0	0	1	0	1	0	3	0	0	0	0	1	0	0	0	1	0	0	2	1	0	0	2	0	0	3	0	0	0	1	1	0	0	2	2	0	0	2	1	0	0	0	0	0	1	1	2	0
d__Bacteria;p__Firmicutes;c__Bacilli;o__RF39	0	0	0	0	0	1	0	0	0	0	0	0	1	0	0	0	0	0	0	0	0	0	1	0	0	0	0	0	0	1	1	1	0	0	0	0	0	1	0	0	1	0	0	0	0	0	0	1	0
d__Bacteria;p__Firmicutes;c__Bacilli;o__RFN20	0	0	0	0	0	0	0	0	0	0	0	1	0	0	0	0	0	0	0	0	0	0	0	2	1	0	0	0	0	0	0	0	0	0	0	0	0	0	0	0	0	0	0	0	0	0	0	0	0
d__Bacteria;p__Firmicutes;c__Bacilli;o__Staphylococcales	0	0	0	0	0	0	0	0	0	1	0	0	0	1	0	1	0	0	0	0	0	0	0	0	0	0	0	0	1	0	1	0	0	0	0	0	0	0	0	0	0	0	0	0	0	0	0	0	0
d__Bacteria;p__Firmicutes;c__Bacilli;o__Tepidibacillales	0	0	0	0	0	0	0	0	0	0	0	0	0	0	0	0	0	0	0	0	0	0	0	0	0	0	0	0	0	0	0	0	0	0	0	0	0	0	0	0	0	0	0	0	0	0	0	0	0
d__Bacteria;p__Firmicutes;c__Bacilli;o__Thermicanales	0	0	0	1	0	0	0	0	0	0	0	0	1	0	0	0	0	0	0	0	1	0	0	0	0	0	0	1	0	0	0	0	0	0	0	0	0	0	0	0	0	0	0	0	0	0	0	0	0
d__Bacteria;p__Firmicutes;c__Bacilli;o__Thermoactinomycetales	1	0	1	0	0	1	0	0	0	0	0	0	0	0	0	0	0	0	1	0	0	1	0	0	0	0	0	2	1	0	1	1	0	0	0	0	0	0	0	0	0	0	0	0	0	0	2	0	0
d__Bacteria;p__Firmicutes;c__Bacilli;Unknown	1	0	0	0	0	0	0	0	0	0	1	2	1	2	0	0	0	0	0	2	1	0	0	1	0	1	0	0	0	1	1	0	0	0	0	1	0	0	2	0	0	1	0	0	0	1	0	1	0
d__Bacteria;p__Firmicutes;Unknown;Unknown	0	0	2	1	0	0	0	0	0	0	1	0	0	0	0	0	0	0	0	0	0	0	0	3	0	0	0	0	1	1	1	0	0	0	0	0	0	0	0	0	0	0	0	0	0	0	1	0	0
d__Bacteria;p__Fusobacteriota;c__Fusobacteriia;o__Fusobacteriales	0	0	0	0	0	0	0	0	0	0	0	0	0	0	0	0	0	0	0	0	0	0	0	0	0	0	0	0	0	0	0	0	0	0	0	0	0	0	0	0	0	0	0	0	0	0	0	0	0
d__Bacteria;p__Fusobacteriota;c__Fusobacteriia;Unknown	0	0	0	0	0	0	0	0	0	0	0	0	0	0	0	0	0	0	0	0	0	0	1	0	0	0	0	0	0	1	0	0	0	0	0	0	0	0	1	0	0	0	0	0	0	0	0	0	0
d__Bacteria;p__Gemmatimonadota;c__Gemmatimonadetes;o__Gemmatimonadales	446	1077	600	766	1135	1249	1007	799	561	854	464	717	274	192	430	700	235	291	693	295	418	386	514	2818	681	273	704	879	503	445	280	443	492	522	503	560	447	611	535	712	552	759	907	334	714	677	290	454	542
d__Bacteria;p__Gemmatimonadota;c__Gemmatimonadetes;o__SG8-23	1	0	3	3	0	2	2	1	0	1	2	4	2	1	2	5	2	1	1	0	2	0	2	15	3	5	3	3	4	3	4	2	3	2	4	6	5	4	4	0	2	2	1	1	0	1	2	3	2
d__Bacteria;p__Gemmatimonadota;c__Gemmatimonadetes;Unknown	1	2	7	5	2	1	2	4	3	3	10	17	4	2	5	4	1	6	6	2	4	1	5	16	6	4	6	5	7	2	7	2	11	4	8	3	8	4	5	0	7	7	3	5	3	1	3	3	9
d__Bacteria;p__Gemmatimonadota;Unknown;Unknown	0	0	0	0	0	0	0	0	0	0	0	0	0	0	0	0	0	0	0	0	0	0	0	0	0	0	0	0	0	0	0	0	0	0	0	0	0	0	0	0	0	0	0	0	0	0	0	0	0
d__Bacteria;p__Goldbacteria;c__PGYV01;o__PGYV01	0	0	0	0	0	0	0	0	0	0	0	0	0	0	0	0	0	0	0	0	0	0	0	0	0	0	0	0	0	0	0	0	0	0	0	0	0	0	0	0	0	0	0	0	0	0	0	0	0
d__Bacteria;p__Hydrogenedentota;c__Hydrogenedentia;o__Hydrogenedentiales	0	0	0	0	0	0	0	0	0	0	0	0	0	0	0	0	0	1	0	0	1	0	0	1	0	0	0	0	1	0	0	0	0	0	0	0	1	1	0	0	1	0	0	0	1	0	0	0	0
d__Bacteria;p__Krumholzibacteriota;c__Krumholzibacteria;o__LZORAL124-64-63	0	0	0	0	0	0	0	0	0	0	0	0	0	0	0	0	0	0	0	0	0	0	0	0	0	0	0	0	0	0	0	0	0	0	0	0	0	0	0	0	0	0	0	0	0	0	0	0	0
d__Bacteria;p__Krumholzibacteriota;c__Krumholzibacteria;o__SSS58A	0	0	0	0	0	0	0	0	0	0	0	0	0	0	0	0	0	0	0	0	0	0	0	1	0	0	0	0	0	0	1	0	0	0	0	1	0	0	0	0	0	0	0	0	0	0	0	0	0
d__Bacteria;p__Krumholzibacteriota;c__Krumholzibacteria;Unknown	0	0	0	0	0	0	1	0	0	1	0	0	0	0	0	1	0	0	0	0	0	0	0	0	0	0	0	0	0	0	0	0	1	0	0	0	0	1	0	0	1	0	0	0	0	0	0	1	0
d__Bacteria;p__KSB1;c__UBA2214;o__CR04bin15	0	0	0	0	0	0	0	0	0	0	0	0	0	0	0	0	0	0	0	0	0	0	0	0	0	1	0	0	0	0	0	0	1	0	0	0	0	0	0	0	0	0	0	0	0	0	0	0	0
d__Bacteria;p__KSB1;c__UBA2214;o__JdFR-76	0	0	0	0	0	0	0	0	0	0	0	0	0	0	0	0	0	0	0	0	0	0	0	1	0	0	0	0	0	0	0	0	1	0	0	0	0	0	1	0	0	0	0	0	0	0	0	0	0
d__Bacteria;p__KSB1;c__UBA2214;o__UBA2214	0	0	0	0	0	0	0	0	0	0	0	0	0	0	0	0	0	0	0	0	0	0	0	0	0	1	0	0	0	0	0	0	0	0	0	1	0	0	0	0	0	0	0	0	0	0	0	0	0
d__Bacteria;p__KSB1;c__UBA2214;Unknown	0	0	0	0	0	0	0	0	0	0	1	0	0	0	1	0	0	0	0	0	0	0	0	1	0	0	0	0	0	0	0	0	0	0	0	0	0	0	0	0	0	0	0	0	0	0	0	0	0
d__Bacteria;p__Latescibacterota;c__Latescibacteria_A;Unknown	0	0	0	0	0	0	0	0	0	0	0	0	0	0	0	0	0	0	0	0	0	0	0	0	0	0	0	0	0	0	0	0	0	0	0	0	0	0	0	0	0	0	0	0	0	0	0	0	0
d__Bacteria;p__Latescibacterota;c__UBA2968;o__UBA2968	0	0	0	0	0	0	0	0	0	0	0	0	0	0	0	0	0	0	0	0	0	0	0	0	0	0	0	0	0	0	0	0	0	0	0	0	0	0	0	0	0	0	0	0	0	0	0	0	0
d__Bacteria;p__Latescibacterota;c__UBA2968;o__UBA8231	0	0	0	0	0	0	0	0	0	0	0	0	0	0	0	0	0	0	0	0	0	0	0	0	0	0	0	0	0	0	0	0	0	0	0	0	0	0	0	0	0	0	0	0	0	0	0	0	0
d__Bacteria;p__Latescibacterota;c__UBA2968;Unknown	0	0	0	0	0	0	0	0	0	0	0	0	0	0	0	0	1	0	0	0	0	1	0	0	0	0	0	0	0	0	0	0	0	0	0	0	0	0	0	1	0	0	0	1	0	0	0	0	0
d__Bacteria;p__Latescibacterota;Unknown;Unknown	0	0	0	0	1	0	0	0	0	0	0	0	0	0	0	0	0	0	0	0	1	0	0	0	0	0	1	0	0	0	0	0	0	1	0	0	0	0	0	0	0	1	0	1	0	0	0	0	0
d__Bacteria;p__Lindowbacteria;c__T1Sed10-126;o__T1Sed10-126	0	0	0	0	0	0	0	0	0	0	0	0	0	0	0	0	0	0	0	0	0	0	0	0	0	0	0	0	0	0	0	0	0	0	0	0	0	0	0	0	0	0	0	0	0	0	0	0	0
d__Bacteria;p__Lindowbacteria;c__UBA8481;o__UBA8481	0	0	0	0	0	0	0	0	0	0	0	0	0	0	0	0	0	0	0	0	0	0	0	0	0	0	0	0	0	0	0	0	0	0	0	0	1	0	0	0	0	0	0	0	0	0	1	0	0
d__Bacteria;p__Lindowbacteria;Unknown;Unknown	0	0	2	1	0	0	0	0	0	0	1	1	0	0	0	0	0	1	0	2	0	2	0	5	0	0	0	0	0	1	1	0	0	0	2	0	0	0	0	0	0	0	0	0	1	0	0	0	2
d__Bacteria;p__Margulisbacteria;c__Marinamargulisbacteria;o__UBA817	0	0	0	0	1	0	0	0	0	0	0	0	0	0	0	0	0	0	0	0	0	0	0	0	0	0	0	0	0	0	0	0	0	0	0	0	0	0	0	0	0	0	0	0	0	0	0	0	0
d__Bacteria;p__Margulisbacteria;c__Marinamargulisbacteria;Unknown	0	0	0	0	0	0	0	0	0	0	0	0	0	0	0	0	0	0	0	0	0	1	0	0	0	0	0	0	0	0	0	0	0	0	0	0	0	0	0	0	0	0	0	0	0	0	0	0	0
d__Bacteria;p__Margulisbacteria;c__Riflemargulisbacteria;Unknown	0	0	0	0	0	0	0	0	0	0	0	0	0	0	0	0	0	0	0	0	0	0	0	0	0	0	1	0	0	0	0	0	0	0	0	0	0	0	0	0	0	0	0	0	0	0	0	0	1
d__Bacteria;p__Margulisbacteria;c__WOR-1;o__O2-12-FULL-45-9	0	0	0	0	0	0	0	0	0	0	0	0	0	0	0	0	0	0	0	1	1	0	0	0	0	0	0	0	1	0	1	0	1	0	0	0	0	0	0	0	0	0	0	0	0	0	1	0	1
d__Bacteria;p__Margulisbacteria;c__WOR-1;o__XYC2-FULL-46-14	0	0	0	0	0	0	0	0	0	0	0	0	0	0	0	0	0	0	0	0	0	0	0	0	0	0	0	0	0	0	0	0	0	0	0	0	0	0	0	0	0	0	0	0	0	0	0	0	0
d__Bacteria;p__Margulisbacteria;c__WOR-1;Unknown	0	0	0	0	0	0	0	0	0	0	0	0	0	0	0	0	0	0	0	0	0	0	0	1	0	1	0	0	0	0	0	0	0	0	0	0	0	0	0	0	0	0	0	0	0	0	0	1	0
d__Bacteria;p__Margulisbacteria;Unknown;Unknown	0	0	0	0	0	0	0	0	0	0	0	0	0	0	0	0	0	0	0	0	0	0	0	0	0	0	0	0	0	0	0	1	0	0	0	0	0	0	0	0	0	0	0	0	0	0	0	0	0
d__Bacteria;p__Marinisomatota;c__AB16;o__AB16	0	0	0	0	0	0	0	0	0	0	0	0	0	0	0	0	0	0	0	0	0	0	0	0	0	0	0	0	0	0	0	0	0	0	0	0	0	0	0	0	0	0	0	0	0	0	0	0	0
d__Bacteria;p__Marinisomatota;c__Marinisomatia;o__Marinisomatales	0	0	3	1	0	0	0	0	0	0	0	0	1	0	0	4	0	0	0	1	0	0	0	1	0	0	0	1	1	0	0	2	0	0	0	0	0	0	0	0	0	0	0	1	0	0	0	3	0
d__Bacteria;p__Marinisomatota;c__Marinisomatia;o__SCGC-AAA003-L08	0	0	0	0	0	0	0	1	0	0	0	0	0	0	0	0	0	0	0	0	0	0	0	1	0	0	0	0	0	0	0	0	0	0	0	0	0	0	0	0	0	0	0	0	0	0	0	0	0
d__Bacteria;p__Marinisomatota;c__Marinisomatia;Unknown	0	0	0	0	0	0	0	0	0	0	0	0	0	0	0	0	0	0	0	0	0	0	0	0	0	0	0	0	0	0	0	0	0	0	0	0	0	0	0	0	0	0	0	0	0	0	0	0	0
d__Bacteria;p__Marinisomatota;c__UBA2242;o__UBA2242	0	0	0	0	0	0	0	0	0	0	0	0	0	0	0	0	0	0	0	0	0	0	0	0	0	0	0	0	0	0	0	0	0	0	0	0	0	0	0	0	0	0	0	0	0	0	0	0	0
d__Bacteria;p__Marinisomatota;Unknown;Unknown	0	0	0	0	0	0	0	0	0	0	0	0	0	0	0	0	0	0	0	0	0	0	0	0	0	0	0	0	0	0	1	0	0	0	0	0	0	0	0	0	0	0	1	0	0	0	0	0	0
d__Bacteria;p__Methylomirabilota;c__Methylomirabilia;o__Methylomirabilales	0	1	0	0	0	0	0	0	0	0	0	0	1	0	0	0	0	0	0	0	0	0	1	1	0	0	1	2	0	1	2	0	0	0	0	0	0	0	0	1	0	0	0	0	0	0	1	1	0
d__Bacteria;p__Methylomirabilota;c__Methylomirabilia;o__Rokubacteriales	212	583	81	201	740	701	666	637	207	274	154	306	107	57	185	438	58	127	307	98	225	221	298	1644	427	79	265	564	228	104	51	152	165	219	200	435	179	358	259	475	258	415	469	88	501	527	58	247	395
d__Bacteria;p__Methylomirabilota;c__Methylomirabilia;Unknown	0	0	0	1	1	3	4	1	0	2	0	1	0	0	1	2	1	0	0	0	0	2	1	9	3	0	1	1	1	1	1	0	1	0	0	2	0	0	0	1	0	3	2	0	2	1	0	0	3
d__Bacteria;p__Moduliflexota;c__Moduliflexia;o__Moduliflexales	0	0	0	0	0	0	0	0	0	0	0	0	0	0	0	0	1	0	0	0	0	0	0	0	0	0	0	0	0	0	0	0	0	0	0	0	0	0	0	0	0	0	0	0	0	0	0	0	0
d__Bacteria;p__Myxococcota_A;c__UBA9160;o__SZUA-336	0	0	0	0	0	0	0	0	0	0	0	0	0	0	0	0	0	0	0	0	0	0	0	1	0	0	0	0	0	0	1	0	0	0	0	0	0	0	0	0	0	0	0	0	0	0	0	0	0
d__Bacteria;p__Myxococcota_A;c__UBA9160;o__UBA9160	0	10	0	7	3	9	6	10	1	1	4	4	3	1	0	7	1	0	0	0	0	2	2	16	4	3	1	10	1	1	0	0	5	1	0	12	0	3	0	2	2	2	6	1	0	9	0	0	3
d__Bacteria;p__Myxococcota_A;c__UBA9160;Unknown	0	0	0	1	0	0	0	0	0	0	0	0	0	0	0	0	0	0	0	0	0	0	0	1	0	0	0	0	0	1	0	0	0	0	0	0	0	0	0	0	0	0	0	0	0	0	0	0	0
d__Bacteria;p__Myxococcota_B;c__UBA6777;o__UBA6777	0	0	0	0	0	0	0	0	0	0	0	0	0	0	0	0	0	0	0	0	0	0	0	0	0	0	0	0	0	0	0	0	0	0	0	0	0	0	0	0	0	0	0	0	0	0	0	0	0
d__Bacteria;p__Myxococcota;c__Bradimonadia;o__Bradymonadales	0	0	0	0	0	1	0	0	0	0	0	0	0	0	0	0	0	0	1	1	0	0	0	0	0	1	0	0	1	0	0	0	0	0	0	0	0	0	0	0	0	0	1	1	0	0	0	0	0
d__Bacteria;p__Myxococcota;c__Bradimonadia;o__UBA7976	0	0	0	0	0	0	0	0	0	0	0	0	0	0	0	0	0	0	0	0	0	0	0	0	0	1	0	0	0	0	0	0	0	0	0	0	0	0	0	0	0	0	1	0	0	0	0	0	0
d__Bacteria;p__Myxococcota;c__Bradimonadia;Unknown	0	0	0	0	0	0	0	0	0	0	0	0	0	0	0	0	0	0	0	0	0	0	0	0	0	0	0	0	0	0	0	0	0	0	0	0	0	0	0	0	0	0	0	0	0	0	0	0	0
d__Bacteria;p__Myxococcota;c__Myxococcia;o__Myxococcales	126	98	115	186	104	111	103	118	74	128	66	81	17	88	51	70	103	66	94	97	101	133	97	285	46	122	84	119	76	122	150	86	150	13	151	65	191	85	123	114	90	34	26	203	57	51	142	163	101
d__Bacteria;p__Myxococcota;c__Myxococcia;Unknown	0	0	0	1	0	0	0	0	0	0	2	2	0	0	0	0	0	0	0	0	0	0	0	1	0	0	0	1	0	0	2	0	0	0	0	0	1	0	0	0	1	0	0	0	0	0	0	0	0
d__Bacteria;p__Myxococcota;c__Polyangia;o__Haliangiales	11	5	14	17	3	3	6	4	6	6	24	39	7	8	7	10	10	10	6	10	3	9	26	73	7	24	13	14	17	11	19	12	15	3	9	14	8	12	8	2	15	9	6	20	9	5	20	12	8
d__Bacteria;p__Myxococcota;c__Polyangia;o__HGW-17	0	0	0	0	0	0	0	0	0	0	0	0	0	0	0	0	0	0	0	0	0	0	0	0	0	0	0	0	0	1	1	0	0	0	0	0	0	0	0	0	0	0	0	0	0	0	0	1	0
d__Bacteria;p__Myxococcota;c__Polyangia;o__Nannocystales	0	0	0	0	0	0	0	0	0	0	1	2	1	0	0	0	0	0	0	0	0	0	0	3	0	0	0	0	0	0	0	0	0	0	0	0	0	0	0	0	0	0	0	0	0	0	0	0	1
d__Bacteria;p__Myxococcota;c__Polyangia;o__Palsa-1104	36	5	42	52	16	8	10	12	7	35	68	81	23	33	27	30	27	18	17	30	22	41	54	173	31	77	39	53	41	48	41	20	61	17	20	31	33	22	20	20	49	21	18	36	11	15	35	16	16
d__Bacteria;p__Myxococcota;c__Polyangia;o__Polyangiales	23	6	22	44	18	12	7	14	10	19	52	93	24	30	18	16	34	20	19	16	14	34	51	133	18	37	33	33	36	26	54	10	36	16	25	36	29	33	15	10	32	32	17	20	14	16	48	30	25
d__Bacteria;p__Myxococcota;c__Polyangia;Unknown	5	3	5	3	2	2	4	3	2	4	8	12	3	4	7	5	3	3	3	4	8	11	11	32	4	8	2	6	4	6	4	1	9	3	3	3	4	5	7	6	3	3	3	4	3	8	6	7	5
d__Bacteria;p__Myxococcota;c__UBA727;Unknown	0	1	1	0	0	0	0	0	1	0	1	0	0	0	0	0	0	0	0	1	0	0	0	0	0	0	0	0	0	0	0	0	1	0	0	0	0	0	0	0	0	0	0	0	0	0	0	2	0
d__Bacteria;p__Myxococcota;c__UBA796;o__UBA796	0	0	0	1	0	0	0	0	0	0	3	7	2	1	0	0	0	0	2	0	0	0	1	2	0	1	0	0	0	0	2	0	1	0	1	0	0	0	1	0	1	0	0	0	1	0	1	0	0
d__Bacteria;p__Myxococcota;c__UBA796;o__UBA9615	0	0	0	0	0	0	0	0	0	0	0	0	0	0	0	0	0	0	0	0	0	0	0	0	0	0	0	0	0	0	0	0	0	0	0	0	0	0	0	0	0	0	0	0	0	0	0	0	0
d__Bacteria;p__Myxococcota;c__UBA796;Unknown	0	0	0	0	0	0	0	0	0	0	1	2	0	0	0	0	0	0	0	0	0	0	0	0	0	0	0	0	1	0	1	0	0	0	0	0	0	0	0	0	0	0	0	0	0	0	0	0	0
d__Bacteria;p__Myxococcota;c__UBA9042;o__PHBI01	0	0	0	0	0	0	0	0	0	0	0	0	0	0	0	0	0	0	0	0	0	0	0	0	0	0	0	0	0	0	0	0	0	0	0	0	0	0	0	0	0	0	0	0	0	0	0	0	0
d__Bacteria;p__Myxococcota;c__UBA9042;o__UBA9042	0	0	0	0	0	0	0	0	0	0	0	0	0	0	0	0	0	0	0	0	0	0	0	1	0	0	0	0	0	0	0	0	0	0	0	0	1	0	1	0	0	0	0	0	0	0	0	0	0
d__Bacteria;p__Myxococcota;c__UBA9042;Unknown	0	0	0	0	0	0	0	0	0	0	0	1	0	0	0	0	0	1	0	0	0	0	0	1	0	0	0	0	0	0	1	0	0	0	0	0	0	0	0	0	0	0	0	0	0	0	0	0	0
d__Bacteria;p__Myxococcota;c__XYA12-FULL-58-9;o__XYA12-FULL-58-9	0	2	0	0	0	2	1	3	0	1	0	2	1	0	0	1	2	0	0	1	0	0	0	1	1	0	1	0	2	0	1	1	0	1	0	0	0	0	1	2	0	0	2	0	0	3	0	0	1
d__Bacteria;p__Myxococcota;Unknown;Unknown	1	1	2	0	1	1	0	0	0	1	0	3	1	2	0	1	0	0	2	0	1	1	4	7	1	2	1	0	1	3	1	1	0	0	1	2	0	1	1	0	2	0	1	1	1	2	0	1	0
d__Bacteria;p__Nitrospinota_A;c__UBA8248;o__UBA8248	0	0	0	0	0	0	0	0	0	0	0	0	0	0	0	0	0	0	0	0	0	0	0	0	0	0	0	0	0	0	0	0	0	0	0	0	0	0	0	0	0	0	0	0	0	0	0	0	0
d__Bacteria;p__Nitrospinota_A;Unknown;Unknown	0	0	0	2	0	1	0	0	0	1	0	1	0	0	0	0	0	1	0	0	0	0	0	2	0	0	0	0	0	0	0	1	0	0	0	0	0	0	0	0	0	0	0	0	0	0	0	0	1
d__Bacteria;p__Nitrospinota;c__Nitrospinia;o__Nitrospinales	0	0	0	0	0	0	0	0	0	0	0	0	0	0	0	0	0	0	0	0	0	0	2	0	0	0	0	1	0	0	0	0	0	1	0	0	0	2	0	0	0	0	0	1	0	0	0	0	0
d__Bacteria;p__Nitrospinota;c__UBA9942;o__UBA9942	0	0	0	0	0	0	0	0	0	0	0	0	0	0	0	0	0	0	0	0	0	1	0	0	0	0	0	0	0	0	0	0	0	0	0	0	0	0	0	0	0	0	0	0	0	0	0	0	0
d__Bacteria;p__Nitrospinota;Unknown;Unknown	0	0	0	0	0	0	0	0	0	0	0	0	1	0	0	0	0	0	0	0	0	0	0	0	0	0	0	0	0	0	0	0	0	0	0	0	0	0	0	0	0	0	0	0	0	0	0	0	0
d__Bacteria;p__Nitrospirota;c__Nitrospiria_A;o__HDB-SIOI813	0	0	0	0	0	0	0	0	0	0	0	0	0	0	0	0	0	0	0	0	0	0	0	0	0	0	0	0	0	0	0	0	0	0	0	0	0	0	0	0	0	0	0	0	0	0	0	0	0
d__Bacteria;p__Nitrospirota;c__Nitrospiria_A;Unknown	0	0	0	0	0	0	0	0	0	0	0	0	0	0	0	0	0	0	0	0	0	0	0	0	0	0	0	0	0	0	0	0	0	0	0	0	0	0	0	0	0	0	0	0	0	0	0	0	0
d__Bacteria;p__Nitrospirota;c__Nitrospiria;o__Nitrospirales	44	266	12	59	287	296	255	292	52	61	12	31	17	10	56	150	14	56	132	45	112	93	22	346	69	11	77	154	4	16	18	79	9	39	72	166	69	142	60	224	17	104	154	27	192	246	22	91	120
d__Bacteria;p__Nitrospirota;c__Nitrospiria;o__SBBL01	0	0	0	0	0	0	0	0	0	0	0	1	0	0	0	0	0	1	0	0	0	0	0	1	0	0	0	0	0	0	0	0	0	0	1	0	0	0	0	0	0	0	0	0	0	0	0	0	0
d__Bacteria;p__Nitrospirota;c__Nitrospiria;Unknown	0	0	1	0	0	0	0	0	0	0	0	1	0	0	0	0	0	0	0	0	1	0	2	0	0	0	0	0	1	0	0	0	0	0	0	0	1	0	0	0	0	0	0	0	0	1	0	0	0
d__Bacteria;p__Nitrospirota;c__Thermodesulfovibrionia;o__Thermodesulfovibrionales	0	0	1	0	0	0	1	0	0	0	0	2	0	1	0	0	0	1	3	0	0	0	0	6	1	1	0	1	1	0	0	0	0	1	0	0	0	0	1	0	2	0	1	1	1	1	1	0	0
d__Bacteria;p__Nitrospirota;c__Thermodesulfovibrionia;o__UBA6902	0	0	0	0	0	0	1	0	0	0	0	1	0	1	1	0	0	0	0	0	0	0	0	0	0	0	0	0	0	0	0	0	0	0	0	0	0	0	0	0	0	0	0	0	0	0	1	0	0
d__Bacteria;p__Nitrospirota;c__Thermodesulfovibrionia;Unknown	0	0	0	0	0	0	0	0	0	0	0	0	0	0	0	0	0	0	1	0	0	0	0	2	0	0	0	0	0	0	0	0	0	0	0	0	0	0	0	0	0	1	0	0	0	0	0	0	1
d__Bacteria;p__Nitrospirota;c__UBA9217;o__UBA9217	0	0	0	0	0	0	0	0	0	0	0	0	0	0	0	0	0	0	0	0	0	0	0	0	0	0	0	0	0	0	0	0	0	0	0	0	0	0	0	0	0	0	0	0	0	0	0	0	0
d__Bacteria;p__Nitrospirota;Unknown;Unknown	2	1	0	0	0	0	1	0	0	0	2	0	0	0	0	1	0	1	0	0	0	0	0	2	0	1	0	0	0	1	2	0	0	1	0	1	0	2	0	0	0	2	0	0	0	0	0	1	0
d__Bacteria;p__OLB16;c__OLB16;Unknown	0	0	0	0	0	0	0	0	0	0	1	0	0	0	0	0	0	0	0	0	0	1	0	0	0	0	0	0	0	0	0	0	0	0	0	0	1	0	1	0	1	0	0	0	0	0	0	0	0
d__Bacteria;p__Omnitrophota;c__4484-213;o__4484-213	0	0	0	0	0	0	0	0	0	0	0	0	0	0	0	0	0	0	0	0	0	0	0	0	0	0	0	0	0	0	0	0	0	0	0	0	0	0	0	0	0	0	0	0	0	0	0	0	0
d__Bacteria;p__Omnitrophota;c__Koll11;o__2-02-FULL-51-18	0	0	1	0	0	0	0	0	0	0	2	1	2	0	0	1	2	1	0	0	0	1	4	5	1	0	1	1	1	0	0	0	0	0	0	1	1	0	0	0	0	1	1	1	0	0	2	0	2
d__Bacteria;p__Omnitrophota;c__Koll11;o__4484-171	1	0	0	0	0	0	0	0	0	1	0	1	0	0	0	0	0	0	0	0	0	0	0	0	0	0	0	0	0	0	0	0	1	0	1	0	0	0	0	0	0	0	0	1	0	0	0	1	0
d__Bacteria;p__Omnitrophota;c__Koll11;o__GIF10	0	0	0	0	0	0	0	0	0	0	0	0	0	0	0	0	0	0	1	2	0	0	0	1	0	0	0	0	0	0	0	0	0	0	0	0	0	0	0	0	0	0	0	0	0	0	0	0	0
d__Bacteria;p__Omnitrophota;c__Koll11;o__UBA10015	1	0	1	0	1	1	2	0	1	1	3	6	3	1	0	1	2	2	2	1	0	2	11	20	1	2	0	1	2	3	5	0	2	1	4	1	5	2	4	0	4	2	3	1	4	5	4	1	3
d__Bacteria;p__Omnitrophota;c__Koll11;o__UBA10183	0	0	0	0	0	0	0	0	0	0	0	0	0	0	0	0	0	0	0	0	0	0	0	0	0	0	0	0	0	0	0	0	0	0	0	0	0	0	0	0	0	0	0	0	0	0	0	0	0
d__Bacteria;p__Omnitrophota;c__Koll11;o__UBA1560	0	0	0	0	0	0	0	0	0	0	0	0	0	0	0	0	0	0	0	0	0	0	0	0	0	0	0	0	0	0	1	0	0	0	0	0	0	0	0	0	0	0	0	0	0	0	0	0	0
d__Bacteria;p__Omnitrophota;c__Koll11;o__UBA1572	0	0	0	0	0	0	0	0	0	0	0	0	0	0	0	0	0	0	0	0	0	0	0	0	0	0	0	0	0	0	0	0	0	0	0	0	0	0	0	0	0	0	0	0	0	0	0	0	0
d__Bacteria;p__Omnitrophota;c__Koll11;o__UBA6215	0	0	0	0	0	0	0	0	0	0	0	0	0	0	0	0	0	0	0	0	0	0	0	0	0	0	0	0	0	0	0	0	0	0	0	0	0	0	0	0	0	0	0	0	0	0	0	0	0
d__Bacteria;p__Omnitrophota;c__Koll11;o__UBA9649	0	0	0	0	0	0	0	0	0	0	1	2	0	0	0	0	1	1	1	0	1	0	0	1	0	0	0	0	0	0	0	0	0	0	0	0	0	0	0	0	0	0	0	0	0	0	0	0	1
d__Bacteria;p__Omnitrophota;c__Koll11;Unknown	4	0	0	0	0	0	0	1	0	1	1	5	3	0	0	1	1	0	1	1	0	3	2	11	0	0	1	0	5	0	2	0	2	1	1	3	1	2	1	0	1	1	0	0	0	0	3	0	1
d__Bacteria;p__Omnitrophota;c__Omnitrophia;o__Omnitrophales	0	0	1	2	1	0	0	0	0	1	0	0	2	2	0	2	5	2	0	0	1	0	4	12	1	3	0	0	1	1	4	0	2	2	2	3	0	0	0	0	2	0	0	1	2	0	5	2	1
d__Bacteria;p__Omnitrophota;c__UBA8468;o__UBA8468	0	0	0	0	0	0	0	0	0	0	0	0	0	0	0	0	0	0	0	0	0	0	0	0	0	0	0	0	0	0	0	0	0	0	0	0	0	0	0	0	0	0	1	0	0	0	0	0	0
d__Bacteria;p__Omnitrophota;Unknown;Unknown	0	0	0	0	0	0	0	0	0	0	0	0	0	0	0	0	1	0	0	0	1	0	2	3	0	1	0	1	1	0	1	0	0	1	0	2	1	0	0	0	1	0	0	0	0	0	0	0	0
d__Bacteria;p__Patescibacteria;c__4484-211;o__4484-211	0	0	0	0	0	0	0	0	0	0	0	0	0	0	0	0	0	0	0	0	0	0	0	0	0	0	0	0	0	0	0	0	0	0	0	0	0	0	0	0	0	0	0	0	0	0	0	0	0
d__Bacteria;p__Patescibacteria;c__ABY1;o__BM507	2	0	1	0	0	0	0	0	0	0	0	2	0	0	0	0	0	0	0	0	1	0	0	1	1	0	1	1	1	1	0	0	0	0	0	0	0	0	0	1	0	0	0	0	0	0	2	0	0
d__Bacteria;p__Patescibacteria;c__ABY1;o__Buchananbacterales	0	0	0	0	0	0	0	0	0	0	1	1	0	0	0	0	0	0	0	0	0	0	0	0	0	0	0	0	1	0	0	0	0	0	0	0	0	1	0	0	0	0	0	0	0	0	1	0	0
d__Bacteria;p__Patescibacteria;c__ABY1;o__GWA2-46-9	0	0	0	0	0	0	0	0	0	0	0	0	0	0	0	0	0	0	0	0	0	0	1	0	1	0	0	0	0	0	0	0	0	0	0	0	0	0	0	0	0	0	0	0	0	0	0	0	0
d__Bacteria;p__Patescibacteria;c__ABY1;o__Magasanikbacterales	0	0	1	0	0	0	1	1	0	1	5	4	1	1	0	2	0	0	1	0	0	0	1	8	0	0	1	0	1	1	5	0	2	1	0	1	3	1	0	0	0	1	2	1	1	0	2	1	1
d__Bacteria;p__Patescibacteria;c__ABY1;o__SG8-24	0	1	1	0	0	1	4	1	2	1	5	8	1	1	1	0	1	0	2	1	0	4	6	9	4	3	3	3	2	0	3	0	5	0	2	1	0	0	1	5	0	0	3	1	0	3	4	3	3
d__Bacteria;p__Patescibacteria;c__ABY1;o__UBA10025	0	0	0	0	0	2	0	0	0	0	3	0	0	0	0	0	0	0	0	0	0	0	0	1	0	0	0	0	0	0	0	0	0	0	0	0	0	0	0	1	0	1	1	0	0	0	0	0	0
d__Bacteria;p__Patescibacteria;c__ABY1;o__UBA11705	0	0	0	0	0	0	0	0	0	0	0	1	0	0	0	0	0	0	0	0	0	0	0	0	0	0	0	0	0	0	0	0	0	0	0	0	0	0	0	0	0	0	0	0	0	0	0	0	0
d__Bacteria;p__Patescibacteria;c__ABY1;o__UBA1558	0	0	0	0	0	0	0	0	0	0	0	0	0	0	0	0	1	0	0	0	0	0	0	0	0	0	0	0	0	0	0	0	0	0	0	0	0	0	0	0	0	0	0	0	0	0	0	0	0
d__Bacteria;p__Patescibacteria;c__ABY1;o__UBA2169	0	0	0	0	0	0	0	0	0	0	0	0	0	0	0	0	0	0	0	0	0	0	0	0	0	0	0	0	0	0	0	0	0	0	0	0	0	0	0	0	0	0	1	0	0	0	0	0	0
d__Bacteria;p__Patescibacteria;c__ABY1;o__UBA2196	0	0	0	0	0	0	0	0	0	0	0	0	0	0	0	0	0	0	0	0	0	0	0	0	0	0	0	0	0	0	0	0	0	0	0	0	0	0	0	0	0	0	0	0	0	0	0	0	0
d__Bacteria;p__Patescibacteria;c__ABY1;o__UBA2591	0	0	0	0	0	0	0	0	0	0	0	0	0	0	0	0	0	0	0	0	0	0	0	0	0	0	0	0	0	0	0	0	0	0	0	0	0	0	0	0	0	0	0	0	0	0	0	0	0
d__Bacteria;p__Patescibacteria;c__ABY1;o__UBA9570	0	0	0	0	0	0	0	0	0	0	0	0	0	0	0	0	0	0	0	0	0	0	0	0	0	0	0	0	0	0	0	0	0	0	0	0	0	0	0	0	0	0	0	0	0	0	0	0	0
d__Bacteria;p__Patescibacteria;c__ABY1;o__UBA9629	0	0	0	0	0	0	0	0	0	0	0	0	0	0	0	0	0	0	0	0	0	0	0	0	0	0	0	0	0	0	0	0	0	0	0	0	0	0	0	0	0	0	0	0	0	0	0	0	0
d__Bacteria;p__Patescibacteria;c__ABY1;o__Veblenbacterales	0	0	0	0	0	0	0	0	0	0	0	0	0	0	0	0	0	0	0	0	0	0	0	0	0	0	0	0	0	0	0	0	0	0	0	0	0	0	0	0	0	0	0	0	0	0	0	0	0
d__Bacteria;p__Patescibacteria;c__ABY1;Unknown	1	0	0	1	1	1	3	3	1	0	4	2	1	1	2	0	0	2	1	0	2	2	0	4	0	0	1	1	6	2	6	3	2	2	4	0	0	1	0	0	3	2	1	2	3	0	1	0	1
d__Bacteria;p__Patescibacteria;c__Andersenbacteria;o__UBA10190	0	0	0	0	0	0	0	0	0	0	1	2	0	0	0	0	0	0	0	0	1	0	0	5	0	0	0	0	0	0	0	0	0	0	0	0	0	0	0	0	0	0	0	0	0	0	1	0	1
d__Bacteria;p__Patescibacteria;c__CPR2;o__CPR2	0	0	0	0	0	0	0	0	0	0	0	0	0	0	0	0	0	0	0	0	0	0	0	0	0	0	0	0	0	0	0	0	0	0	0	0	0	0	0	0	0	0	0	0	0	0	0	0	0
d__Bacteria;p__Patescibacteria;c__CPR2;o__UBA1875	0	0	0	0	0	0	0	0	0	0	0	0	0	0	0	0	0	0	0	0	0	0	0	0	0	0	0	0	0	0	0	0	1	1	0	0	0	1	1	0	0	0	0	0	0	0	0	0	0
d__Bacteria;p__Patescibacteria;c__CPR2;Unknown	0	0	0	0	0	1	0	0	0	0	0	0	0	0	0	0	0	0	0	0	0	0	1	0	0	0	0	0	0	0	0	0	0	0	1	0	0	0	0	0	0	0	0	1	0	0	2	0	0
d__Bacteria;p__Patescibacteria;c__CPR3;o__CPR3	0	0	0	0	0	0	0	1	0	0	0	0	0	1	0	0	0	1	0	0	0	0	0	0	0	0	0	0	0	0	0	0	0	0	0	0	0	0	0	0	0	0	0	0	0	0	0	1	0
d__Bacteria;p__Patescibacteria;c__Dojkabacteria;o__B142	0	0	0	0	0	0	0	0	0	0	1	0	0	0	0	0	0	0	0	0	0	0	0	0	0	0	0	0	0	0	0	0	0	0	0	0	0	0	0	0	0	0	0	0	0	0	1	0	1
d__Bacteria;p__Patescibacteria;c__Dojkabacteria;o__SC72	0	0	0	0	0	0	0	0	0	0	0	1	1	0	0	0	0	0	0	0	0	0	1	1	0	0	1	0	0	0	1	0	1	0	0	1	0	0	0	0	0	0	1	0	1	1	0	0	0
d__Bacteria;p__Patescibacteria;c__Dojkabacteria;Unknown	0	0	0	0	0	0	0	0	0	0	0	0	0	0	0	0	0	0	0	0	0	0	0	0	0	0	0	0	0	0	0	0	0	0	0	0	0	0	0	0	0	0	0	0	0	0	0	0	0
d__Bacteria;p__Patescibacteria;c__Doudnabacteria;o__UBA920	0	3	1	1	3	1	0	0	1	7	12	9	3	6	3	0	5	4	2	3	4	4	7	27	3	3	5	2	9	4	10	0	2	2	1	2	8	9	2	0	5	5	2	6	1	1	16	7	3
d__Bacteria;p__Patescibacteria;c__Gracilibacteria;o__Absconditabacterales	0	0	0	0	0	0	0	0	0	0	0	0	0	0	0	0	0	0	0	0	0	0	0	0	0	0	0	0	0	0	0	0	0	0	0	0	0	0	0	0	0	0	0	0	0	0	0	0	0
d__Bacteria;p__Patescibacteria;c__Gracilibacteria;o__BD1-5	0	0	0	0	0	0	0	0	0	0	0	0	0	0	0	0	0	0	1	0	0	1	0	0	0	0	0	0	0	0	0	0	0	0	0	0	0	0	0	0	0	0	0	0	0	0	0	0	0
d__Bacteria;p__Patescibacteria;c__Gracilibacteria;o__Peribacterales	1	0	1	0	1	1	2	1	0	1	2	5	1	2	0	1	3	4	0	1	2	0	6	11	5	0	0	0	2	4	6	1	4	0	2	1	4	3	2	0	6	3	0	3	0	1	3	2	2
d__Bacteria;p__Patescibacteria;c__Gracilibacteria;o__UBA1369	8	7	15	7	10	7	9	7	10	10	8	10	4	7	4	5	0	6	6	7	5	4	4	20	4	7	11	10	8	5	4	7	2	4	9	9	7	6	7	4	7	4	13	9	3	6	1	9	9
d__Bacteria;p__Patescibacteria;c__Gracilibacteria;o__UBA4473	0	0	0	0	0	0	0	0	0	0	0	0	0	0	0	0	0	0	0	0	0	0	1	0	0	0	0	0	0	0	1	0	0	0	0	0	0	0	0	0	1	0	0	0	0	0	0	0	0
d__Bacteria;p__Patescibacteria;c__Gracilibacteria;o__UM-FILTER-43-11	0	0	0	0	0	0	0	0	0	0	0	0	0	0	0	0	0	0	0	0	0	0	0	0	0	0	0	0	0	0	0	0	0	0	0	0	0	0	0	0	0	0	0	0	0	0	1	0	0
d__Bacteria;p__Patescibacteria;c__Gracilibacteria;Unknown	1	0	0	0	0	0	0	1	0	0	0	0	0	1	2	0	0	0	0	0	0	0	0	3	0	0	0	0	0	0	3	1	1	0	1	1	0	0	0	0	0	0	0	1	0	0	1	0	0
d__Bacteria;p__Patescibacteria;c__Kazan-3B-28;o__Kazan-3B-28	0	0	0	0	0	0	0	0	0	0	0	0	0	0	0	0	0	0	0	0	0	0	0	0	0	0	0	0	0	0	0	0	0	0	0	0	0	0	0	0	0	0	0	0	0	0	0	0	0
d__Bacteria;p__Patescibacteria;c__Microgenomatia;o__2-02-FULL-39-11	0	0	0	0	0	0	0	0	0	0	0	0	0	0	0	0	1	0	0	0	0	0	0	0	0	0	0	0	1	0	0	0	0	0	0	0	1	0	0	0	0	0	1	0	0	0	0	0	0
d__Bacteria;p__Patescibacteria;c__Microgenomatia;o__Curtissbacterales	0	0	0	0	0	1	0	0	0	0	0	1	0	1	1	0	0	1	0	0	1	0	1	5	0	1	0	0	1	0	1	0	0	0	0	0	0	1	0	1	1	0	1	0	0	1	1	0	5
d__Bacteria;p__Patescibacteria;c__Microgenomatia;o__Daviesbacterales	4	1	2	3	0	0	1	1	0	7	7	6	3	2	1	2	5	3	0	2	1	5	7	8	2	2	0	5	2	2	3	2	5	4	0	2	7	4	6	2	5	3	1	3	2	0	8	3	0
d__Bacteria;p__Patescibacteria;c__Microgenomatia;o__GCA-001788215	0	2	2	0	1	0	0	1	0	0	0	0	0	1	0	2	1	0	0	3	0	0	0	2	0	0	0	1	1	1	4	0	0	1	1	1	1	2	0	0	0	0	1	0	1	0	2	0	2
d__Bacteria;p__Patescibacteria;c__Microgenomatia;o__GWA2-44-7	0	0	0	0	0	0	0	0	0	1	8	9	1	0	0	0	4	1	0	0	0	1	3	15	0	2	0	0	3	1	2	0	5	0	0	1	2	2	1	0	4	1	1	1	0	0	4	1	0
d__Bacteria;p__Patescibacteria;c__Microgenomatia;o__Levybacterales	10	1	2	16	2	4	2	2	2	11	13	17	5	8	3	2	7	7	5	5	6	10	28	56	6	6	4	4	12	3	21	5	11	5	11	6	7	8	3	4	10	6	5	6	0	3	17	4	8
d__Bacteria;p__Patescibacteria;c__Microgenomatia;o__Shapirobacterales	0	0	0	0	1	0	0	1	0	0	0	0	0	0	0	1	0	0	0	0	0	1	0	2	0	0	0	0	1	0	0	0	0	0	0	0	0	0	0	0	0	0	0	0	0	0	1	0	0
d__Bacteria;p__Patescibacteria;c__Microgenomatia;o__UBA10105	0	0	1	1	0	1	0	1	0	2	2	1	2	0	1	0	0	2	0	0	0	1	1	11	2	1	1	1	1	1	3	1	1	1	0	1	1	0	0	1	3	2	2	0	1	1	0	0	0
d__Bacteria;p__Patescibacteria;c__Microgenomatia;o__UBA1400	1	0	1	0	1	1	0	0	0	3	2	7	2	6	3	1	3	1	2	4	1	4	4	10	3	1	2	3	4	3	0	0	4	0	0	4	1	0	2	3	3	2	1	3	2	2	2	0	3
d__Bacteria;p__Patescibacteria;c__Microgenomatia;o__UBA1406	2	0	2	3	0	0	0	0	0	0	4	5	2	0	2	1	5	1	0	1	1	0	5	13	0	0	2	4	3	2	2	2	1	1	1	1	4	2	0	0	1	3	3	1	1	1	6	6	0
d__Bacteria;p__Patescibacteria;c__Microgenomatia;o__Woykebacterales	0	0	0	0	0	0	0	0	0	0	0	0	0	0	0	0	0	0	0	0	0	0	0	0	0	0	0	0	0	0	0	0	1	0	0	0	0	1	0	0	1	0	0	0	0	0	0	0	0
d__Bacteria;p__Patescibacteria;c__Microgenomatia;Unknown	0	0	0	1	0	0	1	1	1	1	2	4	2	1	1	0	3	2	0	3	3	1	4	7	1	1	1	1	6	1	3	2	5	0	2	1	3	2	2	2	0	2	0	0	2	1	1	1	0
d__Bacteria;p__Patescibacteria;c__Paceibacteria_A;o__Moranbacterales	0	0	0	0	0	0	0	0	0	0	0	1	1	0	0	0	0	0	0	0	0	0	0	1	0	0	0	0	0	0	0	0	0	0	0	0	0	0	0	0	0	0	0	0	0	0	0	1	0
d__Bacteria;p__Patescibacteria;c__Paceibacteria;o__2-02-FULL-40-12	1	0	0	0	1	0	0	0	0	0	4	5	0	1	0	1	3	2	2	0	1	1	2	19	6	0	0	2	3	1	3	0	4	1	0	1	4	3	2	0	2	6	2	0	0	1	4	2	2
d__Bacteria;p__Patescibacteria;c__Paceibacteria;o__GWC2-36-17	0	0	0	0	0	0	0	0	0	0	0	0	0	0	0	0	0	0	0	0	0	0	0	1	0	0	0	0	0	0	0	0	0	0	0	0	0	0	0	0	0	0	0	0	0	0	0	0	0
d__Bacteria;p__Patescibacteria;c__Paceibacteria;o__GWC2-36-17_A	0	0	0	0	0	0	0	0	0	0	0	0	0	0	0	0	0	0	0	0	0	0	0	0	0	0	0	0	0	0	0	0	0	0	0	0	0	0	0	0	0	0	0	0	0	0	0	0	0
d__Bacteria;p__Patescibacteria;c__Paceibacteria;o__Paceibacterales	0	2	1	1	2	2	1	3	0	0	7	1	2	0	0	1	3	5	1	2	3	3	6	25	5	1	1	2	3	4	7	2	6	2	2	1	5	4	1	1	5	3	3	3	2	3	4	4	4
d__Bacteria;p__Patescibacteria;c__Paceibacteria;o__Portnoybacterales	0	0	0	0	0	0	0	0	0	0	0	0	1	0	0	0	0	0	0	0	0	0	0	2	0	0	0	0	0	0	0	0	0	0	0	0	0	1	0	0	0	0	0	0	0	0	0	0	0
d__Bacteria;p__Patescibacteria;c__Paceibacteria;o__Ryanbacterales	0	0	0	0	0	0	0	1	0	0	0	0	0	0	0	0	0	0	0	0	0	0	0	0	0	0	1	0	0	0	0	0	0	0	0	0	0	0	0	0	1	0	0	0	0	0	0	0	0
d__Bacteria;p__Patescibacteria;c__Paceibacteria;o__Spechtbacterales	0	0	0	0	0	0	1	0	0	0	0	0	0	0	0	0	0	0	0	0	0	0	0	0	0	0	0	0	0	0	0	0	0	0	0	0	0	0	0	0	0	0	0	0	0	0	0	0	0
d__Bacteria;p__Patescibacteria;c__Paceibacteria;o__Sungbacterales	0	1	0	0	0	0	0	0	0	0	0	1	1	2	0	2	0	0	0	0	0	0	0	2	0	1	0	0	0	0	0	0	0	0	0	0	0	0	0	0	0	1	0	0	2	0	1	0	0
d__Bacteria;p__Patescibacteria;c__Paceibacteria;o__SW-4-49-11	0	0	0	0	0	0	0	0	0	0	0	0	0	0	0	0	0	0	0	0	0	0	0	0	0	0	0	0	0	0	0	0	0	0	0	0	0	0	0	0	0	0	0	0	0	0	0	0	0
d__Bacteria;p__Patescibacteria;c__Paceibacteria;o__Terrybacterales	0	0	0	0	0	0	0	0	0	0	0	0	0	0	0	0	0	0	0	0	0	0	0	0	0	1	0	0	0	0	0	0	0	0	0	0	0	0	0	0	0	0	0	0	0	0	0	0	0
d__Bacteria;p__Patescibacteria;c__Paceibacteria;o__UBA6257	2	3	2	3	1	1	1	1	0	3	3	9	0	1	0	2	4	5	2	3	3	1	11	20	3	5	2	3	6	2	4	1	3	2	1	0	6	6	2	1	4	6	5	2	5	2	5	3	4
d__Bacteria;p__Patescibacteria;c__Paceibacteria;o__UBA9983	7	3	12	13	3	4	5	2	2	6	27	41	11	12	8	10	31	26	13	14	8	11	42	115	15	19	13	11	39	8	46	6	28	15	12	6	24	20	6	9	40	16	8	13	9	4	46	24	17
d__Bacteria;p__Patescibacteria;c__Paceibacteria;o__WO2-41-13	0	0	0	0	0	0	0	0	0	0	0	0	0	0	0	0	0	1	0	0	0	0	1	1	0	0	0	0	0	0	0	0	0	0	0	1	1	1	0	1	0	2	0	0	0	0	0	0	0
d__Bacteria;p__Patescibacteria;c__Paceibacteria;Unknown	2	3	1	2	1	1	0	4	0	1	2	0	0	3	1	1	5	0	1	0	2	1	2	11	2	0	1	4	2	1	6	1	0	1	2	0	3	1	2	2	1	2	1	4	0	0	3	2	1
d__Bacteria;p__Patescibacteria;c__Saccharimonadia;o__Saccharimonadales	7	3	10	16	3	2	1	7	6	11	23	50	12	26	7	14	10	20	5	13	8	28	36	74	11	12	6	11	20	28	39	11	23	12	9	62	34	9	12	8	15	4	4	8	0	1	64	20	17
d__Bacteria;p__Patescibacteria;c__Saccharimonadia;o__UBA4664	0	1	1	3	0	0	0	1	0	4	3	5	2	2	4	2	2	0	0	1	0	2	2	9	1	4	3	2	2	6	4	0	4	1	2	8	4	0	2	4	1	1	3	3	2	2	5	6	2
d__Bacteria;p__Patescibacteria;c__Saccharimonadia;Unknown	0	0	0	0	0	1	0	0	0	0	0	0	0	1	0	0	0	1	1	0	0	0	0	0	1	0	0	0	0	0	2	1	1	0	0	0	1	1	2	2	1	0	0	0	0	0	1	0	0
d__Bacteria;p__Patescibacteria;c__UBA1384;o__GWA2-35-9	0	0	0	0	0	0	0	0	2	1	0	0	0	1	0	0	0	0	0	1	0	0	0	1	0	0	0	1	0	0	0	1	0	0	0	0	1	1	0	0	0	1	0	0	0	0	2	1	0
d__Bacteria;p__Patescibacteria;c__UBA1384;o__UBA12157	0	0	0	0	0	0	0	0	0	0	0	0	0	0	0	0	0	0	0	0	0	0	0	0	0	0	0	0	0	0	0	0	0	0	0	0	0	0	0	0	0	1	0	0	0	0	0	0	0
d__Bacteria;p__Patescibacteria;c__UBA1384;o__UBA1384	0	0	0	0	0	0	0	0	0	0	0	0	0	0	0	0	0	0	0	0	0	0	0	0	0	0	0	0	0	0	0	0	0	0	0	0	0	0	0	0	0	0	0	0	0	0	0	0	0
d__Bacteria;p__Patescibacteria;c__UBA1384;Unknown	0	0	0	0	0	0	0	0	1	1	0	0	0	0	0	0	0	0	0	0	0	0	0	1	0	0	0	0	0	0	0	0	0	0	0	0	1	0	0	0	0	0	0	0	0	0	0	0	0
d__Bacteria;p__Patescibacteria;c__WWE3;o__2-01-FULL-39-13	0	0	0	0	0	0	0	0	0	0	0	0	0	0	0	0	0	0	0	0	0	0	0	0	0	0	0	0	0	0	0	0	0	0	0	0	0	0	0	0	0	0	0	0	0	0	0	0	0
d__Bacteria;p__Patescibacteria;c__WWE3;o__UBA101185	1	0	0	2	0	0	0	0	1	1	0	1	0	0	0	0	1	0	0	0	0	0	0	4	1	0	0	0	0	0	5	0	0	0	0	0	4	1	0	0	0	0	0	0	0	1	0	0	0
d__Bacteria;p__Patescibacteria;c__WWE3;Unknown	0	0	0	0	0	0	0	1	0	0	0	0	0	0	0	0	0	0	0	0	0	2	0	0	0	0	0	0	0	0	0	0	0	0	0	0	0	0	0	0	0	0	0	0	0	0	0	0	0
d__Bacteria;p__Patescibacteria;Unknown;Unknown	2	1	7	5	1	2	1	4	7	3	7	4	3	3	2	4	3	1	6	8	4	6	4	10	3	2	2	3	3	4	7	2	5	1	2	5	2	1	4	3	5	3	3	5	2	2	5	7	2
d__Bacteria;p__Planctomycetota;c__Brocadiae;o__Brocadiales	0	0	0	0	0	0	0	0	0	0	0	0	0	0	0	0	0	0	0	0	0	0	1	0	0	0	1	0	0	0	1	0	0	0	1	0	1	0	0	0	0	0	0	1	1	1	0	0	0
d__Bacteria;p__Planctomycetota;c__Brocadiae;o__SM23-32	0	0	0	0	0	0	0	0	0	0	0	0	0	0	0	0	0	0	0	0	0	0	0	0	0	0	0	0	0	0	0	0	0	0	0	0	0	0	0	0	0	0	0	0	0	0	0	0	0
d__Bacteria;p__Planctomycetota;c__Brocadiae;Unknown	0	0	0	0	0	0	0	0	0	0	0	0	0	0	0	0	0	0	0	0	0	0	0	0	0	0	1	0	0	1	0	0	0	0	0	0	0	0	0	0	0	0	0	0	0	0	0	0	0
d__Bacteria;p__Planctomycetota;c__DG-23;Unknown	0	0	0	0	0	0	0	1	0	0	1	0	0	0	0	0	1	0	0	0	0	0	0	1	0	0	0	0	0	0	0	0	0	0	0	0	0	0	0	0	0	0	0	0	0	0	0	0	1
d__Bacteria;p__Planctomycetota;c__GCA-002687715;o__GCA-002687715	0	0	0	0	0	0	0	0	0	0	0	1	0	0	0	0	0	0	0	0	0	0	0	1	0	0	0	0	0	0	0	0	0	1	0	0	0	0	0	0	0	0	0	0	0	0	0	0	1
d__Bacteria;p__Planctomycetota;c__J058;Unknown	4	0	4	1	1	0	0	5	0	3	4	3	1	1	1	1	4	2	1	1	2	0	2	5	2	3	0	2	0	0	3	2	3	1	1	0	1	0	1	1	1	2	1	1	1	0	3	1	2
d__Bacteria;p__Planctomycetota;c__J132;Unknown	0	0	0	0	0	0	0	0	0	0	0	0	0	0	1	0	0	0	0	0	0	0	1	1	0	0	0	0	0	0	0	0	2	0	0	0	0	0	0	0	0	0	0	0	0	0	0	1	0
d__Bacteria;p__Planctomycetota;c__Phycisphaerae;o__Phycisphaerales	17	9	9	6	5	4	4	2	4	2	20	48	20	10	7	5	15	14	8	5	7	3	21	85	4	16	4	11	22	4	25	8	14	9	13	11	14	14	4	1	24	11	9	9	6	5	16	8	10
d__Bacteria;p__Planctomycetota;c__Phycisphaerae;o__Sedimentisphaerales	0	0	0	1	0	0	0	0	0	0	1	1	2	1	2	2	1	0	0	1	0	0	0	5	1	1	0	0	0	0	2	0	0	1	2	3	1	2	0	1	2	1	0	0	0	0	1	3	3
d__Bacteria;p__Planctomycetota;c__Phycisphaerae;o__SM23-33	0	0	1	3	1	0	0	2	0	0	4	5	1	1	5	2	1	1	1	1	1	3	5	7	1	2	1	3	5	4	0	0	2	1	3	1	3	1	2	0	4	0	1	1	0	1	3	3	1
d__Bacteria;p__Planctomycetota;c__Phycisphaerae;o__UBA1161	107	18	101	98	28	25	13	20	49	52	66	115	35	93	53	62	41	44	53	47	30	76	101	255	55	138	79	84	83	95	126	42	95	46	68	64	95	39	35	25	81	51	26	80	40	30	72	44	29
d__Bacteria;p__Planctomycetota;c__Phycisphaerae;o__UBA1845	2	0	0	2	1	4	3	3	1	0	7	6	0	2	1	4	5	4	5	2	1	0	7	32	3	5	1	2	4	0	12	0	6	0	5	5	1	8	2	2	8	7	5	2	4	7	4	2	6
d__Bacteria;p__Planctomycetota;c__Phycisphaerae;Unknown	24	5	42	41	9	9	8	7	16	27	29	64	16	61	24	22	32	14	18	24	13	34	41	119	24	64	34	40	43	29	55	13	45	12	34	41	28	17	9	8	31	12	10	24	14	12	28	31	18
d__Bacteria;p__Planctomycetota;c__Planctomycetes;o__Gemmatales	193	64	195	123	89	75	49	49	72	112	183	309	102	336	180	259	190	145	148	309	282	474	249	905	176	378	291	318	193	289	328	240	187	118	272	185	222	241	278	186	165	134	150	242	163	96	251	231	162
d__Bacteria;p__Planctomycetota;c__Planctomycetes;o__Isosphaerales	11	0	18	17	5	0	2	1	7	8	21	33	5	62	25	37	21	12	8	32	18	80	22	51	3	53	47	44	22	35	17	23	20	11	31	38	9	16	19	10	9	0	6	13	10	8	24	13	8
d__Bacteria;p__Planctomycetota;c__Planctomycetes;o__Pirellulales	39	13	53	34	19	15	8	15	7	33	72	131	41	38	24	48	38	37	33	29	26	29	71	239	33	81	44	47	63	55	78	33	47	31	47	49	54	44	24	22	46	26	33	30	26	16	60	32	33
d__Bacteria;p__Planctomycetota;c__Planctomycetes;o__Planctomycetales	2	1	6	6	2	2	1	3	1	0	19	32	11	8	6	9	14	12	8	7	7	7	14	54	6	10	5	5	13	14	19	7	21	8	7	9	10	9	6	4	8	9	7	11	7	6	14	8	7
d__Bacteria;p__Planctomycetota;c__Planctomycetes;Unknown	18	6	15	9	6	11	4	6	14	8	15	33	9	34	13	25	18	14	13	28	13	49	24	93	13	33	28	30	17	26	27	26	24	14	26	20	30	30	22	22	17	9	13	14	15	9	11	20	16
d__Bacteria;p__Planctomycetota;c__SZUA-567;o__SZUA-567	0	0	0	0	0	0	0	0	0	0	0	0	0	0	0	0	0	0	0	0	0	0	0	0	0	0	0	0	0	0	0	0	0	0	0	0	0	0	0	0	0	0	0	0	0	0	0	0	0
d__Bacteria;p__Planctomycetota;c__UBA11346;o__UBA11346	0	0	0	1	1	0	0	0	0	0	0	0	0	0	1	0	1	0	0	0	1	1	2	0	0	3	0	1	0	0	1	2	0	0	1	1	0	1	0	0	1	0	0	0	0	0	1	0	0
d__Bacteria;p__Planctomycetota;c__UBA11346;Unknown	0	0	0	0	0	0	0	0	0	0	0	0	0	1	0	0	0	0	0	0	0	0	0	0	0	1	0	0	0	1	0	0	0	0	0	0	0	0	0	0	0	0	0	0	0	0	1	0	0
d__Bacteria;p__Planctomycetota;c__UBA1135;o__UBA1135	3	3	2	4	1	0	2	2	0	0	16	11	5	2	0	1	3	3	1	1	0	1	12	33	3	2	0	2	1	3	9	0	5	7	1	4	4	2	0	0	5	2	7	2	1	8	1	2	2
d__Bacteria;p__Planctomycetota;c__UBA1135;o__UBA2386	1	1	2	1	1	1	0	2	0	0	6	7	3	0	0	0	1	0	0	2	3	0	3	5	1	3	1	1	4	0	0	1	1	0	1	3	0	0	2	1	0	1	0	0	0	1	1	2	1
d__Bacteria;p__Planctomycetota;c__UBA1135;Unknown	0	0	0	0	0	0	0	0	1	0	2	2	0	0	0	0	0	1	0	0	1	0	0	3	0	0	0	1	0	0	2	0	0	0	0	0	0	0	0	0	0	1	0	1	0	1	1	0	1
d__Bacteria;p__Planctomycetota;c__UBA8108;o__UBA1146	0	0	0	0	0	0	0	0	0	0	0	0	0	0	0	0	0	0	0	0	0	0	1	0	0	0	0	0	0	0	0	0	0	0	0	0	0	0	0	0	0	0	0	0	0	0	0	0	0
d__Bacteria;p__Planctomycetota;c__UBA8108;o__UBA8108	0	6	0	3	3	7	1	4	0	0	1	2	0	1	0	3	0	1	1	0	0	0	0	4	0	0	1	3	2	1	0	0	1	0	0	3	1	2	0	0	0	3	0	0	1	6	0	0	0
d__Bacteria;p__Planctomycetota;c__UBA8108;Unknown	0	4	0	0	0	0	0	0	0	0	0	1	0	0	0	0	0	0	0	0	0	0	1	0	0	0	0	0	0	0	1	0	1	0	0	1	0	0	0	0	0	0	0	0	0	1	2	0	0
d__Bacteria;p__Planctomycetota;Unknown;Unknown	11	8	13	11	5	5	5	1	4	12	30	45	17	16	18	22	15	11	12	15	12	27	34	110	16	22	25	23	20	26	31	9	25	16	20	21	23	18	19	11	31	29	18	20	20	15	27	22	25
d__Bacteria;p__Poribacteria;c__WGA-4E;o__WGA-4E	0	0	0	0	0	0	0	0	0	0	0	0	0	0	0	0	0	0	0	0	0	0	0	0	0	0	0	0	0	0	0	0	0	0	0	0	0	0	0	0	0	0	0	0	0	0	0	0	0
d__Bacteria;p__Poribacteria;c__WGA-4E;Unknown	0	2	0	0	0	0	0	0	0	0	0	1	0	0	0	1	1	0	0	0	0	0	0	0	0	0	0	0	0	0	0	0	0	0	0	0	0	0	0	0	0	0	0	0	0	0	0	0	0
d__Bacteria;p__Proteobacteria;c__Alphaproteobacteria;o__Acetobacterales	1	0	2	18	0	0	0	1	0	3	7	9	1	21	12	7	8	3	4	6	14	35	8	15	0	22	20	13	4	17	20	5	8	3	9	14	2	4	5	1	6	2	0	13	1	3	8	2	1
d__Bacteria;p__Proteobacteria;c__Alphaproteobacteria;o__ATCC43930	55	17	80	80	12	13	18	16	29	59	100	145	33	136	72	84	135	59	63	101	108	108	157	421	61	201	112	111	151	201	177	96	106	39	141	55	118	82	164	55	121	49	28	141	40	21	117	83	61
d__Bacteria;p__Proteobacteria;c__Alphaproteobacteria;o__Azospirillales	1	0	0	0	0	2	1	0	0	1	0	1	2	1	0	0	0	0	1	1	0	1	0	6	0	0	1	0	1	0	2	3	0	0	0	1	0	0	0	0	0	1	0	0	0	0	0	0	0
d__Bacteria;p__Proteobacteria;c__Alphaproteobacteria;o__Bin65	0	0	0	1	0	0	0	0	0	0	0	0	0	1	0	0	0	0	0	0	0	0	0	3	0	0	0	0	0	0	0	0	0	0	0	0	0	0	0	0	3	0	0	0	0	0	1	0	0
d__Bacteria;p__Proteobacteria;c__Alphaproteobacteria;o__Caedimonadales	0	0	0	0	0	0	0	1	0	1	1	1	0	1	0	0	0	0	1	0	0	0	2	4	0	1	1	0	0	0	0	0	2	1	0	0	2	0	1	0	1	1	0	1	0	0	1	0	0
d__Bacteria;p__Proteobacteria;c__Alphaproteobacteria;o__Caulobacterales	7	4	6	13	0	4	0	2	4	3	30	61	14	33	16	16	19	9	11	17	17	24	32	108	14	29	25	23	18	27	56	8	24	14	10	30	24	19	11	6	22	11	6	9	1	4	53	17	7
d__Bacteria;p__Proteobacteria;c__Alphaproteobacteria;o__Defluviicoccales	0	0	0	0	0	0	0	0	0	0	0	0	0	0	0	0	0	0	0	1	0	0	0	0	0	0	0	0	0	1	0	0	0	0	0	0	0	0	0	0	0	0	0	1	0	0	0	0	0
d__Bacteria;p__Proteobacteria;c__Alphaproteobacteria;o__Dongiales	1	0	2	9	2	0	0	2	2	0	5	5	2	3	0	4	2	3	2	0	1	0	10	16	6	2	1	2	2	3	1	1	1	2	3	3	1	2	3	2	2	2	4	0	1	2	4	2	3
d__Bacteria;p__Proteobacteria;c__Alphaproteobacteria;o__Elsterales	0	0	1	2	0	0	0	0	0	0	0	2	0	0	0	1	0	1	0	0	0	2	0	1	0	0	1	0	1	0	4	1	0	0	0	0	0	1	0	0	0	0	0	0	0	0	0	0	0
d__Bacteria;p__Proteobacteria;c__Alphaproteobacteria;o__Ferrovibrionales	0	0	0	0	0	0	0	0	0	0	0	2	1	0	0	0	0	0	0	0	0	0	0	0	0	0	0	0	0	0	0	0	1	0	0	0	0	0	0	0	0	0	0	0	0	0	0	0	0
d__Bacteria;p__Proteobacteria;c__Alphaproteobacteria;o__Geminicoccales	0	0	0	1	0	0	0	0	0	0	1	2	1	4	0	0	0	4	0	0	1	6	1	6	0	3	3	1	0	3	3	0	1	0	3	0	3	0	0	0	0	0	0	0	0	0	0	0	0
d__Bacteria;p__Proteobacteria;c__Alphaproteobacteria;o__HIMB59	0	0	0	0	0	0	0	0	0	0	1	0	0	0	0	0	0	0	0	0	0	0	0	0	0	0	0	0	2	0	0	0	0	0	0	0	0	0	0	0	0	0	0	0	0	0	0	0	0
d__Bacteria;p__Proteobacteria;c__Alphaproteobacteria;o__Holosporales	0	0	0	1	0	0	0	0	0	0	0	0	0	0	0	0	0	0	0	0	0	0	0	0	0	0	1	0	0	0	0	0	0	0	0	0	0	0	0	0	0	0	0	0	0	0	0	0	0
d__Bacteria;p__Proteobacteria;c__Alphaproteobacteria;o__Kiloniellales	0	0	1	0	0	0	0	0	0	0	0	0	0	1	0	0	0	0	1	0	0	0	0	1	0	0	1	1	0	0	0	0	0	0	0	1	0	0	0	1	0	0	0	0	1	0	0	0	0
d__Bacteria;p__Proteobacteria;c__Alphaproteobacteria;o__Micavibrionales	0	1	0	1	1	0	0	0	1	0	4	3	0	0	0	0	0	3	0	1	0	2	1	4	1	1	0	2	2	1	6	2	1	0	1	1	0	2	1	2	1	0	0	0	0	0	3	0	2
d__Bacteria;p__Proteobacteria;c__Alphaproteobacteria;o__Micavibrionales_A	0	0	0	0	0	0	0	0	0	0	0	0	1	0	1	0	2	1	0	1	1	0	0	1	0	1	0	0	0	0	0	0	0	0	0	0	0	0	1	0	0	0	0	0	0	0	0	0	0
d__Bacteria;p__Proteobacteria;c__Alphaproteobacteria;o__Oceanibaculales	0	0	0	0	0	0	0	0	0	0	0	0	0	0	0	0	0	0	0	0	0	0	0	0	0	0	0	0	0	0	0	0	0	0	0	0	0	0	0	0	0	0	0	0	0	0	0	0	0
d__Bacteria;p__Proteobacteria;c__Alphaproteobacteria;o__Paracaedibacterales	0	0	0	0	0	0	0	0	0	0	1	0	0	0	0	0	0	0	2	1	0	0	0	3	0	0	0	0	1	0	0	0	1	0	0	0	1	0	0	0	0	0	0	0	0	0	0	0	1
d__Bacteria;p__Proteobacteria;c__Alphaproteobacteria;o__Parvibaculales	0	0	0	0	0	0	0	0	0	0	0	0	0	0	0	0	2	1	0	0	1	0	0	2	0	0	0	0	1	0	2	0	0	0	0	0	0	0	0	0	0	1	1	0	0	0	0	0	1
d__Bacteria;p__Proteobacteria;c__Alphaproteobacteria;o__Pelagibacterales	0	0	0	0	0	0	0	0	0	0	0	0	0	2	0	0	0	0	0	0	0	0	0	2	0	1	0	0	1	1	1	0	0	0	0	0	0	0	0	0	0	0	0	0	0	0	0	1	1
d__Bacteria;p__Proteobacteria;c__Alphaproteobacteria;o__Puniceispirillales	0	0	0	0	0	0	0	0	1	0	1	3	0	0	0	0	0	0	0	0	0	0	1	2	0	0	0	0	1	0	0	0	0	0	0	0	0	1	0	0	0	0	0	0	0	0	1	0	0
d__Bacteria;p__Proteobacteria;c__Alphaproteobacteria;o__Reyranellales	6	0	8	14	3	4	3	1	4	3	34	68	10	17	12	7	18	12	8	12	23	17	26	104	17	28	17	13	35	20	19	19	17	12	13	13	7	12	21	11	20	11	4	20	10	4	37	11	7
d__Bacteria;p__Proteobacteria;c__Alphaproteobacteria;o__RF32	0	0	0	0	0	0	0	0	1	0	0	0	0	1	0	1	0	0	0	0	0	0	2	0	0	0	0	0	1	0	0	0	0	0	0	0	1	0	0	0	0	0	0	0	0	0	0	0	0
d__Bacteria;p__Proteobacteria;c__Alphaproteobacteria;o__Rhizobiales	278	103	326	333	105	92	119	107	235	307	340	692	210	519	324	373	364	253	281	479	378	558	455	1541	208	561	429	369	381	472	530	351	272	171	294	280	311	293	338	177	275	153	199	291	139	90	416	239	187
d__Bacteria;p__Proteobacteria;c__Alphaproteobacteria;o__Rhizobiales_B	0	0	0	0	0	0	0	0	0	0	0	1	0	1	0	0	0	1	0	1	2	0	0	1	0	0	0	0	0	1	0	2	0	0	0	0	1	0	0	0	0	0	0	0	1	0	1	0	0
d__Bacteria;p__Proteobacteria;c__Alphaproteobacteria;o__Rhodobacterales	1	0	1	0	0	0	0	0	0	1	1	1	0	2	1	0	0	1	0	1	0	1	0	3	0	0	1	0	1	0	1	0	2	1	1	0	0	1	1	0	0	0	0	0	0	0	0	1	0
d__Bacteria;p__Proteobacteria;c__Alphaproteobacteria;o__Rhodospirillales	3	1	0	8	0	1	0	0	3	3	8	6	1	5	1	2	1	8	2	4	2	2	4	17	5	6	4	6	5	1	5	3	5	2	2	5	1	1	2	1	1	0	3	3	2	2	6	3	3
d__Bacteria;p__Proteobacteria;c__Alphaproteobacteria;o__Rickettsiales	0	0	1	2	1	0	0	0	0	2	9	9	1	4	0	0	5	5	0	2	1	3	11	18	2	4	1	1	1	0	6	1	4	2	1	2	6	2	1	1	4	1	0	2	0	1	3	3	0
d__Bacteria;p__Proteobacteria;c__Alphaproteobacteria;o__Rs-D84	0	0	0	0	0	0	0	0	0	0	0	1	0	0	0	0	0	0	0	0	0	0	0	0	0	0	0	0	0	0	0	0	0	0	0	0	0	0	0	0	0	0	1	0	0	0	0	0	0
d__Bacteria;p__Proteobacteria;c__Alphaproteobacteria;o__SMXP01	0	0	0	0	0	0	0	0	0	0	0	0	0	0	0	0	0	0	0	0	0	0	0	0	0	0	0	0	0	0	0	0	0	0	0	0	0	0	0	0	0	0	0	0	0	0	0	0	0
d__Bacteria;p__Proteobacteria;c__Alphaproteobacteria;o__Sneathiellales	0	0	0	0	0	0	0	0	0	0	0	0	0	0	0	0	0	0	0	0	0	0	0	0	0	0	0	0	0	0	0	0	0	0	1	0	0	0	0	0	0	0	0	0	0	0	0	0	0
d__Bacteria;p__Proteobacteria;c__Alphaproteobacteria;o__Sphingomonadales	18	6	40	78	9	2	2	7	7	15	93	179	41	147	72	71	34	50	17	62	51	107	52	222	28	175	104	106	31	156	213	25	61	50	65	169	106	34	28	34	58	18	12	60	18	14	165	117	55
d__Bacteria;p__Proteobacteria;c__Alphaproteobacteria;o__Thalassobaculales	1	0	1	0	0	0	0	0	0	0	1	1	0	0	0	0	0	0	0	0	0	0	1	0	1	0	1	0	1	0	0	0	0	0	0	0	0	0	0	0	0	0	0	0	0	0	0	0	1
d__Bacteria;p__Proteobacteria;c__Alphaproteobacteria;o__TMED109	0	0	0	0	0	0	0	0	0	0	0	0	0	0	0	0	0	0	0	0	0	0	0	0	0	0	0	0	0	0	0	0	0	0	0	0	0	0	0	0	0	0	0	0	0	0	0	0	0
d__Bacteria;p__Proteobacteria;c__Alphaproteobacteria;o__TMED127	0	0	0	0	0	0	0	0	0	0	0	0	0	0	0	0	0	0	0	0	0	0	0	0	0	0	0	0	0	0	0	0	0	0	0	0	0	0	0	0	0	0	0	0	0	0	1	0	0
d__Bacteria;p__Proteobacteria;c__Alphaproteobacteria;o__UBA1280	0	0	0	0	0	0	0	0	0	0	0	1	0	0	1	1	0	0	0	0	0	0	0	1	0	1	0	0	0	1	0	1	0	0	0	1	0	1	0	0	0	1	0	0	0	0	0	0	1
d__Bacteria;p__Proteobacteria;c__Alphaproteobacteria;o__UBA1301	16	1	41	39	4	1	5	2	10	21	29	52	12	41	19	20	45	25	23	38	26	25	36	105	7	63	24	27	38	44	65	29	43	8	33	25	32	17	36	9	29	11	3	31	5	2	61	24	11
d__Bacteria;p__Proteobacteria;c__Alphaproteobacteria;o__UBA2966	0	0	0	0	0	0	0	0	0	0	0	0	0	0	0	0	0	0	0	1	0	0	0	0	0	0	0	0	0	0	0	0	0	0	0	0	0	0	0	0	0	0	0	1	0	0	0	0	0
d__Bacteria;p__Proteobacteria;c__Alphaproteobacteria;o__UBA6615	0	0	0	0	0	0	0	0	0	0	0	0	0	0	0	0	0	0	0	0	0	0	0	0	0	0	0	0	0	0	0	0	0	0	0	0	0	0	0	0	0	0	0	0	1	0	0	0	0
d__Bacteria;p__Proteobacteria;c__Alphaproteobacteria;o__UBA7879	0	0	0	0	0	0	0	0	0	1	1	0	0	1	0	0	0	0	0	1	1	0	0	0	0	0	0	0	1	0	0	0	0	0	0	1	0	0	0	0	0	0	0	0	0	0	0	0	0
d__Bacteria;p__Proteobacteria;c__Alphaproteobacteria;o__UBA7887	0	0	0	0	0	0	0	0	0	0	0	0	0	0	0	0	0	0	0	0	0	0	0	0	0	0	0	0	0	0	0	0	0	0	0	0	0	0	0	0	0	0	0	0	0	0	0	0	0
d__Bacteria;p__Proteobacteria;c__Alphaproteobacteria;o__UBA828	0	0	0	0	0	0	0	0	0	0	0	0	0	0	0	0	0	0	0	0	0	0	0	0	0	0	0	0	0	0	1	0	0	0	0	0	0	0	0	0	0	0	0	0	0	0	0	0	0
d__Bacteria;p__Proteobacteria;c__Alphaproteobacteria;o__UBA8366	0	1	0	0	0	0	0	0	0	0	0	1	0	0	0	0	0	0	0	0	0	0	0	0	0	0	0	0	0	0	0	0	0	0	1	0	0	1	0	0	0	0	0	0	0	0	0	0	0
d__Bacteria;p__Proteobacteria;c__Alphaproteobacteria;o__UBA9655	1	0	0	0	0	0	1	0	0	0	0	2	2	0	0	0	0	1	1	0	0	0	1	1	1	0	1	0	0	0	0	0	1	0	0	0	0	0	0	1	0	1	1	0	0	0	0	0	0
d__Bacteria;p__Proteobacteria;c__Alphaproteobacteria;o__Zavarziniales	0	0	0	0	0	0	0	0	0	0	0	0	0	0	0	0	0	0	0	0	0	0	0	0	0	0	0	0	0	0	0	0	0	0	0	0	0	0	0	0	0	0	0	0	0	0	0	0	0
d__Bacteria;p__Proteobacteria;c__Alphaproteobacteria;Unknown	7	2	22	30	5	6	4	7	6	17	33	59	15	30	12	18	34	17	34	27	19	35	55	147	30	40	29	50	43	30	44	15	30	19	33	25	33	35	29	23	28	16	15	24	20	16	40	28	20
d__Bacteria;p__Proteobacteria;c__Gammaproteobacteria;o__Acidiferrobacterales	0	1	2	7	1	0	2	1	0	0	11	8	3	0	0	0	2	2	4	1	5	3	10	16	2	1	0	5	3	0	2	2	9	3	1	1	3	2	1	3	6	3	3	0	2	1	3	1	0
d__Bacteria;p__Proteobacteria;c__Gammaproteobacteria;o__Acidithiobacillales	0	0	0	0	0	0	0	0	0	0	0	0	0	0	0	0	0	0	0	0	0	0	0	0	0	0	0	0	0	0	0	0	0	0	0	0	0	0	0	0	0	0	0	0	0	0	0	0	0
d__Bacteria;p__Proteobacteria;c__Gammaproteobacteria;o__Beggiatoales	0	0	0	0	0	0	0	0	0	0	0	0	0	1	0	0	0	0	1	0	1	0	0	0	0	0	0	0	0	1	0	0	0	0	0	0	1	0	0	0	0	0	0	0	0	0	0	0	0
d__Bacteria;p__Proteobacteria;c__Gammaproteobacteria;o__Berkiellales	0	0	0	0	0	0	0	0	0	1	0	1	0	2	0	2	0	0	2	0	1	0	1	4	0	1	0	0	5	1	0	0	0	1	1	0	2	0	0	0	3	1	0	0	0	0	2	1	0
d__Bacteria;p__Proteobacteria;c__Gammaproteobacteria;o__Burkholderiales	268	296	260	465	331	302	338	248	154	283	421	629	176	209	198	280	242	223	250	182	236	224	390	1913	269	289	328	413	354	296	409	159	348	247	275	345	323	308	329	242	297	364	289	229	247	232	338	293	234
d__Bacteria;p__Proteobacteria;c__Gammaproteobacteria;o__Cardiobacteriales	0	0	0	0	0	0	0	0	0	0	0	0	0	0	0	0	0	0	0	0	0	1	0	1	0	0	0	0	0	0	1	0	0	0	0	0	0	0	1	0	0	0	0	0	0	0	0	0	1
d__Bacteria;p__Proteobacteria;c__Gammaproteobacteria;o__Chromatiales	0	0	0	0	0	0	0	0	0	0	0	0	0	0	0	0	0	1	0	0	0	0	0	1	0	0	0	0	0	0	0	0	2	0	0	0	0	0	0	0	0	0	0	0	0	0	1	0	1
d__Bacteria;p__Proteobacteria;c__Gammaproteobacteria;o__Competibacterales	0	0	0	0	0	0	0	0	0	0	0	1	0	0	0	0	0	0	0	0	0	0	0	0	0	0	0	0	0	0	0	0	0	0	0	0	0	0	0	0	0	0	0	0	0	0	0	0	0
d__Bacteria;p__Proteobacteria;c__Gammaproteobacteria;o__Coxiellales	0	0	0	0	0	0	0	0	0	0	2	0	0	0	1	1	0	0	1	1	0	1	3	0	0	1	1	0	0	0	0	0	3	0	0	0	0	2	1	1	1	0	0	0	1	0	3	0	0
d__Bacteria;p__Proteobacteria;c__Gammaproteobacteria;o__Diplorickettsiales	0	0	0	1	0	0	0	0	0	0	0	22	2	0	0	0	0	0	0	0	0	0	0	0	0	0	1	1	1	0	2	0	1	0	0	1	0	2	0	0	0	0	0	0	0	0	0	0	4
d__Bacteria;p__Proteobacteria;c__Gammaproteobacteria;o__DSM-16500	3	0	1	1	1	1	1	0	0	1	13	19	5	1	1	3	8	3	7	4	4	0	5	35	6	2	1	5	7	6	12	2	3	4	3	6	8	10	2	4	12	4	4	4	1	4	13	8	5
d__Bacteria;p__Proteobacteria;c__Gammaproteobacteria;o__Ectothiorhodospirales	0	0	0	0	0	0	0	0	0	0	0	0	0	0	0	0	0	0	0	0	0	0	0	0	0	0	0	0	0	0	0	0	0	0	1	1	0	1	0	0	0	0	0	0	0	0	0	0	0
d__Bacteria;p__Proteobacteria;c__Gammaproteobacteria;o__Enterobacterales	2	1	4	3	1	0	0	0	2	2	2	4	1	5	0	1	1	1	2	2	1	9	1	7	0	3	2	0	0	0	2	1	1	0	1	1	1	0	1	0	1	1	1	0	2	1	2	1	2
d__Bacteria;p__Proteobacteria;c__Gammaproteobacteria;o__Francisellales	0	0	0	0	0	0	0	0	0	0	0	1	0	0	0	0	0	0	0	0	0	0	0	0	0	0	0	0	0	0	0	0	0	0	0	0	0	0	0	0	0	0	0	0	0	0	0	0	0
d__Bacteria;p__Proteobacteria;c__Gammaproteobacteria;o__Ga0077536	0	0	1	0	0	0	0	0	0	0	0	0	0	0	0	0	0	0	0	0	0	0	0	0	0	0	0	0	0	0	0	0	0	0	0	0	0	0	0	0	0	0	0	0	0	0	0	0	0
d__Bacteria;p__Proteobacteria;c__Gammaproteobacteria;o__Ga0077554	0	0	0	0	0	0	0	0	0	0	0	0	0	0	0	0	0	0	0	0	0	0	0	0	0	0	0	0	0	0	0	0	0	1	0	0	0	0	0	0	0	0	0	0	0	0	0	0	0
d__Bacteria;p__Proteobacteria;c__Gammaproteobacteria;o__GCA-001735895	0	0	0	0	0	0	0	0	0	0	0	0	0	0	0	0	0	0	0	0	0	0	0	0	0	0	0	0	0	0	0	0	0	0	0	0	0	0	0	0	0	0	0	0	0	0	0	0	0
d__Bacteria;p__Proteobacteria;c__Gammaproteobacteria;o__GCA-002705445	0	0	0	0	0	0	0	0	0	0	0	0	0	0	0	0	0	0	0	0	0	0	0	0	0	0	0	0	0	0	0	0	0	0	0	0	0	0	0	0	1	0	0	0	0	0	0	0	0
d__Bacteria;p__Proteobacteria;c__Gammaproteobacteria;o__GCA-2729495	0	0	0	0	0	0	0	0	0	0	0	0	0	0	0	0	0	0	0	0	0	0	0	0	0	0	0	0	0	0	0	0	0	0	0	0	0	0	0	0	0	0	0	0	0	0	0	0	0
d__Bacteria;p__Proteobacteria;c__Gammaproteobacteria;o__Granulosicoccales	0	0	0	0	0	0	0	0	0	0	0	0	0	0	0	0	0	0	0	0	0	0	0	0	0	0	0	0	0	0	0	0	0	0	0	0	0	0	0	0	0	0	0	0	0	0	0	0	0
d__Bacteria;p__Proteobacteria;c__Gammaproteobacteria;o__Halothiobacillales	0	0	0	0	0	0	0	0	0	0	1	0	0	0	0	0	0	0	0	0	0	0	0	0	0	0	0	0	0	0	0	0	0	0	0	0	0	0	0	0	0	0	0	0	0	0	0	0	0
d__Bacteria;p__Proteobacteria;c__Gammaproteobacteria;o__Immundisolibacterales	0	0	0	0	0	0	0	0	0	0	0	0	0	0	0	0	0	0	0	0	0	0	0	0	0	0	0	0	0	0	0	0	0	0	0	0	0	0	0	0	0	0	0	0	0	0	0	0	0
d__Bacteria;p__Proteobacteria;c__Gammaproteobacteria;o__Legionellales	1	0	1	0	0	0	0	0	0	0	1	8	2	0	1	1	1	3	3	2	1	2	4	4	0	6	0	1	4	1	0	0	2	0	2	0	0	0	1	0	0	3	0	0	0	0	4	5	1
d__Bacteria;p__Proteobacteria;c__Gammaproteobacteria;o__Methylococcales	0	0	0	0	0	0	0	0	0	0	1	1	0	0	0	0	0	0	0	0	0	0	0	0	0	0	0	0	0	0	0	0	0	0	0	0	0	0	0	0	0	0	2	0	0	0	0	0	0
d__Bacteria;p__Proteobacteria;c__Gammaproteobacteria;o__Nevskiales	2	2	5	3	4	1	0	1	1	1	6	5	2	3	1	0	2	5	2	1	2	0	6	13	1	5	5	1	1	2	6	1	1	1	2	4	4	2	0	0	1	1	1	0	1	0	9	3	1
d__Bacteria;p__Proteobacteria;c__Gammaproteobacteria;o__Nitrococcales	0	0	0	0	0	0	0	1	0	0	0	0	0	0	0	0	0	0	0	0	0	0	0	0	0	0	0	0	0	0	0	0	0	0	0	0	0	0	0	0	0	0	0	0	0	0	0	0	0
d__Bacteria;p__Proteobacteria;c__Gammaproteobacteria;o__Nitrosococcales	0	0	0	0	0	0	0	0	1	1	0	0	0	0	0	0	0	0	0	0	0	0	0	0	0	0	0	0	0	0	0	0	0	0	0	0	0	0	0	0	0	0	0	0	0	0	0	0	1
d__Bacteria;p__Proteobacteria;c__Gammaproteobacteria;o__Piscirickettsiales	0	0	0	0	0	0	0	0	0	0	0	0	0	0	0	0	0	0	0	0	0	0	0	0	0	0	0	0	0	0	0	0	0	0	0	0	0	0	0	0	0	0	0	0	0	0	0	0	0
d__Bacteria;p__Proteobacteria;c__Gammaproteobacteria;o__PS1	0	0	0	0	0	0	0	0	0	0	0	0	0	0	0	0	0	0	0	0	0	0	0	0	0	0	0	0	0	0	0	0	0	0	0	0	0	0	0	0	0	0	0	0	0	0	0	0	0
d__Bacteria;p__Proteobacteria;c__Gammaproteobacteria;o__Pseudomonadales	2	0	1	1	1	0	2	1	1	1	5	8	4	0	0	0	1	1	4	0	1	0	0	9	0	1	0	1	5	0	3	1	1	0	1	0	1	1	0	3	1	0	1	1	0	0	5	13	0
d__Bacteria;p__Proteobacteria;c__Gammaproteobacteria;o__PWYM01	0	0	0	0	0	0	0	0	0	0	0	1	0	0	0	0	0	0	0	0	0	0	0	0	0	0	0	0	0	0	0	0	0	0	0	0	0	0	0	0	0	0	0	0	0	0	0	0	0
d__Bacteria;p__Proteobacteria;c__Gammaproteobacteria;o__SAR86	0	0	1	0	0	0	0	0	0	0	0	0	0	0	0	0	1	0	0	0	0	0	0	0	0	0	0	0	0	0	0	0	0	0	0	0	1	0	0	0	0	0	0	0	0	0	0	0	0
d__Bacteria;p__Proteobacteria;c__Gammaproteobacteria;o__SLND01	0	0	0	0	0	0	0	0	0	0	0	0	0	0	0	0	0	0	0	0	0	0	0	0	0	0	0	0	0	0	0	0	0	0	0	0	0	0	0	0	0	0	0	0	0	0	0	0	0
d__Bacteria;p__Proteobacteria;c__Gammaproteobacteria;o__Steroidobacterales	92	17	80	140	17	22	9	5	131	128	90	92	18	54	32	27	74	67	129	133	85	34	177	437	47	89	75	40	129	114	90	191	85	21	136	24	109	63	231	38	84	38	16	110	37	9	86	99	32
d__Bacteria;p__Proteobacteria;c__Gammaproteobacteria;o__SZUA-140	0	0	0	0	0	0	0	0	0	0	0	0	0	0	0	0	0	0	0	0	0	0	0	0	0	0	0	0	0	0	0	0	0	0	0	0	0	0	0	0	0	0	0	0	0	0	0	0	0
d__Bacteria;p__Proteobacteria;c__Gammaproteobacteria;o__SZUA-21	0	0	0	0	0	0	0	0	0	0	0	0	0	0	0	0	0	0	0	0	0	0	0	0	0	0	0	0	0	0	0	0	0	0	0	0	0	0	0	0	0	0	0	0	0	0	0	0	0
d__Bacteria;p__Proteobacteria;c__Gammaproteobacteria;o__SZUA-229	0	0	0	0	0	0	0	0	0	0	0	0	0	0	0	0	0	0	0	0	0	0	0	0	0	0	0	0	0	0	0	0	0	0	0	0	0	0	0	0	0	0	0	0	0	0	0	0	0
d__Bacteria;p__Proteobacteria;c__Gammaproteobacteria;o__Tenderiales	0	0	0	0	0	0	0	0	0	0	0	0	0	0	0	0	0	0	0	0	0	0	0	0	0	0	0	0	0	0	0	0	0	0	0	0	0	0	0	0	0	0	0	0	0	0	0	0	0
d__Bacteria;p__Proteobacteria;c__Gammaproteobacteria;o__Thiohalobacterales	0	0	0	0	0	0	0	0	0	0	0	0	0	0	0	0	0	0	0	0	0	0	0	1	0	0	0	0	0	0	0	0	0	0	0	0	0	0	0	0	0	0	0	0	0	0	0	0	0
d__Bacteria;p__Proteobacteria;c__Gammaproteobacteria;o__Thiohalomonadales	0	0	0	0	0	0	0	0	0	0	0	0	0	0	0	0	0	1	0	0	0	0	0	0	0	0	0	0	0	0	0	0	0	0	0	0	0	0	0	0	0	0	0	0	0	0	0	0	0
d__Bacteria;p__Proteobacteria;c__Gammaproteobacteria;o__Thiohalomonadales_A	0	0	0	0	0	0	0	0	0	0	0	0	0	0	0	0	0	0	0	0	0	0	0	1	0	0	0	0	0	0	0	0	0	0	0	0	0	0	0	0	0	0	0	0	0	0	0	0	0
d__Bacteria;p__Proteobacteria;c__Gammaproteobacteria;o__Thiohalospirales	0	0	0	0	0	0	0	0	0	0	0	0	0	0	0	0	0	0	0	0	0	0	0	1	0	0	0	0	0	0	0	0	0	0	0	0	0	0	0	0	0	0	0	0	0	0	0	0	0
d__Bacteria;p__Proteobacteria;c__Gammaproteobacteria;o__Thiomicrospirales	0	0	0	0	0	0	0	0	0	0	0	0	0	0	0	0	0	0	0	0	0	0	0	0	0	0	0	0	0	0	0	0	0	0	0	0	0	0	0	0	0	0	0	0	0	0	0	0	0
d__Bacteria;p__Proteobacteria;c__Gammaproteobacteria;o__Thiotrichales	0	0	0	0	0	0	0	0	0	0	0	0	0	0	0	0	0	0	0	0	0	0	0	0	0	0	0	0	0	0	0	0	0	0	0	0	0	0	0	0	0	0	0	0	0	0	0	0	0
d__Bacteria;p__Proteobacteria;c__Gammaproteobacteria;o__UBA10353	0	0	0	0	0	0	0	0	0	0	0	0	0	0	0	0	0	0	0	0	0	0	0	0	0	0	0	0	0	0	1	0	0	0	0	0	0	0	0	0	0	0	0	0	0	0	0	0	0
d__Bacteria;p__Proteobacteria;c__Gammaproteobacteria;o__UBA1113	0	0	0	0	0	0	0	0	0	0	0	0	0	0	0	0	0	0	0	0	0	0	0	1	0	0	0	0	0	0	0	0	0	0	0	0	0	0	0	0	0	0	0	0	0	0	0	0	0
d__Bacteria;p__Proteobacteria;c__Gammaproteobacteria;o__UBA11654	0	0	0	0	0	0	0	0	0	0	0	0	0	0	0	0	0	0	0	0	0	0	0	0	0	0	0	0	0	0	0	0	0	0	0	0	0	0	0	0	0	0	0	0	0	0	0	0	0
d__Bacteria;p__Proteobacteria;c__Gammaproteobacteria;o__UBA12402	0	0	1	0	0	0	0	1	0	0	0	0	0	0	0	0	1	0	0	0	0	1	0	1	0	0	0	0	0	0	0	0	0	0	0	0	0	0	0	0	0	0	0	0	0	0	0	0	0
d__Bacteria;p__Proteobacteria;c__Gammaproteobacteria;o__UBA4486	1	0	0	0	0	0	0	0	0	1	0	0	0	0	0	0	0	0	2	1	0	1	0	0	0	0	0	0	0	0	0	0	0	0	2	0	0	0	0	0	0	0	0	0	0	1	1	0	0
d__Bacteria;p__Proteobacteria;c__Gammaproteobacteria;o__UBA4575	0	0	0	0	0	0	0	0	0	0	0	0	0	0	0	0	0	0	0	0	0	0	0	0	0	0	0	0	0	0	0	0	0	0	0	0	0	0	0	0	0	0	0	0	0	0	0	0	0
d__Bacteria;p__Proteobacteria;c__Gammaproteobacteria;o__UBA5335	0	0	0	0	0	0	0	0	0	0	0	1	0	0	0	0	0	0	0	0	0	0	0	0	0	0	0	0	0	0	0	0	0	0	0	0	0	0	0	0	0	0	0	0	0	0	0	0	0
d__Bacteria;p__Proteobacteria;c__Gammaproteobacteria;o__UBA6522	0	1	0	7	0	2	2	0	5	3	15	16	6	0	2	0	5	1	0	0	3	0	1	15	3	5	6	1	14	0	0	0	12	3	2	0	0	5	0	0	4	2	1	2	0	0	1	0	2
d__Bacteria;p__Proteobacteria;c__Gammaproteobacteria;o__UBA7916	0	0	0	0	0	0	0	0	0	0	0	0	0	0	0	0	0	0	0	0	0	0	0	0	0	0	0	0	0	0	0	0	0	0	0	0	0	0	0	0	0	0	0	0	0	0	1	0	0
d__Bacteria;p__Proteobacteria;c__Gammaproteobacteria;o__UBA9339	0	0	0	0	0	0	0	0	0	0	0	0	0	0	0	0	0	0	0	0	0	0	0	0	0	0	0	0	0	0	0	0	0	0	0	0	0	0	0	1	0	0	2	0	0	0	0	0	1
d__Bacteria;p__Proteobacteria;c__Gammaproteobacteria;o__Woeseiales	0	0	0	0	0	0	0	0	0	0	0	0	0	0	0	0	0	0	0	0	0	0	0	0	0	0	0	0	0	0	0	0	0	0	0	0	0	0	0	0	0	0	0	0	0	0	0	0	0
d__Bacteria;p__Proteobacteria;c__Gammaproteobacteria;o__Xanthomonadales	10	4	3	6	2	2	9	1	0	2	20	55	10	7	5	5	9	5	5	8	3	13	20	35	5	6	11	9	11	3	19	0	10	15	2	8	2	5	1	7	4	2	4	5	2	0	18	2	4
d__Bacteria;p__Proteobacteria;c__Gammaproteobacteria;o__XJ16	0	0	0	0	0	0	0	0	0	0	0	0	0	0	0	0	0	0	0	0	0	0	0	0	0	0	0	0	0	0	0	0	0	0	0	0	0	0	0	0	0	0	0	0	0	0	0	0	0
d__Bacteria;p__Proteobacteria;c__Gammaproteobacteria;Unknown	4	0	10	4	1	4	2	2	4	7	10	21	12	12	5	6	8	5	8	4	5	5	16	51	3	10	5	4	11	11	10	7	12	3	5	9	9	5	3	3	11	6	4	8	5	5	10	9	4
d__Bacteria;p__Proteobacteria;c__Magnetococcia;o__Magnetococcales	0	0	0	0	0	0	0	0	0	1	1	1	0	0	1	0	0	0	0	0	0	1	0	3	0	0	1	0	0	1	0	1	0	0	0	1	0	0	1	0	0	0	0	1	0	0	0	0	0
d__Bacteria;p__Proteobacteria;c__Zetaproteobacteria;o__Mariprofundales	0	0	0	0	0	0	0	0	1	0	0	0	1	0	0	0	0	0	0	1	0	1	0	0	0	1	0	0	0	0	0	0	0	2	0	0	0	0	0	0	0	0	0	0	1	0	0	1	0
d__Bacteria;p__Proteobacteria;c__Zetaproteobacteria;Unknown	0	0	1	0	0	0	0	0	0	1	0	0	0	0	0	0	0	0	0	0	0	0	0	0	0	0	0	0	0	0	0	0	0	0	0	0	0	0	0	0	0	0	0	0	0	0	0	0	0
d__Bacteria;p__Proteobacteria;Unknown;Unknown	1	0	0	1	0	3	0	1	0	0	1	2	2	1	1	0	4	0	1	0	1	0	2	4	0	1	1	0	2	1	1	1	2	1	1	2	0	3	0	2	2	2	0	0	0	1	0	2	0
d__Bacteria;p__RBG-13-66-14;Unknown;Unknown	1	0	1	2	0	0	0	0	0	0	0	0	0	0	1	1	0	0	0	1	1	0	0	2	0	1	0	0	0	0	0	0	0	0	0	0	0	0	0	1	0	0	0	1	0	0	0	1	1
d__Bacteria;p__Riflebacteria;c__Ozemobacteria;o__Ozemobacterales	0	0	0	0	0	0	0	0	0	0	0	0	0	0	0	0	0	0	0	0	0	0	0	0	0	0	0	0	0	0	0	0	0	0	0	0	0	0	0	0	0	0	0	0	0	0	0	0	0
d__Bacteria;p__SAR324;c__SAR324;o__SAR324	0	0	0	0	0	0	0	0	0	0	0	0	0	1	0	0	0	1	0	0	1	0	0	1	0	0	0	0	0	0	0	0	0	0	0	0	0	0	0	0	0	0	0	0	0	0	0	0	0
d__Bacteria;p__SAR324;c__SAR324;o__XYD2-FULL-50-16	0	0	0	0	0	0	0	0	0	0	0	0	0	0	0	0	0	0	0	0	0	0	0	0	0	0	0	0	0	0	0	0	0	0	0	0	0	0	0	0	0	0	0	0	0	0	0	0	0
d__Bacteria;p__SAR324;c__SAR324;Unknown	0	0	0	0	0	0	0	0	0	0	0	0	0	0	0	0	0	0	0	0	0	0	0	0	0	0	0	0	0	0	0	0	0	0	0	0	0	0	0	0	0	0	0	0	0	0	0	1	0
d__Bacteria;p__Schekmanbacteria;c__GWA2-38-11;o__GWA2-38-11	0	0	0	0	0	0	0	0	0	0	0	0	0	0	0	0	0	0	0	0	0	0	0	0	0	0	0	0	0	0	0	0	0	0	0	0	0	0	0	0	0	0	0	0	0	0	0	0	0
d__Bacteria;p__SM23-31;c__SM23-31;o__SM23-31	0	0	0	0	0	0	0	0	0	0	0	0	0	0	0	0	0	0	0	0	0	0	0	0	0	0	0	0	0	0	0	0	0	0	0	0	0	0	0	0	0	0	0	0	0	0	0	0	0
d__Bacteria;p__SM23-31;c__SM23-31;Unknown	0	0	0	0	0	0	0	0	0	0	0	0	0	0	0	0	0	0	0	0	0	0	0	0	0	0	0	0	0	0	0	0	0	0	0	0	0	0	0	0	0	0	0	0	0	0	0	0	0
d__Bacteria;p__Spirochaetota;c__Brevinematia;o__Brevinematales	0	0	0	0	0	0	0	0	0	0	0	0	0	0	0	0	0	0	0	0	0	0	0	0	0	0	0	0	0	1	0	0	0	0	0	0	0	0	0	0	0	0	0	0	0	0	0	0	0
d__Bacteria;p__Spirochaetota;c__GWE2-31-10;o__GWE2-31-10	0	0	0	0	0	0	0	0	0	0	0	0	0	0	0	0	0	0	0	0	0	0	0	0	0	0	0	0	0	0	0	0	0	0	0	0	0	0	0	0	0	0	0	0	0	0	0	0	0
d__Bacteria;p__Spirochaetota;c__Leptospirae;o__Leptospirales	0	0	0	0	0	1	0	0	0	0	0	0	0	0	0	0	0	0	0	0	0	0	2	0	0	0	0	1	0	0	0	0	0	0	0	0	0	0	0	0	0	0	0	0	1	0	0	0	0
d__Bacteria;p__Spirochaetota;c__Leptospirae;o__Turneriellales	0	0	0	0	0	0	0	0	0	0	0	1	0	0	0	0	0	0	0	0	0	0	0	0	0	0	0	0	0	0	0	0	0	0	0	0	0	0	0	0	0	0	0	0	0	0	0	0	0
d__Bacteria;p__Spirochaetota;c__Leptospirae;Unknown	0	0	0	0	0	0	0	0	0	0	0	0	0	0	0	0	1	0	0	0	0	0	0	0	0	0	0	0	0	0	1	0	0	0	0	0	0	1	0	0	0	0	0	0	0	0	0	0	0
d__Bacteria;p__Spirochaetota;c__Spirochaetia;o__Borreliales	0	0	1	0	0	0	0	0	0	0	0	0	0	0	0	0	0	0	0	0	0	0	0	0	0	0	0	0	0	0	0	0	0	0	0	0	0	0	0	0	0	0	0	0	0	0	0	0	0
d__Bacteria;p__Spirochaetota;c__Spirochaetia;o__Sphaerochaetales	0	0	0	0	0	0	0	0	0	0	0	1	0	0	0	0	0	0	0	0	0	0	0	1	0	0	0	0	0	0	1	0	2	0	0	0	1	0	0	0	1	0	0	0	0	0	1	0	0
d__Bacteria;p__Spirochaetota;c__Spirochaetia;o__Spirochaetales	0	0	0	0	0	0	0	1	0	0	0	2	1	0	0	0	0	0	0	0	0	1	2	1	0	0	0	0	0	0	1	0	1	0	0	0	0	0	0	1	0	0	0	0	0	0	0	0	0
d__Bacteria;p__Spirochaetota;c__Spirochaetia;o__Treponematales	0	0	1	0	0	0	0	0	0	0	0	1	1	0	0	0	2	0	1	1	0	0	1	1	0	1	0	0	1	0	1	0	1	1	1	0	0	1	0	0	2	0	0	1	1	1	0	1	0
d__Bacteria;p__Spirochaetota;c__Spirochaetia;Unknown	0	0	0	0	0	0	0	1	0	0	2	1	0	0	1	0	0	0	0	0	0	0	0	1	0	0	0	1	0	0	0	0	0	0	0	0	0	0	0	0	0	0	0	0	0	1	0	0	0
d__Bacteria;p__Spirochaetota;c__UBA4802;o__UBA4802	0	0	0	0	0	0	0	0	0	0	0	0	0	0	0	0	0	0	0	1	0	0	0	0	0	0	0	0	0	0	0	0	0	0	0	0	0	0	0	0	0	0	0	0	0	0	0	0	0
d__Bacteria;p__Spirochaetota;c__UBA6919;Unknown	0	0	1	0	0	0	1	0	0	0	0	0	0	0	0	0	0	0	0	1	0	0	0	0	0	1	0	0	0	0	0	0	0	0	0	0	0	0	0	0	0	0	0	0	0	0	0	0	0
d__Bacteria;p__Spirochaetota;Unknown;Unknown	0	0	0	0	0	0	0	0	0	0	0	0	0	0	0	0	1	0	0	0	0	0	0	1	0	0	0	0	0	0	0	0	0	0	0	0	0	0	0	0	0	0	0	0	0	0	0	0	0
d__Bacteria;p__Sumerlaeota;c__Sumerlaeia;o__Sumerlaeales	1	2	2	0	0	1	0	0	0	0	1	1	1	0	0	0	0	2	1	2	0	0	0	7	0	1	0	1	1	0	1	1	0	1	1	0	0	0	1	0	1	1	1	0	0	0	0	1	0
d__Bacteria;p__Sumerlaeota;c__Sumerlaeia;Unknown	1	0	0	1	0	1	0	2	0	0	2	1	0	0	0	0	0	0	0	0	0	0	1	1	2	0	1	0	0	0	1	0	1	0	1	1	2	0	0	0	1	0	0	0	1	0	1	1	0
d__Bacteria;p__Synergistota;c__GBS-1;o__GBS-1	0	0	0	0	0	0	0	0	0	0	0	0	0	0	0	0	0	0	0	0	0	0	0	0	0	0	0	0	0	0	0	0	0	0	0	0	0	0	0	0	0	0	0	0	0	0	0	0	0
d__Bacteria;p__Synergistota;c__Synergistia;o__Synergistales	0	0	0	0	0	0	0	0	0	0	1	1	0	0	0	0	0	0	0	0	0	0	1	4	0	0	0	0	1	0	0	0	0	0	1	2	0	0	0	1	0	0	0	0	1	0	1	1	0
d__Bacteria;p__Synergistota;Unknown;Unknown	0	0	0	0	0	0	0	0	0	0	0	0	0	0	0	0	0	0	0	0	0	0	0	0	0	0	0	0	0	0	0	0	0	0	0	0	0	0	0	0	0	0	0	0	0	0	0	0	0
d__Bacteria;p__SZUA-182;c__SZUA-182;o__SZUA-182	0	0	0	0	0	0	0	0	0	0	0	1	0	0	0	0	0	0	0	0	0	0	0	0	0	0	0	0	0	0	0	0	0	0	0	0	0	0	0	1	0	0	0	1	0	0	0	0	0
d__Bacteria;p__SZUA-79;c__SZUA-79;o__Acidulodesulfobacterales	0	0	0	0	0	0	0	0	0	0	0	1	0	0	0	0	0	0	0	0	0	0	0	0	0	0	0	0	0	0	0	0	0	0	0	0	0	0	0	0	0	0	0	0	0	0	0	0	0
d__Bacteria;p__TA06;c__DG-26;Unknown	0	1	0	0	0	0	0	0	0	0	0	0	0	0	0	0	0	0	0	0	0	0	0	0	0	0	0	0	0	0	0	0	0	0	0	0	0	0	0	0	0	0	0	0	0	0	0	0	0
d__Bacteria;p__Tectomicrobia;c__Entotheonellia;o__Entotheonellales	0	0	0	0	0	0	0	0	0	0	0	0	0	0	0	0	0	1	1	0	0	0	0	0	0	1	0	1	1	1	0	0	0	0	1	0	0	0	0	0	0	2	1	0	2	0	1	0	0
d__Bacteria;p__Tectomicrobia;c__Entotheonellia;Unknown	10	16	13	13	24	26	17	29	9	16	7	5	3	4	2	9	14	6	14	8	8	8	7	42	12	4	10	10	7	8	10	11	4	9	22	11	6	21	12	15	13	9	20	10	16	20	5	15	26
d__Bacteria;p__Thermosulfidibacterota;c__Thermosulfidibacteria;o__Thermosulfidibacterales	0	0	0	0	0	0	0	0	0	0	0	0	0	0	0	0	0	0	0	0	0	0	0	0	0	0	0	0	0	0	0	0	0	0	0	0	0	0	0	0	0	0	0	0	0	0	0	0	0
d__Bacteria;p__Thermotogota;c__Thermotogae;o__Mesoaciditogales	0	0	0	0	0	0	0	0	0	0	0	0	0	0	0	0	0	0	0	0	0	0	0	0	0	0	0	0	0	0	0	0	0	0	0	0	0	0	0	0	0	0	0	0	0	0	0	0	0
d__Bacteria;p__Thermotogota;c__Thermotogae;o__Petrotogales	0	0	0	0	0	0	0	0	0	0	0	1	0	0	1	0	0	0	0	0	0	0	0	0	0	0	0	1	1	0	1	0	1	0	0	0	0	0	0	1	0	0	0	1	0	0	0	0	0
d__Bacteria;p__Thermotogota;c__Thermotogae;o__Thermotogales	0	0	0	0	0	0	0	0	0	0	0	0	0	0	0	0	0	0	0	2	0	0	1	0	0	1	0	1	1	0	0	0	0	0	0	0	0	0	0	0	0	0	0	0	0	0	1	0	0
d__Bacteria;p__Thermotogota;c__Thermotogae;o__UBA12178	0	0	0	0	0	0	0	0	0	0	0	0	0	0	0	0	0	0	0	0	0	0	0	0	0	0	0	0	0	0	0	0	0	0	0	0	0	0	0	0	0	0	0	0	0	0	0	0	0
d__Bacteria;p__Thermotogota;c__Thermotogae;Unknown	0	0	0	0	0	0	0	0	0	0	0	0	0	0	0	0	0	0	0	0	0	0	0	0	0	0	0	0	0	0	0	0	1	0	0	0	0	0	0	0	0	0	0	0	0	0	0	0	0
d__Bacteria;p__UBA10199;c__UBA10199;o__2-02-FULL-44-16	0	0	0	0	0	0	0	0	0	0	0	0	0	0	0	0	0	0	0	0	0	0	0	0	0	0	0	0	0	0	0	0	0	0	0	0	0	0	0	0	0	0	0	0	0	0	0	0	0
d__Bacteria;p__UBA10199;c__UBA10199;o__GCA-002796325	0	0	0	0	0	0	0	0	0	0	1	1	1	0	0	0	0	0	0	0	0	0	0	1	0	0	0	0	0	0	0	0	1	0	0	0	1	0	0	0	0	0	1	0	0	0	0	0	0
d__Bacteria;p__UBA10199;c__UBA10199;o__UBA10199	0	0	0	0	0	0	0	0	0	0	1	0	0	0	0	0	0	0	0	0	0	0	0	1	0	0	0	0	0	0	0	0	0	0	1	0	0	0	0	0	0	0	0	0	0	0	0	0	0
d__Bacteria;p__UBA10199;c__UBA10199;Unknown	0	0	0	0	0	0	0	0	0	2	2	2	2	0	0	0	0	0	0	0	0	0	2	2	1	1	0	0	0	0	1	0	0	0	0	0	0	0	0	0	0	0	0	0	0	0	2	0	1
d__Bacteria;p__UBA3054;c__UBA3054;o__UBA3054	0	0	0	0	0	0	0	0	0	0	0	1	0	0	0	0	0	0	0	0	0	0	0	0	0	0	0	0	0	0	0	0	0	0	0	0	0	0	0	0	0	0	0	0	0	0	0	0	0
d__Bacteria;p__UBA6262;c__UBA6262;o__UBA6262	0	0	0	0	0	0	0	0	0	0	0	0	0	0	0	0	0	0	0	0	0	0	0	0	0	0	0	0	0	0	0	0	0	0	0	0	0	0	0	0	0	0	0	0	0	0	0	0	0
d__Bacteria;p__UBA9089;c__CG2-30-40-21;o__CG2-30-40-21	0	0	0	0	1	0	0	1	0	0	0	0	0	0	0	1	0	0	0	0	0	0	0	1	0	0	0	0	0	0	0	0	0	0	0	0	0	0	0	1	0	0	0	0	0	0	0	1	0
d__Bacteria;p__UBA9089;Unknown;Unknown	0	0	0	0	0	0	0	1	0	0	0	0	0	0	0	0	0	0	0	0	0	0	0	2	0	0	0	0	0	0	0	0	0	1	0	0	0	0	0	0	0	0	0	0	0	0	0	0	0
d__Bacteria;p__UBP14;c__UBA6098;o__UBA6098	0	0	0	1	0	0	0	0	0	0	0	0	0	0	0	0	0	0	0	0	0	0	0	0	0	0	0	0	0	0	0	0	0	0	0	0	0	0	0	0	0	0	0	0	0	0	0	0	0
d__Bacteria;p__UBP14;c__UBA6098;Unknown	0	0	0	0	0	0	0	0	0	0	0	0	0	0	0	0	0	0	0	0	0	0	0	0	0	0	0	0	0	0	0	0	0	0	0	0	0	0	0	0	0	0	0	0	0	0	0	0	0
d__Bacteria;p__UBP6;c__UBA1177;o__UBA1177	0	0	0	0	0	0	0	0	0	0	0	0	0	0	0	0	0	0	0	0	0	0	0	0	0	0	0	0	0	0	0	0	0	0	0	0	0	0	0	0	0	0	0	0	0	0	0	0	0
d__Bacteria;p__Verrucomicrobiota_A;c__Chlamydiia;o__Chlamydiales	0	0	0	0	0	0	0	0	0	0	0	0	0	0	0	0	0	0	0	0	0	0	0	0	0	0	0	0	0	0	0	0	0	0	0	0	0	0	0	0	0	0	0	0	0	0	0	0	0
d__Bacteria;p__Verrucomicrobiota_A;c__Chlamydiia;o__Parachlamydiales	2	3	2	3	2	2	1	4	3	7	7	12	11	5	6	4	10	6	11	8	7	8	5	30	4	11	4	8	8	2	20	14	2	5	3	5	13	5	9	4	2	2	6	2	1	3	9	10	6
d__Bacteria;p__Verrucomicrobiota_A;c__Chlamydiia;Unknown	0	2	0	2	0	1	1	1	0	0	4	3	2	0	1	1	0	1	0	1	1	1	1	8	1	0	2	1	0	0	2	6	0	1	1	0	1	0	2	1	0	0	0	1	1	1	1	1	0
d__Bacteria;p__Verrucomicrobiota;c__Kiritimatiellae;o__B70-G9	0	0	0	1	0	0	0	0	0	0	1	1	0	0	0	0	0	0	2	0	0	0	1	1	1	0	0	0	0	0	0	0	0	0	0	0	1	0	0	0	0	0	0	0	0	0	0	0	0
d__Bacteria;p__Verrucomicrobiota;c__Kiritimatiellae;o__Kiritimatiellales	0	0	0	0	0	0	0	0	0	1	0	1	0	0	0	0	0	0	0	0	0	0	1	0	0	0	0	0	0	0	1	0	0	0	0	0	0	0	0	0	0	0	0	0	0	0	0	1	0
d__Bacteria;p__Verrucomicrobiota;c__Kiritimatiellae;o__LD1-PB3	0	1	0	0	0	0	0	0	0	0	1	2	1	1	0	0	0	1	0	0	0	0	0	0	0	1	0	0	0	0	0	0	0	0	1	0	0	0	0	0	0	0	0	0	0	0	1	0	0
d__Bacteria;p__Verrucomicrobiota;c__Kiritimatiellae;o__RFP12	0	0	0	0	0	0	0	0	0	0	0	1	0	0	0	0	0	0	0	1	0	0	1	3	1	1	0	0	0	1	0	0	2	0	0	0	0	0	0	0	0	1	0	0	0	0	0	0	1
d__Bacteria;p__Verrucomicrobiota;c__Kiritimatiellae;o__SLAD01	0	0	0	0	0	0	0	0	0	0	0	0	0	0	0	0	0	0	0	0	0	0	0	0	0	0	0	0	0	0	0	0	0	0	0	0	0	0	0	0	0	0	0	0	0	0	0	0	0
d__Bacteria;p__Verrucomicrobiota;c__Kiritimatiellae;o__SS1-B-03-39	0	0	0	0	0	0	0	0	0	0	0	0	0	0	0	0	0	0	0	0	0	0	0	0	0	0	0	0	0	0	0	0	0	0	0	0	0	0	0	0	0	0	0	0	0	0	0	0	0
d__Bacteria;p__Verrucomicrobiota;c__Kiritimatiellae;o__UBA8416	1	0	1	0	2	2	1	0	0	0	0	0	0	1	0	0	0	0	1	0	0	1	0	1	2	0	0	0	0	1	0	1	0	0	0	1	0	1	1	1	0	0	0	0	1	0	1	0	1
d__Bacteria;p__Verrucomicrobiota;c__Kiritimatiellae;Unknown	0	0	0	0	0	0	0	0	0	0	2	3	0	0	0	0	1	0	0	0	0	0	0	3	0	1	1	0	1	0	1	0	0	0	0	0	1	0	0	0	0	0	2	0	0	0	0	0	0
d__Bacteria;p__Verrucomicrobiota;c__Lentisphaeria;o__UBA1407	0	0	0	1	0	0	0	0	0	0	0	0	0	1	0	0	1	0	0	0	0	0	0	0	0	1	1	0	0	1	0	1	0	0	0	0	0	0	0	0	1	0	0	0	1	1	0	0	0
d__Bacteria;p__Verrucomicrobiota;c__Lentisphaeria;o__Victivallales	0	1	1	0	0	0	0	0	0	0	1	0	0	0	0	0	1	0	0	0	0	0	0	0	0	0	1	0	1	1	1	0	0	0	0	0	0	0	0	0	0	0	0	0	0	0	2	0	0
d__Bacteria;p__Verrucomicrobiota;c__Lentisphaeria;Unknown	0	0	0	0	0	0	0	0	0	0	0	1	0	0	0	0	0	0	0	0	1	0	2	2	0	0	0	1	0	0	1	0	0	1	1	1	0	0	0	0	0	0	1	1	0	0	1	0	1
d__Bacteria;p__Verrucomicrobiota;c__Verrucomicrobiae;o__Chthoniobacterales	445	163	610	478	192	163	193	209	275	747	765	1213	410	643	611	659	455	379	683	640	669	408	1046	3804	884	902	901	1000	1038	742	607	688	976	518	1343	981	831	841	597	490	921	811	620	1166	885	534	637	731	616
d__Bacteria;p__Verrucomicrobiota;c__Verrucomicrobiae;o__Methylacidiphilales	0	0	0	2	0	1	0	2	0	1	1	2	0	1	0	3	0	1	0	3	0	0	3	8	2	1	1	0	1	1	0	0	1	0	1	0	0	1	0	1	1	0	0	0	0	0	1	0	2
d__Bacteria;p__Verrucomicrobiota;c__Verrucomicrobiae;o__Opitutales	16	4	15	16	8	3	5	2	7	13	16	40	6	16	8	17	15	17	4	9	10	18	22	93	11	32	18	18	16	15	23	7	10	8	10	8	12	11	8	0	9	7	7	9	9	3	32	11	6
d__Bacteria;p__Verrucomicrobiota;c__Verrucomicrobiae;o__Palsa-1439	1	5	0	3	4	4	4	3	2	3	3	9	1	0	2	6	3	4	5	1	4	0	13	27	4	2	5	5	8	0	1	1	5	3	5	2	0	5	4	3	5	7	5	2	5	5	2	2	5
d__Bacteria;p__Verrucomicrobiota;c__Verrucomicrobiae;o__Pedosphaerales	145	152	213	204	163	186	180	127	101	188	278	407	152	138	136	215	133	110	186	128	140	137	263	1099	236	198	195	318	253	174	183	109	190	132	183	203	141	163	129	139	210	202	229	132	189	235	131	124	139
d__Bacteria;p__Verrucomicrobiota;c__Verrucomicrobiae;o__Verrucomicrobiales	0	1	1	1	2	0	0	1	0	0	9	26	8	3	0	1	0	1	0	2	0	1	5	21	2	4	4	3	6	4	2	0	3	2	4	1	1	2	2	0	1	2	1	2	0	1	4	1	2
d__Bacteria;p__Verrucomicrobiota;c__Verrucomicrobiae;Unknown	4	15	3	6	7	9	7	7	4	10	13	20	4	1	6	9	4	4	12	1	6	5	23	84	12	3	12	32	11	6	8	3	16	11	4	10	4	9	2	8	8	15	14	1	14	15	5	8	13
d__Bacteria;p__Verrucomicrobiota;Unknown;Unknown	0	1	0	0	0	0	1	0	0	0	2	0	0	0	0	0	0	0	0	0	0	0	1	0	0	0	0	0	0	0	0	1	0	0	0	0	1	0	0	0	0	2	0	0	0	0	1	0	0
d__Bacteria;p__WOR-3;c__32-111;o__32-111	0	0	0	0	0	0	0	0	0	0	0	0	0	0	0	0	0	0	0	0	0	0	0	0	0	0	0	0	0	0	0	0	0	0	0	0	0	0	0	0	0	0	0	0	0	0	0	0	0
d__Bacteria;p__WOR-3;c__32-111;Unknown	0	0	0	0	0	0	0	0	0	0	0	0	0	0	0	0	0	0	0	0	0	0	0	0	0	0	0	0	0	0	0	0	0	0	0	0	0	0	0	0	0	0	0	0	0	0	0	0	0
d__Bacteria;p__WOR-3;c__E44-bin80;o__E44-bin80	0	0	0	0	0	0	0	0	0	0	0	0	0	0	0	0	0	0	0	0	0	0	0	0	0	0	0	0	0	0	0	0	0	0	0	0	0	0	0	0	0	0	0	0	0	0	0	0	0
d__Bacteria;p__WOR-3;c__Hydrothermia;o__UBA1063	0	0	0	0	0	1	0	0	0	0	0	0	0	0	0	0	0	1	0	0	0	0	0	0	0	0	0	0	0	0	0	0	0	0	0	0	0	0	0	0	0	0	0	0	0	0	2	0	0
d__Bacteria;p__WOR-3;c__Hydrothermia;Unknown	0	0	0	1	0	0	0	0	0	2	0	0	0	1	0	0	0	0	0	0	0	0	0	0	0	0	0	0	0	0	0	0	0	0	0	0	0	0	0	0	0	0	0	0	0	0	2	0	0
d__Bacteria;p__WOR-3;c__UBA3072;o__UBA3072	0	0	0	0	0	0	0	0	0	0	0	1	0	0	0	0	0	0	0	0	0	0	1	0	0	0	0	0	0	1	1	0	0	0	0	0	0	0	0	0	0	0	0	0	0	0	0	0	0
d__Bacteria;p__WOR-3;c__UBA3073;o__UBA3073	0	0	0	0	0	0	0	0	0	0	0	0	0	0	0	0	0	0	0	0	0	0	0	0	0	0	0	0	0	0	0	0	0	0	0	0	0	0	0	0	0	0	0	0	0	0	0	0	0
d__Bacteria;p__WOR-3;c__UBA3073;Unknown	1	0	0	0	0	0	0	0	0	0	0	0	0	0	0	0	0	0	0	0	0	0	0	0	0	0	0	0	0	0	0	1	0	0	0	0	0	0	0	0	0	0	0	0	0	0	2	0	0
d__Bacteria;p__WOR-3;c__WOR-3;o__SM23-42	1	0	0	0	0	0	0	0	0	0	0	1	0	1	0	0	1	0	0	0	0	0	0	0	0	0	0	0	0	0	0	0	1	0	0	0	0	0	0	0	0	0	0	0	0	0	0	0	0
d__Bacteria;p__WOR-3;c__WOR-3;Unknown	0	0	0	0	0	0	0	0	0	0	0	0	0	0	0	0	0	0	0	0	0	0	0	0	0	0	0	0	0	0	0	0	0	0	0	0	0	0	0	0	0	0	0	0	0	0	0	0	0
d__Bacteria;p__WOR-3;Unknown;Unknown	0	0	0	1	0	0	0	0	0	0	0	0	0	0	1	0	0	0	0	0	0	0	0	0	0	1	0	0	0	0	0	0	0	0	0	0	0	0	0	0	0	0	0	0	0	0	0	0	0
d__Bacteria;p__Zixibacteria;c__MSB-5A5;o__GN15	0	0	0	0	0	0	0	0	0	0	1	0	0	0	0	0	0	0	0	0	0	0	0	0	0	0	0	0	0	0	0	0	0	0	0	0	0	0	0	0	0	0	0	0	0	0	0	0	0
d__Bacteria;p__Zixibacteria;c__MSB-5A5;o__MSB-5A5	0	0	0	0	0	0	0	0	0	0	1	0	0	0	0	0	0	0	0	0	0	0	0	2	0	0	0	0	0	0	0	0	0	0	0	0	0	0	0	0	0	1	0	0	0	0	0	0	0
d__Bacteria;p__Zixibacteria;c__MSB-5A5;o__UBA10806	0	0	0	0	0	0	0	0	0	0	0	0	0	0	0	0	0	0	0	0	0	0	0	0	0	0	0	0	0	0	0	0	0	0	0	0	0	0	0	0	0	0	0	0	0	0	0	0	0
d__Bacteria;p__Zixibacteria;c__MSB-5A5;Unknown	0	0	1	0	0	0	0	0	0	0	1	0	0	0	0	1	0	0	0	0	0	0	0	1	0	0	0	0	0	0	0	0	0	0	0	0	0	0	0	1	0	0	0	0	0	0	0	0	0
d__Bacteria;Unknown;Unknown;Unknown	180	101	233	178	105	101	112	130	83	157	214	389	106	244	150	229	169	162	140	218	151	218	280	891	159	305	236	251	263	277	313	163	208	99	218	202	241	186	171	92	203	136	163	211	145	160	230	189	152
Unknown;Unknown;Unknown;Unknown	2	1	1	0	0	0	0	0	0	0	0	0	1	3	0	4	1	0	1	1	0	3	0	1	0	2	1	1	2	0	0	0	2	1	0	0	0	1	1	0	1	2	0	0	0	0	0	0	0
[truncated: 136 more columns]

## Sheet: Supplementary Table 7
Supplementary Table 7 | Full results of significant proportionality associations between abundances of taxonomic lineages
Taxonomic Grouping 1	Taxonomic Grouping 2	Rho	Zeros			KEY
d__Bacteria;p__Proteobacteria;c__Alphaproteobacteria;o__ATCC43930	d__Bacteria;p__Acidobacteriota;c__Acidobacteriae;o__Acidobacteriales	0.904682	12			Column Heading	Description
d__Bacteria;p__Chloroflexota;c__Ktedonobacteria;o__Ktedonobacterales	d__Bacteria;p__Dormibacterota;c__Dormibacteria;o__Dormibacterales	0.901967	54			Taxonomic Grouping 1	First taxonomic group of pair
d__Bacteria;p__Dormibacterota;c__Dormibacteria;o__Dormibacterales	d__Bacteria;p__Dormibacterota;c__Dormibacteria;o__CF-121	0.896437	59			Taxonomic Grouping 2	Second taxonomic group of pair
d__Bacteria;p__Dormibacterota;c__Dormibacteria;o__Dormibacterales	d__Bacteria;p__Acidobacteriota;c__Acidobacteriae;o__Acidobacteriales	0.890199	18			Rho	Rho proportionality value
d__Bacteria;p__Chloroflexota;c__Ktedonobacteria;o__Ktedonobacterales	d__Bacteria;p__Dormibacterota;c__Dormibacteria;o__CF-121	0.860723	89			Zeros	Number of zero count samples between groups
d__Bacteria;p__Chloroflexota;c__Ktedonobacteria;o__Ktedonobacterales	d__Bacteria;p__Acidobacteriota;c__Acidobacteriae;o__Acidobacteriales	0.847007	48
d__Bacteria;p__Patescibacteria;c__Paceibacteria;o__UBA6257	d__Bacteria;p__Patescibacteria;c__Paceibacteria;o__Paceibacterales	0.831157	48
d__Bacteria;p__Planctomycetota;c__Planctomycetes;o__Gemmatales	d__Bacteria;p__Proteobacteria;c__Alphaproteobacteria;o__ATCC43930	0.828475	7
d__Bacteria;p__Patescibacteria;c__Paceibacteria;o__UBA6257	d__Bacteria;p__Patescibacteria;c__Paceibacteria;o__2-02-FULL-40-12	0.826551	66
d__Bacteria;p__Actinobacteriota;c__Thermoleophilia;o__Solirubrobacterales	d__Bacteria;p__Actinobacteriota;c__Acidimicrobiia;o__Acidimicrobiales	0.821785	0
d__Bacteria;p__Patescibacteria;c__Paceibacteria;o__UBA6257	d__Bacteria;p__Patescibacteria;c__Microgenomatia;o__GWA2-44-7	0.821418	66
d__Bacteria;p__Patescibacteria;c__Paceibacteria;o__UBA9983	d__Bacteria;p__Patescibacteria;c__Paceibacteria;o__UBA6257	0.820116	23
d__Bacteria;p__Actinobacteriota;c__Actinomycetia;o__Streptosporangiales	d__Bacteria;p__Chloroflexota;c__Ktedonobacteria;o__Ktedonobacterales	0.818344	48
d__Bacteria;p__Actinobacteriota;c__Actinomycetia;Unknown	d__Bacteria;p__Actinobacteriota;c__Actinomycetia;o__Mycobacteriales	0.814768	0
d__Bacteria;p__Dormibacterota;c__Dormibacteria;o__CF-121	d__Bacteria;p__Acidobacteriota;c__Acidobacteriae;o__Acidobacteriales	0.814384	53
d__Bacteria;p__Acidobacteriota;c__Blastocatellia;o__Pyrinomonadales	d__Bacteria;p__Planctomycetota;c__Planctomycetes;o__Gemmatales	0.806647	4
d__Bacteria;p__Patescibacteria;Unknown;Unknown	d__Bacteria;p__Patescibacteria;c__Paceibacteria;o__UBA6257	0.803567	30
d__Bacteria;p__Patescibacteria;c__Microgenomatia;o__GWA2-44-7	d__Bacteria;p__Chloroflexota;c__Anaerolineae;o__Anaerolineales	0.802361	51
d__Bacteria;p__Planctomycetota;c__Planctomycetes;o__Isosphaerales	d__Bacteria;p__Planctomycetota;c__Planctomycetes;o__Gemmatales	0.801892	14
d__Bacteria;p__Acidobacteriota;c__Thermoanaerobaculia;o__Gp7-AA8	d__Bacteria;p__Planctomycetota;c__Planctomycetes;o__Gemmatales	0.800776	6
d__Bacteria;p__Planctomycetota;c__Phycisphaerae;o__UBA1161	d__Bacteria;p__Actinobacteriota;c__Thermoleophilia;o__Solirubrobacterales	0.799674	6
d__Bacteria;p__Patescibacteria;c__Paceibacteria;o__UBA9983	d__Bacteria;p__Patescibacteria;c__Microgenomatia;o__Levybacterales	0.799511	6
d__Bacteria;p__Acidobacteriota;c__Blastocatellia;o__Pyrinomonadales	d__Bacteria;p__Verrucomicrobiota;c__Verrucomicrobiae;o__Pedosphaerales	0.799051	3
d__Bacteria;p__Chloroflexota;c__UBA6077;o__UBA6077	d__Bacteria;p__Actinobacteriota;c__Actinomycetia;o__Streptosporangiales	0.798437	9
d__Bacteria;p__Planctomycetota;c__Planctomycetes;o__Gemmatales	d__Bacteria;p__Acidobacteriota;c__Acidobacteriae;o__Acidobacteriales	0.798311	7
d__Bacteria;p__Dormibacterota;c__Dormibacteria;o__Dormibacterales	d__Bacteria;p__Verrucomicrobiota;c__Verrucomicrobiae;o__Chthoniobacterales	0.796601	13
d__Bacteria;p__Planctomycetota;c__Phycisphaerae;o__UBA1161	d__Bacteria;p__Planctomycetota;c__Planctomycetes;o__Gemmatales	0.796456	7
d__Bacteria;p__Verrucomicrobiota;c__Verrucomicrobiae;o__Pedosphaerales	d__Bacteria;p__Acidobacteriota;c__Acidobacteriae;o__Bryobacterales	0.79393	0
d__Bacteria;p__Planctomycetota;c__Planctomycetes;o__Gemmatales	d__Bacteria;p__Acidobacteriota;c__Acidobacteriae;o__Bryobacterales	0.793076	1
d__Bacteria;p__Actinobacteriota;c__Actinomycetia;o__Streptosporangiales	d__Bacteria;p__Verrucomicrobiota;c__Verrucomicrobiae;o__Chthoniobacterales	0.790994	7
d__Bacteria;p__Planctomycetota;c__Planctomycetes;o__Gemmatales	d__Bacteria;p__Verrucomicrobiota;c__Verrucomicrobiae;o__Chthoniobacterales	0.789877	2
d__Bacteria;p__Chloroflexota;c__Dehalococcoidia;Unknown	d__Bacteria;p__Chloroflexota;c__Anaerolineae;Unknown	0.789859	20
d__Bacteria;p__Patescibacteria;c__Paceibacteria;o__UBA9983	d__Bacteria;p__Patescibacteria;c__Paceibacteria;o__2-02-FULL-40-12	0.787885	45
d__Bacteria;p__Patescibacteria;Unknown;Unknown	d__Bacteria;p__Patescibacteria;c__Paceibacteria;o__Paceibacterales	0.787245	34
d__Bacteria;p__Patescibacteria;c__Microgenomatia;o__Levybacterales	d__Bacteria;p__Patescibacteria;c__Microgenomatia;o__Daviesbacterales	0.78177	27
d__Bacteria;p__Chloroflexota;c__UBA6077;o__UBA6077	d__Bacteria;p__Planctomycetota;c__Planctomycetes;o__Gemmatales	0.78159	4
d__Bacteria;p__Dormibacterota;c__Dormibacteria;o__Dormibacterales	d__Bacteria;p__Proteobacteria;c__Alphaproteobacteria;o__ATCC43930	0.780017	18
d__Bacteria;p__Actinobacteriota;c__Actinomycetia;o__Streptosporangiales	d__Bacteria;p__Acidobacteriota;c__Acidobacteriae;o__Acidobacteriales	0.778917	12
d__Bacteria;p__Patescibacteria;Unknown;Unknown	d__Bacteria;p__Patescibacteria;c__Paceibacteria;o__2-02-FULL-40-12	0.778222	52
d__Bacteria;p__Patescibacteria;Unknown;Unknown	d__Bacteria;p__Patescibacteria;c__Microgenomatia;o__GWA2-44-7	0.777572	52
d__Bacteria;p__Chloroflexota;c__Anaerolineae;Unknown	d__Bacteria;p__Patescibacteria;c__Paceibacteria;o__UBA6257	0.776381	34
d__Bacteria;p__Acidobacteriota;c__Thermoanaerobaculia;o__Gp7-AA8	d__Bacteria;p__Proteobacteria;c__Alphaproteobacteria;o__ATCC43930	0.776216	11
d__Bacteria;p__Actinobacteriota;c__Actinomycetia;o__Streptosporangiales	d__Bacteria;p__Dormibacterota;c__Dormibacteria;o__Dormibacterales	0.775399	18
d__Bacteria;p__Chloroflexota;c__Ktedonobacteria;o__Ktedonobacterales	d__Bacteria;p__Proteobacteria;c__Alphaproteobacteria;o__ATCC43930	0.77403	48
d__Bacteria;p__Acidobacteriota;c__Acidobacteriae;o__Bryobacterales	d__Bacteria;p__Proteobacteria;c__Alphaproteobacteria;o__ATCC43930	0.772555	6
d__Bacteria;p__Patescibacteria;c__Paceibacteria;o__UBA6257	d__Bacteria;p__Verrucomicrobiota_A;c__Chlamydiia;o__Parachlamydiales	0.768844	25
d__Bacteria;p__Patescibacteria;Unknown;Unknown	d__Bacteria;p__Chloroflexota;c__Anaerolineae;Unknown	0.767145	20
d__Bacteria;p__Verrucomicrobiota;c__Verrucomicrobiae;o__Chthoniobacterales	d__Bacteria;p__Acidobacteriota;c__Acidobacteriae;o__Acidobacteriales	0.765937	7
d__Bacteria;p__Chloroflexota;c__UBA6077;o__UBA6077	d__Bacteria;p__Acidobacteriota;c__Acidobacteriae;o__Acidobacteriales	0.764752	9
d__Bacteria;p__Patescibacteria;c__Paceibacteria;o__UBA6257	d__Bacteria;p__Proteobacteria;c__Gammaproteobacteria;o__Acidiferrobacterales	0.762706	63
d__Bacteria;p__Chloroflexota;c__Anaerolineae;Unknown	d__Bacteria;p__Patescibacteria;c__Microgenomatia;o__GWA2-44-7	0.762001	56
d__Bacteria;p__Patescibacteria;Unknown;Unknown	d__Bacteria;p__Patescibacteria;c__Paceibacteria;o__UBA9983	0.760931	9
d__Bacteria;p__Planctomycetota;c__Phycisphaerae;Unknown	d__Bacteria;p__Planctomycetota;c__Phycisphaerae;o__UBA1161	0.760784	6
d__Bacteria;p__Verrucomicrobiota_A;c__Chlamydiia;o__Parachlamydiales	d__Bacteria;p__Dependentiae;c__Babeliae;o__Babeliales	0.760627	15
d__Bacteria;p__Proteobacteria;c__Alphaproteobacteria;o__UBA1301	d__Bacteria;p__Proteobacteria;c__Gammaproteobacteria;o__Steroidobacterales	0.758819	6
d__Bacteria;p__Actinobacteriota;c__Thermoleophilia;o__Solirubrobacterales	d__Bacteria;p__Actinobacteriota;c__Thermoleophilia;o__Gaiellales	0.757137	0
d__Bacteria;p__Patescibacteria;c__Paceibacteria;o__Paceibacterales	d__Bacteria;p__Patescibacteria;c__Microgenomatia;o__GWA2-44-7	0.756071	70
d__Bacteria;p__Actinobacteriota;c__Thermoleophilia;o__Solirubrobacterales	d__Bacteria;p__Actinobacteriota;c__Actinomycetia;o__Mycobacteriales	0.755401	0
d__Bacteria;p__Chloroflexota;c__Ktedonobacteria;o__Ktedonobacterales	d__Bacteria;p__Verrucomicrobiota;c__Verrucomicrobiae;o__Chthoniobacterales	0.753311	43
d__Bacteria;p__Patescibacteria;c__Paceibacteria;o__UBA9983	d__Bacteria;p__Patescibacteria;c__Microgenomatia;o__GWA2-44-7	0.753122	45
d__Archaea;p__Thermoplasmatota;c__Thermoplasmata;o__RBG-16-68-12	d__Archaea;p__Thermoproteota;c__Bathyarchaeia;o__40CM-2-53-6	0.752015	41
d__Bacteria;p__Planctomycetota;c__Planctomycetes;o__Isosphaerales	d__Bacteria;p__Proteobacteria;c__Alphaproteobacteria;o__ATCC43930	0.751729	19
d__Bacteria;p__Actinobacteriota;c__Actinomycetia;o__Streptosporangiales	d__Bacteria;p__Proteobacteria;c__Alphaproteobacteria;o__ATCC43930	0.75041	12
d__Bacteria;p__Patescibacteria;c__Paceibacteria;o__UBA9983	d__Bacteria;p__Patescibacteria;c__Microgenomatia;o__Daviesbacterales	0.7483	23
d__Bacteria;p__Chloroflexota;c__UBA6077;o__UBA6077	d__Bacteria;p__Acidobacteriota;c__Thermoanaerobaculia;o__Gp7-AA8	0.74813	8
d__Bacteria;p__Patescibacteria;Unknown;Unknown	d__Bacteria;p__Proteobacteria;c__Gammaproteobacteria;Unknown	0.747394	12
d__Bacteria;p__Patescibacteria;c__Microgenomatia;o__GWA2-44-7	d__Bacteria;p__Patescibacteria;c__Paceibacteria;o__2-02-FULL-40-12	0.744477	88
d__Bacteria;p__Chloroflexota;c__Dehalococcoidia;Unknown	d__Bacteria;p__Patescibacteria;c__Paceibacteria;o__UBA6257	0.744348	30
d__Bacteria;p__Acidobacteriota;c__Blastocatellia;o__Pyrinomonadales	d__Bacteria;p__Acidobacteriota;c__Acidobacteriae;o__Bryobacterales	0.740549	3
d__Bacteria;p__Chloroflexota;c__Ellin6529;Unknown	d__Bacteria;p__Chloroflexota;c__Ellin6529;o__QHBO01	0.740196	33
d__Bacteria;p__Proteobacteria;c__Gammaproteobacteria;Unknown	d__Bacteria;p__Chloroflexota;c__Anaerolineae;Unknown	0.739944	16
d__Bacteria;p__Acidobacteriota;c__Thermoanaerobaculia;o__Gp7-AA8	d__Bacteria;p__Acidobacteriota;c__Acidobacteriae;o__Acidobacteriales	0.739848	11
d__Bacteria;p__Verrucomicrobiota;c__Verrucomicrobiae;o__Pedosphaerales	d__Bacteria;p__Planctomycetota;c__Planctomycetes;o__Gemmatales	0.738463	1
d__Bacteria;p__Planctomycetota;c__Planctomycetes;o__Isosphaerales	d__Bacteria;p__Acidobacteriota;c__Acidobacteriae;o__Bryobacterales	0.738238	13
d__Bacteria;p__Chloroflexota;c__Dehalococcoidia;o__SM23-28-2	d__Archaea;p__Thermoproteota;c__Nitrososphaeria;o__Nitrososphaerales	0.73744	7
d__Bacteria;p__Patescibacteria;c__Paceibacteria;o__Paceibacterales	d__Bacteria;p__Patescibacteria;c__Paceibacteria;o__2-02-FULL-40-12	0.737149	70
d__Bacteria;p__Desulfobacterota_B;c__Binatia;o__UTPRO1	d__Bacteria;p__Acidobacteriota;c__Acidobacteriae;o__20CM-2-55-15	0.737077	10
d__Bacteria;p__Patescibacteria;Unknown;Unknown	d__Bacteria;p__Chloroflexota;c__Dehalococcoidia;Unknown	0.735887	16
d__Bacteria;p__Chloroflexota;c__Anaerolineae;Unknown	d__Bacteria;p__Chloroflexota;c__Anaerolineae;o__Anaerolineales	0.735709	19
d__Bacteria;p__Acidobacteriota;c__Thermoanaerobaculia;o__Gp7-AA8	d__Bacteria;p__Acidobacteriota;c__Acidobacteriae;o__Bryobacterales	0.734945	5
d__Bacteria;p__Patescibacteria;c__Paceibacteria;o__UBA6257	d__Bacteria;p__Dependentiae;c__Babeliae;o__Babeliales	0.734756	34
d__Bacteria;p__Actinobacteriota;c__Actinomycetia;o__Streptosporangiales	d__Bacteria;p__Planctomycetota;c__Planctomycetes;o__Gemmatales	0.732234	7
d__Bacteria;p__Proteobacteria;c__Gammaproteobacteria;Unknown	d__Bacteria;p__Planctomycetota;c__Phycisphaerae;o__UBA1845	0.731004	31
d__Bacteria;p__Patescibacteria;c__Microgenomatia;o__GWA2-44-7	d__Bacteria;p__Proteobacteria;c__Gammaproteobacteria;o__Acidiferrobacterales	0.730733	85
d__Bacteria;p__Acidobacteriota;Unknown;Unknown	d__Bacteria;p__Myxococcota_A;c__UBA9160;o__UBA9160	0.730648	43
d__Bacteria;p__Dormibacterota;c__Dormibacteria;o__CF-121	d__Bacteria;p__Proteobacteria;c__Alphaproteobacteria;o__ATCC43930	0.729702	53
d__Bacteria;p__Chloroflexota;c__UBA6077;o__UBA6077	d__Bacteria;p__Dormibacterota;c__Dormibacteria;o__Dormibacterales	0.729702	15
d__Bacteria;p__Chloroflexota;c__Dehalococcoidia;o__UBA2991	d__Bacteria;p__Gemmatimonadota;c__Gemmatimonadetes;o__SG8-23	0.729123	32
d__Bacteria;p__Actinobacteriota;c__Acidimicrobiia;o__IMCC26256	d__Bacteria;p__Actinobacteriota;c__Thermoleophilia;o__Gaiellales	0.728864	4
d__Bacteria;p__Actinobacteriota;c__Acidimicrobiia;o__IMCC26256	d__Bacteria;p__Actinobacteriota;c__Acidimicrobiia;o__Acidimicrobiales	0.728858	4
d__Bacteria;p__Acidobacteriota;c__Blastocatellia;o__Pyrinomonadales	d__Bacteria;p__Actinobacteriota;c__Acidimicrobiia;o__IMCC26256	0.728508	7
d__Bacteria;p__Patescibacteria;c__Paceibacteria;o__UBA6257	d__Bacteria;p__Patescibacteria;c__Microgenomatia;o__Levybacterales	0.727807	27
d__Bacteria;p__Actinobacteriota;c__Actinomycetia;o__Streptomycetales	d__Bacteria;p__Actinobacteriota;c__Actinomycetia;o__Mycobacteriales	0.726041	7
d__Bacteria;p__Proteobacteria;c__Alphaproteobacteria;o__Reyranellales	d__Bacteria;p__Planctomycetota;c__Planctomycetes;o__Isosphaerales	0.725813	24
d__Bacteria;p__Patescibacteria;c__Paceibacteria;o__UBA6257	d__Bacteria;p__Planctomycetota;c__Phycisphaerae;o__UBA1845	0.725041	49
d__Bacteria;p__Bacteroidota;c__UBA10030;o__UBA10030	d__Bacteria;p__Proteobacteria;c__Gammaproteobacteria;o__Acidiferrobacterales	0.724764	67
d__Bacteria;p__Chloroflexota;c__Anaerolineae;Unknown	d__Bacteria;p__Patescibacteria;c__Paceibacteria;o__2-02-FULL-40-12	0.724662	56
d__Bacteria;p__Chloroflexota;c__Anaerolineae;Unknown	d__Bacteria;p__Planctomycetota;c__Phycisphaerae;o__UBA1845	0.724336	39
d__Bacteria;p__Patescibacteria;Unknown;Unknown	d__Bacteria;p__Verrucomicrobiota_A;c__Chlamydiia;o__Parachlamydiales	0.723421	11
d__Bacteria;p__Planctomycetota;c__Phycisphaerae;o__UBA1161	d__Bacteria;p__Acidobacteriota;c__Blastocatellia;o__Pyrinomonadales	0.722727	9
d__Bacteria;p__Actinobacteriota;c__Actinomycetia;o__Mycobacteriales	d__Bacteria;p__Chloroflexota;c__Chloroflexia;o__Chloroflexales	0.722152	9
d__Bacteria;p__Planctomycetota;c__Phycisphaerae;Unknown	d__Bacteria;p__Actinobacteriota;c__Thermoleophilia;o__Solirubrobacterales	0.721336	0
d__Bacteria;p__Verrucomicrobiota;c__Verrucomicrobiae;o__Chthoniobacterales	d__Bacteria;p__Dormibacterota;c__Dormibacteria;o__CF-121	0.721318	48
d__Bacteria;p__Proteobacteria;c__Gammaproteobacteria;Unknown	d__Bacteria;p__Gemmatimonadota;c__Gemmatimonadetes;o__SG8-23	0.721317	25
d__Bacteria;p__Proteobacteria;c__Alphaproteobacteria;o__Reyranellales	d__Bacteria;p__Acidobacteriota;c__Acidobacteriae;o__Bryobacterales	0.720568	11
d__Bacteria;p__Chloroflexota;c__Anaerolineae;Unknown	d__Bacteria;p__Proteobacteria;c__Gammaproteobacteria;o__Acidiferrobacterales	0.720221	53
d__Bacteria;p__Myxococcota_A;c__UBA9160;o__UBA9160	d__Bacteria;p__Planctomycetota;c__Phycisphaerae;o__UBA1845	0.720168	68
d__Bacteria;p__Patescibacteria;c__Paceibacteria;o__UBA9983	d__Bacteria;p__Patescibacteria;c__Doudnabacteria;o__UBA920	0.719972	16
d__Bacteria;p__Acidobacteriota;c__Blastocatellia;o__Pyrinomonadales	d__Bacteria;p__Verrucomicrobiota;c__Verrucomicrobiae;o__Chthoniobacterales	0.719457	4
d__Bacteria;p__Chloroflexota;c__UBA6077;o__UBA6077	d__Bacteria;p__Acidobacteriota;c__Blastocatellia;o__Pyrinomonadales	0.718361	6
d__Bacteria;p__Planctomycetota;c__Phycisphaerae;o__UBA1161	d__Bacteria;p__Verrucomicrobiota;c__Verrucomicrobiae;o__Pedosphaerales	0.716727	6
d__Bacteria;p__Proteobacteria;c__Gammaproteobacteria;Unknown	d__Bacteria;p__Bacteroidota;c__Bacteroidia;o__Flavobacteriales	0.716674	53
d__Bacteria;p__Patescibacteria;c__Paceibacteria;o__UBA9983	d__Bacteria;p__Patescibacteria;c__Paceibacteria;o__Paceibacterales	0.715883	27
d__Bacteria;p__Chloroflexota;c__UBA6077;o__UBA6077	d__Bacteria;p__Proteobacteria;c__Alphaproteobacteria;o__ATCC43930	0.715567	9
d__Bacteria;p__Chloroflexota;c__Anaerolineae;Unknown	d__Bacteria;p__Chloroflexota;c__Dehalococcoidia;o__UBA2991	0.709327	23
d__Bacteria;p__Patescibacteria;c__Paceibacteria;o__Paceibacterales	d__Bacteria;p__Dependentiae;c__Babeliae;o__Babeliales	0.708048	38
d__Bacteria;p__Actinobacteriota;c__Actinomycetia;o__Streptosporangiales	d__Bacteria;p__Acidobacteriota;c__Blastocatellia;o__Pyrinomonadales	0.705382	9
d__Bacteria;p__Patescibacteria;c__Paceibacteria;o__UBA6257	d__Bacteria;p__Bacteroidota;c__UBA10030;o__UBA10030	0.704387	48
d__Bacteria;p__Proteobacteria;c__Gammaproteobacteria;o__Acidiferrobacterales	d__Bacteria;p__Patescibacteria;c__Paceibacteria;o__2-02-FULL-40-12	0.702714	85
d__Bacteria;p__Chloroflexota;c__UBA6077;o__UBA6077	d__Bacteria;p__Verrucomicrobiota;c__Verrucomicrobiae;o__Chthoniobacterales	0.702418	4
d__Bacteria;p__Acidobacteriota;c__Blastocatellia;o__Pyrinomonadales	d__Bacteria;p__Acidobacteriota;c__Thermoanaerobaculia;o__Gp7-AA8	0.702361	8
d__Bacteria;p__Verrucomicrobiota;c__Verrucomicrobiae;o__Pedosphaerales	d__Bacteria;p__Actinobacteriota;c__Acidimicrobiia;o__IMCC26256	0.701715	4
d__Bacteria;p__Verrucomicrobiota;c__Verrucomicrobiae;o__Pedosphaerales	d__Bacteria;p__Myxococcota;c__Polyangia;o__Palsa-1104	0.701705	0
d__Bacteria;p__Acidobacteriota;c__Mor1;Unknown	d__Bacteria;p__Myxococcota_A;c__UBA9160;o__UBA9160	0.70134	78
d__Bacteria;p__Dormibacterota;c__Dormibacteria;o__CF-121	d__Archaea;p__Thermoproteota;c__Bathyarchaeia;o__40CM-2-53-6	0.700137	76
d__Bacteria;p__Planctomycetota;c__Planctomycetes;o__Gemmatales	d__Bacteria;p__Dormibacterota;c__Dormibacteria;o__Dormibacterales	0.70003	13
d__Bacteria;p__Chloroflexota;c__Ellin6529;o__P2-11E	d__Bacteria;p__Gemmatimonadota;c__Gemmatimonadetes;o__Gemmatimonadales	0.699787	5
d__Bacteria;p__Chloroflexota;c__Dehalococcoidia;Unknown	d__Bacteria;p__Patescibacteria;c__Paceibacteria;o__Paceibacterales	0.699077	34
d__Bacteria;p__Proteobacteria;c__Gammaproteobacteria;Unknown	d__Bacteria;p__Planctomycetota;c__Planctomycetes;o__Pirellulales	0.69884	5
d__Bacteria;p__Actinobacteriota;c__UBA4738;Unknown	d__Bacteria;p__Proteobacteria;c__Alphaproteobacteria;o__ATCC43930	0.698077	36
[truncated: 2,034 more rows]

## Sheet: Supplementary Table 8
Supplementary Table 8 | Node properties for co-occurrence assocation network of order-level taxa
[truncated: 132 more rows]

## Sheet: Supplementary Table 9
Supplementary Table 9 | Search set of reactions for general metabolic profiling of Ca. Angelarcheales
[truncated: 191 more rows]

[truncated: 6 more sheets: Supplementary Table 10, Supplementary Table 11, Supplementary Table 12, Supplementary Table 13, Supplementary Table 14, Supplementary Table 15]
