# Supplementary material for: Soils and sediments host Thermoplasmata archaea encoding novel copper membrane monooxygenases (CuMMOs)
Source: ISME J. 2022 Jan 5;16(5):1348–62. doi: 10.1038/s41396-021-01177-5 (PMC9038741; doi:10.1038/s41396-021-01177-5)
Supplement: Supplementary file 4 — Dataset 1 [file 41396_2021_1177_MOESM4_ESM.zip]

Archive with 16 entries (15 files):
- Supplementary_Data/
- __MACOSX/._Supplementary_Data
- Supplementary_Data/amoA_pmoA_Sequences_w_References.faa
- __MACOSX/Supplementary_Data/._amoA_pmoA_Sequences_w_References.faa
- Supplementary_Data/amoC_pmoC_Sequences_w_References.faa
- __MACOSX/Supplementary_Data/._amoC_pmoC_Sequences_w_References.faa
- Supplementary_Data/Angelarcheales-1_pmoB_AF_model.pdb
- __MACOSX/Supplementary_Data/._Angelarcheales-1_pmoB_AF_model.pdb
- Supplementary_Data/Filt_Nov_pmoA.hmm
- __MACOSX/Supplementary_Data/._Filt_Nov_pmoA.hmm
- Supplementary_Data/Filt_Nov_pmoC.hmm
- __MACOSX/Supplementary_Data/._Filt_Nov_pmoC.hmm
- Supplementary_Data/amoB_pmoB_Sequences_w_References.faa
- __MACOSX/Supplementary_Data/._amoB_pmoB_Sequences_w_References.faa
- Supplementary_Data/Filt_Nov_pmoB.hmm
- __MACOSX/Supplementary_Data/._Filt_Nov_pmoB.hmm
