# Supplementary material for: Soils and sediments host Thermoplasmata archaea encoding novel copper membrane monooxygenases (CuMMOs)
Source: ISME J. 2022 Jan 5;16(5):1348–62. doi: 10.1038/s41396-021-01177-5 (PMC9038741; doi:10.1038/s41396-021-01177-5)
Supplement: Supplementary file 4 — Dataset 1 [file 41396_2021_1177_MOESM4_ESM.zip › Supplementary_Data/amoA_pmoA_Sequences_w_References.faa]

>14_0903_13_40cm_Euryarchaeota_1427_64_8_curated
MATATEEVAAAKPFFTTRVITFIAFTATLIFSQNMLSVSSQIGVGDWEFW
LDWKDYAWAPFVYTWLVAVHFPVYSYVFNKFFKVYFGATLVLMFFFLQRN
LMIQLFYVGMNNYPFNFVQLPSYLLPAMATDFTLVLFGLRKHMGLYVLIS
CFLAGVLVVPGHFLFLNVPFLLTNVVYPDPLNTATNHVMPMWSVIRMVIP
KAPIPAYIAEQFTWPLPYRSFYDPYIIMTGFMGIMGVVWSGFTYIFLKAI
FYAIGKTTKHFVEPAGA
>14_0903_16_30cm_Euryarchaeota_5572_64_14_curated
SYLFPAMAADFALLLFGLKKHMGLYVLVSAFLAGVLVVPGHFLFLNTPFL
LTNVGYPDPFTGGIHTMPVWSLIRMTIPKAPIPSYIAEGFTWPLPYKSFY
DPYIIMTGFMGIMGVVWSGFTYIFLKSIFYGYEKTIKHFVKPAGA
>14_0927_12_40cm_Euryarchaeota_6587_64_8
MATATAEAPETVRAPFFTTRVITFIAFTATLIFSQNMFAVSSQIGVGDWE
FWIDWKDYAWAPFVYTWIVAIHFPVYSWVFQKFFKIYFGSTLVLMFWFLQ
RTLMVQLFYVGMNNYPFNYVQLPSYLLPAMATDFTLILFGLKKHMGLYVL
ISCFLAGVLVVPGHFLFLNVPFLMTPVGYPDPLTGGIHNMPVWSLIRMVI
PKAPIPSYIAEGFTWPLPYKSFYDPYIIMTGFMGIMGVVWSGFTYIFLKA
IFWGYEKTIKHFVAPAGA
>14_0929_05_40cm_Euryarchaeota_3410_64_11_curated
MATATAEAPETVRAPFFTTRVITFIAFTATLIFSQNMFSVSSQIGVGDWE
FWIDWKDYAWAPFVYTWIVAVHFPVYSWVFNKFFKVYFGATLVLMFWFLQ
RTLMVQLFYVGMNNYPFNYVQLPSYLLPAMATDFTLILFGLKKHMGLYVL
ISCFLAGVLVVPGHFLFLNVPFLMTNVGLPDPLTGGIHNMPVWSLIRMVI
PKAPIPSYIAEGFTWPLPYKSFYDPYVIMTGFMGIMGVVWSGFTYIFLRA
IFFGYEKTIKRFVGPAGA
>14_0929_05_40cm_Euryarchaeota_3424_64_12
MATATEEVAAAKPFFTTRVITFIAFTATLIFSQNMLSVSSQIGVGDWEFW
LDWKDYAWAPFVYTWLVAVHFPVYSYVFNKFFKVYFGATLVLMFFFLQRN
LMIQLFYVGMNNYPFNFVQLPSYLLPAMATDFTLVLFGLRKHMGLYVLIS
CFLAGVLVVPGHFLFLNVPFLLSPATIPDPLNTLAPAHTMPVWSLIRMVI
PKAPIPAYIAEQFSWPLPYRSFYDPYIIMTGFMGIMGVVWSGFTYIFLKA
IFYAIGKTTKHFAEPAGG
>14_0929_12_30cm_Euryarchaeota_7367_63_8
MSCFLAGVMVVPGHFLFLNTPFLLTNIGYPDPLTGGLHTMPVWSLIRMAI
PKAPIPSYIAEGFTWPLPYKSFYDPYIIMTGFMGIMGVFWSGFTYIFLKS
IFYGYAKTIKHFVGPAGA
>15con2h1_8_Maxbin2_011_curated
MATATAEAPETVRAPFFTTRVITFIAFTATLIFSQNMFAVSSQIGVGDWE
FWIDWKDYAWAPFVYTWIVAIHFPVYSWVFQKFFKIYFGSTLVLMFWFLQ
RTLMVQLFYVGMNNYPFNYVQLPSYLLPAMATDFTLILFGLKKHMGLYVL
ISCFLAGVLVVPGHFLFLNVPFLMTPVGYPDPLTGGIHNMPVWSLIRMVI
PKAPIPSYIAEGFTWPLPYKSFYDPYIIMTGFMGIMGVVWSGFTYIFLKA
IFWGYEKTIKHFVAPAGA
>15con2h1_8_Maxbin2_128_sub_curated
MATATAEDQATVRTAPFFTTKVITFIAFTATLIFSQNMFSVSSQIGVGDW
EFWLDWKDYAWAPFVYTWAVCVHFPVYSWVFQKFFKINFGATLVLMFWFL
QRSLMVQIFYVGMNNYPFNFVQLPSYLFPAMATDFTLIIFGLRKHLGLYT
LISCFLAGVMVVPGHFLFLNVPFLLQNVIYPDPLTAGQTHVVPMWSVIRM
VIPKAVIPAYISEMFTWPLPYRSFYDPYIIMTGFMGIMGVVWSGFTWIFI
RAIFWGVEKTTKRFTAPAGA
>15_D_Rain_20_5_09082015_CONCOCT_21_curated
MATATAEAPETVRAPFFTTKVITFIAFTATLIFSQNMFAVSSQIGVGDWE
FWIDWKDYAWAPFVYTWIVAVHFPVYSWIFNKFFKIYFGSTLVLMFWFLQ
RTLMIQLFYVGMNNYPFNYVQLPSYLFPAMAADFALLLFGLKKHMGLYVL
VSAFLAGVLVVPGHFLFLNTPFLLTNVGYPDPLTGGLHTMPVWSLIRMTI
PKAPIPSYIAEGFTWPLPYKSFYDPYIIMTGFMGIMGVVWSGFTYIFLKS
IFYGYEKTIKHFVKPAGA
>PLM3-1_170_b2_sep16_Maxbin2_081_curated
MAAAAGEAVVKPIFTTKVITFIAFTATLIFSQNMFAVSSQIGVGDWEFWI
DWKDYVWAPFVYTWIVAVHFPVYSFLFNRFFKIHFGATLVLMFWFLQRTL
MVQLFYVGMNNYPFNYVQLPSYLLPAIATDVALILFGLKKHMGLYVLVAS
FLAGLAVVPSHILFLNVPFLATQVTYPDPLTLGQTHLMPVWEVIRMVIPK
APIPAYISEGWTWPLAYRSFFDPYIIATGFMGIMGVVWSGFTYIFLKSIF
YGLAKTTKRFATPEAA
>PLM3-1_200_b2_sep16_Maxbin2_057_curated
MAATAEKAVVKPIFTTKVITFIAFTATLIFSQNMFAVSSQIGVGDWEFWI
DWKDYVWAPFVFTWIVAVHFPVYSYLFNRFFNIHFGATLVLMFWFLQRTL
MINLFYVGMNNYPFNYVQAPSYLLPAIATDLTLIVFGLKKHMGLYVLVSC
FVAGLAVVPGHALFLNVPFLATQATYLDPLTAQTHLMPVWEVIRMVIPKA
PIPAYISEGWSWPLAYRSFYDPYIIMTAAMGVMGIVWSGFTYIFLKSIFY
GLGKTIKRFATPAAG
>RidSed_csp2_13ft_2_Maxbin2_003_curated
MATTVEEAVVKPIFSTKVITFIAFTATLIFSQNMFAVSSQIGVGDWEFWI
DWKDYVWAPFVFTWIVAVHFPVYSYLFNAFFKIHFGATLVLMFWFLQREL
MIQIFYVGMNNYPFNYVQLPSYLLPAIATDFALILFGLKKHMGLYVLVAS
TLAGLAVIPSHVLFLNVPFLATAVTYPDPLVLGQTHGMYVWEVIRMVIIK
APIPVYISEGWTWPLAYRGFYDPYILSAAFMAIMGVVWSGFTYIFLKSIF
YGLAKTTKRFATPEGA
>RifSed_csp1_16ft_3_Maxbin2_041_curated
MAAAEEAVVKPIFTTKVITFIAFTATLIFSQNMFAVSSQIGVGDWEFWID
WKDYVWAPFVYTWIVAVHFPVYSFLFYKFFKIHFGATMVLMFWFLQRTLM
VQLFYVGMNNYPFNYVQLPSYLLPGLEETYGVVRPRRLLLGRACRGPWAR
PVLERALLGDSSYVPGSSHAGSDPSHACLGSDSDGDPQGTHTRLHL
>Sage1_R_100_16_Maxbin2_161_sub_curated
MATATGEAPETVRAPFFTTKVITFIAFTATLIFSQNMFAVSSQIGVGDWE
FWIDWKDYAWAPFVYTWIVAVHFPIYSWVFNKFFKVYFGATLVLMFWFLQ
RTLMVQLFYVGMNNYPFNYVQLPSYLLPAMATDFTLIVFGLKKHMGLYVL
ISCFLAGVLVVPGHVLFLNVPFLASSVGYPDPLTAAQTHAMPVWSVIRMV
IPKAPIPSYIAEGFTWPLPYRSFYDPYIIMTGFMGIMGAFWSGFTYIFLK
SIFYGYERTIKHFVEPAGA
>Sage1_R_20_16_MetaBAT_41_curated
MATATAEAPETVRAPFFTTKVITFIAFTATLIFSQNMFAVSSQIGVGDWE
FWIDWKDYAWAPFVYTWIVAVHFPVYSWIFNKFFKIYFGSTLVLMFWFLQ
RTLMIQLFYVGMNNYPFNYVQLPSYLFPAMGADFALLLFGLKKHMGLYVL
VSAFLAGVLVVPGHFLFLNTPFLLTNVGYPDPFTGGIHTMPVWSLIRMTI
PKAPIPSYIAEGFTWPLPYKSFYDPYIIMTGFMGIMGVVWSGFTYIFLKS
IFYGYEKTIKHFVKPAGA
>Sage2_L_100_16_MetaBAT_94_sub_curated
MATATAGAAETVRAPFFTTKAISIVAFTATLIFSQNMLSVSSQIGVGDWE
FWIDWKDYAWAPFVFTWLVAIHFPVYSWVFNKFFKIHFGATLVVMFWFLQ
RTLMVQLFYVGMNNYPFNYVQLPAYMLPAMATDFTLILFGLKKHMGLYTL
VACFLAAILVVPSQFLFLNTPFLLSNVVYPDPLAAGSTHVMPVWSLIRMV
IPKAPIPSYIAEGFTWPLPYKSFYDPYIIMTGFTGIMGVVWSGFTYIFIK
AIFYGVEKTTKHFVKPAGA
>Sage2_R_115_16_Maxbin2_115_sub_curated
MATATAEAPETVRAPFFTTKVITFIAFTATLIFSQNMFAVSSQIGVGDWE
FWIDWKDYAWAPFVYTWIVAVHFPVYSWIFNKFFKIYFGSTLVLMFWFLQ
RTLMLQLFYVGMNNYPFNYVQLPSYLFPAMAADFALLLFGLKKHMGLYVL
VSAFLAGVLVVPGHFLFLNTPFLLTNIGYPDPLTGGIHTMPVWSLIRMTI
PKAPIPSYIAEGFTWPLPYKSFYDPYIIMTGFMGIMGVVWSGFTYIFLKS
IFYGYEKTIKHFVKPAGA
>GCA_005878985.1
MATATAGAAETVRAPFFTTKAISIIAFTATLIFSQNMLSVSSQIGVGDWEFWIDWKDYAW
APFVFTWLVAIHFPVYSWVFNKFFKVYFGATLVVMFWFLQRTLMVQLFYVGMNNYPFNYV
QLPAYMLPAMATDFTLILFGLKKHMGLYTLVACFLAAILVVPSQFLFLNTPFLFSNVVYP
DPLAAGSTHVMPVWSLIRMVIPKAPIPSYIAEGFTWPLPYKSFYDPYIIMTGFMGIMGVV
WSGFTYIFIKAIFYGVEKTTKHFVKPAGA
>Methylococcus_capsulatus_Bath_operon1
MSAAQSAVRSHAEAVQVSRTIDWMALFVVFFVIVGSYHIHAMLTMGDWDFWSDWKDRRLWVTVTPIVLVT
FPAAVQSYLWERYRLPWGATVCVLGLLLGEWINRYFNFWGWTYFPINFVFPASLVPGAIILDTVLMLSGS
YLFTAIVGAMGWGLIFYPGNWPIIAPLHVPVENNGMLMSIADIQGYNYVRTGTPEYIRMVEKGTLRTFGK
DVAPVSAFFSAFMSILIYFMWHFIGRWFSNERFLQST

>Methylococcus_capsulatus_Bath_operon2
MSAAQSAVRSHAEAVQVSRTIDWMALFVVFFVIVGSYHIHAMLTMGDWDFWSDWKDRRLWVTVTPIVLVT
FPAAVQSYLWERYRLPWGATVCVLGLLLGEWINRYFNFWGWTYFPINFVFPASLVPGAIILDTVLMLSGS
YLFTAIVGAMGWGLIFYPGNWPIIAPLHVPVEYNGMLMSIADIQGYNYVRTGTPEYIRMVEKGTLRTFGK
DVAPVSAFFSAFMSILIYFMWHFIGRWFSNERFLQST

>USCa
MLRDKSMKTGAAPAAESILASPGIEGGAGANAPVAAANVGAVAAAASPFHSRAEAAGAVRTADLLILTFL
FLIMIGGYHVHAMLTMGDWDFWVDWKDRRMWPTVLPIMLVTFPAAAQYFFWEHFRLPFGATFLCVALLFG
EWLDRYISFWGWTYYPINLVWPTSLVPQALFLDIVLLLSKSFIVTAIVGSMGFSLLLYPNNWVILAQFHQ
PTEQYGTLMSLADVIGFHNVRTSMPEYIRIIERGTMRTFGKDVVGVAAFFSGFVSIIVYFVWWYVGKMFS
TTKYMKSI

>Methylacidiphilum_fumariolicum_SolV_operon1
MQQVAAEAEARALERKFDIVVLVSMFLAILSGFHIHQMLTAGDWSFWIDWKDRMWWPVVAPIMDITFPAA
CQAILWTKFKAPIGATFSCAGLFFGQWMNRYWNFWGWAHYPLNFVFPETLLPQAIVLDGVLMITNNFVVT
ALIGGELWGWLFYPSNWPMIAPYHVPVEYYGQLMSVADLIQYQYIRTSTPEYIRMVETGTMRSFAGGVLG
VSAFFSGFCSVIMYFIWWYFGYFFGWTKFIKHSKV

>Methylacidiphilum_fumariolicum_SolV_operon2
MEDTCNLHKRMQKQEFLKENLILLLLFPCFLSFVGGYHIHQMLLAGDWSFWTDWKDRMWWPVVAPIADIA
FPAAVQSILWTKFKMPIGATFCTVGLFFGQWMNRYWNFWGWGTYPLNFVFPETLIPQAVVLDGVLMISNN
FVVTALVGGELWGWLFYPTNWPMIAPYHVPVEYYGQLMSMADLIQYEYIRTSTPEYIRMVETGTMRSFAG
GVLGVSAFFSGFVSACMYFLWWFFGKFFGSTKFVRHSTV

>Methylacidiphilum_fumariolicum_SolV_operon3
MQTQTIKTSPELQKEGLEVGKRIQFVAWVIIGMTVTVGTFASQSLLEGDWSFWIDWKDRRYFPILGVISY
MLMLVSVQAACWIKARLPMGMTLCAVGINLWQWFERYVNWWGWFSYPMNELFPETVIPCAIAADCVLLLS
RKLLLTYLFGAYAFALTFYPANWVMIAPFHQPLEALGQTLSLADYIGFSYVRSAIPEYLRMIESGTLRTF
EGGALGPAIFFSGVVGIFIYAIFWWIGDQCTRNRWVKKI

>Methylacidiphilum_infernorum_V4_operon3
MQQVAAEAEARALERKFDIVVLVSMFLAILSGFHIHQMLTAGDWSFWIDWKDRMWWPVVAPIMDITFPAA
CQAILWTKFKAPIGATFSCAGLFFGQWMNRYWNFWGWTHYPLNFVFPETLLPQAIVLDGVLMITNNFVVT
ALIGGELWGWLFYPSNWPMIAPYHVPVEYYGQLMSVADLIQYEYIRTSTPEYIRMVETGTMRSFAGGVLG
VSAFFSGFCSVIMYFIWWYFGYFFGWTKFIKHSKV

>Methylacidiphilum_infernorum_V4_operon2
MGGKMQLAQADVELRALERKFDIVVIVSMFFAFIGGYHIHQMLLAGDWSFWIDWKDRMWWPVVAPIADIA
FPAAIQSILWTRFKMPIGATFSTVGLFFGQWMNRYWNFWGWGTYPLNFVFPETLIPQAVVLDGVLMISNN
FVVTALVGGELWGWLFYPANWPMIAPYHVPVEYYGQLMSMADLIQYEYIRTSTPEYIRMVETGTMRSFAG
GVLGVSAFFSGFVSTCMYFLWWFFGKFFGSTKFVKHAAV

>Methylacidiphilum_infernorum_V4_operon1
MQTQTIKTSPELQKEGLEIGKRIQFVAWVIIGMTVTVGTFASQSLLEGDWSFWIDWKDRRYFPILGVISY
MLMLVSVQSACWIKARLPMGMTLCAVGINLWQWFERYINWWGWFSYPMNELFPETVIPCAIAADCVLLLS
KKLLLTYLFGAYAFALTFYPANWVMIAPFHQPIEALGQTLSIADYIGFSYVRSAIPEYLRMIESGTLRTF
EGGALGPAIFFSGVVGIAIYAIFWWIGDQFTRNRWVKKI

>Methylacidiphilum_kamchatkense_Kam1_operon3
MQTQTIKTSPELQKEGLEVGKRIQFVAWVIIGMTVTVGTFASQSLLEGDWSFWIDWKDRRYFPILGVISY
MLMLVSVQAACWIKARLPVGMTLCAVGINLWQWFERYVNWWGWFSYPMNELFPETVIPCAIAADCVLLLS
RKLLLTYLFGAYAFALTFYPANWVMIAPFHQPIEALGQTLSIADYIGFSYVRSAIPEYLRMIESGTLRTF
EGGALGPAIFFSGVVGIFIYAIFWWIGDQCTRNRWVKKI

>Methylomirabilis_oxyfera
MALLTQQQALSLERKFDIIVIVAAFTGTVAGYHIHQMLTVGDWDFWLDWKDRRWWVTLTPILLITFPAAT
QYFMWEKMRLPIGATFCVMTLHFGQWMNRVFNFYYWAWFPVNFTAPGLMIPSAIFLDVMLMMTGSYMFTA
LFGGMGWSLLFYPANWTWLAPFHLAVKHPSGPLMSIADLMGMEYVRSATPEYIRIVERGTLRTFGRDVTP
VSSFFAGFISGIIYLWWVWMGKVISRPAWISRT

>Nitrosococcus_halophilus_Nc4
MSALASAVRTPEEAAKISRTLDLIALGAFFLIFLASYHVHCMLLFGDWDFWVDWKDRRMWVTVAPIVAIA
YPAAMQAFFWEKFRLPFGATIVTLGVLAGEWANRYYNFYGFTYFPINFVWPAILVPMALFLDAVLVLTKS
YGLTAIVGGLFYGLLLYPANWPLLAQFHVPVEYNGLVMSIADIMGYHYVRTGTPEYIRMVEKGTLRTFGK
DVVPVSAFFSGFVCMVMYFTWHFVGRWFSRDYNIDQV

>Methylovulum_miyakonense_HT12
MSASQSAVRSRAEAVKASRTFDWLICFTLFFVVLGGYHIHYMLTGGDWDFWTDWKDRRLWVTVAPIVSIT
FPAAVQAMLWWRYRLPFGAVLCILGLLLGEWINRYLNFWGWTYFPVNFVFPSNLMPGAIVLDVILMLSGS
MTLTAVLGGLAYGLLFYPGNWPIIAPLHVPVEYNGMMMTLADLQGYHYVRTGTPEYIRMVEKGTLRTFGK
DVAPVSAFFSGFVSILIYFLWHFFGQWFNKTDFVKSS

>Nocardioidaceae_bacterium_Broad-1
MSATALAPESEERTQALRKLLNRRYTFIDRKWDIVFWVTAAFVVAAAADITKLLFAGDWDFWTDWKDRQW
WPMVTPFAVIIIPSALQYIQWLAWRMPTGAVYTAISMTIASWIGRIFNWDMFGGFPLAFVWPVMILAAAI
WLDWVLLKTKSFVLTSLVGAFGFALILWFTNYTVLAPYLQPIDWMGLHVTVADVQGIEYVRGQTPEYLRM
IEHGSLRTFLGETQYVSLAFGATLAVAGYWVGQAIGRGLAIWPIGRFIKRF

>Methylomonas_methanica_MC09
MSASQSAVRSRAEAVQVSRTFDWMILFTLFTAVLGGYHIHYMLTGGDWDFWTDWKDRRLWVTVAPIVSIT
FPAAVQACLWWRYRLPIGATISVVALMIGEWINRYMNFWGWTYFPVNICFPSNLLPGAIVLDVVLMLGNS
MTLTAVVGGLAYGLLFYPGNWPIIAPLHVPVEYNGMMMTLADLQGYHYVRTGTPEYIRMVEKGTLRTFGK
DVAPVSAFFSGFVSIIIYFLWHFFGRWFAKTDFIADDAS

>Methylobacter_tundripaludum_SV96_operon1
MSVNISNRSFRPYTGEKARITRAYDYLILVLALFLFIGSFHLHFALTVGDWDFWVDWKDRQWWPLVTPLM
GITFPAAVQSVMWTKFRLPMGATLCVAALLIGTWITRIFAYHYWNYFPINMVLPATMLPGALVLDAILML
SNSLTVTAVLGGASFALLFYPSNWPLFGMFHVPVEYGNGQLTVADLFGFEYIRTGMPEYLRIIERGTLRT
YGQYAAPLAAFCSALLCILMYTLWWFIGKWFATVRYLNKI

>Methylobacter_tundripaludum_SV96_operon2
MSASQSAVRSRAEAVKVSRTFDWLILFVLFFVVLGGYHIHYMLTGGDWDFWTDWKDRRLWVTVAPIVSIT
FPAAVQAVLWWRYRLPFGAVVCILGLLLGEWINRYLNFWGWTYFPVNFCFPSNLMPGAIVLDVVLMLSGS
MTVTAVIGGMAWGLLFYPGNWPVIAPLHVPVEYNGMMMTLADLQGYHYVRTGTPEYIRMVEKGTLRTFGK
DVAPVSAFFSAFVSILIYFLWHFFGKWFGGTSFTQSA

>Methylomicrobium_alcaliphilum
MSASQSAVRSRAEAVKVSRTFDYMILFTVFFVVLGGYHIHYMLTGGDWDFWTDWKDRRLWVTVAPIVSIT
FPAAVQAVLWWRYRIAWGATLCVLGLLLGEWINRYFNFWGWTYFPVNFVFPSNLMPGAIVLDVILMLSNS
MTLTAVVGGLAWGLLFYPGNWPIIAPLHVPVEYNGMMMTLADLQGYHYVRTGTPEYIRMVEKGTLRTFGK
DVAPVSAFFSGFVSILIYFLWHFFGSWFGSEKFVQAA

>Methylacidiphilum_kamchatkense_Kam1_operon1
MQLAQANAEARILERKFDIVVIVSMFFAFIGGYHIHQMLLAGDWSFWIDWKDRMWWPVVAPIADIAFPAA
VQSILWTKFKMPIGATFCTVGLFFGQWMNRYWNFWGWGTYPLNFVFPETLIPQAVVLDGVLMISNNFVIT
ALVGGELWGWLFYPTNWPMIAPYHVPVEYYGQLMSMADLIQYQYIRTSTPEYIRMVETGTMRSFAGGVLG
VSAFFSGFVSACMYFLWWFFGKFFGSTKFVRHSTV

>Methylacidiphilum_kamchatkense_Kam1_operon2
MQQVAAEAEARALERKFDIVVLVSMFLAILSGFHIHQMLTAGDWSFWIDWKDRMWWPVVAPIMDITFPAA
CQAILWTKFKAPIGATFSCAGLFFGQWMNRYWNFWGWAHYPLNFVFPETLLPQAIVLDGVLMITNNFVVT
ALIGGELWGWLFYPSNWPMIAPYHVPVEYYGQLMSVADLIQYQYIRTSTPEYIRMVETGTMRSFAGGVLG
VSAFFSGFCSVIMYFIWWYFGYFFGWTKFIKHSKV

>Mycobacterium_chubuense_NBB4
MTALQPSTATPPEAQPTSKPLLSRRWDILLLVGALLLIAGAYHLNQMLFTGDWSFWADWKDREFWPLLTP
ALGIIIPAAVQYIAWDRLRLPAGATLCAVALLPAQWLSRTASFDLWAHLPINFTWPETFILAAIILDVIL
LVTRSYWLTAVIGSFAWGVLFWFFNFPALSPFLAPVDFHGTLLTVADTMSFHIARTQTPEYLRMIEEGHL
KALVSNITIVVSVFAGMLSVVGYVVGFLIGKYLAVWPIGKFFKLQTD

>Methylocystis_sp._SC2_operon1
MSASIETGSPTGKTWKSKEEFLGCVILTDWILLVILFAVLLGSFHIHYMLLAGDWDFWIDFKDRRMWPTV
TPIVAMCFAAAAQSFFWTRFRLPIGATTVVLALLIGEWINRYDNFWGWTFFPINLVFPSALIPMGFWLDI
VLMISGSWLVTALLGGLGWGLLFYPINWPVLAQYHQAAEIDGVLLTLADLIGFNYVRTGTPEYIRMVERG
TLRTFGKDVVPVAAFFSGFISMLVYFLWWNMGKWFSTTKYLEIEEV

>Methylocystis_sp._SC2_operon2
MSQSKSGGAVGPFNSVAEAAGCVQTVDWMLLVLLFFAVLGGYHVHFMLTAGDWDFWVDWKDRRMWPTVVP
ILGVTFCAAAQAFWWVNFRLPFGAVFAALGLLIGEWINRYVNFWGWTYFPISLVFPSALIVPAIWLDVIL
LLSGSYVITAIVGSLGWGLLFYPNNWPAIAAFHQATEQHGQLMTLADLIGFHFVRTSMPEYIRMVERGTL
RTFGKDVVPVAAFFSGFVSMMVYFLWWFMGRWYSTTKIIDTI

>Methylocystis_sp._SC2_operon3
MSQSKSGGAVGPFNSVAEAAGCVQTVDWMLLVLLFFAVLGGYHVHFMLTAGDWDFWVDWKDRRMWPTVVP
ILGVTFCAAAQAFWWVNFRLPFGAVFAALGLLIGEWINRYVNFWGWTYFPISLVFPSALIVPAIWLDVIL
LLSGSYVITAIVGSLGWGLLFYPNNWPAIAAFHQATEQHGQLMTLADLIGFHFVRTSMPEYIRMVERGTL
RTFGKDVVPVAAFFSGFVSMMVYFLWWFMGRWYSTTKIIDTI

>Haliea_sp._ETY-M
MFNSNKVDPVLQAAGLRTPAAISSSRAFDIVIATLAIFLMAGSFHIHFMLLAGDWDFWVDWKDRQFWVSI
TPVVAMVFPAAAQAWLWRMFRVPFGATFVVLCLILAEWISRIFAFNGWVHFPYSLVWPATMIPGAIVLDM
VLLLTRSWLMTGIFGAWAFGLMFYPGNWPMLAAYRLPMEHMGQLATSGDLIGYHFVRSATPEYLRYIERG
TLRTFGGESAIIASFFAAFMCSLVYFVFWHVGVLASKIHYLPNQFKKFMGMGGMKDTDTFGGHQHVGEPK
GAQS

>Haliea_sp._ETY-NAG
MFSLINRSDPVLEAAGLRTPAAISSSRAFDIVIATLAIFLMAGSFHIHFMLLAGDWDFWVDWKDRQFWVS
ITPIVAIVFPAAAQAWLWRMFRVPFGATFVVLCLILAEWVSRIFAFHGWVYFPYSLVWPATLLPGAIVLD
MVLLLTRSWLFTGIFGAWAFGLMFYPSNWPMLAAYRVPAEHMGQMATVGDLIGYHFIRSATPEYLRYIER
GTLRTFGGESALIASFFAAFMCSMVYFLFWHVGVLASKIHYLPNQMKKFMGMGGMKETDTFTGHQVPSEL
EGARS

>Nocardioides_sp._CF8
MIGRRWDILLVASALLLVAGAAHLNNMLFVGDWSFWVDWKDRQWWPLLTPALSIIVPAALQYITWTQLRL
PFGATLGAVALVLAEWVSRYFSFEWWANIPLNFTWPETLVLAAVVLDVILLITRSFFLTSLFGGLMWGFV
FWFFNWPALAPFMQPVEFHGYIVTVADVMSFNIVRTQTPEYLRIIEEGRLRALVENITMVVSFFAGMLSA
AVYWFGLAIGKFLAVAPAGRFFRLGSD

>Nitrosococcus_oceani_ATCC_19707
MSALTSAVRTPEEAAKVSRTLDFIALGAFFMILLASHHVHVMLLMGDWDFWVDWKDRRFWVTVVPIVSVA
YPAAAQAFFWEKFRLPFGATLVTLGVLAGEWANRYFNFVGFTYFPINFVWPTILLPMALFLDAMLAISKS
YGLTAVVGGLMYGLLMYPANWPLLSAFHVPAEYNGVVMSLADIMGYQYVRTGTPEYIRMIEKGTLRTFGK
DVVPVSAFFSGFVAMVMYFVWHFVGRWFSKDYHIDQV

>Nitrosospira_multiformis_ATCC_25196
MSRTDEILKAAKMPPEAVKMSRMIDVIYFPILCILLVGTYHMHFMLLAGDWDFWLDWKDRQWWPVVTPIV
GITYCAAIMYYLWVNYRLPFGATLCIVCLLVGEWLTRFWGFYWWSHYPMNFVFPSTMIPGALVMDTVLLL
TRNWMITALVGGGAFGLLFYPGNWTIFGPTHLPLVAEGVLLSVADYTGFLYVRTGTPEYVRLIEQGSLRT
FGGHTTVIASFFSAFVSMLMFTVWWYFGKVYCTAFYYVKGARGRVSMKNDVTAFGEEGFAEGIK

>Nitrosococcus_watsoni_C-113
MSALTSAVRTPEEAAKVSRTLDFLALGAFFGILLASHHVHVMLLMGDWDFWVDWKDRRFWVTVVPIVSVA
YPAAAQAFFWEKFRLPFGATLVTLGVLAGEWANRYFNFVGFTYFPINFVWPTILLPMALFLDAMLAISKS
YGLTAVVGGLMYGLLMYPANWPLLSAFHVPAEYNGVVMSLADVAGYQYVRTGTPEYIRMVEKGTLRTFGK
DVVPVSAFFAGFVAMVMYFVWHFVGRWFSKDYSVDQV

>Nitrosomonas_sp._AL212
MSRTDEIIAAAKMPPEAVKMSRYIDAVYFPILCILLVGTFHMHFMLLAGDWDFWLDWKDRQWWPVVTPIV
GIMYCAALMYYLWVNYRLPFGATLCIVCLLVGEWLTRYWGFYWWSHYPINFVLPSTMIPGALMLDTIMLL
TGNWLITALLGGAFWGLFFYPGNWPIFGPTHLPLVVEGVLLSVADYTGFLYVRTGTPEYVRLIEQGSLRT
FGGHTTVIAAFFSAFVSMLMFCVWWYFGKLYCTAFFYVKGERGRISMKNDVTAFGEKGFAQGIK

>Nitrosomonas_sp._Is79A3
MSRTDEILAAAKMPPEAVRMSRYIDAVYFPILCILLVGTYHMHFMLLAGDWDFWLDWKDRQWWPVVTPIV
GIMYCAALQYYLWVNYRLPFGATLCIVCLLVGEWLTRYWGFYWWSHYPINFVLPSTMIPGALMLDTVLLL
TGNWLITALLGGGFWGLFFYPGNWPIFGPTHLPVVVEGVLLSVADYTGFLYVRTGTPEYVRLIEQGSLRT
FGGHTTVIAAFFGAFVSMLMFCVWWYFGKLYCTAFYYVKGERGRISMKNDVTAFGEKGFAQGIK

>Methylocystis_rosea_SV97_operon1
MSQSKSGGAVGPFNSVAEAAGCVQTVDWMLLVLLFFAVLGGYHVHFMLTAGDWDFWVDWKDRRMWPTVVP
ILGVTFCAAAQAFWWVNFRLPFGAVFAALGLLIGEWINRYVNFWGWTYFPISLVFPSALIVPAIWLDVIL
LLSGSYVITAIVGSLGWGLLFYPNNWPAIAAFHQATEQHGQLMTLADLIGFHFVRTSMPEYIRMVERGTL
RTFGKDVVPVAAFFSGFVSMMVYFLWWFMGRWYSTTKIIDTI

>Smaragdicoccus_niigatensis_DSM_44881
MTNGVTEVRNTDAVVKAWEAIPRHWKWVLLVGVLGIVTAAVHLESMLMAGDWSFWADWKDRQWWPLLTPP
VNLVFTAVVQYILWTKLRLPIGATVGATLLVVGQWISRVSSFHFWADLPLNFTWPETLIFGAIIMDCILL
LSRSLIMTSIFGSLAWGGLFWWENYPMLSAYLQPLIYHDHLMTMADYLKFSLPMSQGPEYLRMVEEGHLR
ALVSDTVAIVGFFSAMVCVGAYWFGVFLGKMLGLVPAGKFLKLQSD

>Methylosinus_sp._LW4_operon1
MSTSKSGGAIGPFHSVAEAAGCVKTSDWLILTLLFLAVLGGYHIHFMLTAGDWDFWVDWKDRRMWPTVIP
ILGVTFAAAAQAFLWENFRLPFGATFAVLGLLIGEWINRYVNFWGWTYFPISLVFPSALVVPALWLDIIL
LLSGSYVITAVVGALGWGLLFYPNNWPAIAAFHQATEQHGQLMSLADLIGLHFVRTSMPEYIRMVERGTL
RTFGKDVVPVAAFFSGFVSMLVYFLWWFVGKWYSTTKVITKI

>Methylosinus_sp._LW4_operon2
MSISTEAGAPAGKAWKSKEEFLGCVMLTDWILLVVLFAVVLGSFHIHYMLLAGDWDFWIDFKDRRMWPTV
APIVAMCFAAAVQSFLWQKFRLPIGATVACLALLTGEWINRYDNFWGWTFFPINLVFPSALIPMGFWLDV
VLMLSGSWLVTALVGSMGWGLLFYPINWPVLAQYHQSAEIDGVLLTLADLIGFNYVRTGTPEYIRMVERG
TLRTFGKDVVPVAAFFSSFISMLIYFLWWKIGTWFTNTKYIEVDDI

>Methylacidimicrobium_cyclopophantes_3C
MQYSQVDAEAKAISRKFDVVVLLSTFLALTAGFHVHQMLVAGDWSFWIDWKDRNWWPIVAPIMEITFPAA
TQAVLWTKFRMPIGATICCLGLLWGEWMNRYINFNGWTHYPLNMVFPETFLPAAVVLDIVLMLTGNWVVT
ALVGGELWGWLFYPTNWVMIAPFHVPVEYQGALMSVADVINYMYVRTSTPEYLRIVETGTMRSFAGGVTG
VAAFFSAFVSVCMYVPWWLMGAHFFGSTKFFKTYEHAAEARKY

>Methylobacter_marinus_A45_operon1
MSASQSAVRSRAEAVKVSRTFDYLILFTAFFVILGGYHIHYMLTGGDWDFWTDWKDRRLWVTVAPIVSIT
FPAAVQACLWYRYRLPFGAVVCVLGLLLGEWVNRYLNFWGWTYFPVNFCFPSNLMPGAIVLDVVLMLSNS
MTLTAVVGGMAWGLLFYPGNWPIIAPLHIPVEYNGMMFTLADLQGYHYVRTGTPEYIRMVEKGTLRTFGK
DVAPVSAFFSAFVSILIYFLWHFFGKWFAKPDFVQSA

>Methylobacter_marinus_A45_operon2
MSAHIPVSTFKPYRGEKARLARAYDYLILVLALFLFIGSFHLHFALTVGDWDFWVDWKDRQWWPLVTPLI
GITFPAAVQAVLWDKFRLPLGATLCVTALLLGTWVTRVFAYHYWNYFPINMVLPATMLPGALVLDALLML
TNSLTITSIFGGAAFALLFYPSNWPIFGMFHQPVEYANSQLTVADLFGFQYIRTGMPEYLRIIERGTLRT
YGQYATPLSAFCSALLCSLMYPLWWHIGKWFASTRYLTKI

>Methylohalobius_crimeensis_10Ki
MSTTTSAVRSHAEAVQVSRTVDYLGLFILFFVLTGSYHIHGMLTMGDWDFWSDWKDRRLWVTVYPIVMIT
FPAAVQAVIWERLRLPFGATISILGILLGEWINRYFNFWGWTYFPINFVFPTAAVHMAIFLDVVLMLSSS
FLFTAVVGGLGWGLLMYPGNWPVIAPLHVPVEYNGMLMSVADIQGYHYVRTGTPEYIRMVEKGTLRTFGK
DVAPVSAFFSGFMSILIYFMWHFVGRWFGTVKFVKKT

>Methylacidimicrobium_sp._LP2A_operon1
MQYSQVDAEAKAVARKFDVVVLLSTFLALIAGFHVHQMLVAGDWSFWVDWKDRNWWPIVAPIMEITFPAA
VQAVLWTRFRMPIGATLCCLGLLFGEWMNRYINFNGWTHYPLNFVFPETFIPAAVVLDIVLMLTGNWIVT
ALVGGELWGWLFYPTNWVMIAPFHLPVEYQGSLMSVADVINYMYVRTSTPEYLRIVETGTMRSFAGGVTG
VAAFFSAFVSVCMYVPWWLMGAHFFGSTKFFKTYESASTEVKHA

>Methylacidimicrobium_sp._LP2A_operon2
MQYSQVDAEAKAVARKFDLVVIMSTFLALIAGFHVHQMLVAGDWSFWVDWKDRNWWPIVAPIMEITFPAA
VQAVLWTRFRMPIGATFCCLGLLFGEWMNRYINFNGWTHYPLNFVFPETFIPAAVVLDIVLMLTGNWIVT
ALVGGELWGWLFYPTNWVMIAPYHLPVEYQGSLMSVADVINYMYVRTSTPEYLRIVETGTMRSFAGGVTG
VAAFFSAFVSVCMYVPWWLMGAHFFGSTKFFKTYESASTEVKHA

>Methylocystis_rosea_SV97_operon2
MTGKSLDIPARPYTGEKSRLSRAYDYLILVLALFLFIGSFHLHVALTVGDWDFWQDWKDRQWWPLITPLM
MITFPAAVQAVLWPNFRLPLGATLCISCLLIGTWITRFFAYHMWNFFPINEVLPATMLPSALVLDAILML
SNSLTVTSIFGGMAFALLFYPTNWPIFGMFHVPVEYGGAQLTVADLFGFQYIRAGTPEYLRIIERGTLRT
YGQYATPLSAFCSALLCTLMYPLWWYLGKAFATTKYVKNI

>Methylocaldum_szegediense_O-12
MSALQSAVRSHAEAVQVSRTIDYLGLFIFFFVVCGSYHIHAMLTMGDWDFWADWKDRRLWVTVTPIVLIT
FPAAIQAWAWEKFRNPWGATIAVLALLFGEWVNRYFNFWGWTYFPINFVFPALLVPGAILLDTFLMLSGS
YLFTAIVGGLAWGLIFYPSNWPMIAPLHVPVEYNGMLMSIADIQGYHYVRTGTPEYIRMVEKGTLRTFGK
DVAPVSAFFSAFMSILIYFMWHFVGRWFSTVRFLKQT

>Methylobacter_luteus_IMV-B-3098_operon1
MSAHIPVSTFKPYRGEKARLARAYDYLILVLALFLFIGSFHLHFALTVGDWDFWVDWKDRQWWPLVTPLI
GITFPAAVQAVLWDKFRLPMGATLCVAALLIGTWVTRVFAYHYWNYFPINMVLPATMLPGALVLDALLML
TNSLTITSIFGGAAFALLFYPTNWPIFGMFHQPVEYANSQLTVADLFGFQYIRTGMPEYLRIIERGTLRT
YGQYATPLSAFCSALLCSLMYPLWWHIGKWFASTRYLTKI

>Methylobacter_luteus_IMV-B-3098_operon2
MSASQSAVRSRAEAVKVSRTFDYLILFTAFFVILGGYHIHYMLTGGDWDFWTDWKDRRLWVTVAPIVSIT
FPAAVQACLWYRYRLPFGAVVCVLGLLLGEWVNRYLNFWGWTYFPVNFCFPSNLVPGAIVLDVILMLSNS
MTLTAVVGGMAWGLLFYPGNWPIIAPLHIPVEYNGMMFTLADLQGYHYVRTGTPEYIRMVEKGTLRTFGK
DVAPVSAFFSAFVSILIYFLWHFFGKWFSKPDFVQSA

>Methylomarinum_vadi_IT-4
MSASQSAVRSRAEAVQVSRTFDWMILFTLFTAVLGGYHIHYMLTGGDWDFWSDWKDRRLWVTVAPIVSIT
FPAAVQACLWWRYRLPIGATISVLALLLGEWINRYMNFWGWTYFPVNFVFPSNLVPGAIVLDVVLMLGGS
MTLTAVVGGMAYGLLFYPGNWPIIAPLHVPVEYNGMMMTLADLQGYHYVRTGTPEYIRMVEKGTLRTFGK
DVAPVSAFFSAFVSIIIYFLWHFFGRWFAKTDFIADDAS

>Methylocystis_sp._Rockwell_ATCC_49242
MSQSKSGGAVGPFNSVAEAAGCVQTVDWMLLVLLFFAVLGGYHVHFMLTAGDWDFWVDWKDRRMWPTVVP
ILGVTFCAASQAFWWVNFRLPFGAVFAALGLLIGEWINRYVNFWGWTYFPISLVFPSALIVPAIWLDVIL
LLSGSYVITAVVGSLGWGLLFYPNNWPAIAAFHQATEQHGQLMTLADLIGFHFVRTSMPEYIRMVERGTL
RTFGKDVVPVAAFFSGFVSMMVYFLWWFMGRWYSTTKVIDTI

>Nitrosomonas_eutropha_C91
MFRTEEILKAAKMPPEAVHMSRLIDAVYFPILVVLLVGTYHMHFMLLAGDWDFWMDWKDRQWWPVVTPIV
GITYCSAIMYYLWVNYRQPFGATLCVVCLLIGEWLTRYWGFYWWSHYPLNFVTPGIMLPGALMLDFTMYL
TRNWLVTALVGGGFFGLMFYPGNWPIFGPTHLPIVVEGTLLSMADYMGHLYVRTGTPEYVRHIEQGSLRT
FGGHTTVIAAFFAAFVSMLMFAVWWYLGKVYCTAFFYVKGKRGRIVQRNDVTAFGEEGFPEGIK

>Nitrosomonas_europaea_ATCC_19718
MFRTEEILKAAKMPPEAVHMSRLIDAVYFPILIILLVGTYHMHFMLLAGDWDFWMDWKDRQWWPVVTPIV
GITYCSAIMYYLWVNYRQPFGATLCVVCLLIGEWLTRYWGFYWWSHYPINFVTPGIMLPGALMLDFTLYL
TRNWLVTALVGGGFFGLLFYPGNWPIFGPTHLPIVVEGTLLSMADYMGHLYVRTGTPEYVRHIEQGSLRT
FGGHTTVIAAFFSAFVSMLMFTVWWYLGKVYCTAFFYVKGKRGRIVHRNDVTAFGEEGFPEGIK

>Methylomonas_koyamae_JCM_16701
MSASQSAVRSRAEAVQVSRTFDWMILFTLFTAVLGGYHIHYMLTGGDWDFWTDWKDRRLWVTVAPIVSIT
FPAAVQACLWWRYRLPIGATISVVALMVGEWINRYMNFWGWTYFPVNICFPSNLLPGAIVLDVILMLGNS
MTLTAVLGGLAYGLLFYPGNWPVIAPLHVPVEYNGMMMTLADLQGYHYVRTGTPEYIRMVEKGTLRTFGK
DVAPVSAFFSGFVSIIIYFLWHFFGRWFAQTGFIADDAS

>Methylomonas_sp._FJG1_operon1
MSAQIPISTFKPYRGEKARLARAYDYLILVLALFLFIGSFHLHFALTVGDWDFWVDWKDRQWWPLVTPLI
GITFPAAVQAVLWDKFRLPLGATLCVAALLLGTWVTRVFAYHYWNYFPINMVLPATMIPGALVLDTLLML
TNSLTITSIFGGAAFALLFYPTNWPIFGMFHQPVEVANSQLTVADLFGFQYIRTGMPEYLRIIERGTLRT
YGQYATPLAAFCSALLCSLMYPLWWYIGKWFANTRYLKKI

>Methylomonas_sp._FJG1_operon2
MSASQSAVRSRAEAVQVSRTFDWMILFTLFTAVLGGYHIHYMLTGGDWDFWTDWKDRRLWVTVAPIVSIT
FPAAVQACLWWRYRLPVGATLSVVALMIGEWINRYMNFWGWTYFPVNICFPSNLLPGAIVLDVILMLGNS
MTLTAVVGGLAYGLLFYPGNWPVIAPLHVPVEYNGMMMTLADLQGYHYVRTGTPEYIRMVEKGTLRTFGK
DVAPVSAFFSGFVSIIIYFLWHFFGRWFAKTDFIADDAS

>Nitrospira_inopinata_ENR4
MFRTDEIIKAAKLPPEGVAMSRHIDYIYFIPILFVTIIGTFHMHTALLCGDWDFWLDWKDRQWWPIVTPI
TTITFCAALQYYNWVNYRQPFGATITILALGAGKWVAVYTSWWWWSNYPPNFVMPATLLPSALVLDFTLL
LTRNWTLTAVIGAWMYAILFYPSNWPIFAYSHTPLVVDGTLLSWADYMGFMYVRTGTPEYIRMIEVGSLR
TFGGHSTMISSFFAAFASSLMYILWWQFGKFFCTSYFYFTDDKKRTTKVYDVFAYATLAHADKAKLSGGK
A

>Methylacidiphilum_sp._RTK17.1_operon3
MTVTVGTFASQSLLEGDWSFWIDWKDRRYFPILGVISYMLMLVSVQSACWIKARLPMGMTLCAVGINLWQ
WFERYINWWGWFSYPMNELFPETVIPCAIAADCVLLLSKKLLLTYLFGAYAFALTFYPANWVMIAPFHQP
IEALGQTLSIADYIGFSYVRSAIPEYLRMIESGTLRTFEGGALGPAIFFSGVVGIAIYVIFWWIGDQFTR
NRWVKKI

>Methylacidiphilum_sp._RTK17.1_operon1
MGGKMQLAQADVELRALERKFDIVVIVSMFFAFIGGYHIHQMLLAGDWSFWIDWKDRMWWPVVAPIADIA
FPAAIQSILWTRFKMPIGATFSTVGLFFGQWMNRYWNFWGWGTYPLNFVFPETLIPQAVVLDGVLMISNN
FVVTALVGGELWGWLFYPANWPMIAPYHVPVEYYGQLMSMADLIQYEYIRTSTPEYIRMVETGTMRSFAG
GVLGVSAFFSGFVSTCMYFLWWFFGKFFGSTKFVKHAAV

>Methylacidiphilum_sp._RTK17.1_operon2
MQQVAAEAEARALERKFDIVVLVSMFLAILSGFHIHQMLTAGDWSFWIDWKDRMWWPVVAPIMDITFPAA
CQAILWTKFKAPIGATFSCAGLFFGQWMNRYWNFWGWTHYPLNFVFPETLLPQAIVLDGVLMITNNFVVT
ALIGGELWGWLFYPSNWPMIAPYHVPVEYYGQLMSVADLIQYEYIRTSTPEYIRMVETGTMRSFAGGVLG
VSAFFSGFCSVIMYFIWWFFGYFFGWTKFIKHSKV

>Methyloprofundus_sedimenti_operon2
MSASQSAVRSRAEAVQVSRALDWMILFTLFTAVLGGYHIHYMLTGGDWDFWTDWKDRRLWVTVAPIVSIT
FPAAVQSMLWYRYRLPFGAVVAVMALMIGEWINRYLNFWGWTYFPVNFVFPSNLVPGAIVLDVVLMLSGS
FILTAVVGGLAYGLLFYPGNWPIIAPLHVPVEYNGMMFTLADLQGYHYVRTGTPEYIRMVEKGTLRTFGK
DVAPVSAFFSGFVSIIIYFLWHYFGRWFNKTDFVDPAQI

>Methyloprofundus_sedimenti_operon1
MSASQSAVRSRAEAVQVSRALDWMILFTLFTAVLGGYHIHYMLTGGDWDFWTDWKDRRLWVTVAPIVSIT
FPAAVQSMLWYRYRLPFGAVVAVMALMIGEWINRYLNFWGWTYFPVNFVFPSNLVPGAIVLDVVLMLSGS
FILTAVVGGLAYGLLFYPGNWPIIAPLHVPVEYNGMMFTLADLQGYHYVRTGTPEYIRMVEKGTLRTFGK
DVAPVSAFFSGFVSIIIYFLWHYFGRWFNKTDFVDPAQI

>Methylocapsa_acidiphila_B2
MFKRKPNLAAGGPVTEAIEASPGLEGGAGANAPTLAADAGVLSAGARAAAGSPFNSKAEAAGLVKTADIL
LLASLFLITLGGYHIHAMLTMGDWDFWIDWKDRRFWPTVLPIVLVTFPAAAQAYFWESFRLPFGATFLVL
GLLFGEWVNRYTNFWGWTYFPISLVWPTSLVPAALFLDIVLLLSRSFIVTAIVGAMGWGLLLYPSNWPIL
APYHQATEQYGLLMSLADLIGFEYVRTSMPEYLRIVERGTMRTFGKDVVAVAAFFSGFVSILVYFWWWYV
GKLFSTVAYTKEV

>Methylocapsa_aurea
MFSRKPTLAGSGPVTESISASPGIEGGAGANAPARAADAGAIAGGAPRAVAESPFNSKAEAAGLVRSADI
ILLVVLFLVTLGGYHIHAMLTMGDWDFWIDWKDRRFWPTVLPIMLVTFPAAAQYFFWNHFKLPFGATFLI
LALLVGEWINRYTNFWGWTYFPISLVWPTSLVPMALFLDLVLLLSGSFIVTAIVGAMGFGLLMYPTNWPI
LAPYHQATEQYGLLMSLADLIGFHYVRTSMPEYLRIVERGTMRTFGKDVVAVAAFFSGFVSILVYFWWWY
VGKLFSTTKFTKAV

>Skermanella_aerolata_KACC_11604
MSTQDPTASDTFQTAYGGTTVETGPKVTGPALKSKGEALALGRTIDWLLLFILFFVCLASFHIHAMLTMG
DWDFWVDWKDRRYFPTVLPIVLIAFAAAGQAFFWEKFRLPFGATFMVVGLIFGEWINRYFNFWLWTYFPI
NMVWPTILIPSALFLDIVLLITRSYLITAIVGAMGWALLLYPSNWPVLAQFHVPLEKDGLIMTLADLIGF
EYVRTGTPEYIRMVERGTMRTFGKDVVPVSAFFAGFISMIVYFVWAFVGRWFSTTRFIGRI

>Methylocapsa_palsarum_NE2
MFRGKPTKAGPVTESISASPGIEGGAGASAPVRAADAGAADRSWPVTGTPFKNRAEATFLVSAADTLLLI
SLFLIVLGGYHIHAMLTMGDWDFWIDWKDRRFWPTVLPIVLVTFPAAAIYYFWEHFRLPFGATFCVLGLL
VGEWINRYVNFWGWTYFPISLVWPTALVPMALFLDLVMLISGSWIITMIVGAMGWGLLLYPSNWPILAPY
HLPMEREGLVMSLADLIGYEYVRTSMPEYIRIVERGTMRTFGKDVVPVAAFFSGFVSILVFFMWWYVGKL
FSTTKYMAKI

>Bradyrhizobium_sp._ERR11
MTDIDAVAIPKRKVNPKGETVISVSGLTPKAARYSRIFDFLVVAAVVPLFAGAFHLHVMLTVGDWDMYVD
WKDRQYWPLVAPISMIMFPAALQAIFWVNFRLPIGATVGATVLLITTWLGRYANWWIWTGFPFTEGVPSQ
VIAGALLMDMALIVLRNSLFTSIFAGFAFGFVFWPSNYSALAPFYLPVEHQGMVASLADMIGYTFPRSNM
PEYLRIIERGTLRTFGSSVSWVSAAFAGFICIFMHQLWWQLGRFASQTTFLKNGDVVKSFMGMKSRRAS

>Candidatus_Nitrosoglobus_terrae
MNAFASAVRTPEEAAKISRTLDFLALGAFFFIFLASYHVHFMLLAGDWDFWIDWKDRRYWVTVMPIVSIC
YPAAMQAFLWEKFRLPFGATLVTLGLLFGTWANRYFNFHLFTYFPVAFVFPTVLLPLALILDATMQVFKS
YAVTAIVGGMFYGLLLYPANWPLIAQMHVPVEYNGNVMSLADVMGFHYVRTGNPEYIRMVEKGTLRSFGK
DVVPVSAFFSGFVCIVTYFTWYFVGRWFTRSYNTDAI

>Methylosinus_trichosporium_OB3b_operon1
MSTSKSGGAIGPFHSVAEAAGCVKTTDWMLLTLLFLAVLGGYHIHFMLTAGDWDFWVDWKDRRMWPTVVP
ILGVTFAAAAQAFFWENFKLPFGATFAVLGLLIGEWINRYCNFWGWTYFPISLVFPSALVVPALWLDIIM
LLSGSYVITAVVGSLGWGLLFYPNNWPAIAALHQATEQHGQLMSLADLVGFHFVRTSMPEYIRMVERGTL
RTFGKDVVPVAAFFSGFVSMMVYFLWWFVGKWYSTTKVIQKI

>Methylosinus_trichosporium_OB3b_operon2
MSTSKSGGAIGPFHSVAEAAGCVKTTDWMLLTLLFLAVLGGYHIHFMLTAGDWDFWVDWKDRRMWPTVVP
ILGVTFAAAAQAFFWENFKLPFGATFAVLGLLIGEWINRYCNFWGWTYFPISLVFPSALVVPALWLDIIM
LLSGSYVITAVVGSLGWGLLFYPNNWPAIAALHQATEQHGQLMSLADLVGFHFVRTSMPEYIRMVERGTL
RTFGKDVVPVAAFFSGFVSMMVYFLWWFVGKWYSTTKVIQKI

>Methylomonas_sp._LW13_operon2
MSAQIPISTFKPYRGEKARLARAYDYLILVLALFLFIGSFHLHFALTVGDWDFWVDWKDRQWWPLVTPLI
GITFPAAVQAVLWDKFRLPLGATLCVAALLIGTWVARIFAYHYWNFFPVNMVLPATMVPGALVLDTLLML
TNSLTITSIFGGGAFALLFYPTNWPIFGMFHQAVEYHNSQLTVADLFGFQYIRTGMPEYLRIIERGTLRT
YGQYATPLAAFCSALLCSLMYPLWWYIGKWFATTRYLKKI

>Methylomonas_sp._LW13_operon1
MSASQSAVRSRAEAVQVSRTFDWMILFTLFTAVLGGYHIHYMLTGGDWDFWTDWKDRRLWVTVAPIVSIT
FPAAVQACLWWRYRLPVGATLSVVALMIGEWINRYMNFWGWTYFPVNICFPSNLLPGAIVLDVILMLGNS
MTLTAVLGGLAYGLLFYPGNWPVIAPLHVPVEYNGMMMTLADLQGYHYVRTGTPEYIRMVEKGTLRTFGK
DVAPVSAFFSGFVSIIIYFLWHFFGRWFAKTDFIADDAS

>TACK_Thaumarchaeota_1.1a-Associated_Nitrosotalea_bavarica_SbT1
MVWLRRCTHYLFIVVVAVNSTLLVINAGDYIFYTDWAWTSYVIFTLSQSL
MLAVGAAYYLTFTGVPGTATYYALIMTVYTWIAKGAWFSLGYPYSFIVVP
IWIPSAILMDLAYWATKRNKHSLILIGGVLCGMSMSLFNMINLITIDDPL
ETAFKYPRTTLPPYMTPIEPQVGKFYDSPVALGAGASAVLTVTMTALGTK
LTTWTYRWMAAWSKWD
>TACK_Thaumarchaeota_1.1a-Associated_Nitrosotalea_devanaterra_Nd1
MVWLRRCTHYLFIVVVAVNSTLLTINAGDYIFYTDWMWTSYVIFTLSQSL
MLAVGAAYYLTFTGVPGTATYYALIMTVYTWIAKGAWFSLGYPYSFVVVP
MWIPSAILMDLAYWATKRNKHSLILIGGVLCGMSMSLFNMINLITIDDPL
ETAFKYPRTTLPPYMTPIEPQVGKFYDSPVALGAGASAVLTVTMTALGCK
LTTWTYRWMAAWSKWD
>TACK_Thaumarchaeota_1.1a-Associated_Nitrosotalea_koreensis_CS
MVWLRRCTHYLFIVVVAVNSTLLTINAGDYIFYTDWAWTSYVIFTLSQSL
MLAVGAAYYLTFTGVPGTATYYALIMTVYTWIAKGAWFSLGYPYSFIVVP
MWIPSAILMDLAYWATKRNKHSLILIGGVLCGMSMSLFNMINLITIDDPL
EMAFKYPRTTLPPYMTPIEPQVGKFYDSPVALGAGAGAVLTVTMTALGTK
LTTWTYRWMAAWSKWD
>TACK_Thaumarchaeota_1.1a-Associated_Nitrosotalea_sinensis_Nd2
MRRSVADLACHKILYTSLPAYKLMVWLRRCTHYLFIVVVAVNSTLLTINA
GDYIFYTDWMWTSYVVFTLSQSLMLAVGAAYYLTFTGVPGTATYYALIMT
VYTWIAKGAWFSLGYPYSFIVVPMWIPSAILMDLAYWATKRNKHSLILIG
GVLCGMSMSMFNMINLITIDDPLETAFKYPRTTLPPYMTPIEPQVGKFYD
SPVALGAGAGAVLTVTMTALGTKLTTWTYRWMAAWSKWD
>TACK_Thaumarchaeota_1.1a_Cenarchaeum_symbiosum_A
MVWLRRCTHYLFIAVVAVNSTLLTINAGDYIFYTDWAWTSFTVFSISQTL
MLVVGATYYLTFTGVPGTATYYALIMTVYVWIAKGAWFALGYPYDFIATP
IWLPSAMLLDLAYWATKRNKHSLILFGGVLVGMSLPLFNMVNLITVADPL
ETAFKYPRPTLPPYMTPIEPQVGKFYNSPVALGAGAGAVLSVTFAALGVK
LNTWTYRWMAAWSKWD
>TACK_Thaumarchaeota_1.1a_Nitrosoarchaeum_koreensis_MY1
MVWLRRCTHYLFIVVVAVNSTLLTINAGDYIFYTDWAWTSFTVFSISQTL
MLCVGATYYLTFTGVPGTATYYALIMTVYTWIAKGAWFALGYPYDFIVTP
VWLPSAMLLDLAYWATKKNKHSLILFGGVLVGMSLPLFNMVNLITVADPL
ETAFKYPRPTLPPYMTPIEPQVGKFYNSPVALGAGAGAVLSVTFTALGCK
LNTWTYRWMAAWSKWD
>TACK_Thaumarchaeota_1.1a_Nitrosoarchaeum_limnia_SFB1
MVWLRRCTHYLFIVVVAVNSTLLTINAGDYIFYTDWAWTSFVVFSISQTL
MLAVGATYYLTFTGVPGTATYYALIMTVYTWIAKGAWFALGYPYDFIVTP
VWLPSAMLLDLAYWATKKNKHSLILFGGVLVGMSLPLFNMVNLITVADPL
ETAFKYPRPTLPPYMTPIEPQVGKFYNSPVALGAGAGAVLSVTFTALGCK
LNTWTYRWMAAWSKWD
>TACK_Thaumarchaeota_1.1a_Nitrosomarinus_catalina_SPOT01
MVWLRRCTHYLFIVVVAVNSTLLTINAGDYIFYTDWAWTSYTVFSISQTL
MLIVGATYYLTFTGVPGTATYYALIMTVYTWIAKGAWFALGYPYDFIVTP
VWLPSAMLLDLVYWATKKNKHSLILFGGVLVGMSLPLFNMVNLITVADPL
ETAFKYPRPTLPPYMTPIEPQVGKFYNSPVALGAGAGAVLACTFAALGCK
LNTWTYRWMAAWSKWD
>TACK_Thaumarchaeota_1.1a_Nitrosopelagicus_REDSEA-S31_B2
MVWLRRCTHYLFIVVVAVNSTLLTINAGDYIFYTDWAWTSFVVFSISQTL
MLAVGAAYYLTFTGVPGTATYYALIMTVYTWIAKGAWFALGYPYDFIVTP
VWLPSAMLLDLAYWATKKNKHSLILFGGVLVGMSLPLFNMVNLITVADPL
ETAFKYPRPTLPPYMTPIEPQVGKFYNSPVALGAGAGAVLACTFTALGCK
LTTWTYRWMAAWSKWD
>TACK_Thaumarchaeota_1.1a_Nitrosopelagicus_brevis_CN25
MVWLRRCTHYLFIVVVAVNSTLLTINAGDYIFYTDWAWTSFVVFSISQTL
MLTVGACYYLTFTGVPGTATYYALIMTVYTWIAKGAWFALGYPYDFIVTP
VWLPSAMLLDLAYWATKKNKHSLILFGGVLVGMSLPLFNMVNLITVADPL
ETAFKYPRPTLPPYMTPIEPQVGKFYNSPVALGAGAGAVLACTFAALGCK
LTTWTYRWMAAWSKWD
>TACK_Thaumarchaeota_1.1a_Nitrosopumilus_adriaticus_NF5
MVWLRRCTHYLFIVVVAVNSTLLTINAGDYIFYTDWAWTSFTVFSISQTL
MLIVGATYYLTFTGVPGTATYYALIMTVYTWIAKGAWFSLGYPYDFIVTP
VWLPSAMLLDLVYWATKKNKHSLILFGGVLVGMSLPLFNMVNLITVADPL
ETAFKYPRPTLPPYMTPIEPQVGKFYNSPVALGAGAGAVLGCTMAALGVK
LNTWTYRWMAAWSKWD
>TACK_Thaumarchaeota_1.1a_Nitrosopumilus_maritimus_SCM1
MVWLRRCTHYLFIVVVAVNSTLLTINAGDYIFYTDWAWTSYTVFSISQTL
MLIVGATYYLTFTGVPGTATYYALIMTVYTWIAKAAWFSLGYPYDFIVTP
VWLPSAMLLDLVYWATKKNKHSLILFGGVLVGMSLPLFNMVNLITVADPL
ETAFKYPRPTLPPYMTPIEPQVGKFYNSPVALGAGAGAVLGCTFAALGCK
LNTWTYRWMAAWSKWD
>TACK_Thaumarchaeota_1.1a_Nitrosopumilus_piranensis_D3C
MVWLRRCTHYLFIVVVAVNSTLLTINAGDYIFYTDWAWTSYTVFSISQTL
MLIVGATYYLTFTGVPGTATYYALIMTVYTWIAKAAWFSLGYPYDFIVTP
VWLPSAMLLDLVYWATKKNKHSLILFGGVLVGMSLPLFNMVNLITVADPL
ETAFKYPRPTLPPYMTPIEPQVGKFYNSPVALGAGAGAVLGCTFAALGCK
LNTWTYRWMAAWSKWD
>TACK_Thaumarchaeota_1.1a_Nitrosopumilus_sediminis_AR2
MVWLRRCTHYLFIVVVAVNSTLLTINAGDYIFYTDWAWTSYTVFSISQTL
MLIVGATYYLTFTGVPGTATYYALIMTVYTWVAKAAWFSLGYPYDFIVTP
VWLPSAMLLDLVYWATKKNKHSLILFGGVLVGMSLPLFNMVNLITVADPL
ETAFKYPRPTLPPYMTPIEPQVGKFYNSPVALGAGAGAVLACTFAALGCK
LNTWTYRWMAAWSKWD
>TACK_Thaumarchaeota_1.1a_Nitrosotenuis_chungbukensis_MY2
MVWLRRCTHYLFIVVVAVNSTLLTINAGDYIFYTDWAWTSFVVFSISQTL
MLVVGACYYLTFTGVPGTATYYALIMTVYTWVAKGAWFALGYPYDFIVTP
VWLPSAMLLDLAYWATKKNKHSLILFGGVMCGMSLPLFNMVNLITVADPL
ETAFKYPRPTLPPYMTPIEPAVGKFYNSPVALGAGAGAVLSVTMAALGCK
LNTWTYRWMAAWSKWD
>TACK_Thaumarchaeota_1.1a_Nitrosotenuis_cloacae_SAT1
MVWLRRCTHYLFIVVVAVNSTLLTINAGDYIFYTDWAWTSFVVFSISQTL
MLVVGATYYLTFTGVPGTATYYALIMTVYTWIAKGAWFALGYPYDFIVTP
VWLPSAMLLDLAYWATKKNKHSLILFGGVLCGMSLPLFNMVNLITVADPL
ETAFKYPRPTLPPYMTPIEPQVGKFYNSPVALGAGAGAVLACTFAALGCK
LNTWTYRWMAAWSKWD
>TACK_Thaumarchaeota_1.1a_Nitrosotenuis_uzonensis_N4
MVWLRRCTHYLFIVVVAVNSTLLTINAGDYIFYTDWAWTSFVVFSISQTL
MLVVGACYYLTFTGVPGTATYYALIMTVYTWVAKGAWFALGYPYDFIVTP
VWLPSAMLLDLAYWATKKNKHSLILFGGVMAGLSLPLFNMVNLITVADPL
ETAFKYPRPTLPPYMTPIEPAVGKFYNSPVALGAGAGAVLSVTMAALGCK
LNTWTYRWMAAWSKWD
>TACK_Thaumarchaeota_1.1a_Thaumarchaeota_archaeon_CSP1-1
MVWLRRCTHYLFIVVVAVNSTLLTINAGDYIFYTDWAWTSFVVFSISQTL
MLTVGAVYYLTFTGVPGTATYYGLIMTVYTWVAKGAWFALGYPYDFIVTP
VWIPSAMLLDLAYWATKKNKHSLILFGGVMVGMSLPLFNMVNLITVADPL
ETAFKYPRPTLPPYMTPIEPQVGKFYNSPVALGAGAGAVLSVTFAALGCK
LNTWTYRWMAAWSKWD
>TACK_Thaumarchaeota_1.1b-Associated_Nitrosocaldus_cavascurensis_SCU2
MVWIRRTIHYLFIVVVAVNSTLLTINAGDYIFYSDWMWTSFVIFNLSQST
MLVVGAIYYLLFTGVPGTATYYATIMTIYTWVAKWAWIGGLGYPYDFMIV
PVWIPSAMLLDLAYWATRRNKHAAILIGGSLLGMSMPLFNMINLLTVHDP
LEMAFKYPRPTLPAYLTPIEPQVGKFYNSPVALAAGISAVISVPMAALGA
KLNTWTYRWAAAWSKWD
>TACK_Thaumarchaeota_1.1b-Associated_Nitrosocaldus_islandicus_3F
MVWIRRTIHYLFIVVVAVNSTLLTINAGDYIFYSDWMWTSFVIFNLSQST
MLVVGAIYYLLFTGVPGTATYYATIMTIYTWVAKWAWIGGLGYPYDFMIV
PVWIPSAMLLDLAYWATRRNKHAAILIGGSLLGMSMPLFNMINLLTVHDP
LEMAFKYPRPTLPAYLTPIEPQVGKFYNSPVALAAGISAVISVPMAALGA
KLNTWTYRWAAAWSKWD
>TACK_Thaumarchaeota_1.1b_Nitrocosmicus_oleophilus_MY3
MVWLRRTTHYLFIVVVAVNSTLLTINAGDYIFYTDWAWTSFVVFSISQST
MLVVGAIYYMLFTGVPGTATYYATIMTIYTWVAKGAWFALGYPYDFVVVP
VWIPSAMLLDLAYWATRRNKHAAILIGGVLVGMSLPLFNMINLLLVADPL
EMAFKYPRPTLPPYMTPIEPQVGKFYNSPVALGAGAGAVLCVPIAALGAK
LNTWTYRWMAAWSKWD
>TACK_Thaumarchaeota_1.1b_Nitrosocosmicus_exaquare_G61
MVWLRRTTHYLFIVVVAVNSTLLTINAGDYIFYTDWAWTSFVVFSISQST
MLVVGAIYYMLFTGVPGTATYYATIMTIYTWVAKGAWFALGYPYDFVVVP
VWIPSAMLLDLAYWATRRNKHAAILIGGVLVGMSLPLFNMINLLLVADPL
EMAFKYPRPTLPPYMTPIEPQVGKFYNSPVALGAGAGAVLCVPIAALGAK
LNTWTYRWMAAWSKWD
>TACK_Thaumarchaeota_1.1b_Nitrososphaera_evergladensis_SR1
MVWLRRTTHYLFIVVVAVNSTLLTINAGDYIFYTDWMWTSFVVFSVSQST
MLAVGAVYYMLFTGVPGTATYYATIMTIYTWVAKGAWFALGYPYDFIVVP
VWIPSAMLLDLTYWATRRNKHAVIIIGGTLVGLSLPLFNMVNLLLIRDPL
EVAFKYPRPTLPAYMTPIEPQVGKFYNSPVALGSGASAVLTVPMTALGAK
LNTWTYRWMAAWSKWD
>TACK_Thaumarchaeota_1.1b_Nitrososphaera_gargensis_Ga9.2
MVWLRRTTHYLFIVVVAVNSTLLTINAGDYIFYTDWMWTSFVVFSISQST
MLVVGAIYYMLFTGVPGTATYYATIMTIYTWVAKGAWFALGYPYDFIVVP
VWIPSAMLLDLTYWATRRNKHAAIIIGGTLVGLSFPLFNMVNLLLVRDPL
EVAFKYPRPTLPAYMTPIEPQVGKFYNSPVALGSGAGAVLSVPIAALGAK
LNTWTYRWMAAWSKWD
>TACK_Thaumarchaeota_1.1b_Nitrososphaera_viennensis_EN76
MVWLRRTTHYIFIVVVAVNSTLLTINAGDYIFYTDWMWTSFVVFSVSQST
MLAVGAVYYMLFTGVPGTATYYATIMTIYTWVAKGAWFALGYPYDFIVVP
VWIPSAMLLDLTYWATRRNKHAVIIIGGTLVGLSFPLFNMVNLLLVRDPL
EVAFKYPRPTLPAYMTPIEPQVGKFYNSPVALGSGASAVLTVPMTALGAK
LNTWTYRWMAAWSKWD
