# Supplementary material for: Soils and sediments host Thermoplasmata archaea encoding novel copper membrane monooxygenases (CuMMOs)
Source: ISME J. 2022 Jan 5;16(5):1348–62. doi: 10.1038/s41396-021-01177-5 (PMC9038741; doi:10.1038/s41396-021-01177-5)
Supplement: Supplementary file 4 — Dataset 1 [file 41396_2021_1177_MOESM4_ESM.zip › Supplementary_Data/amoC_pmoC_Sequences_w_References.faa]

>14_0903_13_40cm_Euryarchaeota_1427_64_8_curated
MAMATSTGKPVFSIADEGRALRNLMWMWWITAVTYNAVAIPVIWDPAQHS
FLVRDSTWTPPHLMIFGPFFALMMFEAIVFQFYALKKAQPYIRGDIPITL
WVFPITVFGFTLGSMLTNEIGHIFLFREEFFSMPTHWNFVLTFMFIYAVG
VPEVVRVLSRLGQLEAKAKQLVATSVPAPTAVAVRGGRPAAARR
>14_0927_12_40cm_Euryarchaeota_6587_64_8
MEESASATKPAFSVADEGRALRNLMWMWWITAVTYNAVAIPVIWDPAQHS
FLVRDSTWTPPHLMIFGPFFALMMFEAIVFQFYALKKAQPYIRGDIPITL
WVFPITVFGFTLGSMLTNEIGHIFLFREEFFSMPTHWNFVLTFMFIYAVG
VPEVARVLHRLGQLEARAKELVPVEVPAPAPTGVPARAGRPVARR
>14_0929_05_40cm_Euryarchaeota_3410_64_11_curated
MEESASATKPAFSVADEGRALRNLMWMWWITAVTYNAVAIPVIWDPAQHS
FLVRDSTWTPPHLMIFGPFFALMMFEAIVFQFYALKKAQPYIRGDIPITL
WVFPITVFGFTLGSMLTNEIGHIFLFREEFFSMPTHWNFVLTFMFIYAVG
VPEVARVLHRLGQLEARAKELVPVEVPAPAPTGVPARAGRPVARR
>14_0929_12_30cm_Euryarchaeota_7367_63_8
MEESASATKPVFSIADEGRALRNLMWMWWITAVTYNAVAIPVIWDPAQHS
FLVRDSTWTPPHLMIFGPFFALMMFEAIVFQFYALKKAQPYIRGDIPITL
WVFPITVFGFTLGSMLTNEIGHIFLFREEFFSMPTHWNFVLTFMFIYAVG
VPEVVRVLHRLGQLEAKAKELVAVEVPAPAPTSAPIRAGRPVARR
>15con2h1_8_Maxbin2_011_curated
MEESASATKPAFSIADEGRALRNLMWMWWITAVTYNAVAIPVIWDPAQHS
FLVRDSTWTPPHLMIFGPFFALMMFEAIVFQFYALKKAQPYIRGDIPITL
WVFPITVFGFTLGSMLTNEIGHIFLFREEFFSMPTHWNFVLTFMFIYAVG
VPEVVRVVTRLGQLEAKAKELVAVEAPAPAPTGVPARAGRPVARR
>15con2h1_8_Maxbin2_128_sub_curated
MAYATANEKPVLSVAGEGRALRNLMWMWWITAVTYNAVAIPVIWDPAQHS
FLVRDSTWTPPHLMIFGPFFALMMFEAIVFQFYALKKAQPYIRGEIPITL
WVFPITVFGFTLGSMLTNEIGHIFLFREEFFSMPTHWNFVLTFMFIYAVG
VPEVVRVLVRLGQLEAKAKDLVAAEVPAPAPVPARAPAGRPAMARR
>15_D_Rain_20_5_09082015_CONCOCT_21_curated
MEEMASASKPVFSVADEGRALRNLMWMWWITAVTYNAVAIPVIWDPAQHS
FLVRDSTWTPPHLMIFGPFFALMMFEAIVFQFYALKKAQPYIRGDIPITL
WVFPITVFGFTLGSMLTNEIGHIFLFREEFFSMPTHWNFVLTFMFIYAVG
VPEVVRVLHRLGQLEAKAKELVPVEAPAPAPTSAPVRAGRPVARR
>PLM3-1_170_b2_sep16_Maxbin2_081_curated
MAKAGKSGNPIFSIASEGRALRNVMWMWWITAVTYNAVAIPVIWDPAQHS
FLIRDATWTPPHLMIFGPFFALMVFEAVVFGFYALKKAQPYIRGEIPITL
WVFPITVFGFTLASMITNEIGHIFVVREEFFSMPTHWNFVLTFMFIYAVG
VPEVVRTILRLGQLETKAQELVKTSAAVPMAARAGYAATAADGGSRESEI
RVGT
>PLM3-1_200_b2_sep16_Maxbin2_057_curated
MATVTKSGNPVFSIAQEGRALRNVMWMWWITAVTYNAVAIPVIWDPAQHS
FLIRDSTWTPPHLMIFGPFFALMVFEAVVFGFYALKKAQPYIRGEIPITL
WVFPITVFGFTLASMITNEIGHIFLVREEFFSMPTHWNFVLTFMFIYAVG
VPEVVRTILRLGQLEAKGQELVKMSAAAPMAARARYPATAATGADGGSRE
SEIRAGYAATAATGADGDSQESENRLGT
>RidSed_csp2_13ft_2_Maxbin2_003_curated
ITAVTYNAVAIPVIWDPAQHSFLIRDATWTPPHLMIFGPFFALMVFEAVV
FQFYALKKAQPYIRGEIPITLWVFPITVFGFTLASMITNEIGHIFVVREE
FFSMPTHWNFVLTFMFIYAVGVPEVVRVILRLGQLEGKAQELVKMSARAA
AAARAAAPAAARAGAPAAARAGYAAPATAARAESAATGTE
>RifSed_csp1_16ft_3_Maxbin2_041_curated
MGKAGKSGNPVFSIADEGRALRNVMWMWWITAVTYNAVAIPVIWDPAQHS
FLIRDSTWTPPHLMIFGPFFALMVFEAVVFGFYALKKAQPYIRGEIPITL
WVFPITVFGFTLASMITNEIGHIFLVREEFFSMPTHWNFVLTFMFIYAVG
VPEVVRTILRLGQLEAKAQELVKMSAAAPMAARAGYAAAAADGGSRESEI
RVGT
>Sage1_R_100_16_Maxbin2_161_sub_curated
MEESASATKPVFSIADEGRALRNLMWMWWITAVTYNAVAIPVIWDPAQHS
FLVRDSTWTPPHLMIFGPFFALMMFEAIVFQFYALKKAQPYIRGDIPITL
WVFPITVFGFTLGSMLTNEVGHIFLFREEFFSMPTHWNFVLTFMFIYAVG
VPEVVRVVTRLGQLEAKAKELVPVEVPAPAPTGVAARAGRPVARK
>Sage1_R_20_16_MetaBAT_41_curated
MEELASASKPVFSIADEGRALRNLMWMWWITAVTYNAVAIPVIWDPAQHS
FLVRDSTWTPPHLMIFGPFFALMMFEAIVFQFYALKKAQPYIRGDIPITL
WVFPITVFGFTLGSMLTNEIGHIFLFREEFFSMPTHWNFVLTFMFIYAVG
VPEVVRVLHRLGQLEAKAKELVPVEAPAPAPTGAPVRAGRPVARR
>Sage2_L_100_16_MetaBAT_94_sub_curated
EESASATKPVFSIADEGRALRNLMWMWWITAVTYNAVAIPVIWDPAQHSF
LVRDSTWTPPHLMIFGPFFALMMFEAIVFQFYALKKAQPYIRGDIPITLW
VFPITVFGFTLGSMLTNEIGHIFLFREEFFSMPTHWNFVLTFMFIYAVGV
PEVVRVLLRMGQLEARAKELVAAEVPAPMPVGVPARAGRPVARK
>Sage2_R_115_16_Maxbin2_115_sub_curated
MEELASASKPVFSVADEGRALRNLMWMWWITAVTYNAVAIPVIWDPAQHS
FLVRDSTWTPPHLMIFGPFFALMMFEAIVFQFYALKKAQPYIRGDIPITL
WVFPITVFGFTLGSMLTNEIGHIFLFREEFFSMPTHWNFVLTFMFIYAVG
VPEVVRVLHRLGQLEARAKELVPVEAPAPAPTSAPVRAGRPVARR
>GCA_005878985.1
MEESASATKPVFSIADEGRALRNLMWMWWITAVTYNAVAIPVIWDPAQHSFLVRDSTWTP
PHLMIFGPFFALMMFEAIVFQFYALKKAQPYIRGDIPITLWVFPITVFGFTLGSMLTNEI
GHIFLFREEFFSMPTHWNFVLTFMFIYAVGVPEVVRVLLRMGQLEARAKELVAAEVPAPM
PVGAPTRVGRPVARK
>Methylococcus_capsulatus_Bath_operon1
MAATTIGGAAAAEAPLLDKKWLTFALAIYTVFYLWVRWYEGVYGWSAGLDSFAPEFETYWMNFLYTEIVL
EIVTASILWGYLWKTRDRNLAALTPREELRRNFTHLVWLVAYAWAIYWGASYFTEQDGTWHQTIVRDTDF
TPSHIIEFYLSYPIYIITGFAAFIYAKTRLPFFAKGISLPYLVLVVGPFMILPNVGLNEWGHTFWFMEEL
FVAPLHYGFVIFGWLALAVMGTLTQTFYRFAQGGLGQSLCEAVDEGLIAK

>Methylococcus_capsulatus_Bath_operon2
MHETKQGGEKRFTGAICRCSHRYNSMEVKMAATTIGGAAAAEAPLLDKKWLTFALAIYTVFYLWVRWYEG
VYGWSAGLDSFAPEFETYWMNFLYTEIVLEIVTASILWGYLWKTRDRNLAALTPREELRRNFTHLVWLVA
YAWAIYWGASYFTEQDGTWHQTIVRDTDFTPSHIIEFYLSYPIYIITGFAAFIYAKTRLPFFAKGISLPY
LVLVVGPFMILPNVGLNEWGHTFWFMEELFVAPLHYGFVIFGWLALAVMGTLTQTFYSFAQGGLGQSLCE
AVDEGLIAK

>USCa
MAPSISLAPTPRWAAPRVSTAKPGLNPQQHSKEASDMSLVTGTAHTGEAAAVAEAPLFNGMPLILGTIAI
NAFYIGVRIYEQVFGQFAGLDSFAPEFTTYWMTILYIEEPVELISFLALVGWMWKTRDMDVANVAPREEM
RRVFNLISWIMMYGIAIYWGASYFTEQDGTWHMTVIRDTDFTPSHIIEFYMSYPMYIVIGVGGFMYARTR
LPTYACKGWSIAYVLLFVGPFMIFPNVGLNEWGHTFWFMEELFVEPLHWMFVFFGWFSLAVFGVTLQLIG
RVVELAHGHEELLGLEPAE

>Methylacidiphilum_fumariolicum_SolV_operon1
LAILGTVLQICPRILELIKQVYYGKPATPPAVVLNDPEKATDPALCEV

>Methylacidiphilum_fumariolicum_SolV_operon2
MKAVWYEQLNRRNSMAQATTATTIAIPERSLFSWNRMWLGIGLLSGWYILVNLYERAFAFTKGLDYTSPE
YQTYWMNLLLAELALEALSFIAVCTWLWVTRDRNLENISPVEELRRYWNLGLFIVVYTVGLYWGASYFTE
QDGTWHQTVIRDTDFTPSHIIEFYQSYPIYIILGVGSFMYAITRLPMFARSFSIPYAVLVGSPLMIFPNV
GLNEFGHTRWFMEELFVAPLHWGFVAFGWGALAIMGVWLQACPRVYELIKQVYLGKTATSPVKVMEEPEK
SVDPAYCEV

>Methylacidiphilum_fumariolicum_SolV_operon3
MANERVATVGAMDVSAVAELVPKKEYFNNWRFYLYCILISLFYGACMLYQRAFAISKGIDYTSQDFQTYW
MNLFWGITIMNVIIWGLTWGWIWFVYRDRHLEQLNPGEELKRWYSNWLITLGVYAWCLVWAVFFVEQDGV
WHSSMIRDTEFTPSHIFNFYLSWPIFINFGVAGLMLTRTRLPVMGKKWLLPLVMEVAWPIMFIPLIGENE
WGHSAWILEEWFAAPLHWTFVPFAWAAVWFLGNGFDMFPRIAAVLKATYFGEKCMSAAEAMENPEEATNP
VHTLPGM

>Methylacidiphilum_infernorum_V4_operon3
MAQATTQTVSISIPERSAFSWKNLWIALAIITAFELAVNVYERTFAIAKGLDYFTPQYQTYWMSILYTEL
ILEPTTLIALCSWLWVTRDRAMENLAPAEELKRYWNLGLFVVVYTVLLYWGASYYTEQDGTWHQTVIRDT
DFTPSHIIEFYQSYPIYIVAGVGSMVYAMTRLPQYAKAFSVPYAVLVGSPLMIFPNVGLNEFGHTRWFME
ELFVAPLHWGFVMFGWGALAILGTWLQICPRVVELIKQVYYGKPATAPAVVLNDPEKAADPALCEI

>Methylacidiphilum_infernorum_V4_operon2
MAQTTAATTIAIPERSLFSWNRMWLGVGLLSGWYILVNLYERAFAFTKGLDYTSPEYQAYWMNLLLAELA
LEALAFIAVCTWLWITRDKNLDNISPVEELRRYWNLGLFIVVYTVAIYWGASYFTEQDGTWHQTVIRDTD
FTPSHIIEFYQSYPIYIILGVGSFMYAITRLPMFARAFSIPYAVLVGSPLMIFPNVGLNEFGHTRWFMEE
LFVAPLHWGFVAFGWGALAIMGVWLQACPRVYELMKQVYLGKAATPAARVMDEPQKAADPAYCEV

>Methylacidiphilum_infernorum_V4_operon1
MANERIATAGAMEVTTSIEVVPKKEYFNNWRFYLYCILLSLFYGACMLYQRAFAITKGIDYTSQEFQQYW
MTLFWGITIMNVVIWAVTWGWIWYVYRDRHLDQVTPGEELKRWYSNWLLTLGVYAWALVWAVFFVEQDGV
WHSSMVRDTEFTPSHIFNFYLSWPIFINFGVAGLMLTRTRLPVMGKKWLLPLVMEVAWPIMFIPLIGENE
WGHSAWILEEWFAAPLHWTFVPFAWAAVWFLGNGFDMFPRIAAVLKATYFGEKCMSAAEAMENPEEATNP
VHTLPGM

>Methylomirabilis_oxyfera
MAQYRTEAAPAKRAESVEQMFGWGTFFKCQIAISIFYVMIRIYQQYFSWSKGLDFFSEDFRIYWWNMLIG
ELIIEGAVLTFALGYIWKTRDRNLDKITPEEELRRFWGLGQWIATFAWAVYWGASFFTEQDGTWHQTVIR
DTDFTPSHIIEFYLSYPIYIIIGISAYMWARTRLPLFSKAHSIPFMLTVGGPAMIFVNVALNEWGHTFWI
MEELFVAPLHWGFVTLGWCLFGVYGVAAAMCPRIFELIRITSGGKATA

>Nitrosococcus_halophilus_Nc4
MAATSRAVAGVAEEESLFAWKGMWGAVAAFFIFYICVRWYEGVYGWKYGLDSFTPEFEKYWMNLLYIELV
VEALATAGLVAYLIKTRDRNIDAVQPREELRRYCTLYMWWVVYGVGLFWGASFFTEQDGTWHQTVVRDTD
FTPSHIIEFYMSYPIYVMVGLGSFVYAKTRIPYFAKGWSVPYLMLVFGPFMIFPNVGLNEWGHTFWFMEE
LFVAPLHWGFVFFAWFILAMFGVFLQVQGRMRELIGQQLQQSADYSRS

>Methylovulum_miyakonense_HT12
MAATTESVKADAAEAPLLNKKNMYLGALVYIILYGWVRWYEGVYGWSAGLDSFAPEFETYWMNFLYIEFV
LEVSTAGILWGYIWKTRDRKVMSITPREELRRHFTHWVWLVMYGIAIYYGASYFTEQDGTWHQTIVRDTD
FTPSHIIEFYLSYPIYIITGGASFLYAKTRLPAYQQGLSLQYLVSVVGPFMILPNVGLNEWGHTFWFMEE
LFVAPLHYGFVFFGWAALGVMGVVNTEVASISKLLKKDLA

>Nocardioidaceae_bacterium_Broad-1
MSTTITPESREDTRGDSTDEFPKGRGPIDWNGGWRWMFIGSFLLAGSFIGLRIYQQKFAWYKEYGLDAAS
DGFRTYWFNLFLGELVVVTIVTLVWWGWLIKSGQNLAAKAEARPISKAEEVRRIAVFWGLIGATCVTLYF
MASFFPNQDGVWHQTAVRDTALTPSHIVMFFWAFPLGITMTVGTYLYGRTRLPKVYSPDKGFPWSFFLLI
SASVTEMMQVAMNEWGHSLWITEEIFAAPFHWPFVTYGWLASGIFALWAESLGRLLQIEDEIEEERQAVP
TSDPAIA

>Methylomonas_methanica_MC09
MAATTESVKADAAEAPLLNKRNLTLGMLLYLVFYSFIRWYEGVYGWSAGLDSFAPEFETYWMNMLYIEIV
CEVILFSGINGYLWKTRDRKVMSITPREELRRHFTHWIWLVCYGWAIYWGASYFTEQDGTWHQTIVRDTD
FTPSHIIEFYLSYPIYIITGTAAFMYAKTRLPTYHEGLHLMYLIAVIGPFMILPNVGLNEWGHTFWFMEE
LFVAPLHYGFVFFGWAALAIMGVVNTEVMAITKLLKKDLA

>Methylobacter_tundripaludum_SV96_operon1
MATTSEQLPLVVENKNAEPWYIKDLPMYLKGFAMLTVIYIGLRLYQGAFAVASGLDSSEPAFEQYWMQLF
YVELGILAVFVTGVWGYLWLSRDRNLDKLEPKEEISRYFTLTMWISIYTFAVYWAGSYFAEQDNSWHQVA
IRDTPFTANHIIEFYFNFPLYVILGGCAWLYARTRLPLYAKGISLPLTLAVFGPFMILVSVGFNEWGHTF
WFREEFFAAPIHWGFVIGVWFALGVGGILLQGVTRLIELLDELEDAP

>Methylobacter_tundripaludum_SV96_operon2
MAATTESVRADAAEAPLLNKKNMILGSLLYVVFYGWVRWYEGVYGWSAGLDSFAPEFETYWMNFLYIEFV
LEVATAGILWGYIWKSRDRKVMSITPREELRRHFTHWTWLVMYGFAIYYGASYFTEQDGTWHQTIVRDTD
FTPSHIIEFYLSYPIYIITGGAAFLYAKTRLPTYQQGLHLQYMVAVVGPFMILPNVGLNEWGHTFWFMEE
LFVAPLHYGFVFFGWAALGVMGVVNTEVIAIAKLLKKDLA

>Methylomicrobium_alcaliphilum
MAATTESVKADAAEAPLLNKKNIIAGASLYLVFYAWVRWYEGVYGWSAGLDSFAPEFETYWMNFLYIEMV
LEVLTASVLWGYIWKSRDRKVMSITPREELRRHFTHWTWLMMYGIAIYFGASYFTEQDGTWHQTIVRDTD
FTPSHIIEFYLSYPIYIITGGASFLYAKTRLPTYQQGLSLQYLVVVVGPFMILPNVGLNEWGHTFWFMEE
LFVAPLHYGFVFFGWSALGVLGVINIELGALSKLLKKDLA

>Methylacidiphilum_kamchatkense_Kam1_operon1
MAQATTATTIAIPERSLFSWNRMWLGIGLLSGWYILVNLYERAFAFTKGLDYTSPEYQTYWMNLLIAELA
LEALAFIAVCTWLWVTRDRNLENISPVEELRRYWNLGLFIVVYTVGLYWGASYFTEQDGTWHQTVIRDTD
FTPSHIIEFYQSYPIYIILGVGSFMYAITRLPMFARSFSIPYAVLVGSPLMIFPNVGLNEFGHTRWFMEE
LFVAPLHWGFVAFGWGALAIMGVWLQACPRVYELIKQVYLGKTATSPLKVMEEPEKSVDPAYCEV

>Methylacidiphilum_kamchatkense_Kam1_operon2
MAQATTQTVSISIPDKSAFSWKNLWIALAIITAFEIAVNVYERAFAFAKGLDYFTPDYQTYWMSILYTEL
ILEPTTLIALCSWLWVTRDRAMENLAPAEELRRYWNLGLFVVVYTVLLYWGASYYTEQDGTWHQTVIRDT
DFTPSHIIEFYQSYPIYIVAGVGSMVYAMTRLPQYAKAFSVPYAVLVGSPLMIFPNVGLNEFGHTRWFME
ELFVAPLHWGFVMFGWGALAILGTWLQICPRVVELIKQVYYGKPATPPAVVLNDPEKATDPALCEV

>Methylacidiphilum_kamchatkense_Kam1_operon3
MANERVATVGAMDVSSVAELVPRKEYFNNWRFYLYCILISLFYGACMLYQRAFAITKGIDYTSQDFQTYW
MNLFWGITIMNVIIWGLTWGWIWFVYRDRHLEQLSPGEELKRWYSNWLITLGVYAWCLVWAVFFVEQDGV
WHSSMIRDTEFTPSHIFNFYLSWPIFINFGVAGLMLTRTRLPVMGKKWLLPLVMEVAWPIMFIPLIGENE
WGHSAWILEEWFAAPLHWTFVPFAWAAVWFLGNGFDMFPRIAAVLKATYFGEKCMSAAEAMENPEEATNP
VHTLPGM

>Mycobacterium_chubuense_NBB4
MSTSQTEQRVSHRGAPKSYEQRGPVSRGFSWVPLIVALSAVGALCLGWRIYQQVWAFSTGLDSHGPDFNR
YWLTLAAANMLLLPTVAAAVFAWTWVSAKRLPKELTREDEGRRLWTLWVLVAMFCFTVFAGGSYFAEEDA
TWHQILTRDTAFTPSHDVLFYGVFPLMIYMAAGIYLYARTRLPHIYGGKALPVSFTLIVAGSALLFFQVA
MNEFGHSFFQAEEVFSAPLHWPFVIFGYLLAATFAIWFETLPRVFELARQERDLAAAATSSDKPAHAATA
PAESATPQRESGVLH

>Methylocystis_sp._SC2_operon1
MNQTTEKAVSAAQAGETDTIVNYKPAYITMGVMLVFYVGIRVYEQYFGWKAGLDSFAPEFQTYWMNLMWT
ELPLEFVAFCGIGGYLWKTRDRNIDAVAPREEMRRILTLIGWLAVYAFSVYWGASYFTEQDGTWHQTVIR
DTDFTPSHILEFYLSYPIYIICGWGAFMYAHTRIPQFAKRISLAFLMFFAGPFMIFPNIGLNEWGHTFWF
MEELFTAPLHWGFVFFGWFALAVFGVARQVLDRVIELSKEYEKDALAL

>Methylocystis_sp._SC2_operon2
MSSTTDTAARAAAGTEAVVDLKGMWIGLAVLNGFYLVVRIYEQIYGWRAGLDSFAPEFQTYWMSILWTEI
PLELISGIGLAGFLWKTRTRDFSTLTAREEMRRLVVEVQWLVVYAAAIYWGASFFTEQDGTWHMTVIRDT
DFTPSHIIEFYMSYPIYSVIAVGGFFYAKTRLPYFAKGYSVAYLIVAIGPFMIIPNVGLNEWGHTFWFME
ELFVAPLHWGFVFFGWMALGVFGVVLQLLINIQRLIGKEGVALLTE

>Methylocystis_sp._SC2_operon3
MSSTTDTAARAAAGTEAVVDLKGMWIGLAVLNGFYLVVRIYEQIYGWRAGLDSFAPEFQTYWMSILWTEI
PLELISGIGLAGFLWKTRTRDFSTLTAREEMRRLVVEVQWLVVYAAAIYWGASFFTEQDGTWHMTVIRDT
DFTPSHIIEFYMSYPIYSVIAVGGFFYAKTRLPYFAKGYSVAYLIVAIGPFMIIPNVGLNEWGHTFWFME
ELFVAPLHWGFVFFGWMALGVFGVVLQLLINIQRLIGKEGVALLTE

>Haliea_sp._ETY-M
MTTSRTDAAVAASTENDDTGSRAWKAWLKPAIIGCALMSMMYIGVLMYQDVMGWKYGLDSTSAEFDTYWM
TLFWAQIIILPLVAVGTWAFLWFTRDRDLANLDPQEEVVRYLRLLGIILVYCFAIYWAASYFAEQDGSWH
QTVVRDTSFTPSHIAIFYLSFPVYIIAGVSAFLYAMTRLPKFANGISIPFALAVTGPFMILPNVGLNEWG
HAFWIMEEWFTAPLHWGFVVFGWSALALFGLASQIGLGIIDALKRAYGDAEDFRIPGPTDDMLEYSHQA

>Haliea_sp._ETY-NAG
MTTSSNDVRAPASDLSDDTGDRAWKAWLKPSIIGVALISVMYIAVLQYQDIMGWKYGLDSTSAEFDKYWM
TLFWSQIIILPVAAVAIWAFLWFTRDRDLSNLDPKEEVVRYLRLLGLILLYTFCIYWAASYFAEQDGSWH
QTVVRDTSITPSHIAIFYLSFPVYIIAGVSAFLYAMTRLPKFANGISIPFALAVTGPFMILPNVGLNEWG
HAFWIMEEWFTAPLHWGFVVFGWSALALFGLASQIGLGIIDALKRAYGDAEDFRIPGPTDDMLEYSHEM

>Nocardioides_sp._CF8
MSTRAETKRTAEKTATGWRHDVTATGGGSYKSILYPLVAVTVLMLLWRWYQQAFAFTKGLDRTLPEFNQF
WGTMFLVNMTVLPLLAGAWYVYLWSSSRKLAPPANGAEEAGRIWRLWLLVAGFTAAVYWGGSYFAEQDAS
WHQVTMRDSAFTPSHAILFYGVFPLMIYMATGTYLYARTRLPHLYGGKAIPVSFALMIGGSSLLVFQVAM
NEFGHSFWEAEELFSASLHWPFVIFGYLLAATFSVWFETTPRLFAIARQERDALVAAEQQMTPAAPAGES
NTATTQPTSI

>Nitrosomonas_europaea_ATCC_19718
MATTLGTSSASSVSSRGYDMSLWYDSKFYKFGMITMLLVAIFWVWYQRYFAYSHGMDSMEPEFDRVWMGL
WRVHMAIMPLFALVTWGWILKTRDTKEQLDNLDPKLEIKRYFYYMMWLGVYIFGVYWGGSFFTEQDASWH
QVIIRDTSFTPSHVVVFYGSFPMYIVCGVATYLYAMTRLPLFSRGISFPLVMAIAGPLMILPNVGLNEWG
HAFWFMEELFSAPLHWGFVVLGWAGLFQGGVAAQIITRYSNLTDVVWNNQSKEILNNRIVA

>Nitrosococcus_oceani_ATCC_19707
MAATSRAVAQGVAEKETADLFAWRGMWLAVAAFFAFYICVRWYEGVYGWKYGLDAFSPEFQTYWMNLLYI
ELVVEALATAALVSYLIKTRDRNMEAMTPREELRRYCTLYMWWVVYGVGLFWGASFFTEQDGAWHQTVVR
DTDFTPSHIIEFYMSYPIYVMVGLGSFTYAKTRIPYFAKGWSVPYLMLVFGPFMIFPNVGLNEWGHTFWF
MEELFVAPLHWGFVFFAWFILAVFGVFLQVQPRMKELIGRELQQSEDYARS

>Nitrosospira_multiformis_ATCC_25196
MATTMGTSSPAKTSGRDYDMSLWYDSKWYKFGLITMLAVAIFWIWYQRTFAYSHGMDSMEPEFEKVWMGL
WRVHMIVMPLFALITWGWIWKTRDTKEQLDNLDPKLEVKRYFYWMMWLGVYLFGVYWGGSFFTEQDASWH
QVIIRDTSFTPSHVVVFYGSFPMYIVCGIASYLYAMTRLPLYSRGTSFPLVMAIAGPLMILPNVGLNEWG
HAFWFMEELFSAPLHWGFVILGWSGLFAGGIAAQIITRYSNLTDVVWNGQSKVILNNRIVPYDKAF

>Nitrosomonas_eutropha_C91
MATTLGTSSASSVSSRGYDMSLWYDSKFYKFGLITMLLVAIFWVWYQRYFAYSHGMDSMEPEFDRVWMGL
WRVHMAIMPLFALVTWGWIWKTRDTEEQLNNLDPKLEIKRYFYYMMWLGVYIFGVYWGGSFFTEQDASWH
QVIIRDTSFTPSHVVVFYGSFPMYIVCGVATYLYAMTRLPLFHRGISFPLVMAIAGPLMILPNVGLNEWG
HAFWFMEELFSAPLHWGFVVLGWAGLFQGGVAAQIITRYSNLTDVVWNNQSKEILNNRVVA

>Nitrosococcus_watsoni_C-113
MAATSRAVAQGVAEKETADLFAWRGMWLAVAAFFLFYIGVRWYEGVYGWKYGLDAFSPEFQTYWMNLLYI
ELVVEALATAALVSYLIKTRDRNMEAMTPREELRRYCTLYMWWVVYGVGLFWGASFFTEQDGAWHQTVVR
DTDFTPSHIIEFYMSYPIYVMVGLGSFTYAKTRIPYFAKGWSVPYLMLVFGPFMIFPNVGLNEWGHTFWF
MEELFVAPLHWGFVFFAWFILAVFGVFLQVQGRMKELLGRELQQSEDYARS

>Nitrosomonas_sp._AL212
MATTYGTTSGAASANYDMSLWYDSKYYKIGMLTMLLVAIFWIWYQRTFAYSHGMDSMEPEFDKVWMGLWR
VHMTLMPLFALVTWGWILKTRDTKEQLDNLDTKLEIKRYFYWLMWLGVYLFGVYWGGSFFTEQDASWHQV
IIRDTSFTPSHVVVFYGSFPMYIVCGVAAYLYAMTRLPLYSRGTSFPLVMAIAGPLMILPNVGLNEWGHA
FWFMEELFSAPLHWGFVILGWAGLFSGGIAAQIITRYSNLTDVTWNNASREILNNRIVP

>Nitrosomonas_sp._Is79A3
MATTYGTTSASSSANYDMSLWYDSKYYKIGMLTMLLVAIFWIWYQRTFAYSHGMDSMEPEFDKVWMGLWR
VHMTLMPLFALITWGWILKTRDTKEQLDNLDPKLEIKRYFYWMMWLGVYLFGVYWGGSFFTEQDASWHQV
IIRDTSFTPSHVVVFYGSFPMYIVCGIASYLYAMTRLPLYSRGTSFPLVMAIAGPLMILPNVGLNEWGHA
FWFMEELFSAPLHWGFVILGWAGLFSGGIAAQIITRYSNLTDVIWNNSSKEILNNRIVP

>Smaragdicoccus_niigatensis_DSM_44881
MVAVLDRAQKIWESSVSGPPVPAPKGEKSVMSVGSMWSIPLAIAPVIAMALFWRTWQQLFAFDKGLDSTM
PGFNEYWLSIFGFNMFGLPLIAASIFAAIIITGIKASATPLTPHEEMKRHWRLMLGMAAFAIASFFGAHF
GEEDGAWHQVTLRDTAFTPSHVALFYGSFPMMFYVIFGVYLYGRTRLPHMWGGKAVPLGFAIVIGGTTLL
VFQVAFNEFGHTYWQTEEVFSAPLHWPFVFFAWMLIGVAAIWLPTLLRVTQLVKNEVLANEAANEDEQWH
GITAQLSKPAGGEQSA

>Methylosinus_sp._LW4_operon1
MSVTTETSAGAAAGSDAIVDLKGMWIGVAVLNVFYLFIRIYEQIFGWRAGLDSFAPEFQTYWLTMLWTEI
PLELVAGLGLAGYLWKTRDRNVDAVSPREELRRHVVLLQWLTVYSVAIYWGASFFTEQDGTWHMTVIRDT
DFTPSHIIEFYLSYPIYSIFGVGSFFYAKTRIPFFAHGYSLAFLIVAIGPFMIIPNVGLNEWGHTFWFME
ELFVAPLHWGFVFFGWMALGVFGVVLQILAGVKRLLGKDGVAALIG

>Methylosinus_sp._LW4_operon2
MSLTTEKAAGSVRAAESDTIVNYWPAYWTMICLFVFYVTIRIYEQYFGWKAGLDSFAPEFQTYWLNLMWT
ELPLEFIAFCGIGGYLWKTRDRNIDAVTPREEMRRLLTLIGWLAIYAFTVYWGASYFTEQDGTWHQTVIR
DTDFTPSHILEFYLSYPIYIIAGWGAFMYARTRIPQFAKKISLPFLLFFAGPFMIFPNIGLNEWGHTFWF
MEELFTAPLHWGFVFFGWFALAVFGTACQVLDRVIELSKEYEKDALSL

>Methylacidimicrobium_cyclopophantes_3C
MAETQTATALARPPVTAFSWRSAGIAIGALVVFDVLINVYERLFAFSKGLDYASADYNNYWLGMLFAELV
LEAVTAGALWGWLWVTRDQALERLSPAEELKRYWALALFVVTYTYAAYAGASYFTEQDGTWHQTVIRDTD
FTPSHVIEFYQSYPIYIIFGVGSLVYAMTRLPQFAKAFSLPFVILVGSPAMIFPNVGLNEFGHTRWFMEE
LFVAPLHWGFVTFGWGALAILGTWSQICPRVVSLINHVYLGKPLQSTAEVMKDPQSSVDPAACAALAA

>Methylocystis_rosea_SV97_operon2
MSTTAQTISQSTPQAPFNLPWYLRDLPKYLLTFGVMTVIYVGFRMYQGAYAISTGLDSSDPAFDVHWMRL
LYLEGAFLLIVFPTLWGYVWFTRDRNLDKITPKEEITRYFTLTMWISIYTFAVYWAGSYFAEQDNSWHQV
SVRDTPFTANHIIEFYFNFPFYILMGGSAWLYARTRLPLYAEGISLPLTLAVVGPFMIFVSVGFNEWGHT
FWFREEFFAAPIHWGFVTGVWFALGVGGILLQQVMRLIQLLDQIEDAA

>Methylobacter_marinus_A45_operon1
MAATTESVKADAAEAPLLNKKNMFAGAALYIVFYGWVRWYEGVYGWSAGLDSFAPEFETYWMNFLYVELV
LEVVTASILWGYIWKTRDRKVMSITPREELRRHFTHWTWLVMYGIAIYYGASYFTEQDGTWHQTIVRDTD
FTPSHIIEFYLSYPIYIITGFASFLYAKTRLPTYQQGLALQYMVSVIGPFMILPNVGLNEWGHTFWFMEE
LFVAPLHYGFVFFGWAALGVLGVINIEVGAISKLLKKDLA

>Methylohalobius_crimeensis_10Ki
MAATTQAVGAAAQDAPLLDKKWLAFALGIYTVFYAWVRWYEGVYGWSAGLDSFAPEFEKYWMNFLYTEIV
LEVVTASVLWGYLWKSRDRNLDALAPREELRRNMTHLIWLVAYAWAIYWGASYFTEQDGTWHQTIVRDTD
FTPSHIIEFYLSYPIYIITGFAAMIYAHTRLPYFNYQKKGFSVAYMITVVGPFMILPNVGLNEWGHTFWF
MEELFVAPLHYGFVFFGWMALSILGLLLQVFASFANLIGSDLCGSDVYSSGDAATWAD

>Methylacidimicrobium_sp._LP2A_operon1
MAQTQTTATAVARPPLTAFSWKSAGIAIGALIVFDVLINVYERLFALTKGLDYTSADYETYWMSMLFAEL
VMEAITAGALWGWLWMTRDRALDRLSPAEELKRYWALALFVVTYTYAAYAGASYFTEQDGTWHQTVIRDT
DFTPSHVIEFYQSYPIYIIFGVGSLVYAMTRLPQFAKAFSLPYVILVGSPAMIFPNVGLNEFGHTRWFME
ELFVAPLHWGFVTFGWGALAILGTWLQICPRVLALINHIYYGKPIQSPAEVMKDPQSSCDPAACVACAM

>Methylacidimicrobium_sp._LP2A_operon2
MAQTQTTATAVARPPLTAFSWKSAGIAIGALIVFDVLINVYERLYAFSKGLDYTSADYESYWMGMLFAEL
VLEAVTAGALWGWLWMTRDRALDRLSPAEELKRYWALGLFVLTYTYAAYAGASYFTEQDGTWHQTVIRDT
DFTPSHVIEFYQSYPIYIIFGVGSLVYAMTRLPQFAKAFSLPYVVLVGSPAMIFPNVGLNEFGHTRWFME
ELFVAPLHWGFVTFGWGALAILGTWLQICPRVLALVNHVYYGKPIQSPAEVMKDPQSSVNPAACAACAM

>Methylocystis_rosea_SV97_operon1
MSSTTDTAARAAAGTEAVVDLKGMWIGLAVLNGFYLVVRIYEQVFGWRAGLDSFAPEFQTYWMSILWTEI
PLELISGIGLAGFLWKTRTRDFSNLAPREEMRRLVVEVQWLVVYAAAIYWGASFFTEQDGTWHMTVIRDT
DFTPSHIIEFYMSYPIYSVIAVGGFFYAKTRLPYFSKGYSVAYLIVAIGPFMIIPNVGLNEWGHTFWFME
ELFVAPLHWGFVFFGWMALGVFGVVLQLLMNIQRLIGKEGVALLTE

>Methylocapsa_acidiphila_B2
MSLITETSPSRADAAALSAATPVWDPKPFIIGTVALTVFYIGVRIYEQVFGWYAGLDSFSPEFQKYWMTI
LYIEEPTELIAFLGLIGYLWKTRPNDLDTVAPREELRRIFYLFNWIFVYGVAIYWGASYFTEQDGTWHQT
VIRDTDFTPSHIIEFYMSYPIYIIMGVGGFVYARTRLPTFGSKGYSVAYLLLFVGPFMIFPNVALNEWGH
TFWFMEELFVAPLHWMFVFFGWFMLSVFGVSLQILGRIKELCTGYEDVVGLEPAE

>Methylocaldum_szegediense_O-12
MATIQQAGGIAAQEKPLLDKRWLVFGLGLYLVFYMWVRWYEGVYGWSAGLDSFAPEFETYWMNFLYTEIV
LEVITASILWGYLWKTRTRDMDAVTPREQLYRHMTHAIWMCCYAWALYWGGSYFTEQDGTWHQTIVRDTD
FTPSHIIEFYLSYPIYIISGGASFLYAHTRLPAFAKKGFSLAYLVVVVGPFMILPNVGLNEWGHTFWFME
ELFVAPLHYGFVVFGWTGLAIMGVISLVVMDVARLIKKELCPELA

>Methylobacter_marinus_A45_operon2
MATTSEHVATSTESSKSLPWYLIDLPRYLKGFGLLSVIYIGLRLYQGAFAVSHGLDSTEPAFEQYWMRLF
YVELVIITLVASGFWGYLWLSRDRQLDQLEPKEEIRRYFTLTMWISIYTFAVYWAGSYFAEQDNSWHQVA
IRDTPFTANHIIEFYFNFPLYVILGGCAWLYARTRLPLYAKGISLPLTLAVFGPFMILVSVGFNEWGHTF
WFREEFFAAPIHWGFVIGVWFALGVGGILLQGVTRLIELLDKIEDAE

>Methylobacter_luteus_IMV-B-3098_operon1
MATTSEHVTSSTESMKSLPWYLIDLPRYLKGFGLLSVIYIGLRLYQGAFAVSSGLDSTEPAFEQYWMRLF
YVELVIITLVASGFWGYLWLSRDRQLDQLEPKEEIRRYFTLTMWISIYTFAVYWAGSYFAEQDNSWHQVA
IRDTPFTANHIIEFYFNFPLYVILGGCAWLYARTRLPLYAKGISLPLTLAVFGPFMILVSVGFNEWGHTF
WFREEFFAAPIHWGFVIGVWFALGVGGILLQGVTRLIELLDKIEDAE

>Methylobacter_luteus_IMV-B-3098_operon2
MAATTESVKADAAEAPLLNKRNMFAGAALYIVFYGWVRWYEGIYGWSAGLDSFAPEFETYWMNFLYTEMI
LEVVTASILWGYIWKTRDRKVMSITPREELRRHFTHWTWLVMYGIAIYYGASYFTEQDGTWHQTIVRDTD
FTPSHIIEFYLSYPIYIITGFASFLYAKTRLPAYQQGLALQYMVLVIGPFMILPNVGLNEWGHTFWFMEE
LFVAPLHYGFVFFGWAALGVLGVINIEVAAISKLLKKDLA

>Methylomarinum_vadi_IT-4
MAATTESVKADAAEAPLLNKRNLTFGVLLYLVFYSFIRWYEGVYGWSAGLDSFAPEFETYWMNMLYIELV
LEVVISAALWGYIWKTRDRKVMSITPREELRRHFTHWIWLVCYGWAIYWGASYFTEQDGTWHQTIVRDTD
FTPSHIIEFYLSYPIYIITGVAAFLYAKTRLPTYHEGLHLMYMVAVIGPFMILPNVGLNEWGHTFWFMEE
LFVAPLHYGFVFFGWAALAIMGVVNTEVMAITKLLKKDLA

>Methylomonas_koyamae_JCM_16701
MAATTESVKADAAEAPLLNQRNLWAGVALYLVFYSFIRWYEGVYGWSAGLDSFAPEFETYWMNMLYIEIV
IEVLLFAGINGYIWKTRDRKVMSITPREELRRHFTHWTWLVCYGWAIYWGASYFTEQDGTWHQTIVRDTD
FTPSHIIEFYLSYPIYIITGSASFMYAKTRLPSYQEGLHLMYLVVVIGPFMILPNVGLNEWGHTFWFMEE
LFVAPLHYGFVFFGWAALAVMGVVNYEVMCIAKLLKKDLA

>Methylomonas_sp._FJG1_operon1
MATTTEHVSLSTEKPKSLPWYLIDLPKYLKGFGFLTIMYIGLRLYQGAFAIAHGLDSSEPAFEQYWMRLF
YIELVIIAAVASGFWGYLWLSRDRQLDQLAPKEEIRRYFTLTMWISIYTFAVYWAGSYFAEQDNSWHQVA
IRDTPFTANHIIEFYFNFPLYVILGGCAWLYARTRLPLYAKGISLPLTLAVFGPFMILVSVGFNEWGHTF
WFREEFFAAPIHWGFVIGVWFALGVGGILLQGVTRLIELLDKIEDAE

>Methylomonas_sp._FJG1_operon2
MAATTESVKADAAEAPLLNQKNLWAGITLYLVFYSFIRWYEGVYGWSAGLDSFAPEFETYWMNMLYIEIV
IEVLLFAGINGYIWKTRDRKVMSITPREELRRHFTHWTWLVCYGWAIYWGASYFTEQDGTWHQTIVRDTD
FTPSHIIEFYLSYPIYIITGSAAFMYAKTRLPTYHEGLHLMYLIAVIGPFMILPNVGLNEWGHTFWFMEE
LFVAPLHYGFVFFGWAALAIMGVVNTEVMAIAKLLKKDLA

>Nitrospira_inopinata_ENR4
MAAERGYDISQWYDSRPWKIGWFAMLAIGIFWVLYQRTFGYSHGLDSMTPEFDAVWMGLWRFNIVANALF
FAIAVGWIWVTRDRNLANLDPKTELKRYFYWMGWLACYVWGVYYAGSYTLEQDAAWHQVIIRDTSFTASH
IVAFYGTFPLYITCGVSSYLYAQTRLPLYSQATSFPLVAAVVGPMFILPNVGLNEWGHAFWFVDELFAAP
LHWGFVTLGWCGLFGAAGGVAAQIVSRMSNLADVIWNGAPKSILDPFPSQVNPNAKAGY

>Methylacidiphilum_sp._RTK17.1_operon3
MANERIATAGAMEVTTSIEVVPKKEYFNNWRFYLYCILLSLFYGACMLYQRAFAITKGIDYTSQDFQQYW
MTLFWGITIMNVVIWAATWGWIWYVYRDRHLDQVTPGEELKRWYSNWLLTLGVYAWALVWAVFFVEQDGV
WHSSMVRDTEFTPSHIFNFYLSWPIFINFGVAGLMLTRTRLPVMGKKWLLPLVMEVAWPIMFVPLIGENE
WGHSAWILEEWFAAPLHWTFVPFAWAAVWFLGNGFDMFPRIAAVLKATYFGEKCMSAAEAMENPEEATNP
VHTLPGM

>Methylacidiphilum_sp._RTK17.1_operon1
MAQTTAATTIAIPERSLFSWNRMWLGVGLLSGWYILVNLYERAFAFTKGLDYTSPEYQAYWMNLLLAELA
LEALAFIAVCTWLWITRDKNLENISPVEELRRYWNLGLFIVVYTVAIYWGASYFTEQDGTWHQTVIRDTD
FTPSHIIEFYQSYPIYIILGVGSFMYAITRLPMFARAFSIPYAVLVGSPLMIFPNVGLNEFGHTRWFMEE
LFVAPLHWGFVAFGWGALAIMGVWLQACPRVYELMKQVYLGKTATPAARVMDEPQKAADPAYCEV

>Methylacidiphilum_sp._RTK17.1_operon2
MAQATTQTVSISIPEKSAFSWKNLWIALAIITAFEIAVNVYERTFAIAKGLDYFTPEYQTYWMSILYTEL
ILEPTTLIALCSWLWVTRDRAMENLAPAEELRRYWNLGLFVVVYTVLLYWGASYYTEQDGTWHQTVIRDT
DFTPSHIIEFYQSYPIYIVAGVGSMVYAMTRLPQYAKAFSVPYAVLVGSPLMIFPNVGLNEFGHTRWFME
ELFVAPLHWGFVMFGWGALAILGTWLQICPRVVELIKQVYYGKPATAPAVVLNDPEKAADPALCEI

>Methyloprofundus_sedimenti_operon2
MAATTDSVKADASEAPLLNKTNLIAGFMLYLVFYSFIRWYEGVYGWSAGLDSFAPEFETYWMNMLYIELV
VEVILASTIWGYLWKSRDRKVMSITPREELRRHFTHWIWLVMYGWAIYWGASYFTEQDGTWHQTIVRDTD
FTPSHIIEFYLSYPIYIITGVSAFLYAKTRLPAYQEGLSIMYMVSVIGPFMILPNVGLNEWGHTFWFMEE
LFVAPLHYGFVFFGWAALAIMGVVNTEVEALTKLLKKDLA

>Methyloprofundus_sedimenti_operon1
MAATTDSVKADASEAPLLNKTNLIAGFMLYLVFYSFIRWYEGVYGWSAGLDSFAPEFETYWMNMLYIELV
VEVILASTIWGYLWKSRDRKVMSITPREELRRHFTHWIWLVMYGWAIYWGASYFTEQDGTWHQTIVRDTD
FTPSHIIEFYLSYPIYIITGVSAFLYAKTRLPAYQEGLSIMYMVSVIGPFMILPNVGLNEWGHTFWFMEE
LFVAPLHYGFVFFGWAALAIMGVVNTEVEALTKLLKKDLA

>Methylocapsa_aurea
MSLISDTTTARAEAGAASAAAKIWDPAPMFIGAGVMCAFYLGVRIYEQKFGWLYGLDSFAPEFQTYWMRI
LYIEEPVELISFLAIVGYLWKTRDKDLANVAPREELRRIFYLLNWLIMYGIAIYWGASYFTEQDGTWHQT
VIRDTDFTPSHIIEFYMSYPMYIIMGVGGFMYARTRLPTFGTKGYSIAYLMLFVGPFMIFPNVALNEWGH
TFWFMEELFVAPLHWMFVFFGWFMLSVFGVVLLILGRIQELCAGNEDVLGLEPAE

>Methylocystis_sp._Rockwell_ATCC_49242
MSSTTSAAAGAAAEVESVVDLRGMWIGLVLLNVFYLIVRIYEQVFGWRAGLDSFAPEFQTYWMSILWTEI
PLELVSGLGLAGYLWKTRDRNVDAVTPREEMRRLVVLVQWLVVYGIAIYWGASFFTEQDGTWHMTVIRDT
DFTPSHIIEFYMSYPIYSVIAVGAFFYAKTRIPYFAHGYSLAFLIVAIGPFMIIPNVGLNEWGHTFWFME
ELFVAPLHWGFVFFGWMALGVFGVVLQILMRIHALVGKEGVKLLTE

>Skermanella_aerolata_KACC_11604
MSNSITDRIIDTVGNAATGVFGARSRTEAGEAKQERDTALSEDLFKAKTVYIGLGVMFAFYFFIRIYEQI
FGWSAGLDAFSDEFQTYWMTMLWIELPLEGLAFFGLMGYLWKTRDREVNKVEPREELRRHMTLLTWLVMY
ASALYWGASFFTEQDGTWHQTVVRDTDFTPSHIIEFYLSYPIYIIMGCGAFMYAKTRIPMFANGYSVAFL
ILFIGPFMIFPNVGLNEWGHTFWFMEELFVAPLHWGFVFFGWMALAVFGVTLQILDRVRELAVGYVQDCT
FDETAAVAATGQTIEGAAVPKAAE

>Methylocapsa_palsarum_NE2
MSLISETSAARAGAEASSAERPIFNPVPLAIGSAAICIWYVLVRIYEQYFGWYAGLDSFTPEFQTYWMTI
LYIEEPVELISFLALVGYLWKTRDKDVANVAPREELRRIFNLLSWILVYAVAIYWGASFFTEQDGTWHQT
VIRDNDFTPSHIIEFYMSYPMYIIVGVGGFMYARTRLPTFACKGWSVAYVLLFVGPFMIFPNVALNEWGH
TFWFMEELFVAPLHWMFVFFGWFALAVFGVSLQVLGRVKELAEGAPIPAE

>Bradyrhizobium_sp._ERR11
MSDAALGRTPNVTGTKTFSINYGLFAFAIVALTILYICARLYQQAFGFSMGLDASSPEFDEYWMTLFKIE
LPVLYGAGALCWTYLFLTRDKNIEAITPEVELRSYFYLTMWLVVYSFCIFWTGSFFADGDGVWHQTTLRD
TPFTPSHIILFYATIPIYLFFGVGSFVYAMTRIPAFCRGISLMHVFAVVGPFLILPNLGFNEWGHAYWLT
EEIFSHPLHWGFVVLGWCALALAGVLMQIVGRFRELVPIVFKQDAASA

>Candidatus_Nitrosoglobus_terrae
MAATSRAIARGHAQVVDEPLFAWSGMWLAAAGFFVFYIGVRWYEGVYGWKYGLDSFAPEFETYWMNLLYA
ELVIEFGSLAALLTYLWKTRDRDIDRVAPREELRRYCTLYMWWVIYGIGLFWGASFFTEQDGAWHQTVIR
DTDFTPSHIIEFYMSYPIYVMVGLGSFAYAKTRIPYFAKSWSVSYLMLTMGPFMIFPNVGLNEWGHTFWF
MEELFVAPLHWGFVFFAWFILAMFGVFMQVQPRIRELIGREFQQSADYAR

>Methylosinus_trichosporium_OB3b_operon1
MSVTTETTAGAAAGSDAIVDLRGMWVGVAGLNIFYLIVRIYEQIYGWRAGLDSFAPEFQTYWLSILWTEI
PLELVSGLALAGWLWKTRDRNVDAVAPREELRRHVVLVEWLVVYAVAIYWGASFFTEQDGTWHMTVIRDT
DFTPSHIIEFYMSYPIYSIMAVGAFFYAKTRIPYFAHGFSLAFLIVAIGPFMIIPNVGLNEWGHTFWFME
ELFVAPLHWGFVFFGWMALGVFGVVLQILMGVKRLIGKDCVAALVG

>Methylosinus_trichosporium_OB3b_operon2
MSVTTETTAGAAAGSDAIVDLRGMWVGVAGLNIFYLIVRIYEQIYGWRAGLDSFAPEFQTYWLSILWTEI
PLELVSGLALAGWLWKTRDRNVDAVAPREELRRHVVLVEWLVVYAVAIYWGASFFTEQDGTWHMTVIRDT
DFTPSHIIEFYMSYPIYSIMAVGAFFYAKTRIPYFAHGFSLAFLIVAIGPFMIIPNVGLNEWGHTFWFME
ELFVAPLHWGFVFFGWMALGVFGVVLQILMGVKRLIGKDCVAALVG

>Methylomonas_sp._LW13_operon2
MATTTEHVSLSTETPKSLPWYLIDLPKYLKGFGLLAVIYISLRLYQGAFAIAHGLDSTEPAFEQYWMRLF
YIELAVLAVVVSGFWGYLWTTRDRNLDQLAPKEEIRRYFTLTMWISIYTFAVYWAGSYFAEQDNSWHQVA
IRDTPFTANHIIEFYFNFPLYVILGGCAWLYARTRLPLYAKGISLPLTLAVFGPFMILVSVGFNEWGHTF
WFREEFFAAPIHWGFVIGVWFAHGVGGILLQGVTRLIELMEKIEDAE

>Methylomonas_sp._LW13_operon1
MAATTESVKADAAEAPLLNQKNLWAGITLYLVFYSFIRWYEGVYGWSAGLDSFAPEFETYWMNMLYIEIV
IEVLLFAGINGYIWKTRDRKVMSITPREELRRHFTHWTWLVCYGWAIYWGASYFTEQDGTWHQTIVRDTD
FTPSHIIEFYLSYPIYIITGSASFMYAKTRLPTYHEGLHLMYLIAVIGPFMILPNVGLNEWGHTFWFMEE
LFVAPLHYGFVFFGWAALAIMGVVNTEVMAIAKLLKKDLA

>TACK_Thaumarchaeota_1.1a-Associated_Nitrosotalea_bavarica_SbT1
MAQMPALIPKEVEIQRLKKIWLIIIALGSIAASVEVDNFVDGSLHQTSIR
DSAFTPAHWWLYSHFIALPLGWGMVAMYDRKVPILRGPNNSMNTGLKMTI
LGYLATMFTIGVNEMWHFWYVEEIFAVPNHWMFNMGVVVAFMGALAYVVR
VYARLVELGAETPGENPYVAEMYKMALEGKLYSRSIP
>TACK_Thaumarchaeota_1.1a-Associated_Nitrosotalea_devanaterra_Nd1
MAQMPALIPKEVEIQRLKKIWLIIIALGSIAASVEVDNFVDGSLHQTSIR
DSAFTPAHWWLYSHFIALPLGWGMVAVYDRKVPILRGPNNSMNTGLKMTI
LGYLATMFTIGVNEMWHFWYVEEIFAVPNHWMFNMGVVVAFMGALAYVIR
VYARLVELGAETPGENPYVAEMYKMALEGKLYSRSIP
>TACK_Thaumarchaeota_1.1a-Associated_Nitrosotalea_koreensis_CS
MAQMPALIPKEVEIQRLKKIWLIIIALGSIAASVEVDNFVDGSLHQTSIR
DSAFTPAHWWLYSHFIALPLGWGMVAVYDRKVPILRGPNNSMNTGLKMTI
LGYLATMFTIGVNEMWHFWYVEEIFAVPNHWMFNMGVVVAFMGALAYVVR
VYARLVELGAETPGENPYVAEMYKMALEGKLYSRSIP
>TACK_Thaumarchaeota_1.1a-Associated_Nitrosotalea_sinensis_Nd2
MAQMPALIPKEVEIQRLKKIWLIIIALGSIAASVEVDNFVDGSLHQTSIR
DSAFTPAHWWLYSHFIALPLGWGMVAVYDRKVPILRGPNNSMNTGLKMTI
LGYLATMFTIGVNEMWHFWYVEEIFAVPNHWMFNMGVVVAFMGALAYVVR
VYARLVELGAETPGENPYVAEMYKMALEGKLYSRSIP
>TACK_Thaumarchaeota_1.1a_Cenarchaeum_symbiosum_A
MLMAQMPALIPKEVEIQRLKKIWMIMIAMGSVAASVEVDNFVDGSLHQTS
IRDSAFTPAHWWLYSHFVALPLGWGSVAIYDRRVPTLRGPNNSMNTGLKM
TILGYLATMFTIGVNEMWHFWFVEEIFAVPNHWMFNMGVVVAFMGALAYV
VRVYARLIELGAETPGENPYVAEMYKMALEGKLYSRSIP
>TACK_Thaumarchaeota_1.1a_Nitrosoarchaeum_koreensis_MY1
MAQMPALIPKEVEIQRLKKIWLIVIAMGSTAASVEVDNFVDGSLHQTSIR
DSAFTPAHWWLYSHFITLPLGWAAAAIYDRKVPVLRGPNNSINTGLKMTI
LGYLATMFTIGVNEMWHFWFVEEIFAVPNHWMFNMGVVVAFMGALAYVVR
VYARLVELGAETPGENPYVAEMYKMALEGKLYSRAIP
>TACK_Thaumarchaeota_1.1a_Nitrosoarchaeum_limnia_SFB1
MAQMPALIPKEVEIQRLKKIWLIVIAMGSTAASVEVDNFVDGSLHQTSIR
DSAFTPAHWWLYSHFITLPLGWAAAAIYDRKVPVLRGPNNSINTGLKMTI
LGYLATMFTIGVNEMWHFWFVEEIFAVPNHWMFNMGVVVAFMGALAYVVR
VYARLVELGAETPGENPYVAEMYKMALEGKLYSRAIP
>TACK_Thaumarchaeota_1.1a_Nitrosomarinus_catalina_SPOT01
MAQMPALIPKEVEIQRLKKIWLIVIAMGSTAASVEVDNFVDGSLHQTSIR
DSAFTPAHWWLYSHFITLPLGWGAAAIYDRKIPVLRGPNNSMNTGLKMTI
LGYLATMFTIGVNEMWHFWFVEEIFAVPNHWMFNMGVVVAFMGALAYVVR
VYARLVELGAETPGENPYVAEMYKMALEGKLYSRSIP
>TACK_Thaumarchaeota_1.1a_Nitrosopelagicus_REDSEA-S31_B2
MAQMPALLPKEVEIQRLKKIWLVVIAMGSTAASVEVDNFVDGSLHQTSIR
DSAFTPAHWWLYSHFVALPLGWGFVAIYDRKVPVLRGPNNSMNTGLKMTI
LGYLATMFTIGVNEMWHFWFVEEIFAVPNHWMFNMGVVVAFMGALAYVVR
VYARLVELGAETPGENPYVAEMYKMALEGKLYSRSIP
>TACK_Thaumarchaeota_1.1a_Nitrosopelagicus_brevis_CN25
MAQMPALLPKEVEIQRLKKIWLVVIAMGSTAASVEVDNFVDGSLHQTSIR
DSAFTPAHWWLYSHFVALPLGWGFAAIYDRKVPVLRGPNNSMNTGLKMTI
LGYLATMFTIGVNEMWHFWFVEEIFAVPNHWMFNMGVVVAFMGALAYVVR
VYARLVELGAETPGENPYVAEMYKMALEGKLYSRSIP
>TACK_Thaumarchaeota_1.1a_Nitrosopumilus_adriaticus_NF5
MAQMPALIPKEVEIQRLKKIWLIVIAMGSTAASVEVDNFVDGSLHQTSIR
DSAFTPAHWWLYSHFITLPLGWGAAAIYDRKVPVLRGPNNSMNTGLKMTI
LGYLATMFTIGVNEMWHFWFVEEIFAVPNHWMFNMGVVVAFMGALAYVVR
VYARLVELGAETPGENPYVAEMYKMALEGKLYSRSIP
>TACK_Thaumarchaeota_1.1a_Nitrosopumilus_maritimus_SCM1
MAQMPALIPKEVEIQRLKKIWLIVIAMGSTAASVEVDNFVDGSLHQTSIR
DSAFTPAHWWLYSHFVALPLGWGSAAIYDRKVPVLRGPNNSMNTGLKMTI
LGYLATMFTIGVNEMWHFWFVEEIFAVPNHWMFNMGVVVAFMGALAYVVR
VYARLVELGAETPGENPYVAEMYKMALEGKLYSRSIP
>TACK_Thaumarchaeota_1.1a_Nitrosopumilus_piranensis_D3C
MAQMPALIPKEVEIQRLKKIWLIVIAMGSTAASVEVDNFVDGSLHQTSIR
DSAFTPAHWWLYSHFVALPLGWGSAAIYDRKVPVLRGPNNSMNTGLKMTI
LGYLATMFTIGVNEMWHFWFVEEIFAVPNHWMFNMGVVVAFMGALAYVVR
VYARLVELGAETPGENPYVAEMYKMALEGKLYSRSIP
>TACK_Thaumarchaeota_1.1a_Nitrosopumilus_sediminis_AR2
MAQMPALIPKEVEIQRLKKVWLIVIAMGSTAASVEVDNFVDGSLHQTSIR
DSAFTPAHWWLYSHFITLPLGWGAAAIYDRKIPVLRGPNNSMNTGLKMTI
LGYLATMFTIGVNEMWHFWFVEEIFAVPNHWMFNMGVVVAFMGALAYVVR
VYARLVELGAETPGENPYVAEMYKMALEGKLYSRAIP
>TACK_Thaumarchaeota_1.1a_Nitrosotenuis_chungbukensis_MY2
MAQMPALIPKEVEIQRLKKIWLIVIAMGSTAASVEVDNFVDGSLHQTSIR
DSAFTPAHWWLYSHFVALPLGWGAAAIYDRKVPILRGPNNSMNTGLKMTI
LGYLATMFTIGVNEMWHFWFVEEIFAVPNHWMFNMGVVVAFMGALAYVVR
VYARLVELGAETPGENPYVAEMYKLALEGKLYSRSIP
>TACK_Thaumarchaeota_1.1a_Nitrosotenuis_cloacae_SAT1
MAQMPALIPKEVEIQRLKKIWLIVIAMGSTAASVEVDNFVDGSLHQTSIR
DSAFTPAHWWLYSHFVALPLGWGSVAIYDRKVPVLRGPNNSMNTGLKMTI
LGYLATMFTIGVNEMWHFWFVEEIFAVPNHWMFNMGVVVAFMGALAYVVR
VYARLVELGAETPGENPYVAEMYKMALEGKLYSRAIP
>TACK_Thaumarchaeota_1.1a_Nitrosotenuis_uzonensis_N4
MAQMPALIPKEVEIQRLKKIWLIVIAMGSTAASVEVDNFVDGSLHQTSIR
DSAFTPAHWWLYSHFVALPLGWGAVAIYDRRVPILRGPNNSMNTGLKMTI
LGYLATMFTIGVNEMWHFWFVEEIFAVPNHWMFNMGVVVAFMGALAYVVR
VYARLVELGAETPGENPYVAEMYKMALEGKLYSRSIP
>TACK_Thaumarchaeota_1.1a_Thaumarchaeota_archaeon_CSP1-1
MAMAQMPALIPKEVEIQRLKKIWLIIIAMGSTAASVEVDNFVDGSLHQTS
IRDSAFTPAHWWLYSHFITLPLGWGAAAIYDRRVPVLRGPNNSMNTGLKM
TILGYLATMFTIGVNEMWHFWFVEEIFAVPNHWMFNMGVVVAFMGALAYV
VRVYARLVELGAETPGENPYVAEMYKMALEGKLYSRSIP
>TACK_Thaumarchaeota_1.1b-Associated_Nitrosocaldus_cavascurensis_SCU2
MAQMPALLPKEVEMQRLKKILIMVIVMGSVAASVEVDNFVDGSLHQTSIR
DSAFTPAHWWLYSHFVALPLGWGAIMIYDRRVPLMRGPNNSVNTGIKMTI
IGYLGTMFTIGINEMWHFWFVEEVFAVPNHWSFNMGVVVAFMGALAYVVR
LYVRMVELGMETPPSNPYVAEMYKLALEGKLYSRSIP
>TACK_Thaumarchaeota_1.1b-Associated_Nitrosocaldus_islandicus_3F
MAQMPALLPKEVEMQRLKKILIMVIVMGSVAASVEVDNFVDGSLHQTSIR
DSAFTPAHWWLYSHFVALPLGWGAIMIYDRRVPLMRGPNNSVNTGIKMTI
IGYLGTMFTIGINEMWHFWFVEEVFAVPNHWSFNMGVVVAFMGALAYVVR
LYVRMVELGMETPPSNPYVAEMYKLALEGKLYSRSIP
>TACK_Thaumarchaeota_1.1b_Nitrocosmicus_oleophilus_MY3
MAQMPALIPKEVEIQRLKKIYLMVIMLGSIAASVEVDNFVDGSLHQTAIR
DSAFTPAHWWLYSHFIALPLGWGFVAMYDRRVPALRGPNNSMNTGLKITI
IGYLATMFTIGINEMWHFWFVEEIFSVPNHWMFNMGVVVAFMGALAYVVR
VYARLVELGAETPARNPYVAEMYKLALEGKLYSRSVP
>TACK_Thaumarchaeota_1.1b_Nitrosocosmicus_exaquare_G61
MAQMPALIPKEVEIQRLKKIYLMVIMLGSIAASVEVDNFVDGSLHQTAIR
DSAFTPAHWWLYSHFIALPLGWGFVAMYDRRVPVLRGPNNSMNTGLKITI
IGYLATMFTIGINEMWHFWFVEEIFSVPNHWMFNMGVVVAFMGALAYVVR
VYARLVELGAETPARNPYVAEMYKLALEGKLYSRSVP
>TACK_Thaumarchaeota_1.1b_Nitrososphaera_evergladensis_SR1
MAQMPALIPKEVEIQRLKKIYIMVIMLGSIAASVEVDNFVDGSLHQTAIR
DSAFTPAHWWLYSHFVALPVGWGMVAVYDRRVPILRGPGNSMNTGLKITI
IGYLATMFTIGVNEMWHFWFVEEIFSVPNHWMFNMGVVVAFMGALAYVVR
VYARLVELGAETPAKNPYVAEMYKLALEGKLYSRSIP
>TACK_Thaumarchaeota_1.1b_Nitrososphaera_gargensis_Ga9.2
MPALIPKEVEIQRLKKIYIMVIMLGSIAASVEVDNFVDGSLHQTAIRDSA
FTPAHWWLYSHFVALPLGWGFVAMYDRRVPILRGPGNSMNTGLKLTIIGY
LATMFTIGVNEMWHFWFVEEIFAVPNHWMFNMGVVVAFMGALAYVVRVYA
RLVELGAETPAKNPYVAEMYKLALEGKLYSRSIP
>TACK_Thaumarchaeota_1.1b_Nitrososphaera_viennensis_EN76
MAQMPALIPKEVEIQRLKKIYIMVIMLGSIAASVEVDNFVDGSLHQTAIR
DSAFTPAHWWLYSHFVALPVGWGMVAIYDRRVPILRGPGNSMNTGLKLTI
IGYLATMFTIGVNEMWHFWFVEEIFSVPNHWMFNMGVVVAFMGALAYVVR
VYARLVELGAETPAKNPYVAELYKLALEGKLYSRSIP
