# Supplementary material for: Soils and sediments host Thermoplasmata archaea encoding novel copper membrane monooxygenases (CuMMOs)
Source: ISME J. 2022 Jan 5;16(5):1348–62. doi: 10.1038/s41396-021-01177-5 (PMC9038741; doi:10.1038/s41396-021-01177-5)
Supplement: Supplementary file 4 — Dataset 1 [file 41396_2021_1177_MOESM4_ESM.zip › Supplementary_Data/Angelarcheales-1_pmoB_AF_model.pdb]

ATOM      1  N   MET A   1     -19.219  -2.891  85.610  1.00 33.66           N  
ATOM      2  H   MET A   1     -19.429  -3.432  86.437  1.00 33.66           H  
ATOM      3  H2  MET A   1     -19.044  -1.929  85.862  1.00 33.66           H  
ATOM      4  H3  MET A   1     -20.015  -2.902  84.988  1.00 33.66           H  
ATOM      5  CA  MET A   1     -18.052  -3.451  84.892  1.00 33.66           C  
ATOM      6  HA  MET A   1     -17.174  -3.369  85.532  1.00 33.66           H  
ATOM      7  C   MET A   1     -17.793  -2.610  83.643  1.00 33.66           C  
ATOM      8  CB  MET A   1     -18.252  -4.933  84.543  1.00 33.66           C  
ATOM      9  HB2 MET A   1     -17.589  -5.207  83.722  1.00 33.66           H  
ATOM     10  HB3 MET A   1     -19.279  -5.105  84.223  1.00 33.66           H  
ATOM     11  O   MET A   1     -18.764  -2.103  83.093  1.00 33.66           O  
ATOM     12  CG  MET A   1     -17.918  -5.832  85.740  1.00 33.66           C  
ATOM     13  HG2 MET A   1     -18.533  -5.545  86.593  1.00 33.66           H  
ATOM     14  HG3 MET A   1     -16.870  -5.693  86.004  1.00 33.66           H  
ATOM     15  SD  MET A   1     -18.198  -7.585  85.400  1.00 33.66           S  
ATOM     16  CE  MET A   1     -17.600  -8.332  86.942  1.00 33.66           C  
ATOM     17  HE1 MET A   1     -18.174  -7.950  87.786  1.00 33.66           H  
ATOM     18  HE2 MET A   1     -16.545  -8.099  87.080  1.00 33.66           H  
ATOM     19  HE3 MET A   1     -17.722  -9.414  86.889  1.00 33.66           H  
ATOM     20  N   PRO A   2     -16.518  -2.389  83.281  1.00 35.49           N  
ATOM     21  CA  PRO A   2     -16.059  -1.454  82.244  1.00 35.49           C  
ATOM     22  HA  PRO A   2     -16.590  -0.507  82.337  1.00 35.49           H  
ATOM     23  C   PRO A   2     -16.295  -2.000  80.814  1.00 35.49           C  
ATOM     24  CB  PRO A   2     -14.580  -1.238  82.604  1.00 35.49           C  
ATOM     25  HB2 PRO A   2     -14.507  -0.512  83.414  1.00 35.49           H  
ATOM     26  HB3 PRO A   2     -13.944  -0.930  81.774  1.00 35.49           H  
ATOM     27  O   PRO A   2     -16.729  -3.146  80.677  1.00 35.49           O  
ATOM     28  CG  PRO A   2     -14.144  -2.605  83.108  1.00 35.49           C  
ATOM     29  HG2 PRO A   2     -13.942  -3.261  82.261  1.00 35.49           H  
ATOM     30  HG3 PRO A   2     -13.274  -2.539  83.760  1.00 35.49           H  
ATOM     31  CD  PRO A   2     -15.377  -3.093  83.854  1.00 35.49           C  
ATOM     32  HD2 PRO A   2     -15.276  -2.836  84.909  1.00 35.49           H  
ATOM     33  HD3 PRO A   2     -15.473  -4.172  83.735  1.00 35.49           H  
ATOM     34  N   PRO A   3     -16.061  -1.194  79.756  1.00 43.91           N  
ATOM     35  CA  PRO A   3     -16.592  -1.441  78.419  1.00 43.91           C  
ATOM     36  HA  PRO A   3     -17.604  -1.837  78.492  1.00 43.91           H  
ATOM     37  C   PRO A   3     -15.736  -2.426  77.617  1.00 43.91           C  
ATOM     38  CB  PRO A   3     -16.643  -0.060  77.755  1.00 43.91           C  
ATOM     39  HB2 PRO A   3     -17.563   0.447  78.045  1.00 43.91           H  
ATOM     40  HB3 PRO A   3     -16.570  -0.121  76.669  1.00 43.91           H  
ATOM     41  O   PRO A   3     -14.506  -2.390  77.666  1.00 43.91           O  
ATOM     42  CG  PRO A   3     -15.447   0.667  78.364  1.00 43.91           C  
ATOM     43  HG2 PRO A   3     -15.603   1.746  78.392  1.00 43.91           H  
ATOM     44  HG3 PRO A   3     -14.547   0.427  77.799  1.00 43.91           H  
ATOM     45  CD  PRO A   3     -15.342   0.077  79.766  1.00 43.91           C  
ATOM     46  HD2 PRO A   3     -14.283  -0.063  79.981  1.00 43.91           H  
ATOM     47  HD3 PRO A   3     -15.797   0.759  80.484  1.00 43.91           H  
ATOM     48  N   SER A   4     -16.394  -3.261  76.810  1.00 39.44           N  
ATOM     49  H   SER A   4     -17.403  -3.254  76.799  1.00 39.44           H  
ATOM     50  CA  SER A   4     -15.743  -4.080  75.789  1.00 39.44           C  
ATOM     51  HA  SER A   4     -14.825  -4.493  76.205  1.00 39.44           H  
ATOM     52  C   SER A   4     -15.355  -3.210  74.590  1.00 39.44           C  
ATOM     53  CB  SER A   4     -16.628  -5.270  75.391  1.00 39.44           C  
ATOM     54  HB2 SER A   4     -16.178  -5.780  74.539  1.00 39.44           H  
ATOM     55  HB3 SER A   4     -16.681  -5.968  76.226  1.00 39.44           H  
ATOM     56  O   SER A   4     -16.077  -3.081  73.604  1.00 39.44           O  
ATOM     57  OG  SER A   4     -17.939  -4.856  75.061  1.00 39.44           O  
ATOM     58  HG  SER A   4     -18.325  -5.489  74.451  1.00 39.44           H  
ATOM     59  N   SER A   5     -14.175  -2.600  74.675  1.00 38.48           N  
ATOM     60  H   SER A   5     -13.661  -2.682  75.541  1.00 38.48           H  
ATOM     61  CA  SER A   5     -13.427  -2.191  73.493  1.00 38.48           C  
ATOM     62  HA  SER A   5     -14.135  -1.949  72.700  1.00 38.48           H  
ATOM     63  C   SER A   5     -12.561  -3.361  73.022  1.00 38.48           C  
ATOM     64  CB  SER A   5     -12.608  -0.921  73.755  1.00 38.48           C  
ATOM     65  HB2 SER A   5     -12.285  -0.503  72.802  1.00 38.48           H  
ATOM     66  HB3 SER A   5     -13.238  -0.187  74.259  1.00 38.48           H  
ATOM     67  O   SER A   5     -11.973  -4.092  73.817  1.00 38.48           O  
ATOM     68  OG  SER A   5     -11.466  -1.187  74.541  1.00 38.48           O  
ATOM     69  HG  SER A   5     -11.165  -0.376  74.956  1.00 38.48           H  
ATOM     70  N   GLY A   6     -12.470  -3.526  71.705  1.00 37.12           N  
ATOM     71  H   GLY A   6     -13.045  -2.935  71.121  1.00 37.12           H  
ATOM     72  CA  GLY A   6     -11.430  -4.337  71.083  1.00 37.12           C  
ATOM     73  HA2 GLY A   6     -10.911  -3.731  70.340  1.00 37.12           H  
ATOM     74  HA3 GLY A   6     -10.689  -4.628  71.828  1.00 37.12           H  
ATOM     75  C   GLY A   6     -11.931  -5.610  70.418  1.00 37.12           C  
ATOM     76  O   GLY A   6     -11.931  -6.673  71.029  1.00 37.12           O  
ATOM     77  N   LYS A   7     -12.269  -5.490  69.128  1.00 37.32           N  
ATOM     78  H   LYS A   7     -12.572  -4.564  68.862  1.00 37.32           H  
ATOM     79  CA  LYS A   7     -11.782  -6.335  68.014  1.00 37.32           C  
ATOM     80  HA  LYS A   7     -10.755  -6.062  67.772  1.00 37.32           H  
ATOM     81  C   LYS A   7     -12.630  -6.059  66.767  1.00 37.32           C  
ATOM     82  CB  LYS A   7     -11.806  -7.845  68.351  1.00 37.32           C  
ATOM     83  HB2 LYS A   7     -11.936  -8.424  67.436  1.00 37.32           H  
ATOM     84  HB3 LYS A   7     -12.661  -8.063  68.991  1.00 37.32           H  
ATOM     85  O   LYS A   7     -13.607  -6.743  66.513  1.00 37.32           O  
ATOM     86  CG  LYS A   7     -10.490  -8.328  68.995  1.00 37.32           C  
ATOM     87  HG2 LYS A   7      -9.720  -8.380  68.225  1.00 37.32           H  
ATOM     88  HG3 LYS A   7     -10.137  -7.633  69.757  1.00 37.32           H  
ATOM     89  CD  LYS A   7     -10.676  -9.717  69.614  1.00 37.32           C  
ATOM     90  HD2 LYS A   7     -11.535  -9.693  70.285  1.00 37.32           H  
ATOM     91  HD3 LYS A   7     -10.868 -10.436  68.818  1.00 37.32           H  
ATOM     92  CE  LYS A   7      -9.434 -10.126  70.412  1.00 37.32           C  
ATOM     93  HE2 LYS A   7      -8.561 -10.060  69.763  1.00 37.32           H  
ATOM     94  HE3 LYS A   7      -9.304  -9.416  71.228  1.00 37.32           H  
ATOM     95  NZ  LYS A   7      -9.574 -11.503  70.948  1.00 37.32           N  
ATOM     96  HZ1 LYS A   7      -8.766 -11.757  71.499  1.00 37.32           H  
ATOM     97  HZ2 LYS A   7      -9.678 -12.170  70.197  1.00 37.32           H  
ATOM     98  HZ3 LYS A   7     -10.391 -11.564  71.538  1.00 37.32           H  
ATOM     99  N   GLY A   8     -12.261  -5.039  65.992  1.00 30.58           N  
ATOM    100  H   GLY A   8     -11.527  -4.428  66.319  1.00 30.58           H  
ATOM    101  CA  GLY A   8     -12.907  -4.759  64.698  1.00 30.58           C  
ATOM    102  HA2 GLY A   8     -13.393  -5.658  64.320  1.00 30.58           H  
ATOM    103  HA3 GLY A   8     -13.682  -4.008  64.847  1.00 30.58           H  
ATOM    104  C   GLY A   8     -11.972  -4.257  63.591  1.00 30.58           C  
ATOM    105  O   GLY A   8     -12.413  -4.048  62.471  1.00 30.58           O  
ATOM    106  N   GLY A   9     -10.678  -4.059  63.871  1.00 32.96           N  
ATOM    107  H   GLY A   9     -10.345  -4.248  64.805  1.00 32.96           H  
ATOM    108  CA  GLY A   9      -9.741  -3.458  62.907  1.00 32.96           C  
ATOM    109  HA2 GLY A   9     -10.284  -2.818  62.213  1.00 32.96           H  
ATOM    110  HA3 GLY A   9      -9.041  -2.825  63.452  1.00 32.96           H  
ATOM    111  C   GLY A   9      -8.913  -4.443  62.074  1.00 32.96           C  
ATOM    112  O   GLY A   9      -8.175  -4.013  61.195  1.00 32.96           O  
ATOM    113  N   GLY A  10      -8.979  -5.749  62.358  1.00 34.84           N  
ATOM    114  H   GLY A  10      -9.639  -6.055  63.059  1.00 34.84           H  
ATOM    115  CA  GLY A  10      -8.104  -6.745  61.724  1.00 34.84           C  
ATOM    116  HA2 GLY A  10      -7.969  -7.578  62.414  1.00 34.84           H  
ATOM    117  HA3 GLY A  10      -7.125  -6.307  61.529  1.00 34.84           H  
ATOM    118  C   GLY A  10      -8.636  -7.321  60.409  1.00 34.84           C  
ATOM    119  O   GLY A  10      -7.855  -7.614  59.507  1.00 34.84           O  
ATOM    120  N   GLU A  11      -9.954  -7.470  60.278  1.00 39.05           N  
ATOM    121  H   GLU A  11     -10.565  -7.234  61.047  1.00 39.05           H  
ATOM    122  CA  GLU A  11     -10.558  -8.132  59.112  1.00 39.05           C  
ATOM    123  HA  GLU A  11      -9.923  -8.960  58.796  1.00 39.05           H  
ATOM    124  C   GLU A  11     -10.666  -7.202  57.901  1.00 39.05           C  
ATOM    125  CB  GLU A  11     -11.920  -8.721  59.496  1.00 39.05           C  
ATOM    126  HB2 GLU A  11     -12.518  -7.958  59.995  1.00 39.05           H  
ATOM    127  HB3 GLU A  11     -12.435  -9.039  58.589  1.00 39.05           H  
ATOM    128  O   GLU A  11     -10.409  -7.617  56.770  1.00 39.05           O  
ATOM    129  CG  GLU A  11     -11.732  -9.943  60.408  1.00 39.05           C  
ATOM    130  HG2 GLU A  11     -11.248  -9.628  61.332  1.00 39.05           H  
ATOM    131  HG3 GLU A  11     -11.069 -10.650  59.908  1.00 39.05           H  
ATOM    132  CD  GLU A  11     -13.055 -10.637  60.751  1.00 39.05           C  
ATOM    133  OE1 GLU A  11     -13.000 -11.867  60.963  1.00 39.05           O  
ATOM    134  OE2 GLU A  11     -14.073  -9.919  60.845  1.00 39.05           O  
ATOM    135  N   THR A  12     -10.919  -5.912  58.123  1.00 41.53           N  
ATOM    136  H   THR A  12     -11.086  -5.596  59.068  1.00 41.53           H  
ATOM    137  CA  THR A  12     -11.023  -4.921  57.041  1.00 41.53           C  
ATOM    138  HA  THR A  12     -11.704  -5.308  56.283  1.00 41.53           H  
ATOM    139  C   THR A  12      -9.689  -4.673  56.334  1.00 41.53           C  
ATOM    140  CB  THR A  12     -11.607  -3.605  57.571  1.00 41.53           C  
ATOM    141  HB  THR A  12     -11.483  -2.821  56.823  1.00 41.53           H  
ATOM    142  O   THR A  12      -9.670  -4.452  55.123  1.00 41.53           O  
ATOM    143  CG2 THR A  12     -13.094  -3.745  57.892  1.00 41.53           C  
ATOM    144 HG21 THR A  12     -13.495  -2.786  58.221  1.00 41.53           H  
ATOM    145 HG22 THR A  12     -13.249  -4.487  58.675  1.00 41.53           H  
ATOM    146 HG23 THR A  12     -13.634  -4.057  56.998  1.00 41.53           H  
ATOM    147  OG1 THR A  12     -10.962  -3.226  58.767  1.00 41.53           O  
ATOM    148  HG1 THR A  12     -11.577  -2.676  59.258  1.00 41.53           H  
ATOM    149  N   MET A  13      -8.556  -4.790  57.039  1.00 34.25           N  
ATOM    150  H   MET A  13      -8.628  -4.957  58.032  1.00 34.25           H  
ATOM    151  CA  MET A  13      -7.230  -4.646  56.424  1.00 34.25           C  
ATOM    152  HA  MET A  13      -7.280  -3.839  55.694  1.00 34.25           H  
ATOM    153  C   MET A  13      -6.771  -5.870  55.626  1.00 34.25           C  
ATOM    154  CB  MET A  13      -6.175  -4.258  57.471  1.00 34.25           C  
ATOM    155  HB2 MET A  13      -6.346  -4.799  58.402  1.00 34.25           H  
ATOM    156  HB3 MET A  13      -5.185  -4.522  57.098  1.00 34.25           H  
ATOM    157  O   MET A  13      -5.878  -5.718  54.799  1.00 34.25           O  
ATOM    158  CG  MET A  13      -6.181  -2.747  57.720  1.00 34.25           C  
ATOM    159  HG2 MET A  13      -6.147  -2.242  56.754  1.00 34.25           H  
ATOM    160  HG3 MET A  13      -7.109  -2.466  58.217  1.00 34.25           H  
ATOM    161  SD  MET A  13      -4.772  -2.146  58.690  1.00 34.25           S  
ATOM    162  CE  MET A  13      -5.297  -2.645  60.349  1.00 34.25           C  
ATOM    163  HE1 MET A  13      -5.432  -3.726  60.386  1.00 34.25           H  
ATOM    164  HE2 MET A  13      -4.539  -2.352  61.075  1.00 34.25           H  
ATOM    165  HE3 MET A  13      -6.241  -2.159  60.597  1.00 34.25           H  
ATOM    166  N   ARG A  14      -7.361  -7.060  55.814  1.00 42.27           N  
ATOM    167  H   ARG A  14      -8.107  -7.127  56.492  1.00 42.27           H  
ATOM    168  CA  ARG A  14      -7.034  -8.242  54.989  1.00 42.27           C  
ATOM    169  HA  ARG A  14      -5.991  -8.187  54.679  1.00 42.27           H  
ATOM    170  C   ARG A  14      -7.822  -8.291  53.681  1.00 42.27           C  
ATOM    171  CB  ARG A  14      -7.224  -9.537  55.790  1.00 42.27           C  
ATOM    172  HB2 ARG A  14      -7.192 -10.378  55.096  1.00 42.27           H  
ATOM    173  HB3 ARG A  14      -8.200  -9.532  56.275  1.00 42.27           H  
ATOM    174  O   ARG A  14      -7.311  -8.813  52.696  1.00 42.27           O  
ATOM    175  CG  ARG A  14      -6.117  -9.734  56.835  1.00 42.27           C  
ATOM    176  HG2 ARG A  14      -6.187  -8.956  57.595  1.00 42.27           H  
ATOM    177  HG3 ARG A  14      -5.145  -9.674  56.346  1.00 42.27           H  
ATOM    178  CD  ARG A  14      -6.266 -11.111  57.490  1.00 42.27           C  
ATOM    179  HD2 ARG A  14      -6.247 -11.869  56.707  1.00 42.27           H  
ATOM    180  HD3 ARG A  14      -7.231 -11.156  57.996  1.00 42.27           H  
ATOM    181  NE  ARG A  14      -5.187 -11.375  58.461  1.00 42.27           N  
ATOM    182  HE  ARG A  14      -4.615 -10.586  58.726  1.00 42.27           H  
ATOM    183  NH1 ARG A  14      -5.604 -13.615  58.753  1.00 42.27           N  
ATOM    184 HH11 ARG A  14      -6.390 -13.545  58.123  1.00 42.27           H  
ATOM    185 HH12 ARG A  14      -5.384 -14.504  59.180  1.00 42.27           H  
ATOM    186  NH2 ARG A  14      -3.921 -12.657  59.857  1.00 42.27           N  
ATOM    187 HH21 ARG A  14      -3.707 -13.556  60.263  1.00 42.27           H  
ATOM    188 HH22 ARG A  14      -3.334 -11.861  60.063  1.00 42.27           H  
ATOM    189  CZ  ARG A  14      -4.911 -12.542  59.016  1.00 42.27           C  
ATOM    190  N   ALA A  15      -9.018  -7.705  53.639  1.00 47.25           N  
ATOM    191  H   ALA A  15      -9.411  -7.341  54.496  1.00 47.25           H  
ATOM    192  CA  ALA A  15      -9.839  -7.681  52.428  1.00 47.25           C  
ATOM    193  HA  ALA A  15      -9.896  -8.691  52.023  1.00 47.25           H  
ATOM    194  C   ALA A  15      -9.250  -6.782  51.323  1.00 47.25           C  
ATOM    195  CB  ALA A  15     -11.254  -7.249  52.825  1.00 47.25           C  
ATOM    196  HB1 ALA A  15     -11.899  -7.264  51.946  1.00 47.25           H  
ATOM    197  HB2 ALA A  15     -11.239  -6.241  53.239  1.00 47.25           H  
ATOM    198  HB3 ALA A  15     -11.658  -7.937  53.567  1.00 47.25           H  
ATOM    199  O   ALA A  15      -9.284  -7.144  50.149  1.00 47.25           O  
ATOM    200  N   LEU A  16      -8.661  -5.637  51.691  1.00 47.61           N  
ATOM    201  H   LEU A  16      -8.679  -5.386  52.670  1.00 47.61           H  
ATOM    202  CA  LEU A  16      -8.071  -4.694  50.735  1.00 47.61           C  
ATOM    203  HA  LEU A  16      -8.854  -4.454  50.015  1.00 47.61           H  
ATOM    204  C   LEU A  16      -6.901  -5.282  49.912  1.00 47.61           C  
ATOM    205  CB  LEU A  16      -7.677  -3.394  51.464  1.00 47.61           C  
ATOM    206  HB2 LEU A  16      -8.454  -3.127  52.180  1.00 47.61           H  
ATOM    207  HB3 LEU A  16      -6.761  -3.570  52.029  1.00 47.61           H  
ATOM    208  O   LEU A  16      -6.942  -5.152  48.689  1.00 47.61           O  
ATOM    209  CG  LEU A  16      -7.463  -2.211  50.499  1.00 47.61           C  
ATOM    210  HG  LEU A  16      -6.939  -2.546  49.604  1.00 47.61           H  
ATOM    211  CD1 LEU A  16      -8.799  -1.581  50.096  1.00 47.61           C  
ATOM    212 HD11 LEU A  16      -9.333  -1.221  50.976  1.00 47.61           H  
ATOM    213 HD12 LEU A  16      -8.623  -0.754  49.408  1.00 47.61           H  
ATOM    214 HD13 LEU A  16      -9.416  -2.318  49.583  1.00 47.61           H  
ATOM    215  CD2 LEU A  16      -6.613  -1.128  51.164  1.00 47.61           C  
ATOM    216 HD21 LEU A  16      -5.636  -1.541  51.414  1.00 47.61           H  
ATOM    217 HD22 LEU A  16      -7.100  -0.776  52.073  1.00 47.61           H  
ATOM    218 HD23 LEU A  16      -6.471  -0.300  50.470  1.00 47.61           H  
ATOM    219  N   PRO A  17      -5.881  -5.943  50.504  1.00 55.20           N  
ATOM    220  CA  PRO A  17      -4.791  -6.521  49.725  1.00 55.20           C  
ATOM    221  HA  PRO A  17      -4.351  -5.754  49.088  1.00 55.20           H  
ATOM    222  C   PRO A  17      -5.284  -7.646  48.815  1.00 55.20           C  
ATOM    223  CB  PRO A  17      -3.734  -6.987  50.733  1.00 55.20           C  
ATOM    224  HB2 PRO A  17      -2.991  -6.200  50.862  1.00 55.20           H  
ATOM    225  HB3 PRO A  17      -3.249  -7.913  50.424  1.00 55.20           H  
ATOM    226  O   PRO A  17      -4.885  -7.678  47.659  1.00 55.20           O  
ATOM    227  CG  PRO A  17      -4.513  -7.161  52.031  1.00 55.20           C  
ATOM    228  HG2 PRO A  17      -3.885  -7.002  52.907  1.00 55.20           H  
ATOM    229  HG3 PRO A  17      -4.953  -8.158  52.052  1.00 55.20           H  
ATOM    230  CD  PRO A  17      -5.603  -6.101  51.918  1.00 55.20           C  
ATOM    231  HD2 PRO A  17      -6.481  -6.416  52.481  1.00 55.20           H  
ATOM    232  HD3 PRO A  17      -5.222  -5.160  52.315  1.00 55.20           H  
ATOM    233  N   ILE A  18      -6.211  -8.496  49.276  1.00 58.89           N  
ATOM    234  H   ILE A  18      -6.533  -8.401  50.229  1.00 58.89           H  
ATOM    235  CA  ILE A  18      -6.782  -9.570  48.446  1.00 58.89           C  
ATOM    236  HA  ILE A  18      -5.964 -10.174  48.054  1.00 58.89           H  
ATOM    237  C   ILE A  18      -7.516  -8.983  47.234  1.00 58.89           C  
ATOM    238  CB  ILE A  18      -7.698 -10.488  49.290  1.00 58.89           C  
ATOM    239  HB  ILE A  18      -8.459  -9.872  49.770  1.00 58.89           H  
ATOM    240  O   ILE A  18      -7.298  -9.435  46.111  1.00 58.89           O  
ATOM    241  CG1 ILE A  18      -6.876 -11.207  50.386  1.00 58.89           C  
ATOM    242 HG12 ILE A  18      -6.185 -11.909  49.918  1.00 58.89           H  
ATOM    243 HG13 ILE A  18      -6.279 -10.479  50.935  1.00 58.89           H  
ATOM    244  CG2 ILE A  18      -8.407 -11.528  48.400  1.00 58.89           C  
ATOM    245 HG21 ILE A  18      -7.673 -12.150  47.887  1.00 58.89           H  
ATOM    246 HG22 ILE A  18      -9.036 -11.036  47.658  1.00 58.89           H  
ATOM    247 HG23 ILE A  18      -9.063 -12.164  48.995  1.00 58.89           H  
ATOM    248  CD1 ILE A  18      -7.728 -11.962  51.415  1.00 58.89           C  
ATOM    249 HD11 ILE A  18      -8.475 -11.293  51.842  1.00 58.89           H  
ATOM    250 HD12 ILE A  18      -7.084 -12.327  52.214  1.00 58.89           H  
ATOM    251 HD13 ILE A  18      -8.223 -12.817  50.954  1.00 58.89           H  
ATOM    252  N   ALA A  19      -8.334  -7.944  47.431  1.00 63.67           N  
ATOM    253  H   ALA A  19      -8.496  -7.617  48.373  1.00 63.67           H  
ATOM    254  CA  ALA A  19      -9.043  -7.284  46.337  1.00 63.67           C  
ATOM    255  HA  ALA A  19      -9.649  -8.025  45.815  1.00 63.67           H  
ATOM    256  C   ALA A  19      -8.076  -6.675  45.308  1.00 63.67           C  
ATOM    257  CB  ALA A  19      -9.979  -6.225  46.932  1.00 63.67           C  
ATOM    258  HB1 ALA A  19      -9.403  -5.471  47.469  1.00 63.67           H  
ATOM    259  HB2 ALA A  19     -10.539  -5.743  46.130  1.00 63.67           H  
ATOM    260  HB3 ALA A  19     -10.681  -6.697  47.619  1.00 63.67           H  
ATOM    261  O   ALA A  19      -8.261  -6.857  44.106  1.00 63.67           O  
ATOM    262  N   VAL A  20      -7.009  -6.012  45.767  1.00 65.52           N  
ATOM    263  H   VAL A  20      -6.905  -5.904  46.766  1.00 65.52           H  
ATOM    264  CA  VAL A  20      -5.978  -5.445  44.883  1.00 65.52           C  
ATOM    265  HA  VAL A  20      -6.467  -4.819  44.136  1.00 65.52           H  
ATOM    266  C   VAL A  20      -5.244  -6.545  44.112  1.00 65.52           C  
ATOM    267  CB  VAL A  20      -5.007  -4.558  45.686  1.00 65.52           C  
ATOM    268  HB  VAL A  20      -4.636  -5.114  46.547  1.00 65.52           H  
ATOM    269  O   VAL A  20      -5.025  -6.395  42.911  1.00 65.52           O  
ATOM    270  CG1 VAL A  20      -3.804  -4.091  44.857  1.00 65.52           C  
ATOM    271 HG11 VAL A  20      -3.157  -4.941  44.638  1.00 65.52           H  
ATOM    272 HG12 VAL A  20      -4.139  -3.640  43.923  1.00 65.52           H  
ATOM    273 HG13 VAL A  20      -3.220  -3.364  45.420  1.00 65.52           H  
ATOM    274  CG2 VAL A  20      -5.723  -3.295  46.187  1.00 65.52           C  
ATOM    275 HG21 VAL A  20      -6.025  -2.679  45.340  1.00 65.52           H  
ATOM    276 HG22 VAL A  20      -6.612  -3.558  46.760  1.00 65.52           H  
ATOM    277 HG23 VAL A  20      -5.053  -2.723  46.829  1.00 65.52           H  
ATOM    278  N   THR A  21      -4.915  -7.672  44.754  1.00 64.71           N  
ATOM    279  H   THR A  21      -5.076  -7.739  45.748  1.00 64.71           H  
ATOM    280  CA  THR A  21      -4.277  -8.814  44.081  1.00 64.71           C  
ATOM    281  HA  THR A  21      -3.393  -8.453  43.556  1.00 64.71           H  
ATOM    282  C   THR A  21      -5.191  -9.446  43.033  1.00 64.71           C  
ATOM    283  CB  THR A  21      -3.833  -9.887  45.088  1.00 64.71           C  
ATOM    284  HB  THR A  21      -4.708 -10.376  45.516  1.00 64.71           H  
ATOM    285  O   THR A  21      -4.715  -9.775  41.951  1.00 64.71           O  
ATOM    286  CG2 THR A  21      -2.921 -10.936  44.454  1.00 64.71           C  
ATOM    287 HG21 THR A  21      -2.569 -11.624  45.222  1.00 64.71           H  
ATOM    288 HG22 THR A  21      -2.066 -10.458  43.976  1.00 64.71           H  
ATOM    289 HG23 THR A  21      -3.473 -11.509  43.709  1.00 64.71           H  
ATOM    290  OG1 THR A  21      -3.076  -9.318  46.128  1.00 64.71           O  
ATOM    291  HG1 THR A  21      -2.342  -8.841  45.734  1.00 64.71           H  
ATOM    292  N   ILE A  22      -6.496  -9.573  43.302  1.00 69.60           N  
ATOM    293  H   ILE A  22      -6.828  -9.310  44.219  1.00 69.60           H  
ATOM    294  CA  ILE A  22      -7.466 -10.091  42.323  1.00 69.60           C  
ATOM    295  HA  ILE A  22      -7.098 -11.042  41.938  1.00 69.60           H  
ATOM    296  C   ILE A  22      -7.575  -9.148  41.125  1.00 69.60           C  
ATOM    297  CB  ILE A  22      -8.842 -10.343  42.983  1.00 69.60           C  
ATOM    298  HB  ILE A  22      -9.129  -9.451  43.541  1.00 69.60           H  
ATOM    299  O   ILE A  22      -7.514  -9.610  39.990  1.00 69.60           O  
ATOM    300  CG1 ILE A  22      -8.741 -11.536  43.960  1.00 69.60           C  
ATOM    301 HG12 ILE A  22      -7.868 -11.416  44.602  1.00 69.60           H  
ATOM    302 HG13 ILE A  22      -8.602 -12.457  43.394  1.00 69.60           H  
ATOM    303  CG2 ILE A  22      -9.932 -10.624  41.927  1.00 69.60           C  
ATOM    304 HG21 ILE A  22     -10.890 -10.829  42.404  1.00 69.60           H  
ATOM    305 HG22 ILE A  22     -10.081  -9.758  41.282  1.00 69.60           H  
ATOM    306 HG23 ILE A  22      -9.649 -11.479  41.312  1.00 69.60           H  
ATOM    307  CD1 ILE A  22      -9.964 -11.693  44.872  1.00 69.60           C  
ATOM    308 HD11 ILE A  22     -10.162 -10.756  45.392  1.00 69.60           H  
ATOM    309 HD12 ILE A  22      -9.763 -12.471  45.608  1.00 69.60           H  
ATOM    310 HD13 ILE A  22     -10.842 -11.986  44.296  1.00 69.60           H  
ATOM    311  N   VAL A  23      -7.683  -7.836  41.354  1.00 68.41           N  
ATOM    312  H   VAL A  23      -7.741  -7.512  42.309  1.00 68.41           H  
ATOM    313  CA  VAL A  23      -7.748  -6.848  40.265  1.00 68.41           C  
ATOM    314  HA  VAL A  23      -8.570  -7.116  39.600  1.00 68.41           H  
ATOM    315  C   VAL A  23      -6.475  -6.888  39.421  1.00 68.41           C  
ATOM    316  CB  VAL A  23      -8.023  -5.436  40.814  1.00 68.41           C  
ATOM    317  HB  VAL A  23      -7.309  -5.210  41.606  1.00 68.41           H  
ATOM    318  O   VAL A  23      -6.567  -6.965  38.200  1.00 68.41           O  
ATOM    319  CG1 VAL A  23      -7.910  -4.353  39.732  1.00 68.41           C  
ATOM    320 HG11 VAL A  23      -8.555  -4.596  38.888  1.00 68.41           H  
ATOM    321 HG12 VAL A  23      -8.204  -3.386  40.141  1.00 68.41           H  
ATOM    322 HG13 VAL A  23      -6.881  -4.271  39.382  1.00 68.41           H  
ATOM    323  CG2 VAL A  23      -9.445  -5.351  41.387  1.00 68.41           C  
ATOM    324 HG21 VAL A  23      -9.609  -6.126  42.135  1.00 68.41           H  
ATOM    325 HG22 VAL A  23     -10.177  -5.481  40.590  1.00 68.41           H  
ATOM    326 HG23 VAL A  23      -9.595  -4.379  41.857  1.00 68.41           H  
ATOM    327  N   LEU A  24      -5.293  -6.920  40.046  1.00 65.15           N  
ATOM    328  H   LEU A  24      -5.276  -6.854  41.054  1.00 65.15           H  
ATOM    329  CA  LEU A  24      -4.020  -7.085  39.333  1.00 65.15           C  
ATOM    330  HA  LEU A  24      -3.925  -6.291  38.592  1.00 65.15           H  
ATOM    331  C   LEU A  24      -3.961  -8.405  38.562  1.00 65.15           C  
ATOM    332  CB  LEU A  24      -2.856  -6.999  40.334  1.00 65.15           C  
ATOM    333  HB2 LEU A  24      -2.016  -7.590  39.970  1.00 65.15           H  
ATOM    334  HB3 LEU A  24      -3.169  -7.438  41.281  1.00 65.15           H  
ATOM    335  O   LEU A  24      -3.511  -8.417  37.422  1.00 65.15           O  
ATOM    336  CG  LEU A  24      -2.376  -5.555  40.548  1.00 65.15           C  
ATOM    337  HG  LEU A  24      -3.232  -4.881  40.575  1.00 65.15           H  
ATOM    338  CD1 LEU A  24      -1.633  -5.438  41.877  1.00 65.15           C  
ATOM    339 HD11 LEU A  24      -0.746  -6.071  41.867  1.00 65.15           H  
ATOM    340 HD12 LEU A  24      -1.339  -4.402  42.043  1.00 65.15           H  
ATOM    341 HD13 LEU A  24      -2.292  -5.755  42.686  1.00 65.15           H  
ATOM    342  CD2 LEU A  24      -1.421  -5.127  39.430  1.00 65.15           C  
ATOM    343 HD21 LEU A  24      -1.101  -4.097  39.593  1.00 65.15           H  
ATOM    344 HD22 LEU A  24      -1.925  -5.184  38.465  1.00 65.15           H  
ATOM    345 HD23 LEU A  24      -0.544  -5.774  39.409  1.00 65.15           H  
ATOM    346  N   GLY A  25      -4.450  -9.497  39.151  1.00 64.62           N  
ATOM    347  H   GLY A  25      -4.775  -9.424  40.104  1.00 64.62           H  
ATOM    348  CA  GLY A  25      -4.538 -10.799  38.498  1.00 64.62           C  
ATOM    349  HA2 GLY A  25      -3.542 -11.130  38.205  1.00 64.62           H  
ATOM    350  HA3 GLY A  25      -4.960 -11.519  39.200  1.00 64.62           H  
ATOM    351  C   GLY A  25      -5.426 -10.761  37.257  1.00 64.62           C  
ATOM    352  O   GLY A  25      -5.002 -11.218  36.204  1.00 64.62           O  
ATOM    353  N   VAL A  26      -6.614 -10.155  37.345  1.00 68.68           N  
ATOM    354  H   VAL A  26      -6.896  -9.797  38.247  1.00 68.68           H  
ATOM    355  CA  VAL A  26      -7.542  -9.996  36.212  1.00 68.68           C  
ATOM    356  HA  VAL A  26      -7.682 -10.966  35.736  1.00 68.68           H  
ATOM    357  C   VAL A  26      -6.970  -9.064  35.147  1.00 68.68           C  
ATOM    358  CB  VAL A  26      -8.920  -9.498  36.696  1.00 68.68           C  
ATOM    359  HB  VAL A  26      -8.786  -8.604  37.304  1.00 68.68           H  
ATOM    360  O   VAL A  26      -7.104  -9.359  33.965  1.00 68.68           O  
ATOM    361  CG1 VAL A  26      -9.871  -9.161  35.538  1.00 68.68           C  
ATOM    362 HG11 VAL A  26     -10.858  -8.909  35.927  1.00 68.68           H  
ATOM    363 HG12 VAL A  26      -9.957 -10.012  34.862  1.00 68.68           H  
ATOM    364 HG13 VAL A  26      -9.502  -8.299  34.981  1.00 68.68           H  
ATOM    365  CG2 VAL A  26      -9.615 -10.573  37.543  1.00 68.68           C  
ATOM    366 HG21 VAL A  26     -10.552 -10.180  37.939  1.00 68.68           H  
ATOM    367 HG22 VAL A  26      -9.825 -11.451  36.932  1.00 68.68           H  
ATOM    368 HG23 VAL A  26      -8.986 -10.873  38.381  1.00 68.68           H  
ATOM    369  N   VAL A  27      -6.290  -7.981  35.535  1.00 61.21           N  
ATOM    370  H   VAL A  27      -6.241  -7.768  36.521  1.00 61.21           H  
ATOM    371  CA  VAL A  27      -5.603  -7.090  34.587  1.00 61.21           C  
ATOM    372  HA  VAL A  27      -6.312  -6.790  33.815  1.00 61.21           H  
ATOM    373  C   VAL A  27      -4.478  -7.838  33.877  1.00 61.21           C  
ATOM    374  CB  VAL A  27      -5.093  -5.812  35.282  1.00 61.21           C  
ATOM    375  HB  VAL A  27      -4.534  -6.086  36.177  1.00 61.21           H  
ATOM    376  O   VAL A  27      -4.413  -7.789  32.656  1.00 61.21           O  
ATOM    377  CG1 VAL A  27      -4.179  -4.969  34.381  1.00 61.21           C  
ATOM    378 HG11 VAL A  27      -3.927  -4.032  34.877  1.00 61.21           H  
ATOM    379 HG12 VAL A  27      -3.249  -5.502  34.181  1.00 61.21           H  
ATOM    380 HG13 VAL A  27      -4.677  -4.753  33.435  1.00 61.21           H  
ATOM    381  CG2 VAL A  27      -6.269  -4.911  35.685  1.00 61.21           C  
ATOM    382 HG21 VAL A  27      -5.905  -4.074  36.281  1.00 61.21           H  
ATOM    383 HG22 VAL A  27      -6.767  -4.529  34.795  1.00 61.21           H  
ATOM    384 HG23 VAL A  27      -6.999  -5.466  36.274  1.00 61.21           H  
ATOM    385  N   LEU A  28      -3.637  -8.588  34.593  1.00 60.00           N  
ATOM    386  H   LEU A  28      -3.741  -8.606  35.598  1.00 60.00           H  
ATOM    387  CA  LEU A  28      -2.563  -9.386  33.993  1.00 60.00           C  
ATOM    388  HA  LEU A  28      -1.970  -8.742  33.343  1.00 60.00           H  
ATOM    389  C   LEU A  28      -3.100 -10.514  33.104  1.00 60.00           C  
ATOM    390  CB  LEU A  28      -1.656  -9.955  35.097  1.00 60.00           C  
ATOM    391  HB2 LEU A  28      -1.031 -10.739  34.670  1.00 60.00           H  
ATOM    392  HB3 LEU A  28      -2.286 -10.416  35.857  1.00 60.00           H  
ATOM    393  O   LEU A  28      -2.541 -10.755  32.039  1.00 60.00           O  
ATOM    394  CG  LEU A  28      -0.736  -8.912  35.757  1.00 60.00           C  
ATOM    395  HG  LEU A  28      -1.313  -8.038  36.058  1.00 60.00           H  
ATOM    396  CD1 LEU A  28      -0.092  -9.523  37.003  1.00 60.00           C  
ATOM    397 HD11 LEU A  28       0.552  -8.787  37.483  1.00 60.00           H  
ATOM    398 HD12 LEU A  28       0.497 -10.399  36.730  1.00 60.00           H  
ATOM    399 HD13 LEU A  28      -0.872  -9.816  37.706  1.00 60.00           H  
ATOM    400  CD2 LEU A  28       0.385  -8.454  34.820  1.00 60.00           C  
ATOM    401 HD21 LEU A  28       1.040  -7.758  35.344  1.00 60.00           H  
ATOM    402 HD22 LEU A  28      -0.032  -7.942  33.953  1.00 60.00           H  
ATOM    403 HD23 LEU A  28       0.968  -9.311  34.483  1.00 60.00           H  
ATOM    404  N   LEU A  29      -4.193 -11.176  33.495  1.00 58.12           N  
ATOM    405  H   LEU A  29      -4.580 -10.972  34.406  1.00 58.12           H  
ATOM    406  CA  LEU A  29      -4.845 -12.197  32.671  1.00 58.12           C  
ATOM    407  HA  LEU A  29      -4.072 -12.892  32.342  1.00 58.12           H  
ATOM    408  C   LEU A  29      -5.470 -11.567  31.422  1.00 58.12           C  
ATOM    409  CB  LEU A  29      -5.898 -12.959  33.501  1.00 58.12           C  
ATOM    410  HB2 LEU A  29      -6.879 -12.513  33.339  1.00 58.12           H  
ATOM    411  HB3 LEU A  29      -5.681 -12.841  34.562  1.00 58.12           H  
ATOM    412  O   LEU A  29      -5.285 -12.071  30.320  1.00 58.12           O  
ATOM    413  CG  LEU A  29      -5.933 -14.469  33.188  1.00 58.12           C  
ATOM    414  HG  LEU A  29      -5.254 -14.704  32.369  1.00 58.12           H  
ATOM    415  CD1 LEU A  29      -5.503 -15.269  34.421  1.00 58.12           C  
ATOM    416 HD11 LEU A  29      -4.497 -14.968  34.716  1.00 58.12           H  
ATOM    417 HD12 LEU A  29      -6.191 -15.090  35.247  1.00 58.12           H  
ATOM    418 HD13 LEU A  29      -5.494 -16.333  34.183  1.00 58.12           H  
ATOM    419  CD2 LEU A  29      -7.333 -14.925  32.783  1.00 58.12           C  
ATOM    420 HD21 LEU A  29      -7.640 -14.392  31.883  1.00 58.12           H  
ATOM    421 HD22 LEU A  29      -8.043 -14.722  33.585  1.00 58.12           H  
ATOM    422 HD23 LEU A  29      -7.324 -15.993  32.568  1.00 58.12           H  
ATOM    423  N   GLY A  30      -6.137 -10.422  31.579  1.00 54.40           N  
ATOM    424  H   GLY A  30      -6.266 -10.067  32.515  1.00 54.40           H  
ATOM    425  CA  GLY A  30      -6.644  -9.613  30.475  1.00 54.40           C  
ATOM    426  HA2 GLY A  30      -7.113  -8.716  30.880  1.00 54.40           H  
ATOM    427  HA3 GLY A  30      -7.384 -10.183  29.913  1.00 54.40           H  
ATOM    428  C   GLY A  30      -5.528  -9.186  29.526  1.00 54.40           C  
ATOM    429  O   GLY A  30      -5.709  -9.287  28.319  1.00 54.40           O  
ATOM    430  N   LEU A  31      -4.358  -8.810  30.059  1.00 50.07           N  
ATOM    431  H   LEU A  31      -4.317  -8.716  31.064  1.00 50.07           H  
ATOM    432  CA  LEU A  31      -3.145  -8.480  29.304  1.00 50.07           C  
ATOM    433  HA  LEU A  31      -3.404  -7.765  28.523  1.00 50.07           H  
ATOM    434  C   LEU A  31      -2.524  -9.702  28.609  1.00 50.07           C  
ATOM    435  CB  LEU A  31      -2.115  -7.793  30.215  1.00 50.07           C  
ATOM    436  HB2 LEU A  31      -1.994  -8.390  31.119  1.00 50.07           H  
ATOM    437  HB3 LEU A  31      -1.152  -7.785  29.703  1.00 50.07           H  
ATOM    438  O   LEU A  31      -2.030  -9.560  27.500  1.00 50.07           O  
ATOM    439  CG  LEU A  31      -2.453  -6.340  30.605  1.00 50.07           C  
ATOM    440  HG  LEU A  31      -3.458  -6.280  31.024  1.00 50.07           H  
ATOM    441  CD1 LEU A  31      -1.458  -5.864  31.665  1.00 50.07           C  
ATOM    442 HD11 LEU A  31      -0.442  -5.909  31.271  1.00 50.07           H  
ATOM    443 HD12 LEU A  31      -1.690  -4.839  31.953  1.00 50.07           H  
ATOM    444 HD13 LEU A  31      -1.537  -6.500  32.547  1.00 50.07           H  
ATOM    445  CD2 LEU A  31      -2.407  -5.379  29.416  1.00 50.07           C  
ATOM    446 HD21 LEU A  31      -1.471  -5.493  28.869  1.00 50.07           H  
ATOM    447 HD22 LEU A  31      -3.235  -5.589  28.738  1.00 50.07           H  
ATOM    448 HD23 LEU A  31      -2.506  -4.350  29.761  1.00 50.07           H  
ATOM    449  N   LEU A  32      -2.568 -10.896  29.210  1.00 50.32           N  
ATOM    450  H   LEU A  32      -2.919 -10.930  30.156  1.00 50.32           H  
ATOM    451  CA  LEU A  32      -2.093 -12.151  28.601  1.00 50.32           C  
ATOM    452  HA  LEU A  32      -1.124 -11.976  28.134  1.00 50.32           H  
ATOM    453  C   LEU A  32      -3.021 -12.664  27.494  1.00 50.32           C  
ATOM    454  CB  LEU A  32      -1.952 -13.226  29.694  1.00 50.32           C  
ATOM    455  HB2 LEU A  32      -2.785 -13.127  30.390  1.00 50.32           H  
ATOM    456  HB3 LEU A  32      -2.028 -14.215  29.243  1.00 50.32           H  
ATOM    457  O   LEU A  32      -2.554 -13.283  26.541  1.00 50.32           O  
ATOM    458  CG  LEU A  32      -0.623 -13.150  30.463  1.00 50.32           C  
ATOM    459  HG  LEU A  32      -0.379 -12.111  30.682  1.00 50.32           H  
ATOM    460  CD1 LEU A  32      -0.746 -13.908  31.786  1.00 50.32           C  
ATOM    461 HD11 LEU A  32       0.200 -13.862  32.324  1.00 50.32           H  
ATOM    462 HD12 LEU A  32      -1.009 -14.949  31.598  1.00 50.32           H  
ATOM    463 HD13 LEU A  32      -1.518 -13.442  32.398  1.00 50.32           H  
ATOM    464  CD2 LEU A  32       0.518 -13.780  29.659  1.00 50.32           C  
ATOM    465 HD21 LEU A  32       0.645 -13.251  28.715  1.00 50.32           H  
ATOM    466 HD22 LEU A  32       1.448 -13.709  30.223  1.00 50.32           H  
ATOM    467 HD23 LEU A  32       0.301 -14.828  29.452  1.00 50.32           H  
ATOM    468  N   VAL A  33      -4.323 -12.394  27.600  1.00 49.75           N  
ATOM    469  H   VAL A  33      -4.648 -11.976  28.461  1.00 49.75           H  
ATOM    470  CA  VAL A  33      -5.308 -12.671  26.541  1.00 49.75           C  
ATOM    471  HA  VAL A  33      -5.008 -13.578  26.016  1.00 49.75           H  
ATOM    472  C   VAL A  33      -5.319 -11.543  25.498  1.00 49.75           C  
ATOM    473  CB  VAL A  33      -6.699 -12.931  27.158  1.00 49.75           C  
ATOM    474  HB  VAL A  33      -7.032 -12.034  27.681  1.00 49.75           H  
ATOM    475  O   VAL A  33      -5.757 -11.737  24.368  1.00 49.75           O  
ATOM    476  CG1 VAL A  33      -7.748 -13.314  26.104  1.00 49.75           C  
ATOM    477 HG11 VAL A  33      -8.685 -13.587  26.590  1.00 49.75           H  
ATOM    478 HG12 VAL A  33      -7.393 -14.153  25.506  1.00 49.75           H  
ATOM    479 HG13 VAL A  33      -7.950 -12.467  25.449  1.00 49.75           H  
ATOM    480  CG2 VAL A  33      -6.672 -14.103  28.153  1.00 49.75           C  
ATOM    481 HG21 VAL A  33      -5.919 -13.956  28.927  1.00 49.75           H  
ATOM    482 HG22 VAL A  33      -6.440 -15.030  27.629  1.00 49.75           H  
ATOM    483 HG23 VAL A  33      -7.644 -14.198  28.638  1.00 49.75           H  
ATOM    484  N   PHE A  34      -4.772 -10.370  25.823  1.00 41.05           N  
ATOM    485  H   PHE A  34      -4.467 -10.238  26.777  1.00 41.05           H  
ATOM    486  CA  PHE A  34      -4.724  -9.207  24.939  1.00 41.05           C  
ATOM    487  HA  PHE A  34      -5.752  -8.979  24.659  1.00 41.05           H  
ATOM    488  C   PHE A  34      -3.949  -9.430  23.636  1.00 41.05           C  
ATOM    489  CB  PHE A  34      -4.169  -7.998  25.690  1.00 41.05           C  
ATOM    490  HB2 PHE A  34      -4.262  -8.181  26.761  1.00 41.05           H  
ATOM    491  HB3 PHE A  34      -3.106  -7.880  25.482  1.00 41.05           H  
ATOM    492  O   PHE A  34      -4.433  -8.953  22.625  1.00 41.05           O  
ATOM    493  CG  PHE A  34      -4.891  -6.702  25.428  1.00 41.05           C  
ATOM    494  CD1 PHE A  34      -4.254  -5.680  24.708  1.00 41.05           C  
ATOM    495  HD1 PHE A  34      -3.270  -5.836  24.289  1.00 41.05           H  
ATOM    496  CD2 PHE A  34      -6.169  -6.488  25.979  1.00 41.05           C  
ATOM    497  HD2 PHE A  34      -6.648  -7.273  26.545  1.00 41.05           H  
ATOM    498  CE1 PHE A  34      -4.886  -4.436  24.565  1.00 41.05           C  
ATOM    499  HE1 PHE A  34      -4.393  -3.644  24.022  1.00 41.05           H  
ATOM    500  CE2 PHE A  34      -6.813  -5.251  25.809  1.00 41.05           C  
ATOM    501  HE2 PHE A  34      -7.796  -5.088  26.226  1.00 41.05           H  
ATOM    502  CZ  PHE A  34      -6.166  -4.220  25.110  1.00 41.05           C  
ATOM    503  HZ  PHE A  34      -6.650  -3.263  24.981  1.00 41.05           H  
ATOM    504  N   PRO A  35      -2.842 -10.192  23.555  1.00 40.08           N  
ATOM    505  CA  PRO A  35      -2.276 -10.591  22.267  1.00 40.08           C  
ATOM    506  HA  PRO A  35      -1.896  -9.705  21.758  1.00 40.08           H  
ATOM    507  C   PRO A  35      -3.290 -11.294  21.353  1.00 40.08           C  
ATOM    508  CB  PRO A  35      -1.112 -11.524  22.607  1.00 40.08           C  
ATOM    509  HB2 PRO A  35      -1.462 -12.554  22.667  1.00 40.08           H  
ATOM    510  HB3 PRO A  35      -0.305 -11.440  21.878  1.00 40.08           H  
ATOM    511  O   PRO A  35      -3.213 -11.162  20.135  1.00 40.08           O  
ATOM    512  CG  PRO A  35      -0.669 -11.072  23.994  1.00 40.08           C  
ATOM    513  HG2 PRO A  35      -0.238 -11.892  24.569  1.00 40.08           H  
ATOM    514  HG3 PRO A  35       0.046 -10.255  23.897  1.00 40.08           H  
ATOM    515  CD  PRO A  35      -1.948 -10.549  24.634  1.00 40.08           C  
ATOM    516  HD2 PRO A  35      -2.403 -11.322  25.254  1.00 40.08           H  
ATOM    517  HD3 PRO A  35      -1.702  -9.660  25.216  1.00 40.08           H  
ATOM    518  N   ALA A  36      -4.266 -12.010  21.925  1.00 39.04           N  
ATOM    519  H   ALA A  36      -4.321 -12.051  22.933  1.00 39.04           H  
ATOM    520  CA  ALA A  36      -5.343 -12.634  21.162  1.00 39.04           C  
ATOM    521  HA  ALA A  36      -4.936 -12.965  20.207  1.00 39.04           H  
ATOM    522  C   ALA A  36      -6.502 -11.669  20.839  1.00 39.04           C  
ATOM    523  CB  ALA A  36      -5.826 -13.886  21.910  1.00 39.04           C  
ATOM    524  HB1 ALA A  36      -6.344 -13.611  22.829  1.00 39.04           H  
ATOM    525  HB2 ALA A  36      -4.978 -14.528  22.149  1.00 39.04           H  
ATOM    526  HB3 ALA A  36      -6.520 -14.439  21.277  1.00 39.04           H  
ATOM    527  O   ALA A  36      -7.198 -11.902  19.849  1.00 39.04           O  
ATOM    528  N   GLY A  37      -6.714 -10.617  21.643  1.00 32.36           N  
ATOM    529  H   GLY A  37      -6.092 -10.514  22.432  1.00 32.36           H  
ATOM    530  CA  GLY A  37      -7.825  -9.657  21.506  1.00 32.36           C  
ATOM    531  HA2 GLY A  37      -8.644 -10.118  20.954  1.00 32.36           H  
ATOM    532  HA3 GLY A  37      -8.190  -9.414  22.503  1.00 32.36           H  
ATOM    533  C   GLY A  37      -7.469  -8.336  20.810  1.00 32.36           C  
ATOM    534  O   GLY A  37      -8.234  -7.838  19.995  1.00 32.36           O  
ATOM    535  N   VAL A  38      -6.284  -7.793  21.069  1.00 32.05           N  
ATOM    536  H   VAL A  38      -5.694  -8.274  21.733  1.00 32.05           H  
ATOM    537  CA  VAL A  38      -5.676  -6.650  20.376  1.00 32.05           C  
ATOM    538  HA  VAL A  38      -6.442  -6.158  19.778  1.00 32.05           H  
ATOM    539  C   VAL A  38      -4.679  -7.192  19.378  1.00 32.05           C  
ATOM    540  CB  VAL A  38      -5.149  -5.596  21.355  1.00 32.05           C  
ATOM    541  HB  VAL A  38      -4.411  -6.035  22.026  1.00 32.05           H  
ATOM    542  O   VAL A  38      -3.459  -7.056  19.461  1.00 32.05           O  
ATOM    543  CG1 VAL A  38      -4.550  -4.356  20.676  1.00 32.05           C  
ATOM    544 HG11 VAL A  38      -5.279  -3.912  19.998  1.00 32.05           H  
ATOM    545 HG12 VAL A  38      -4.265  -3.621  21.429  1.00 32.05           H  
ATOM    546 HG13 VAL A  38      -3.654  -4.623  20.116  1.00 32.05           H  
ATOM    547  CG2 VAL A  38      -6.392  -5.140  22.129  1.00 32.05           C  
ATOM    548 HG21 VAL A  38      -6.262  -4.127  22.508  1.00 32.05           H  
ATOM    549 HG22 VAL A  38      -7.262  -5.090  21.475  1.00 32.05           H  
ATOM    550 HG23 VAL A  38      -6.614  -5.840  22.935  1.00 32.05           H  
ATOM    551  N   ARG A  39      -5.275  -7.864  18.401  1.00 37.76           N  
ATOM    552  H   ARG A  39      -6.281  -7.937  18.463  1.00 37.76           H  
ATOM    553  CA  ARG A  39      -4.662  -8.179  17.123  1.00 37.76           C  
ATOM    554  HA  ARG A  39      -3.691  -8.652  17.262  1.00 37.76           H  
ATOM    555  C   ARG A  39      -4.480  -6.835  16.432  1.00 37.76           C  
ATOM    556  CB  ARG A  39      -5.607  -9.110  16.352  1.00 37.76           C  
ATOM    557  HB2 ARG A  39      -5.197  -9.294  15.359  1.00 37.76           H  
ATOM    558  HB3 ARG A  39      -6.571  -8.616  16.235  1.00 37.76           H  
ATOM    559  O   ARG A  39      -5.413  -6.349  15.807  1.00 37.76           O  
ATOM    560  CG  ARG A  39      -5.817 -10.452  17.069  1.00 37.76           C  
ATOM    561  HG2 ARG A  39      -6.059 -10.293  18.120  1.00 37.76           H  
ATOM    562  HG3 ARG A  39      -4.912 -11.054  16.997  1.00 37.76           H  
ATOM    563  CD  ARG A  39      -6.986 -11.175  16.406  1.00 37.76           C  
ATOM    564  HD2 ARG A  39      -6.771 -11.276  15.342  1.00 37.76           H  
ATOM    565  HD3 ARG A  39      -7.878 -10.557  16.508  1.00 37.76           H  
ATOM    566  NE  ARG A  39      -7.258 -12.484  17.020  1.00 37.76           N  
ATOM    567  HE  ARG A  39      -7.146 -12.529  18.022  1.00 37.76           H  
ATOM    568  NH1 ARG A  39      -8.201 -13.447  15.168  1.00 37.76           N  
ATOM    569 HH11 ARG A  39      -8.921 -14.025  14.760  1.00 37.76           H  
ATOM    570 HH12 ARG A  39      -7.962 -12.627  14.628  1.00 37.76           H  
ATOM    571  NH2 ARG A  39      -8.311 -14.503  17.119  1.00 37.76           N  
ATOM    572 HH21 ARG A  39      -8.917 -15.158  16.647  1.00 37.76           H  
ATOM    573 HH22 ARG A  39      -8.201 -14.512  18.123  1.00 37.76           H  
ATOM    574  CZ  ARG A  39      -7.911 -13.474  16.435  1.00 37.76           C  
ATOM    575  N   ALA A  40      -3.349  -6.183  16.697  1.00 34.42           N  
ATOM    576  H   ALA A  40      -2.738  -6.590  17.391  1.00 34.42           H  
ATOM    577  CA  ALA A  40      -3.000  -4.877  16.169  1.00 34.42           C  
ATOM    578  HA  ALA A  40      -3.591  -4.120  16.685  1.00 34.42           H  
ATOM    579  C   ALA A  40      -3.331  -4.833  14.683  1.00 34.42           C  
ATOM    580  CB  ALA A  40      -1.522  -4.573  16.417  1.00 34.42           C  
ATOM    581  HB1 ALA A  40      -1.292  -3.580  16.031  1.00 34.42           H  
ATOM    582  HB2 ALA A  40      -1.324  -4.587  17.489  1.00 34.42           H  
ATOM    583  HB3 ALA A  40      -0.905  -5.297  15.883  1.00 34.42           H  
ATOM    584  O   ALA A  40      -2.670  -5.442  13.848  1.00 34.42           O  
ATOM    585  N   HIS A  41      -4.412  -4.127  14.390  1.00 32.13           N  
ATOM    586  H   HIS A  41      -4.977  -3.783  15.154  1.00 32.13           H  
ATOM    587  CA  HIS A  41      -4.628  -3.532  13.098  1.00 32.13           C  
ATOM    588  HA  HIS A  41      -4.736  -4.303  12.335  1.00 32.13           H  
ATOM    589  C   HIS A  41      -3.362  -2.713  12.852  1.00 32.13           C  
ATOM    590  CB  HIS A  41      -5.904  -2.675  13.193  1.00 32.13           C  
ATOM    591  HB2 HIS A  41      -5.736  -1.847  13.881  1.00 32.13           H  
ATOM    592  HB3 HIS A  41      -6.116  -2.250  12.212  1.00 32.13           H  
ATOM    593  O   HIS A  41      -3.015  -1.888  13.701  1.00 32.13           O  
ATOM    594  CG  HIS A  41      -7.109  -3.462  13.665  1.00 32.13           C  
ATOM    595  CD2 HIS A  41      -7.519  -3.662  14.959  1.00 32.13           C  
ATOM    596  HD2 HIS A  41      -7.046  -3.264  15.844  1.00 32.13           H  
ATOM    597  ND1 HIS A  41      -7.980  -4.155  12.859  1.00 32.13           N  
ATOM    598  HD1 HIS A  41      -7.967  -4.158  11.849  1.00 32.13           H  
ATOM    599  CE1 HIS A  41      -8.886  -4.760  13.644  1.00 32.13           C  
ATOM    600  HE1 HIS A  41      -9.708  -5.365  13.291  1.00 32.13           H  
ATOM    601  NE2 HIS A  41      -8.651  -4.486  14.936  1.00 32.13           N  
ATOM    602  N   GLU A  42      -2.607  -3.002  11.793  1.00 36.71           N  
ATOM    603  H   GLU A  42      -2.859  -3.758  11.171  1.00 36.71           H  
ATOM    604  CA  GLU A  42      -1.530  -2.107  11.386  1.00 36.71           C  
ATOM    605  HA  GLU A  42      -0.847  -1.949  12.221  1.00 36.71           H  
ATOM    606  C   GLU A  42      -2.183  -0.765  11.054  1.00 36.71           C  
ATOM    607  CB  GLU A  42      -0.711  -2.668  10.212  1.00 36.71           C  
ATOM    608  HB2 GLU A  42      -0.083  -1.863   9.829  1.00 36.71           H  
ATOM    609  HB3 GLU A  42      -1.381  -2.999   9.418  1.00 36.71           H  
ATOM    610  O   GLU A  42      -2.739  -0.560   9.980  1.00 36.71           O  
ATOM    611  CG  GLU A  42       0.201  -3.826  10.648  1.00 36.71           C  
ATOM    612  HG2 GLU A  42      -0.416  -4.695  10.875  1.00 36.71           H  
ATOM    613  HG3 GLU A  42       0.719  -3.534  11.561  1.00 36.71           H  
ATOM    614  CD  GLU A  42       1.246  -4.202   9.582  1.00 36.71           C  
ATOM    615  OE1 GLU A  42       2.290  -4.766   9.985  1.00 36.71           O  
ATOM    616  OE2 GLU A  42       0.994  -3.960   8.381  1.00 36.71           O  
ATOM    617  N   GLN A  43      -2.212   0.116  12.048  1.00 40.32           N  
ATOM    618  H   GLN A  43      -1.906  -0.193  12.960  1.00 40.32           H  
ATOM    619  CA  GLN A  43      -2.567   1.504  11.884  1.00 40.32           C  
ATOM    620  HA  GLN A  43      -3.411   1.596  11.200  1.00 40.32           H  
ATOM    621  C   GLN A  43      -1.331   2.138  11.260  1.00 40.32           C  
ATOM    622  CB  GLN A  43      -2.949   2.088  13.257  1.00 40.32           C  
ATOM    623  HB2 GLN A  43      -3.760   1.492  13.675  1.00 40.32           H  
ATOM    624  HB3 GLN A  43      -2.096   2.027  13.933  1.00 40.32           H  
ATOM    625  O   GLN A  43      -0.372   2.447  11.970  1.00 40.32           O  
ATOM    626  CG  GLN A  43      -3.419   3.546  13.157  1.00 40.32           C  
ATOM    627  HG2 GLN A  43      -4.288   3.594  12.500  1.00 40.32           H  
ATOM    628  HG3 GLN A  43      -2.626   4.150  12.716  1.00 40.32           H  
ATOM    629  CD  GLN A  43      -3.793   4.160  14.506  1.00 40.32           C  
ATOM    630  NE2 GLN A  43      -4.229   5.401  14.515  1.00 40.32           N  
ATOM    631 HE21 GLN A  43      -4.349   5.899  13.644  1.00 40.32           H  
ATOM    632 HE22 GLN A  43      -4.488   5.772  15.418  1.00 40.32           H  
ATOM    633  OE1 GLN A  43      -3.707   3.573  15.572  1.00 40.32           O  
ATOM    634  N   GLU A  44      -1.312   2.297   9.938  1.00 43.40           N  
ATOM    635  H   GLU A  44      -2.057   1.923   9.368  1.00 43.40           H  
ATOM    636  CA  GLU A  44      -0.341   3.205   9.340  1.00 43.40           C  
ATOM    637  HA  GLU A  44       0.650   2.931   9.703  1.00 43.40           H  
ATOM    638  C   GLU A  44      -0.656   4.601   9.891  1.00 43.40           C  
ATOM    639  CB  GLU A  44      -0.287   3.096   7.807  1.00 43.40           C  
ATOM    640  HB2 GLU A  44      -1.291   2.930   7.414  1.00 43.40           H  
ATOM    641  HB3 GLU A  44       0.104   4.029   7.400  1.00 43.40           H  
ATOM    642  O   GLU A  44      -1.717   5.189   9.672  1.00 43.40           O  
ATOM    643  CG  GLU A  44       0.663   1.949   7.394  1.00 43.40           C  
ATOM    644  HG2 GLU A  44       0.318   1.027   7.862  1.00 43.40           H  
ATOM    645  HG3 GLU A  44       1.657   2.168   7.783  1.00 43.40           H  
ATOM    646  CD  GLU A  44       0.763   1.720   5.875  1.00 43.40           C  
ATOM    647  OE1 GLU A  44       1.644   0.936   5.446  1.00 43.40           O  
ATOM    648  OE2 GLU A  44      -0.061   2.296   5.129  1.00 43.40           O  
ATOM    649  N   THR A  45       0.245   5.052  10.764  1.00 38.42           N  
ATOM    650  H   THR A  45       1.036   4.453  10.952  1.00 38.42           H  
ATOM    651  CA  THR A  45       0.220   6.336  11.459  1.00 38.42           C  
ATOM    652  HA  THR A  45      -0.555   6.317  12.225  1.00 38.42           H  
ATOM    653  C   THR A  45      -0.075   7.457  10.478  1.00 38.42           C  
ATOM    654  CB  THR A  45       1.589   6.595  12.106  1.00 38.42           C  
ATOM    655  HB  THR A  45       1.659   7.644  12.392  1.00 38.42           H  
ATOM    656  O   THR A  45       0.448   7.430   9.370  1.00 38.42           O  
ATOM    657  CG2 THR A  45       1.795   5.728  13.347  1.00 38.42           C  
ATOM    658 HG21 THR A  45       1.766   4.672  13.077  1.00 38.42           H  
ATOM    659 HG22 THR A  45       1.010   5.934  14.075  1.00 38.42           H  
ATOM    660 HG23 THR A  45       2.764   5.957  13.790  1.00 38.42           H  
ATOM    661  OG1 THR A  45       2.629   6.284  11.203  1.00 38.42           O  
ATOM    662  HG1 THR A  45       2.350   6.578  10.333  1.00 38.42           H  
ATOM    663  N   SER A  46      -0.864   8.450  10.899  1.00 39.44           N  
ATOM    664  H   SER A  46      -1.215   8.415  11.846  1.00 39.44           H  
ATOM    665  CA  SER A  46      -1.159   9.665  10.134  1.00 39.44           C  
ATOM    666  HA  SER A  46      -1.907   9.440   9.374  1.00 39.44           H  
ATOM    667  C   SER A  46       0.101  10.200   9.443  1.00 39.44           C  
ATOM    668  CB  SER A  46      -1.722  10.732  11.086  1.00 39.44           C  
ATOM    669  HB2 SER A  46      -2.693  10.407  11.461  1.00 39.44           H  
ATOM    670  HB3 SER A  46      -1.848  11.670  10.545  1.00 39.44           H  
ATOM    671  O   SER A  46       0.957  10.799  10.095  1.00 39.44           O  
ATOM    672  OG  SER A  46      -0.844  10.929  12.180  1.00 39.44           O  
ATOM    673  HG  SER A  46       0.018  11.108  11.797  1.00 39.44           H  
ATOM    674  N   VAL A  47       0.236   9.945   8.143  1.00 43.13           N  
ATOM    675  H   VAL A  47      -0.428   9.330   7.694  1.00 43.13           H  
ATOM    676  CA  VAL A  47       1.332  10.487   7.343  1.00 43.13           C  
ATOM    677  HA  VAL A  47       2.231  10.526   7.957  1.00 43.13           H  
ATOM    678  C   VAL A  47       0.938  11.905   6.960  1.00 43.13           C  
ATOM    679  CB  VAL A  47       1.646   9.618   6.106  1.00 43.13           C  
ATOM    680  HB  VAL A  47       0.801   9.642   5.417  1.00 43.13           H  
ATOM    681  O   VAL A  47      -0.156  12.120   6.435  1.00 43.13           O  
ATOM    682  CG1 VAL A  47       2.894  10.133   5.381  1.00 43.13           C  
ATOM    683 HG11 VAL A  47       3.115   9.490   4.529  1.00 43.13           H  
ATOM    684 HG12 VAL A  47       3.749  10.138   6.057  1.00 43.13           H  
ATOM    685 HG13 VAL A  47       2.721  11.145   5.014  1.00 43.13           H  
ATOM    686  CG2 VAL A  47       1.927   8.157   6.481  1.00 43.13           C  
ATOM    687 HG21 VAL A  47       2.234   7.595   5.600  1.00 43.13           H  
ATOM    688 HG22 VAL A  47       1.020   7.689   6.865  1.00 43.13           H  
ATOM    689 HG23 VAL A  47       2.708   8.101   7.239  1.00 43.13           H  
ATOM    690  N   ASP A  48       1.817  12.869   7.229  1.00 41.61           N  
ATOM    691  H   ASP A  48       2.686  12.636   7.689  1.00 41.61           H  
ATOM    692  CA  ASP A  48       1.667  14.217   6.692  1.00 41.61           C  
ATOM    693  HA  ASP A  48       0.705  14.620   7.011  1.00 41.61           H  
ATOM    694  C   ASP A  48       1.683  14.134   5.158  1.00 41.61           C  
ATOM    695  CB  ASP A  48       2.769  15.133   7.242  1.00 41.61           C  
ATOM    696  HB2 ASP A  48       3.734  14.832   6.835  1.00 41.61           H  
ATOM    697  HB3 ASP A  48       2.808  15.014   8.325  1.00 41.61           H  
ATOM    698  O   ASP A  48       2.639  13.634   4.554  1.00 41.61           O  
ATOM    699  CG  ASP A  48       2.515  16.610   6.920  1.00 41.61           C  
ATOM    700  OD1 ASP A  48       1.855  16.876   5.888  1.00 41.61           O  
ATOM    701  OD2 ASP A  48       2.974  17.440   7.732  1.00 41.61           O  
ATOM    702  N   TRP A  49       0.592  14.567   4.526  1.00 46.23           N  
ATOM    703  H   TRP A  49      -0.124  15.025   5.072  1.00 46.23           H  
ATOM    704  CA  TRP A  49       0.399  14.441   3.085  1.00 46.23           C  
ATOM    705  HA  TRP A  49       0.418  13.385   2.815  1.00 46.23           H  
ATOM    706  C   TRP A  49       1.505  15.128   2.285  1.00 46.23           C  
ATOM    707  CB  TRP A  49      -0.959  15.032   2.699  1.00 46.23           C  
ATOM    708  HB2 TRP A  49      -1.052  14.987   1.614  1.00 46.23           H  
ATOM    709  HB3 TRP A  49      -0.971  16.084   2.984  1.00 46.23           H  
ATOM    710  O   TRP A  49       1.844  14.660   1.200  1.00 46.23           O  
ATOM    711  CG  TRP A  49      -2.173  14.372   3.279  1.00 46.23           C  
ATOM    712  CD1 TRP A  49      -2.269  13.086   3.687  1.00 46.23           C  
ATOM    713  HD1 TRP A  49      -1.461  12.369   3.677  1.00 46.23           H  
ATOM    714  CD2 TRP A  49      -3.483  14.966   3.529  1.00 46.23           C  
ATOM    715  CE2 TRP A  49      -4.340  13.963   4.070  1.00 46.23           C  
ATOM    716  CE3 TRP A  49      -4.030  16.257   3.364  1.00 46.23           C  
ATOM    717  HE3 TRP A  49      -3.402  17.043   2.973  1.00 46.23           H  
ATOM    718  NE1 TRP A  49      -3.548  12.839   4.141  1.00 46.23           N  
ATOM    719  HE1 TRP A  49      -3.830  11.946   4.520  1.00 46.23           H  
ATOM    720  CH2 TRP A  49      -6.186  15.514   4.244  1.00 46.23           C  
ATOM    721  HH2 TRP A  49      -7.207  15.736   4.519  1.00 46.23           H  
ATOM    722  CZ2 TRP A  49      -5.672  14.218   4.423  1.00 46.23           C  
ATOM    723  HZ2 TRP A  49      -6.284  13.429   4.835  1.00 46.23           H  
ATOM    724  CZ3 TRP A  49      -5.365  16.529   3.718  1.00 46.23           C  
ATOM    725  HZ3 TRP A  49      -5.756  17.528   3.592  1.00 46.23           H  
ATOM    726  N   GLU A  50       2.099  16.200   2.809  1.00 41.60           N  
ATOM    727  H   GLU A  50       1.833  16.520   3.730  1.00 41.60           H  
ATOM    728  CA  GLU A  50       3.184  16.901   2.118  1.00 41.60           C  
ATOM    729  HA  GLU A  50       2.888  17.094   1.087  1.00 41.60           H  
ATOM    730  C   GLU A  50       4.463  16.054   2.066  1.00 41.60           C  
ATOM    731  CB  GLU A  50       3.451  18.247   2.803  1.00 41.60           C  
ATOM    732  HB2 GLU A  50       4.299  18.715   2.304  1.00 41.60           H  
ATOM    733  HB3 GLU A  50       3.708  18.082   3.849  1.00 41.60           H  
ATOM    734  O   GLU A  50       5.164  16.022   1.051  1.00 41.60           O  
ATOM    735  CG  GLU A  50       2.236  19.186   2.703  1.00 41.60           C  
ATOM    736  HG2 GLU A  50       1.934  19.244   1.657  1.00 41.60           H  
ATOM    737  HG3 GLU A  50       1.406  18.764   3.269  1.00 41.60           H  
ATOM    738  CD  GLU A  50       2.516  20.609   3.213  1.00 41.60           C  
ATOM    739  OE1 GLU A  50       1.599  21.450   3.060  1.00 41.60           O  
ATOM    740  OE2 GLU A  50       3.650  20.881   3.671  1.00 41.60           O  
ATOM    741  N   VAL A  51       4.730  15.297   3.132  1.00 43.49           N  
ATOM    742  H   VAL A  51       4.070  15.326   3.897  1.00 43.49           H  
ATOM    743  CA  VAL A  51       5.874  14.381   3.228  1.00 43.49           C  
ATOM    744  HA  VAL A  51       6.773  14.899   2.895  1.00 43.49           H  
ATOM    745  C   VAL A  51       5.684  13.165   2.319  1.00 43.49           C  
ATOM    746  CB  VAL A  51       6.066  13.952   4.695  1.00 43.49           C  
ATOM    747  HB  VAL A  51       5.130  13.553   5.085  1.00 43.49           H  
ATOM    748  O   VAL A  51       6.636  12.701   1.691  1.00 43.49           O  
ATOM    749  CG1 VAL A  51       7.119  12.849   4.831  1.00 43.49           C  
ATOM    750 HG11 VAL A  51       7.294  12.636   5.886  1.00 43.49           H  
ATOM    751 HG12 VAL A  51       8.044  13.149   4.337  1.00 43.49           H  
ATOM    752 HG13 VAL A  51       6.761  11.927   4.373  1.00 43.49           H  
ATOM    753  CG2 VAL A  51       6.474  15.152   5.561  1.00 43.49           C  
ATOM    754 HG21 VAL A  51       7.407  15.581   5.197  1.00 43.49           H  
ATOM    755 HG22 VAL A  51       6.600  14.835   6.597  1.00 43.49           H  
ATOM    756 HG23 VAL A  51       5.698  15.917   5.537  1.00 43.49           H  
ATOM    757  N   ALA A  52       4.451  12.670   2.220  1.00 54.18           N  
ATOM    758  H   ALA A  52       3.732  13.117   2.771  1.00 54.18           H  
ATOM    759  CA  ALA A  52       4.074  11.480   1.458  1.00 54.18           C  
ATOM    760  HA  ALA A  52       4.648  10.622   1.808  1.00 54.18           H  
ATOM    761  C   ALA A  52       4.263  11.561  -0.066  1.00 54.18           C  
ATOM    762  CB  ALA A  52       2.595  11.244   1.731  1.00 54.18           C  
ATOM    763  HB1 ALA A  52       2.042  12.182   1.685  1.00 54.18           H  
ATOM    764  HB2 ALA A  52       2.448  10.783   2.708  1.00 54.18           H  
ATOM    765  HB3 ALA A  52       2.206  10.606   0.938  1.00 54.18           H  
ATOM    766  O   ALA A  52       4.207  10.541  -0.748  1.00 54.18           O  
ATOM    767  N   TYR A  53       4.407  12.754  -0.633  1.00 57.75           N  
ATOM    768  H   TYR A  53       4.339  13.574  -0.047  1.00 57.75           H  
ATOM    769  CA  TYR A  53       4.589  12.916  -2.081  1.00 57.75           C  
ATOM    770  HA  TYR A  53       4.740  11.939  -2.541  1.00 57.75           H  
ATOM    771  C   TYR A  53       5.856  13.704  -2.423  1.00 57.75           C  
ATOM    772  CB  TYR A  53       3.315  13.503  -2.696  1.00 57.75           C  
ATOM    773  HB2 TYR A  53       3.109  14.468  -2.232  1.00 57.75           H  
ATOM    774  HB3 TYR A  53       3.487  13.683  -3.757  1.00 57.75           H  
ATOM    775  O   TYR A  53       6.118  14.002  -3.592  1.00 57.75           O  
ATOM    776  CG  TYR A  53       2.093  12.607  -2.569  1.00 57.75           C  
ATOM    777  CD1 TYR A  53       1.909  11.525  -3.454  1.00 57.75           C  
ATOM    778  HD1 TYR A  53       2.657  11.309  -4.202  1.00 57.75           H  
ATOM    779  CD2 TYR A  53       1.130  12.868  -1.576  1.00 57.75           C  
ATOM    780  HD2 TYR A  53       1.274  13.696  -0.898  1.00 57.75           H  
ATOM    781  CE1 TYR A  53       0.740  10.741  -3.373  1.00 57.75           C  
ATOM    782  HE1 TYR A  53       0.568   9.922  -4.056  1.00 57.75           H  
ATOM    783  CE2 TYR A  53      -0.028  12.078  -1.477  1.00 57.75           C  
ATOM    784  HE2 TYR A  53      -0.768  12.297  -0.721  1.00 57.75           H  
ATOM    785  OH  TYR A  53      -1.399  10.339  -2.377  1.00 57.75           O  
ATOM    786  HH  TYR A  53      -1.964  10.566  -1.635  1.00 57.75           H  
ATOM    787  CZ  TYR A  53      -0.236  11.032  -2.397  1.00 57.75           C  
ATOM    788  N   ALA A  54       6.675  14.026  -1.420  1.00 58.07           N  
ATOM    789  H   ALA A  54       6.450  13.714  -0.486  1.00 58.07           H  
ATOM    790  CA  ALA A  54       7.893  14.790  -1.611  1.00 58.07           C  
ATOM    791  HA  ALA A  54       7.623  15.736  -2.080  1.00 58.07           H  
ATOM    792  C   ALA A  54       8.870  14.046  -2.534  1.00 58.07           C  
ATOM    793  CB  ALA A  54       8.511  15.101  -0.246  1.00 58.07           C  
ATOM    794  HB1 ALA A  54       8.763  14.172   0.267  1.00 58.07           H  
ATOM    795  HB2 ALA A  54       7.799  15.658   0.363  1.00 58.07           H  
ATOM    796  HB3 ALA A  54       9.413  15.700  -0.373  1.00 58.07           H  
ATOM    797  O   ALA A  54       9.248  12.900  -2.292  1.00 58.07           O  
ATOM    798  N   ASN A  55       9.331  14.736  -3.579  1.00 70.89           N  
ATOM    799  H   ASN A  55       8.950  15.659  -3.728  1.00 70.89           H  
ATOM    800  CA  ASN A  55      10.256  14.201  -4.581  1.00 70.89           C  
ATOM    801  HA  ASN A  55      10.373  14.967  -5.347  1.00 70.89           H  
ATOM    802  C   ASN A  55       9.741  12.982  -5.351  1.00 70.89           C  
ATOM    803  CB  ASN A  55      11.641  13.938  -3.983  1.00 70.89           C  
ATOM    804  HB2 ASN A  55      12.322  13.799  -4.822  1.00 70.89           H  
ATOM    805  HB3 ASN A  55      11.620  13.015  -3.404  1.00 70.89           H  
ATOM    806  O   ASN A  55      10.535  12.203  -5.881  1.00 70.89           O  
ATOM    807  CG  ASN A  55      12.200  15.051  -3.129  1.00 70.89           C  
ATOM    808  ND2 ASN A  55      12.179  14.906  -1.827  1.00 70.89           N  
ATOM    809 HD21 ASN A  55      11.721  14.103  -1.419  1.00 70.89           H  
ATOM    810 HD22 ASN A  55      12.547  15.671  -1.280  1.00 70.89           H  
ATOM    811  OD1 ASN A  55      12.671  16.056  -3.620  1.00 70.89           O  
ATOM    812  N   ILE A  56       8.426  12.833  -5.457  1.00 74.46           N  
ATOM    813  H   ILE A  56       7.809  13.461  -4.962  1.00 74.46           H  
ATOM    814  CA  ILE A  56       7.812  11.782  -6.253  1.00 74.46           C  
ATOM    815  HA  ILE A  56       8.585  11.166  -6.714  1.00 74.46           H  
ATOM    816  C   ILE A  56       7.006  12.420  -7.375  1.00 74.46           C  
ATOM    817  CB  ILE A  56       6.987  10.855  -5.349  1.00 74.46           C  
ATOM    818  HB  ILE A  56       6.286  11.451  -4.765  1.00 74.46           H  
ATOM    819  O   ILE A  56       6.164  13.288  -7.154  1.00 74.46           O  
ATOM    820  CG1 ILE A  56       7.935  10.085  -4.401  1.00 74.46           C  
ATOM    821 HG12 ILE A  56       8.718  10.733  -4.008  1.00 74.46           H  
ATOM    822 HG13 ILE A  56       8.414   9.269  -4.942  1.00 74.46           H  
ATOM    823  CG2 ILE A  56       6.203   9.868  -6.227  1.00 74.46           C  
ATOM    824 HG21 ILE A  56       5.418  10.387  -6.776  1.00 74.46           H  
ATOM    825 HG22 ILE A  56       6.905   9.406  -6.920  1.00 74.46           H  
ATOM    826 HG23 ILE A  56       5.726   9.093  -5.627  1.00 74.46           H  
ATOM    827  CD1 ILE A  56       7.180   9.529  -3.204  1.00 74.46           C  
ATOM    828 HD11 ILE A  56       6.884  10.344  -2.543  1.00 74.46           H  
ATOM    829 HD12 ILE A  56       7.822   8.841  -2.654  1.00 74.46           H  
ATOM    830 HD13 ILE A  56       6.281   9.020  -3.552  1.00 74.46           H  
ATOM    831  N   ARG A  57       7.240  11.961  -8.604  1.00 75.39           N  
ATOM    832  H   ARG A  57       7.959  11.259  -8.710  1.00 75.39           H  
ATOM    833  CA  ARG A  57       6.396  12.289  -9.751  1.00 75.39           C  
ATOM    834  HA  ARG A  57       5.711  13.089  -9.471  1.00 75.39           H  
ATOM    835  C   ARG A  57       5.555  11.077 -10.112  1.00 75.39           C  
ATOM    836  CB  ARG A  57       7.253  12.803 -10.912  1.00 75.39           C  
ATOM    837  HB2 ARG A  57       7.910  12.010 -11.270  1.00 75.39           H  
ATOM    838  HB3 ARG A  57       7.864  13.633 -10.557  1.00 75.39           H  
ATOM    839  O   ARG A  57       6.050  10.133 -10.724  1.00 75.39           O  
ATOM    840  CG  ARG A  57       6.343  13.287 -12.053  1.00 75.39           C  
ATOM    841  HG2 ARG A  57       5.679  14.072 -11.690  1.00 75.39           H  
ATOM    842  HG3 ARG A  57       5.729  12.457 -12.402  1.00 75.39           H  
ATOM    843  CD  ARG A  57       7.137  13.810 -13.249  1.00 75.39           C  
ATOM    844  HD2 ARG A  57       7.857  13.050 -13.553  1.00 75.39           H  
ATOM    845  HD3 ARG A  57       6.435  13.972 -14.067  1.00 75.39           H  
ATOM    846  NE  ARG A  57       7.830  15.078 -12.950  1.00 75.39           N  
ATOM    847  HE  ARG A  57       7.760  15.421 -12.003  1.00 75.39           H  
ATOM    848  NH1 ARG A  57       8.714  15.401 -15.041  1.00 75.39           N  
ATOM    849 HH11 ARG A  57       8.254  14.557 -15.349  1.00 75.39           H  
ATOM    850 HH12 ARG A  57       9.271  15.945 -15.685  1.00 75.39           H  
ATOM    851  NH2 ARG A  57       9.112  16.898 -13.432  1.00 75.39           N  
ATOM    852 HH21 ARG A  57       9.679  17.426 -14.080  1.00 75.39           H  
ATOM    853 HH22 ARG A  57       9.027  17.216 -12.478  1.00 75.39           H  
ATOM    854  CZ  ARG A  57       8.546  15.784 -13.805  1.00 75.39           C  
ATOM    855  N   VAL A  58       4.277  11.121  -9.757  1.00 74.62           N  
ATOM    856  H   VAL A  58       3.950  11.915  -9.225  1.00 74.62           H  
ATOM    857  CA  VAL A  58       3.302  10.114 -10.182  1.00 74.62           C  
ATOM    858  HA  VAL A  58       3.690   9.124  -9.944  1.00 74.62           H  
ATOM    859  C   VAL A  58       3.127  10.209 -11.701  1.00 74.62           C  
ATOM    860  CB  VAL A  58       1.979  10.288  -9.416  1.00 74.62           C  
ATOM    861  HB  VAL A  58       1.563  11.273  -9.627  1.00 74.62           H  
ATOM    862  O   VAL A  58       2.867  11.287 -12.231  1.00 74.62           O  
ATOM    863  CG1 VAL A  58       0.971   9.227  -9.842  1.00 74.62           C  
ATOM    864 HG11 VAL A  58       1.396   8.227  -9.753  1.00 74.62           H  
ATOM    865 HG12 VAL A  58       0.676   9.413 -10.875  1.00 74.62           H  
ATOM    866 HG13 VAL A  58       0.074   9.284  -9.225  1.00 74.62           H  
ATOM    867  CG2 VAL A  58       2.196  10.161  -7.902  1.00 74.62           C  
ATOM    868 HG21 VAL A  58       2.843  10.957  -7.534  1.00 74.62           H  
ATOM    869 HG22 VAL A  58       2.642   9.195  -7.665  1.00 74.62           H  
ATOM    870 HG23 VAL A  58       1.240  10.241  -7.385  1.00 74.62           H  
ATOM    871  N   SER A  59       3.329   9.093 -12.404  1.00 74.17           N  
ATOM    872  H   SER A  59       3.463   8.231 -11.895  1.00 74.17           H  
ATOM    873  CA  SER A  59       3.286   9.033 -13.874  1.00 74.17           C  
ATOM    874  HA  SER A  59       3.688   9.958 -14.289  1.00 74.17           H  
ATOM    875  C   SER A  59       1.864   8.870 -14.413  1.00 74.17           C  
ATOM    876  CB  SER A  59       4.146   7.872 -14.378  1.00 74.17           C  
ATOM    877  HB2 SER A  59       4.059   7.806 -15.462  1.00 74.17           H  
ATOM    878  HB3 SER A  59       3.793   6.939 -13.940  1.00 74.17           H  
ATOM    879  O   SER A  59       1.573   9.296 -15.528  1.00 74.17           O  
ATOM    880  OG  SER A  59       5.505   8.076 -14.041  1.00 74.17           O  
ATOM    881  HG  SER A  59       5.586   8.143 -13.086  1.00 74.17           H  
ATOM    882  N   SER A  60       0.978   8.258 -13.628  1.00 68.83           N  
ATOM    883  H   SER A  60       1.281   7.901 -12.733  1.00 68.83           H  
ATOM    884  CA  SER A  60      -0.430   8.043 -13.957  1.00 68.83           C  
ATOM    885  HA  SER A  60      -0.801   8.902 -14.517  1.00 68.83           H  
ATOM    886  C   SER A  60      -1.261   7.900 -12.686  1.00 68.83           C  
ATOM    887  CB  SER A  60      -0.601   6.786 -14.820  1.00 68.83           C  
ATOM    888  HB2 SER A  60      -1.661   6.618 -15.007  1.00 68.83           H  
ATOM    889  HB3 SER A  60      -0.098   6.933 -15.776  1.00 68.83           H  
ATOM    890  O   SER A  60      -0.746   7.527 -11.632  1.00 68.83           O  
ATOM    891  OG  SER A  60      -0.051   5.652 -14.176  1.00 68.83           O  
ATOM    892  HG  SER A  60      -0.564   4.874 -14.405  1.00 68.83           H  
ATOM    893  N   ALA A  61      -2.559   8.187 -12.787  1.00 68.52           N  
ATOM    894  H   ALA A  61      -2.941   8.467 -13.679  1.00 68.52           H  
ATOM    895  CA  ALA A  61      -3.475   7.988 -11.675  1.00 68.52           C  
ATOM    896  HA  ALA A  61      -3.138   8.627 -10.859  1.00 68.52           H  
ATOM    897  C   ALA A  61      -3.484   6.511 -11.219  1.00 68.52           C  
ATOM    898  CB  ALA A  61      -4.869   8.446 -12.099  1.00 68.52           C  
ATOM    899  HB1 ALA A  61      -4.833   9.462 -12.491  1.00 68.52           H  
ATOM    900  HB2 ALA A  61      -5.519   8.427 -11.224  1.00 68.52           H  
ATOM    901  HB3 ALA A  61      -5.266   7.768 -12.854  1.00 68.52           H  
ATOM    902  O   ALA A  61      -3.438   5.621 -12.078  1.00 68.52           O  
ATOM    903  N   PRO A  62      -3.572   6.232  -9.905  1.00 74.14           N  
ATOM    904  CA  PRO A  62      -3.688   4.874  -9.405  1.00 74.14           C  
ATOM    905  HA  PRO A  62      -2.792   4.333  -9.711  1.00 74.14           H  
ATOM    906  C   PRO A  62      -4.918   4.155  -9.963  1.00 74.14           C  
ATOM    907  CB  PRO A  62      -3.717   4.969  -7.875  1.00 74.14           C  
ATOM    908  HB2 PRO A  62      -4.747   4.969  -7.519  1.00 74.14           H  
ATOM    909  HB3 PRO A  62      -3.162   4.156  -7.408  1.00 74.14           H  
ATOM    910  O   PRO A  62      -6.016   4.712 -10.079  1.00 74.14           O  
ATOM    911  CG  PRO A  62      -3.087   6.326  -7.582  1.00 74.14           C  
ATOM    912  HG2 PRO A  62      -2.002   6.230  -7.551  1.00 74.14           H  
ATOM    913  HG3 PRO A  62      -3.458   6.747  -6.647  1.00 74.14           H  
ATOM    914  CD  PRO A  62      -3.491   7.161  -8.796  1.00 74.14           C  
ATOM    915  HD2 PRO A  62      -4.480   7.595  -8.649  1.00 74.14           H  
ATOM    916  HD3 PRO A  62      -2.743   7.936  -8.962  1.00 74.14           H  
ATOM    917  N   ILE A  63      -4.723   2.885 -10.293  1.00 75.44           N  
ATOM    918  H   ILE A  63      -3.802   2.501 -10.142  1.00 75.44           H  
ATOM    919  CA  ILE A  63      -5.783   1.968 -10.697  1.00 75.44           C  
ATOM    920  HA  ILE A  63      -6.646   2.538 -11.041  1.00 75.44           H  
ATOM    921  C   ILE A  63      -6.184   1.174  -9.466  1.00 75.44           C  
ATOM    922  CB  ILE A  63      -5.328   1.047 -11.845  1.00 75.44           C  
ATOM    923  HB  ILE A  63      -4.486   0.452 -11.490  1.00 75.44           H  
ATOM    924  O   ILE A  63      -5.333   0.581  -8.807  1.00 75.44           O  
ATOM    925  CG1 ILE A  63      -4.857   1.870 -13.065  1.00 75.44           C  
ATOM    926 HG12 ILE A  63      -4.131   2.619 -12.749  1.00 75.44           H  
ATOM    927 HG13 ILE A  63      -5.710   2.389 -13.502  1.00 75.44           H  
ATOM    928  CG2 ILE A  63      -6.469   0.083 -12.230  1.00 75.44           C  
ATOM    929 HG21 ILE A  63      -7.353   0.643 -12.536  1.00 75.44           H  
ATOM    930 HG22 ILE A  63      -6.726  -0.558 -11.387  1.00 75.44           H  
ATOM    931 HG23 ILE A  63      -6.157  -0.573 -13.042  1.00 75.44           H  
ATOM    932  CD1 ILE A  63      -4.175   1.030 -14.150  1.00 75.44           C  
ATOM    933 HD11 ILE A  63      -3.743   1.693 -14.899  1.00 75.44           H  
ATOM    934 HD12 ILE A  63      -4.897   0.378 -14.642  1.00 75.44           H  
ATOM    935 HD13 ILE A  63      -3.379   0.429 -13.710  1.00 75.44           H  
ATOM    936  N   TYR A  64      -7.480   1.148  -9.187  1.00 77.29           N  
ATOM    937  H   TYR A  64      -8.127   1.623  -9.800  1.00 77.29           H  
ATOM    938  CA  TYR A  64      -8.061   0.421  -8.075  1.00 77.29           C  
ATOM    939  HA  TYR A  64      -7.282   0.026  -7.423  1.00 77.29           H  
ATOM    940  C   TYR A  64      -8.881  -0.740  -8.635  1.00 77.29           C  
ATOM    941  CB  TYR A  64      -8.922   1.382  -7.261  1.00 77.29           C  
ATOM    942  HB2 TYR A  64      -9.438   0.795  -6.501  1.00 77.29           H  
ATOM    943  HB3 TYR A  64      -9.670   1.813  -7.928  1.00 77.29           H  
ATOM    944  O   TYR A  64      -9.906  -0.545  -9.289  1.00 77.29           O  
ATOM    945  CG  TYR A  64      -8.190   2.514  -6.567  1.00 77.29           C  
ATOM    946  CD1 TYR A  64      -7.866   2.410  -5.202  1.00 77.29           C  
ATOM    947  HD1 TYR A  64      -8.117   1.512  -4.656  1.00 77.29           H  
ATOM    948  CD2 TYR A  64      -7.854   3.683  -7.274  1.00 77.29           C  
ATOM    949  HD2 TYR A  64      -8.080   3.759  -8.327  1.00 77.29           H  
ATOM    950  CE1 TYR A  64      -7.220   3.471  -4.541  1.00 77.29           C  
ATOM    951  HE1 TYR A  64      -6.963   3.401  -3.494  1.00 77.29           H  
ATOM    952  CE2 TYR A  64      -7.204   4.744  -6.613  1.00 77.29           C  
ATOM    953  HE2 TYR A  64      -6.903   5.633  -7.148  1.00 77.29           H  
ATOM    954  OH  TYR A  64      -6.288   5.674  -4.601  1.00 77.29           O  
ATOM    955  HH  TYR A  64      -6.118   6.433  -5.164  1.00 77.29           H  
ATOM    956  CZ  TYR A  64      -6.898   4.646  -5.245  1.00 77.29           C  
ATOM    957  N   ALA A  65      -8.420  -1.960  -8.398  1.00 77.48           N  
ATOM    958  H   ALA A  65      -7.562  -2.057  -7.873  1.00 77.48           H  
ATOM    959  CA  ALA A  65      -9.068  -3.177  -8.855  1.00 77.48           C  
ATOM    960  HA  ALA A  65      -9.916  -2.927  -9.493  1.00 77.48           H  
ATOM    961  C   ALA A  65      -9.611  -3.957  -7.657  1.00 77.48           C  
ATOM    962  CB  ALA A  65      -8.081  -3.968  -9.714  1.00 77.48           C  
ATOM    963  HB1 ALA A  65      -7.810  -3.383 -10.593  1.00 77.48           H  
ATOM    964  HB2 ALA A  65      -8.544  -4.901 -10.037  1.00 77.48           H  
ATOM    965  HB3 ALA A  65      -7.179  -4.181  -9.140  1.00 77.48           H  
ATOM    966  O   ALA A  65      -8.878  -4.335  -6.745  1.00 77.48           O  
ATOM    967  N   HIS A  66     -10.918  -4.168  -7.658  1.00 78.05           N  
ATOM    968  H   HIS A  66     -11.456  -3.854  -8.453  1.00 78.05           H  
ATOM    969  CA  HIS A  66     -11.625  -4.943  -6.646  1.00 78.05           C  
ATOM    970  HA  HIS A  66     -11.177  -4.776  -5.666  1.00 78.05           H  
ATOM    971  C   HIS A  66     -11.530  -6.445  -6.947  1.00 78.05           C  
ATOM    972  CB  HIS A  66     -13.068  -4.429  -6.614  1.00 78.05           C  
ATOM    973  HB2 HIS A  66     -13.375  -4.139  -7.619  1.00 78.05           H  
ATOM    974  HB3 HIS A  66     -13.126  -3.546  -5.977  1.00 78.05           H  
ATOM    975  O   HIS A  66     -11.579  -6.844  -8.102  1.00 78.05           O  
ATOM    976  CG  HIS A  66     -14.053  -5.447  -6.137  1.00 78.05           C  
ATOM    977  CD2 HIS A  66     -14.109  -5.981  -4.888  1.00 78.05           C  
ATOM    978  HD2 HIS A  66     -13.495  -5.724  -4.037  1.00 78.05           H  
ATOM    979  ND1 HIS A  66     -15.050  -6.005  -6.932  1.00 78.05           N  
ATOM    980  CE1 HIS A  66     -15.722  -6.838  -6.131  1.00 78.05           C  
ATOM    981  HE1 HIS A  66     -16.621  -7.369  -6.407  1.00 78.05           H  
ATOM    982  NE2 HIS A  66     -15.163  -6.856  -4.916  1.00 78.05           N  
ATOM    983  HE2 HIS A  66     -15.624  -7.218  -4.093  1.00 78.05           H  
ATOM    984  N   TYR A  67     -11.413  -7.289  -5.923  1.00 75.68           N  
ATOM    985  H   TYR A  67     -11.325  -6.911  -4.990  1.00 75.68           H  
ATOM    986  CA  TYR A  67     -11.440  -8.741  -6.078  1.00 75.68           C  
ATOM    987  HA  TYR A  67     -11.975  -8.985  -6.996  1.00 75.68           H  
ATOM    988  C   TYR A  67     -12.162  -9.421  -4.914  1.00 75.68           C  
ATOM    989  CB  TYR A  67     -10.017  -9.290  -6.201  1.00 75.68           C  
ATOM    990  HB2 TYR A  67      -9.458  -9.038  -5.300  1.00 75.68           H  
ATOM    991  HB3 TYR A  67     -10.074 -10.377  -6.254  1.00 75.68           H  
ATOM    992  O   TYR A  67     -11.814  -9.240  -3.749  1.00 75.68           O  
ATOM    993  CG  TYR A  67      -9.243  -8.787  -7.403  1.00 75.68           C  
ATOM    994  CD1 TYR A  67      -9.326  -9.467  -8.631  1.00 75.68           C  
ATOM    995  HD1 TYR A  67      -9.971 -10.326  -8.744  1.00 75.68           H  
ATOM    996  CD2 TYR A  67      -8.436  -7.642  -7.293  1.00 75.68           C  
ATOM    997  HD2 TYR A  67      -8.414  -7.089  -6.366  1.00 75.68           H  
ATOM    998  CE1 TYR A  67      -8.577  -9.028  -9.737  1.00 75.68           C  
ATOM    999  HE1 TYR A  67      -8.635  -9.554 -10.678  1.00 75.68           H  
ATOM   1000  CE2 TYR A  67      -7.688  -7.200  -8.400  1.00 75.68           C  
ATOM   1001  HE2 TYR A  67      -7.077  -6.314  -8.316  1.00 75.68           H  
ATOM   1002  OH  TYR A  67      -7.016  -7.476 -10.686  1.00 75.68           O  
ATOM   1003  HH  TYR A  67      -6.512  -6.685 -10.479  1.00 75.68           H  
ATOM   1004  CZ  TYR A  67      -7.748  -7.899  -9.622  1.00 75.68           C  
ATOM   1005  N   ALA A  68     -13.126 -10.283  -5.239  1.00 72.63           N  
ATOM   1006  H   ALA A  68     -13.436 -10.309  -6.200  1.00 72.63           H  
ATOM   1007  CA  ALA A  68     -13.898 -11.041  -4.252  1.00 72.63           C  
ATOM   1008  HA  ALA A  68     -14.031 -10.416  -3.369  1.00 72.63           H  
ATOM   1009  C   ALA A  68     -13.219 -12.345  -3.774  1.00 72.63           C  
ATOM   1010  CB  ALA A  68     -15.287 -11.298  -4.845  1.00 72.63           C  
ATOM   1011  HB1 ALA A  68     -15.759 -10.351  -5.107  1.00 72.63           H  
ATOM   1012  HB2 ALA A  68     -15.913 -11.792  -4.102  1.00 72.63           H  
ATOM   1013  HB3 ALA A  68     -15.214 -11.930  -5.731  1.00 72.63           H  
ATOM   1014  O   ALA A  68     -13.714 -13.000  -2.858  1.00 72.63           O  
ATOM   1015  N   THR A  69     -12.106 -12.760  -4.389  1.00 66.20           N  
ATOM   1016  H   THR A  69     -11.676 -12.156  -5.076  1.00 66.20           H  
ATOM   1017  CA  THR A  69     -11.433 -14.040  -4.099  1.00 66.20           C  
ATOM   1018  HA  THR A  69     -12.087 -14.638  -3.464  1.00 66.20           H  
ATOM   1019  C   THR A  69     -10.132 -13.851  -3.315  1.00 66.20           C  
ATOM   1020  CB  THR A  69     -11.201 -14.867  -5.376  1.00 66.20           C  
ATOM   1021  HB  THR A  69     -10.735 -15.813  -5.098  1.00 66.20           H  
ATOM   1022  O   THR A  69      -9.541 -12.782  -3.335  1.00 66.20           O  
ATOM   1023  CG2 THR A  69     -12.507 -15.172  -6.110  1.00 66.20           C  
ATOM   1024 HG21 THR A  69     -12.307 -15.836  -6.951  1.00 66.20           H  
ATOM   1025 HG22 THR A  69     -12.959 -14.253  -6.482  1.00 66.20           H  
ATOM   1026 HG23 THR A  69     -13.204 -15.664  -5.432  1.00 66.20           H  
ATOM   1027  OG1 THR A  69     -10.354 -14.201  -6.280  1.00 66.20           O  
ATOM   1028  HG1 THR A  69     -10.213 -14.786  -7.028  1.00 66.20           H  
ATOM   1029  N   GLN A  70      -9.682 -14.901  -2.614  1.00 65.17           N  
ATOM   1030  H   GLN A  70     -10.231 -15.749  -2.642  1.00 65.17           H  
ATOM   1031  CA  GLN A  70      -8.480 -14.923  -1.754  1.00 65.17           C  
ATOM   1032  HA  GLN A  70      -8.166 -13.898  -1.557  1.00 65.17           H  
ATOM   1033  C   GLN A  70      -7.274 -15.633  -2.404  1.00 65.17           C  
ATOM   1034  CB  GLN A  70      -8.828 -15.593  -0.408  1.00 65.17           C  
ATOM   1035  HB2 GLN A  70      -7.917 -15.784   0.159  1.00 65.17           H  
ATOM   1036  HB3 GLN A  70      -9.316 -16.550  -0.593  1.00 65.17           H  
ATOM   1037  O   GLN A  70      -6.335 -16.041  -1.721  1.00 65.17           O  
ATOM   1038  CG  GLN A  70      -9.728 -14.721   0.465  1.00 65.17           C  
ATOM   1039  HG2 GLN A  70     -10.635 -14.452  -0.075  1.00 65.17           H  
ATOM   1040  HG3 GLN A  70      -9.151 -13.828   0.707  1.00 65.17           H  
ATOM   1041  CD  GLN A  70     -10.088 -15.329   1.810  1.00 65.17           C  
ATOM   1042  NE2 GLN A  70     -11.225 -14.975   2.370  1.00 65.17           N  
ATOM   1043 HE21 GLN A  70     -11.876 -14.378   1.880  1.00 65.17           H  
ATOM   1044 HE22 GLN A  70     -11.414 -15.389   3.271  1.00 65.17           H  
ATOM   1045  OE1 GLN A  70      -9.358 -16.100   2.400  1.00 65.17           O  
ATOM   1046  N   THR A  71      -7.300 -15.866  -3.714  1.00 56.15           N  
ATOM   1047  H   THR A  71      -8.058 -15.492  -4.266  1.00 56.15           H  
ATOM   1048  CA  THR A  71      -6.267 -16.658  -4.397  1.00 56.15           C  
ATOM   1049  HA  THR A  71      -5.527 -17.018  -3.682  1.00 56.15           H  
ATOM   1050  C   THR A  71      -5.549 -15.764  -5.389  1.00 56.15           C  
ATOM   1051  CB  THR A  71      -6.876 -17.888  -5.094  1.00 56.15           C  
ATOM   1052  HB  THR A  71      -7.313 -17.599  -6.049  1.00 56.15           H  
ATOM   1053  O   THR A  71      -6.185 -15.321  -6.336  1.00 56.15           O  
ATOM   1054  CG2 THR A  71      -5.820 -18.968  -5.319  1.00 56.15           C  
ATOM   1055 HG21 THR A  71      -5.373 -19.269  -4.371  1.00 56.15           H  
ATOM   1056 HG22 THR A  71      -5.040 -18.585  -5.977  1.00 56.15           H  
ATOM   1057 HG23 THR A  71      -6.282 -19.834  -5.794  1.00 56.15           H  
ATOM   1058  OG1 THR A  71      -7.894 -18.468  -4.303  1.00 56.15           O  
ATOM   1059  HG1 THR A  71      -7.491 -18.727  -3.471  1.00 56.15           H  
ATOM   1060  N   LEU A  72      -4.262 -15.466  -5.164  1.00 52.74           N  
ATOM   1061  H   LEU A  72      -3.808 -15.877  -4.361  1.00 52.74           H  
ATOM   1062  CA  LEU A  72      -3.452 -14.696  -6.121  1.00 52.74           C  
ATOM   1063  HA  LEU A  72      -4.109 -13.909  -6.493  1.00 52.74           H  
ATOM   1064  C   LEU A  72      -2.976 -15.596  -7.293  1.00 52.74           C  
ATOM   1065  CB  LEU A  72      -2.281 -13.977  -5.428  1.00 52.74           C  
ATOM   1066  HB2 LEU A  72      -1.977 -14.579  -4.572  1.00 52.74           H  
ATOM   1067  HB3 LEU A  72      -1.441 -13.919  -6.121  1.00 52.74           H  
ATOM   1068  O   LEU A  72      -2.678 -16.759  -7.025  1.00 52.74           O  
ATOM   1069  CG  LEU A  72      -2.565 -12.560  -4.900  1.00 52.74           C  
ATOM   1070  HG  LEU A  72      -3.513 -12.553  -4.360  1.00 52.74           H  
ATOM   1071  CD1 LEU A  72      -1.450 -12.093  -3.971  1.00 52.74           C  
ATOM   1072 HD11 LEU A  72      -1.445 -12.706  -3.069  1.00 52.74           H  
ATOM   1073 HD12 LEU A  72      -0.482 -12.149  -4.467  1.00 52.74           H  
ATOM   1074 HD13 LEU A  72      -1.626 -11.064  -3.656  1.00 52.74           H  
ATOM   1075  CD2 LEU A  72      -2.584 -11.501  -5.998  1.00 52.74           C  
ATOM   1076 HD21 LEU A  72      -3.335 -11.739  -6.751  1.00 52.74           H  
ATOM   1077 HD22 LEU A  72      -2.828 -10.528  -5.570  1.00 52.74           H  
ATOM   1078 HD23 LEU A  72      -1.611 -11.439  -6.483  1.00 52.74           H  
ATOM   1079  N   PRO A  73      -2.847 -15.093  -8.544  1.00 56.27           N  
ATOM   1080  CA  PRO A  73      -3.282 -13.763  -8.971  1.00 56.27           C  
ATOM   1081  HA  PRO A  73      -2.754 -12.988  -8.415  1.00 56.27           H  
ATOM   1082  C   PRO A  73      -4.787 -13.653  -8.755  1.00 56.27           C  
ATOM   1083  CB  PRO A  73      -2.920 -13.652 -10.454  1.00 56.27           C  
ATOM   1084  HB2 PRO A  73      -1.899 -13.283 -10.551  1.00 56.27           H  
ATOM   1085  HB3 PRO A  73      -3.610 -13.011 -11.002  1.00 56.27           H  
ATOM   1086  O   PRO A  73      -5.493 -14.612  -9.035  1.00 56.27           O  
ATOM   1087  CG  PRO A  73      -2.983 -15.101 -10.936  1.00 56.27           C  
ATOM   1088  HG2 PRO A  73      -4.013 -15.369 -11.170  1.00 56.27           H  
ATOM   1089  HG3 PRO A  73      -2.340 -15.268 -11.800  1.00 56.27           H  
ATOM   1090  CD  PRO A  73      -2.507 -15.895  -9.715  1.00 56.27           C  
ATOM   1091  HD2 PRO A  73      -1.426 -16.027  -9.756  1.00 56.27           H  
ATOM   1092  HD3 PRO A  73      -3.000 -16.867  -9.683  1.00 56.27           H  
ATOM   1093  N   LEU A  74      -5.251 -12.546  -8.165  1.00 56.01           N  
ATOM   1094  H   LEU A  74      -4.637 -11.752  -8.046  1.00 56.01           H  
ATOM   1095  CA  LEU A  74      -6.623 -12.431  -7.683  1.00 56.01           C  
ATOM   1096  HA  LEU A  74      -6.838 -13.225  -6.968  1.00 56.01           H  
ATOM   1097  C   LEU A  74      -7.538 -12.647  -8.888  1.00 56.01           C  
ATOM   1098  CB  LEU A  74      -6.825 -11.094  -6.950  1.00 56.01           C  
ATOM   1099  HB2 LEU A  74      -7.897 -10.960  -6.804  1.00 56.01           H  
ATOM   1100  HB3 LEU A  74      -6.462 -10.285  -7.583  1.00 56.01           H  
ATOM   1101  O   LEU A  74      -7.590 -11.828  -9.794  1.00 56.01           O  
ATOM   1102  CG  LEU A  74      -6.156 -11.022  -5.563  1.00 56.01           C  
ATOM   1103  HG  LEU A  74      -5.178 -11.500  -5.614  1.00 56.01           H  
ATOM   1104  CD1 LEU A  74      -5.961  -9.582  -5.112  1.00 56.01           C  
ATOM   1105 HD11 LEU A  74      -5.586  -9.552  -4.089  1.00 56.01           H  
ATOM   1106 HD12 LEU A  74      -6.903  -9.038  -5.170  1.00 56.01           H  
ATOM   1107 HD13 LEU A  74      -5.218  -9.129  -5.768  1.00 56.01           H  
ATOM   1108  CD2 LEU A  74      -6.945 -11.735  -4.477  1.00 56.01           C  
ATOM   1109 HD21 LEU A  74      -6.391 -11.726  -3.538  1.00 56.01           H  
ATOM   1110 HD22 LEU A  74      -7.894 -11.219  -4.328  1.00 56.01           H  
ATOM   1111 HD23 LEU A  74      -7.138 -12.769  -4.762  1.00 56.01           H  
ATOM   1112  N   THR A  75      -8.179 -13.813  -8.953  1.00 54.36           N  
ATOM   1113  H   THR A  75      -7.934 -14.517  -8.271  1.00 54.36           H  
ATOM   1114  CA  THR A  75      -8.975 -14.248 -10.116  1.00 54.36           C  
ATOM   1115  HA  THR A  75      -8.550 -13.804 -11.016  1.00 54.36           H  
ATOM   1116  C   THR A  75     -10.422 -13.759 -10.048  1.00 54.36           C  
ATOM   1117  CB  THR A  75      -8.935 -15.775 -10.284  1.00 54.36           C  
ATOM   1118  HB  THR A  75      -9.653 -16.072 -11.048  1.00 54.36           H  
ATOM   1119  O   THR A  75     -11.274 -14.208 -10.812  1.00 54.36           O  
ATOM   1120  CG2 THR A  75      -7.568 -16.313 -10.708  1.00 54.36           C  
ATOM   1121 HG21 THR A  75      -7.693 -17.294 -11.167  1.00 54.36           H  
ATOM   1122 HG22 THR A  75      -7.110 -15.642 -11.435  1.00 54.36           H  
ATOM   1123 HG23 THR A  75      -6.913 -16.413  -9.843  1.00 54.36           H  
ATOM   1124  OG1 THR A  75      -9.270 -16.398  -9.059  1.00 54.36           O  
ATOM   1125  HG1 THR A  75      -9.046 -17.326  -9.155  1.00 54.36           H  
ATOM   1126  N   GLY A  76     -10.725 -12.872  -9.098  1.00 55.29           N  
ATOM   1127  H   GLY A  76      -9.963 -12.530  -8.529  1.00 55.29           H  
ATOM   1128  CA  GLY A  76     -12.063 -12.346  -8.861  1.00 55.29           C  
ATOM   1129  HA2 GLY A  76     -12.744 -13.185  -8.716  1.00 55.29           H  
ATOM   1130  HA3 GLY A  76     -12.062 -11.747  -7.951  1.00 55.29           H  
ATOM   1131  C   GLY A  76     -12.597 -11.483 -10.008  1.00 55.29           C  
ATOM   1132  O   GLY A  76     -11.850 -10.905 -10.793  1.00 55.29           O  
ATOM   1133  N   SER A  77     -13.923 -11.372 -10.069  1.00 52.42           N  
ATOM   1134  H   SER A  77     -14.488 -11.883  -9.407  1.00 52.42           H  
ATOM   1135  CA  SER A  77     -14.654 -10.509 -10.996  1.00 52.42           C  
ATOM   1136  HA  SER A  77     -14.172 -10.538 -11.973  1.00 52.42           H  
ATOM   1137  C   SER A  77     -14.650  -9.058 -10.505  1.00 52.42           C  
ATOM   1138  CB  SER A  77     -16.084 -11.044 -11.147  1.00 52.42           C  
ATOM   1139  HB2 SER A  77     -16.649 -10.396 -11.818  1.00 52.42           H  
ATOM   1140  HB3 SER A  77     -16.053 -12.049 -11.568  1.00 52.42           H  
ATOM   1141  O   SER A  77     -15.633  -8.589  -9.935  1.00 52.42           O  
ATOM   1142  OG  SER A  77     -16.718 -11.087  -9.881  1.00 52.42           O  
ATOM   1143  HG  SER A  77     -16.733 -10.180  -9.565  1.00 52.42           H  
ATOM   1144  N   GLY A  78     -13.534  -8.360 -10.676  1.00 54.20           N  
ATOM   1145  H   GLY A  78     -12.723  -8.819 -11.065  1.00 54.20           H  
ATOM   1146  CA  GLY A  78     -13.480  -6.915 -10.487  1.00 54.20           C  
ATOM   1147  HA2 GLY A  78     -12.494  -6.642 -10.111  1.00 54.20           H  
ATOM   1148  HA3 GLY A  78     -14.240  -6.566  -9.788  1.00 54.20           H  
ATOM   1149  C   GLY A  78     -13.583  -6.189 -11.808  1.00 54.20           C  
ATOM   1150  O   GLY A  78     -12.824  -6.495 -12.726  1.00 54.20           O  
ATOM   1151  N   THR A  79     -14.445  -5.181 -11.905  1.00 57.98           N  
ATOM   1152  H   THR A  79     -15.067  -4.988 -11.133  1.00 57.98           H  
ATOM   1153  CA  THR A  79     -14.232  -4.137 -12.910  1.00 57.98           C  
ATOM   1154  HA  THR A  79     -13.962  -4.607 -13.856  1.00 57.98           H  
ATOM   1155  C   THR A  79     -13.091  -3.259 -12.389  1.00 57.98           C  
ATOM   1156  CB  THR A  79     -15.492  -3.300 -13.162  1.00 57.98           C  
ATOM   1157  HB  THR A  79     -15.736  -2.716 -12.275  1.00 57.98           H  
ATOM   1158  O   THR A  79     -13.268  -2.627 -11.346  1.00 57.98           O  
ATOM   1159  CG2 THR A  79     -15.319  -2.371 -14.365  1.00 57.98           C  
ATOM   1160 HG21 THR A  79     -14.514  -1.662 -14.172  1.00 57.98           H  
ATOM   1161 HG22 THR A  79     -16.239  -1.810 -14.531  1.00 57.98           H  
ATOM   1162 HG23 THR A  79     -15.082  -2.952 -15.256  1.00 57.98           H  
ATOM   1163  OG1 THR A  79     -16.577  -4.148 -13.466  1.00 57.98           O  
ATOM   1164  HG1 THR A  79     -17.378  -3.623 -13.400  1.00 57.98           H  
ATOM   1165  N   PRO A  80     -11.907  -3.226 -13.030  1.00 59.87           N  
ATOM   1166  CA  PRO A  80     -10.860  -2.300 -12.627  1.00 59.87           C  
ATOM   1167  HA  PRO A  80     -10.595  -2.468 -11.583  1.00 59.87           H  
ATOM   1168  C   PRO A  80     -11.379  -0.869 -12.791  1.00 59.87           C  
ATOM   1169  CB  PRO A  80      -9.652  -2.616 -13.514  1.00 59.87           C  
ATOM   1170  HB2 PRO A  80      -9.013  -3.336 -13.005  1.00 59.87           H  
ATOM   1171  HB3 PRO A  80      -9.083  -1.722 -13.771  1.00 59.87           H  
ATOM   1172  O   PRO A  80     -11.776  -0.464 -13.884  1.00 59.87           O  
ATOM   1173  CG  PRO A  80     -10.265  -3.274 -14.750  1.00 59.87           C  
ATOM   1174  HG2 PRO A  80      -9.576  -3.975 -15.220  1.00 59.87           H  
ATOM   1175  HG3 PRO A  80     -10.568  -2.504 -15.460  1.00 59.87           H  
ATOM   1176  CD  PRO A  80     -11.506  -3.979 -14.209  1.00 59.87           C  
ATOM   1177  HD2 PRO A  80     -11.243  -4.997 -13.920  1.00 59.87           H  
ATOM   1178  HD3 PRO A  80     -12.283  -3.987 -14.972  1.00 59.87           H  
ATOM   1179  N   THR A  81     -11.374  -0.105 -11.704  1.00 60.00           N  
ATOM   1180  H   THR A  81     -11.051  -0.494 -10.830  1.00 60.00           H  
ATOM   1181  CA  THR A  81     -11.759   1.305 -11.709  1.00 60.00           C  
ATOM   1182  HA  THR A  81     -12.336   1.522 -12.608  1.00 60.00           H  
ATOM   1183  C   THR A  81     -10.487   2.137 -11.729  1.00 60.00           C  
ATOM   1184  CB  THR A  81     -12.655   1.652 -10.512  1.00 60.00           C  
ATOM   1185  HB  THR A  81     -12.122   1.460  -9.580  1.00 60.00           H  
ATOM   1186  O   THR A  81      -9.706   2.153 -10.776  1.00 60.00           O  
ATOM   1187  CG2 THR A  81     -13.132   3.105 -10.550  1.00 60.00           C  
ATOM   1188 HG21 THR A  81     -12.284   3.781 -10.443  1.00 60.00           H  
ATOM   1189 HG22 THR A  81     -13.822   3.281  -9.725  1.00 60.00           H  
ATOM   1190 HG23 THR A  81     -13.644   3.305 -11.491  1.00 60.00           H  
ATOM   1191  OG1 THR A  81     -13.820   0.863 -10.558  1.00 60.00           O  
ATOM   1192  HG1 THR A  81     -14.048   0.604  -9.662  1.00 60.00           H  
ATOM   1193  N   THR A  82     -10.249   2.852 -12.825  1.00 56.43           N  
ATOM   1194  H   THR A  82     -10.860   2.758 -13.624  1.00 56.43           H  
ATOM   1195  CA  THR A  82      -9.186   3.859 -12.865  1.00 56.43           C  
ATOM   1196  HA  THR A  82      -8.308   3.478 -12.342  1.00 56.43           H  
ATOM   1197  C   THR A  82      -9.683   5.101 -12.140  1.00 56.43           C  
ATOM   1198  CB  THR A  82      -8.768   4.193 -14.301  1.00 56.43           C  
ATOM   1199  HB  THR A  82      -9.558   4.760 -14.794  1.00 56.43           H  
ATOM   1200  O   THR A  82     -10.597   5.774 -12.618  1.00 56.43           O  
ATOM   1201  CG2 THR A  82      -7.469   4.996 -14.326  1.00 56.43           C  
ATOM   1202 HG21 THR A  82      -6.662   4.440 -13.848  1.00 56.43           H  
ATOM   1203 HG22 THR A  82      -7.601   5.937 -13.792  1.00 56.43           H  
ATOM   1204 HG23 THR A  82      -7.196   5.213 -15.359  1.00 56.43           H  
ATOM   1205  OG1 THR A  82      -8.542   3.009 -15.032  1.00 56.43           O  
ATOM   1206  HG1 THR A  82      -7.824   2.528 -14.615  1.00 56.43           H  
ATOM   1207  N   ALA A  83      -9.100   5.413 -10.983  1.00 53.11           N  
ATOM   1208  H   ALA A  83      -8.325   4.865 -10.637  1.00 53.11           H  
ATOM   1209  CA  ALA A  83      -9.479   6.602 -10.240  1.00 53.11           C  
ATOM   1210  HA  ALA A  83     -10.513   6.843 -10.487  1.00 53.11           H  
ATOM   1211  C   ALA A  83      -8.665   7.801 -10.700  1.00 53.11           C  
ATOM   1212  CB  ALA A  83      -9.366   6.342  -8.740  1.00 53.11           C  
ATOM   1213  HB1 ALA A  83      -8.310   6.188  -8.518  1.00 53.11           H  
ATOM   1214  HB2 ALA A  83      -9.709   7.211  -8.178  1.00 53.11           H  
ATOM   1215  HB3 ALA A  83      -9.944   5.463  -8.453  1.00 53.11           H  
ATOM   1216  O   ALA A  83      -7.662   8.173 -10.098  1.00 53.11           O  
ATOM   1217  N   VAL A  84      -9.108   8.420 -11.788  1.00 49.66           N  
ATOM   1218  H   VAL A  84      -9.928   8.051 -12.248  1.00 49.66           H  
ATOM   1219  CA  VAL A  84      -8.647   9.762 -12.138  1.00 49.66           C  
ATOM   1220  HA  VAL A  84      -7.610   9.881 -11.822  1.00 49.66           H  
ATOM   1221  C   VAL A  84      -9.511  10.748 -11.363  1.00 49.66           C  
ATOM   1222  CB  VAL A  84      -8.704  10.013 -13.655  1.00 49.66           C  
ATOM   1223  HB  VAL A  84      -9.743  10.062 -13.980  1.00 49.66           H  
ATOM   1224  O   VAL A  84     -10.736  10.675 -11.449  1.00 49.66           O  
ATOM   1225  CG1 VAL A  84      -8.011  11.335 -14.003  1.00 49.66           C  
ATOM   1226 HG11 VAL A  84      -8.046  11.498 -15.080  1.00 49.66           H  
ATOM   1227 HG12 VAL A  84      -6.971  11.317 -13.678  1.00 49.66           H  
ATOM   1228 HG13 VAL A  84      -8.524  12.168 -13.522  1.00 49.66           H  
ATOM   1229  CG2 VAL A  84      -8.004   8.897 -14.443  1.00 49.66           C  
ATOM   1230 HG21 VAL A  84      -6.981   8.767 -14.089  1.00 49.66           H  
ATOM   1231 HG22 VAL A  84      -8.556   7.964 -14.331  1.00 49.66           H  
ATOM   1232 HG23 VAL A  84      -7.987   9.148 -15.504  1.00 49.66           H  
ATOM   1233  N   MET A  85      -8.894  11.672 -10.620  1.00 46.36           N  
ATOM   1234  H   MET A  85      -7.886  11.665 -10.561  1.00 46.36           H  
ATOM   1235  CA  MET A  85      -9.614  12.833 -10.097  1.00 46.36           C  
ATOM   1236  HA  MET A  85     -10.453  12.483  -9.495  1.00 46.36           H  
ATOM   1237  C   MET A  85     -10.156  13.612 -11.305  1.00 46.36           C  
ATOM   1238  CB  MET A  85      -8.692  13.686  -9.205  1.00 46.36           C  
ATOM   1239  HB2 MET A  85      -8.158  13.037  -8.511  1.00 46.36           H  
ATOM   1240  HB3 MET A  85      -7.960  14.208  -9.821  1.00 46.36           H  
ATOM   1241  O   MET A  85      -9.405  14.270 -12.023  1.00 46.36           O  
ATOM   1242  CG  MET A  85      -9.499  14.705  -8.389  1.00 46.36           C  
ATOM   1243  HG2 MET A  85     -10.061  14.177  -7.618  1.00 46.36           H  
ATOM   1244  HG3 MET A  85     -10.217  15.186  -9.054  1.00 46.36           H  
ATOM   1245  SD  MET A  85      -8.533  16.031  -7.609  1.00 46.36           S  
ATOM   1246  CE  MET A  85      -7.576  15.100  -6.392  1.00 46.36           C  
ATOM   1247  HE1 MET A  85      -6.986  15.784  -5.782  1.00 46.36           H  
ATOM   1248  HE2 MET A  85      -8.248  14.533  -5.747  1.00 46.36           H  
ATOM   1249  HE3 MET A  85      -6.907  14.413  -6.909  1.00 46.36           H  
ATOM   1250  N   GLY A  86     -11.443  13.438 -11.595  1.00 47.05           N  
ATOM   1251  H   GLY A  86     -11.979  12.814 -11.009  1.00 47.05           H  
ATOM   1252  CA  GLY A  86     -12.113  14.096 -12.710  1.00 47.05           C  
ATOM   1253  HA2 GLY A  86     -12.857  13.418 -13.129  1.00 47.05           H  
ATOM   1254  HA3 GLY A  86     -11.395  14.341 -13.493  1.00 47.05           H  
ATOM   1255  C   GLY A  86     -12.809  15.376 -12.265  1.00 47.05           C  
ATOM   1256  O   GLY A  86     -12.873  15.695 -11.079  1.00 47.05           O  
ATOM   1257  N   THR A  87     -13.446  16.067 -13.211  1.00 45.61           N  
ATOM   1258  H   THR A  87     -13.394  15.759 -14.171  1.00 45.61           H  
ATOM   1259  CA  THR A  87     -14.364  17.186 -12.918  1.00 45.61           C  
ATOM   1260  HA  THR A  87     -13.816  17.971 -12.397  1.00 45.61           H  
ATOM   1261  C   THR A  87     -15.532  16.787 -12.005  1.00 45.61           C  
ATOM   1262  CB  THR A  87     -14.942  17.760 -14.220  1.00 45.61           C  
ATOM   1263  HB  THR A  87     -15.803  18.388 -13.993  1.00 45.61           H  
ATOM   1264  O   THR A  87     -16.146  17.654 -11.396  1.00 45.61           O  
ATOM   1265  CG2 THR A  87     -13.919  18.599 -14.982  1.00 45.61           C  
ATOM   1266 HG21 THR A  87     -13.066  17.984 -15.269  1.00 45.61           H  
ATOM   1267 HG22 THR A  87     -13.573  19.416 -14.349  1.00 45.61           H  
ATOM   1268 HG23 THR A  87     -14.378  19.020 -15.876  1.00 45.61           H  
ATOM   1269  OG1 THR A  87     -15.334  16.713 -15.087  1.00 45.61           O  
ATOM   1270  HG1 THR A  87     -15.766  17.120 -15.842  1.00 45.61           H  
ATOM   1271  N   GLN A  88     -15.821  15.485 -11.896  1.00 47.97           N  
ATOM   1272  H   GLN A  88     -15.258  14.847 -12.440  1.00 47.97           H  
ATOM   1273  CA  GLN A  88     -16.880  14.901 -11.067  1.00 47.97           C  
ATOM   1274  HA  GLN A  88     -17.672  15.637 -10.932  1.00 47.97           H  
ATOM   1275  C   GLN A  88     -16.415  14.503  -9.646  1.00 47.97           C  
ATOM   1276  CB  GLN A  88     -17.472  13.690 -11.814  1.00 47.97           C  
ATOM   1277  HB2 GLN A  88     -16.676  12.963 -11.977  1.00 47.97           H  
ATOM   1278  HB3 GLN A  88     -18.226  13.212 -11.188  1.00 47.97           H  
ATOM   1279  O   GLN A  88     -17.234  14.054  -8.849  1.00 47.97           O  
ATOM   1280  CG  GLN A  88     -18.109  14.027 -13.178  1.00 47.97           C  
ATOM   1281  HG2 GLN A  88     -17.398  14.570 -13.800  1.00 47.97           H  
ATOM   1282  HG3 GLN A  88     -18.338  13.091 -13.687  1.00 47.97           H  
ATOM   1283  CD  GLN A  88     -19.408  14.827 -13.086  1.00 47.97           C  
ATOM   1284  NE2 GLN A  88     -19.897  15.355 -14.187  1.00 47.97           N  
ATOM   1285 HE21 GLN A  88     -19.435  15.228 -15.076  1.00 47.97           H  
ATOM   1286 HE22 GLN A  88     -20.765  15.857 -14.070  1.00 47.97           H  
ATOM   1287  OE1 GLN A  88     -20.028  14.982 -12.052  1.00 47.97           O  
ATOM   1288  N   GLY A  89     -15.127  14.660  -9.306  1.00 57.22           N  
ATOM   1289  H   GLY A  89     -14.489  15.046  -9.987  1.00 57.22           H  
ATOM   1290  CA  GLY A  89     -14.568  14.284  -7.998  1.00 57.22           C  
ATOM   1291  HA2 GLY A  89     -13.786  14.995  -7.733  1.00 57.22           H  
ATOM   1292  HA3 GLY A  89     -15.347  14.352  -7.239  1.00 57.22           H  
ATOM   1293  C   GLY A  89     -13.960  12.875  -7.945  1.00 57.22           C  
ATOM   1294  O   GLY A  89     -13.553  12.321  -8.968  1.00 57.22           O  
ATOM   1295  N   TYR A  90     -13.843  12.319  -6.732  1.00 60.50           N  
ATOM   1296  H   TYR A  90     -14.216  12.817  -5.937  1.00 60.50           H  
ATOM   1297  CA  TYR A  90     -13.290  10.980  -6.490  1.00 60.50           C  
ATOM   1298  HA  TYR A  90     -12.389  10.873  -7.095  1.00 60.50           H  
ATOM   1299  C   TYR A  90     -14.300   9.885  -6.879  1.00 60.50           C  
ATOM   1300  CB  TYR A  90     -12.900  10.823  -5.013  1.00 60.50           C  
ATOM   1301  HB2 TYR A  90     -13.796  10.951  -4.406  1.00 60.50           H  
ATOM   1302  HB3 TYR A  90     -12.546   9.804  -4.854  1.00 60.50           H  
ATOM   1303  O   TYR A  90     -15.473   9.993  -6.510  1.00 60.50           O  
ATOM   1304  CG  TYR A  90     -11.832  11.774  -4.514  1.00 60.50           C  
ATOM   1305  CD1 TYR A  90     -10.487  11.526  -4.833  1.00 60.50           C  
ATOM   1306  HD1 TYR A  90     -10.236  10.700  -5.481  1.00 60.50           H  
ATOM   1307  CD2 TYR A  90     -12.169  12.891  -3.723  1.00 60.50           C  
ATOM   1308  HD2 TYR A  90     -13.201  13.078  -3.468  1.00 60.50           H  
ATOM   1309  CE1 TYR A  90      -9.472  12.351  -4.321  1.00 60.50           C  
ATOM   1310  HE1 TYR A  90      -8.433  12.152  -4.541  1.00 60.50           H  
ATOM   1311  CE2 TYR A  90     -11.157  13.750  -3.248  1.00 60.50           C  
ATOM   1312  HE2 TYR A  90     -11.416  14.608  -2.646  1.00 60.50           H  
ATOM   1313  OH  TYR A  90      -8.816  14.270  -3.055  1.00 60.50           O  
ATOM   1314  HH  TYR A  90      -9.159  15.048  -2.607  1.00 60.50           H  
ATOM   1315  CZ  TYR A  90      -9.802  13.465  -3.529  1.00 60.50           C  
ATOM   1316  N   PRO A  91     -13.886   8.809  -7.572  1.00 63.90           N  
ATOM   1317  CA  PRO A  91     -14.784   7.698  -7.884  1.00 63.90           C  
ATOM   1318  HA  PRO A  91     -15.695   8.065  -8.357  1.00 63.90           H  
ATOM   1319  C   PRO A  91     -15.145   6.913  -6.623  1.00 63.90           C  
ATOM   1320  CB  PRO A  91     -14.016   6.812  -8.854  1.00 63.90           C  
ATOM   1321  HB2 PRO A  91     -14.105   7.205  -9.867  1.00 63.90           H  
ATOM   1322  HB3 PRO A  91     -14.330   5.769  -8.814  1.00 63.90           H  
ATOM   1323  O   PRO A  91     -14.383   6.901  -5.661  1.00 63.90           O  
ATOM   1324  CG  PRO A  91     -12.595   6.998  -8.351  1.00 63.90           C  
ATOM   1325  HG2 PRO A  91     -11.910   6.726  -9.154  1.00 63.90           H  
ATOM   1326  HG3 PRO A  91     -12.417   6.382  -7.470  1.00 63.90           H  
ATOM   1327  CD  PRO A  91     -12.529   8.481  -7.984  1.00 63.90           C  
ATOM   1328  HD2 PRO A  91     -11.813   8.635  -7.177  1.00 63.90           H  
ATOM   1329  HD3 PRO A  91     -12.257   9.073  -8.858  1.00 63.90           H  
ATOM   1330  N   THR A  92     -16.281   6.217  -6.651  1.00 71.95           N  
ATOM   1331  H   THR A  92     -16.816   6.194  -7.507  1.00 71.95           H  
ATOM   1332  CA  THR A  92     -16.689   5.291  -5.585  1.00 71.95           C  
ATOM   1333  HA  THR A  92     -16.028   5.419  -4.728  1.00 71.95           H  
ATOM   1334  C   THR A  92     -16.559   3.851  -6.068  1.00 71.95           C  
ATOM   1335  CB  THR A  92     -18.108   5.589  -5.089  1.00 71.95           C  
ATOM   1336  HB  THR A  92     -18.822   5.410  -5.893  1.00 71.95           H  
ATOM   1337  O   THR A  92     -16.983   3.537  -7.178  1.00 71.95           O  
ATOM   1338  CG2 THR A  92     -18.491   4.753  -3.871  1.00 71.95           C  
ATOM   1339 HG21 THR A  92     -19.466   5.068  -3.501  1.00 71.95           H  
ATOM   1340 HG22 THR A  92     -18.561   3.702  -4.151  1.00 71.95           H  
ATOM   1341 HG23 THR A  92     -17.750   4.867  -3.080  1.00 71.95           H  
ATOM   1342  OG1 THR A  92     -18.188   6.942  -4.694  1.00 71.95           O  
ATOM   1343  HG1 THR A  92     -17.818   7.471  -5.405  1.00 71.95           H  
ATOM   1344  N   ILE A  93     -15.964   2.988  -5.248  1.00 72.49           N  
ATOM   1345  H   ILE A  93     -15.598   3.340  -4.374  1.00 72.49           H  
ATOM   1346  CA  ILE A  93     -15.808   1.557  -5.510  1.00 72.49           C  
ATOM   1347  HA  ILE A  93     -16.203   1.317  -6.497  1.00 72.49           H  
ATOM   1348  C   ILE A  93     -16.616   0.798  -4.467  1.00 72.49           C  
ATOM   1349  CB  ILE A  93     -14.324   1.138  -5.471  1.00 72.49           C  
ATOM   1350  HB  ILE A  93     -13.953   1.319  -4.462  1.00 72.49           H  
ATOM   1351  O   ILE A  93     -16.289   0.850  -3.281  1.00 72.49           O  
ATOM   1352  CG1 ILE A  93     -13.487   1.996  -6.442  1.00 72.49           C  
ATOM   1353 HG12 ILE A  93     -13.794   1.798  -7.469  1.00 72.49           H  
ATOM   1354 HG13 ILE A  93     -13.649   3.054  -6.238  1.00 72.49           H  
ATOM   1355  CG2 ILE A  93     -14.166  -0.367  -5.767  1.00 72.49           C  
ATOM   1356 HG21 ILE A  93     -14.513  -0.592  -6.776  1.00 72.49           H  
ATOM   1357 HG22 ILE A  93     -14.743  -0.962  -5.059  1.00 72.49           H  
ATOM   1358 HG23 ILE A  93     -13.124  -0.670  -5.669  1.00 72.49           H  
ATOM   1359  CD1 ILE A  93     -11.988   1.761  -6.307  1.00 72.49           C  
ATOM   1360 HD11 ILE A  93     -11.726   0.793  -6.733  1.00 72.49           H  
ATOM   1361 HD12 ILE A  93     -11.690   1.803  -5.259  1.00 72.49           H  
ATOM   1362 HD13 ILE A  93     -11.472   2.552  -6.851  1.00 72.49           H  
ATOM   1363  N   SER A  94     -17.615   0.054  -4.927  1.00 74.97           N  
ATOM   1364  H   SER A  94     -17.879   0.122  -5.900  1.00 74.97           H  
ATOM   1365  CA  SER A  94     -18.396  -0.838  -4.079  1.00 74.97           C  
ATOM   1366  HA  SER A  94     -18.502  -0.402  -3.085  1.00 74.97           H  
ATOM   1367  C   SER A  94     -17.674  -2.152  -3.875  1.00 74.97           C  
ATOM   1368  CB  SER A  94     -19.801  -1.044  -4.641  1.00 74.97           C  
ATOM   1369  HB2 SER A  94     -20.379  -1.657  -3.948  1.00 74.97           H  
ATOM   1370  HB3 SER A  94     -19.738  -1.553  -5.603  1.00 74.97           H  
ATOM   1371  O   SER A  94     -17.294  -2.823  -4.833  1.00 74.97           O  
ATOM   1372  OG  SER A  94     -20.452   0.199  -4.815  1.00 74.97           O  
ATOM   1373  HG  SER A  94     -20.478   0.632  -3.958  1.00 74.97           H  
ATOM   1374  N   LEU A  95     -17.498  -2.517  -2.611  1.00 75.44           N  
ATOM   1375  H   LEU A  95     -17.858  -1.912  -1.887  1.00 75.44           H  
ATOM   1376  CA  LEU A  95     -16.957  -3.802  -2.202  1.00 75.44           C  
ATOM   1377  HA  LEU A  95     -17.110  -4.521  -3.007  1.00 75.44           H  
ATOM   1378  C   LEU A  95     -17.726  -4.354  -1.000  1.00 75.44           C  
ATOM   1379  CB  LEU A  95     -15.436  -3.692  -1.987  1.00 75.44           C  
ATOM   1380  HB2 LEU A  95     -14.979  -3.550  -2.966  1.00 75.44           H  
ATOM   1381  HB3 LEU A  95     -15.089  -4.664  -1.638  1.00 75.44           H  
ATOM   1382  O   LEU A  95     -18.520  -3.674  -0.358  1.00 75.44           O  
ATOM   1383  CG  LEU A  95     -14.952  -2.582  -1.030  1.00 75.44           C  
ATOM   1384  HG  LEU A  95     -15.780  -2.172  -0.451  1.00 75.44           H  
ATOM   1385  CD1 LEU A  95     -13.938  -3.172  -0.065  1.00 75.44           C  
ATOM   1386 HD11 LEU A  95     -13.155  -3.678  -0.630  1.00 75.44           H  
ATOM   1387 HD12 LEU A  95     -13.468  -2.409   0.556  1.00 75.44           H  
ATOM   1388 HD13 LEU A  95     -14.457  -3.912   0.544  1.00 75.44           H  
ATOM   1389  CD2 LEU A  95     -14.218  -1.467  -1.767  1.00 75.44           C  
ATOM   1390 HD21 LEU A  95     -14.946  -0.863  -2.308  1.00 75.44           H  
ATOM   1391 HD22 LEU A  95     -13.517  -1.890  -2.487  1.00 75.44           H  
ATOM   1392 HD23 LEU A  95     -13.645  -0.854  -1.071  1.00 75.44           H  
ATOM   1393  N   ASN A  96     -17.504  -5.614  -0.680  1.00 77.52           N  
ATOM   1394  H   ASN A  96     -16.897  -6.143  -1.290  1.00 77.52           H  
ATOM   1395  CA  ASN A  96     -17.953  -6.238   0.550  1.00 77.52           C  
ATOM   1396  HA  ASN A  96     -18.730  -5.615   0.994  1.00 77.52           H  
ATOM   1397  C   ASN A  96     -16.798  -6.303   1.547  1.00 77.52           C  
ATOM   1398  CB  ASN A  96     -18.596  -7.603   0.272  1.00 77.52           C  
ATOM   1399  HB2 ASN A  96     -18.981  -8.013   1.205  1.00 77.52           H  
ATOM   1400  HB3 ASN A  96     -17.852  -8.302  -0.110  1.00 77.52           H  
ATOM   1401  O   ASN A  96     -15.611  -6.288   1.203  1.00 77.52           O  
ATOM   1402  CG  ASN A  96     -19.760  -7.501  -0.694  1.00 77.52           C  
ATOM   1403  ND2 ASN A  96     -19.688  -8.170  -1.820  1.00 77.52           N  
ATOM   1404 HD21 ASN A  96     -18.806  -8.578  -2.095  1.00 77.52           H  
ATOM   1405 HD22 ASN A  96     -20.422  -8.009  -2.495  1.00 77.52           H  
ATOM   1406  OD1 ASN A  96     -20.744  -6.822  -0.440  1.00 77.52           O  
ATOM   1407  N   THR A  97     -17.136  -6.370   2.826  1.00 76.75           N  
ATOM   1408  H   THR A  97     -18.112  -6.332   3.081  1.00 76.75           H  
ATOM   1409  CA  THR A  97     -16.146  -6.643   3.862  1.00 76.75           C  
ATOM   1410  HA  THR A  97     -15.376  -5.874   3.805  1.00 76.75           H  
ATOM   1411  C   THR A  97     -15.488  -8.005   3.620  1.00 76.75           C  
ATOM   1412  CB  THR A  97     -16.769  -6.575   5.253  1.00 76.75           C  
ATOM   1413  HB  THR A  97     -17.372  -7.465   5.431  1.00 76.75           H  
ATOM   1414  O   THR A  97     -16.152  -8.982   3.282  1.00 76.75           O  
ATOM   1415  CG2 THR A  97     -15.659  -6.441   6.281  1.00 76.75           C  
ATOM   1416 HG21 THR A  97     -15.034  -5.587   6.019  1.00 76.75           H  
ATOM   1417 HG22 THR A  97     -16.096  -6.270   7.264  1.00 76.75           H  
ATOM   1418 HG23 THR A  97     -15.041  -7.339   6.310  1.00 76.75           H  
ATOM   1419  OG1 THR A  97     -17.565  -5.421   5.399  1.00 76.75           O  
ATOM   1420  HG1 THR A  97     -18.158  -5.581   6.138  1.00 76.75           H  
ATOM   1421  N   GLY A  98     -14.167  -8.073   3.779  1.00 74.51           N  
ATOM   1422  H   GLY A  98     -13.677  -7.257   4.118  1.00 74.51           H  
ATOM   1423  CA  GLY A  98     -13.354  -9.256   3.505  1.00 74.51           C  
ATOM   1424  HA2 GLY A  98     -12.499  -9.244   4.182  1.00 74.51           H  
ATOM   1425  HA3 GLY A  98     -13.942 -10.151   3.706  1.00 74.51           H  
ATOM   1426  C   GLY A  98     -12.826  -9.358   2.074  1.00 74.51           C  
ATOM   1427  O   GLY A  98     -11.932 -10.178   1.847  1.00 74.51           O  
ATOM   1428  N   GLU A  99     -13.322  -8.537   1.147  1.00 79.69           N  
ATOM   1429  H   GLU A  99     -14.076  -7.912   1.395  1.00 79.69           H  
ATOM   1430  CA  GLU A  99     -12.834  -8.473  -0.233  1.00 79.69           C  
ATOM   1431  HA  GLU A  99     -12.604  -9.483  -0.571  1.00 79.69           H  
ATOM   1432  C   GLU A  99     -11.544  -7.657  -0.348  1.00 79.69           C  
ATOM   1433  CB  GLU A  99     -13.910  -7.907  -1.165  1.00 79.69           C  
ATOM   1434  HB2 GLU A  99     -13.511  -7.852  -2.178  1.00 79.69           H  
ATOM   1435  HB3 GLU A  99     -14.164  -6.897  -0.844  1.00 79.69           H  
ATOM   1436  O   GLU A  99     -11.186  -6.872   0.540  1.00 79.69           O  
ATOM   1437  CG  GLU A  99     -15.163  -8.797  -1.188  1.00 79.69           C  
ATOM   1438  HG2 GLU A  99     -14.873  -9.814  -1.451  1.00 79.69           H  
ATOM   1439  HG3 GLU A  99     -15.603  -8.825  -0.191  1.00 79.69           H  
ATOM   1440  CD  GLU A  99     -16.208  -8.285  -2.178  1.00 79.69           C  
ATOM   1441  OE1 GLU A  99     -17.089  -9.059  -2.604  1.00 79.69           O  
ATOM   1442  OE2 GLU A  99     -16.171  -7.083  -2.495  1.00 79.69           O  
ATOM   1443  N   PHE A 100     -10.846  -7.863  -1.462  1.00 78.20           N  
ATOM   1444  H   PHE A 100     -11.245  -8.442  -2.187  1.00 78.20           H  
ATOM   1445  CA  PHE A 100      -9.539  -7.289  -1.726  1.00 78.20           C  
ATOM   1446  HA  PHE A 100      -9.138  -6.934  -0.777  1.00 78.20           H  
ATOM   1447  C   PHE A 100      -9.645  -6.096  -2.659  1.00 78.20           C  
ATOM   1448  CB  PHE A 100      -8.559  -8.342  -2.259  1.00 78.20           C  
ATOM   1449  HB2 PHE A 100      -8.945  -8.757  -3.190  1.00 78.20           H  
ATOM   1450  HB3 PHE A 100      -7.602  -7.865  -2.474  1.00 78.20           H  
ATOM   1451  O   PHE A 100     -10.450  -6.063  -3.590  1.00 78.20           O  
ATOM   1452  CG  PHE A 100      -8.344  -9.463  -1.273  1.00 78.20           C  
ATOM   1453  CD1 PHE A 100      -7.261  -9.438  -0.375  1.00 78.20           C  
ATOM   1454  HD1 PHE A 100      -6.524  -8.651  -0.439  1.00 78.20           H  
ATOM   1455  CD2 PHE A 100      -9.311 -10.473  -1.181  1.00 78.20           C  
ATOM   1456  HD2 PHE A 100     -10.143 -10.493  -1.869  1.00 78.20           H  
ATOM   1457  CE1 PHE A 100      -7.160 -10.427   0.620  1.00 78.20           C  
ATOM   1458  HE1 PHE A 100      -6.328 -10.439   1.308  1.00 78.20           H  
ATOM   1459  CE2 PHE A 100      -9.244 -11.411  -0.149  1.00 78.20           C  
ATOM   1460  HE2 PHE A 100     -10.064 -12.106  -0.046  1.00 78.20           H  
ATOM   1461  CZ  PHE A 100      -8.161 -11.400   0.749  1.00 78.20           C  
ATOM   1462  HZ  PHE A 100      -8.098 -12.119   1.552  1.00 78.20           H  
ATOM   1463  N   LEU A 101      -8.778  -5.129  -2.415  1.00 80.34           N  
ATOM   1464  H   LEU A 101      -8.148  -5.248  -1.635  1.00 80.34           H  
ATOM   1465  CA  LEU A 101      -8.570  -3.978  -3.266  1.00 80.34           C  
ATOM   1466  HA  LEU A 101      -9.151  -4.090  -4.181  1.00 80.34           H  
ATOM   1467  C   LEU A 101      -7.091  -3.939  -3.624  1.00 80.34           C  
ATOM   1468  CB  LEU A 101      -9.055  -2.734  -2.514  1.00 80.34           C  
ATOM   1469  HB2 LEU A 101      -8.429  -2.590  -1.633  1.00 80.34           H  
ATOM   1470  HB3 LEU A 101     -10.074  -2.904  -2.168  1.00 80.34           H  
ATOM   1471  O   LEU A 101      -6.239  -3.757  -2.758  1.00 80.34           O  
ATOM   1472  CG  LEU A 101      -9.027  -1.455  -3.360  1.00 80.34           C  
ATOM   1473  HG  LEU A 101      -8.041  -1.310  -3.800  1.00 80.34           H  
ATOM   1474  CD1 LEU A 101     -10.079  -1.503  -4.469  1.00 80.34           C  
ATOM   1475 HD11 LEU A 101     -10.180  -0.520  -4.928  1.00 80.34           H  
ATOM   1476 HD12 LEU A 101      -9.782  -2.218  -5.237  1.00 80.34           H  
ATOM   1477 HD13 LEU A 101     -11.047  -1.793  -4.060  1.00 80.34           H  
ATOM   1478  CD2 LEU A 101      -9.337  -0.276  -2.444  1.00 80.34           C  
ATOM   1479 HD21 LEU A 101      -8.561  -0.200  -1.683  1.00 80.34           H  
ATOM   1480 HD22 LEU A 101     -10.302  -0.422  -1.959  1.00 80.34           H  
ATOM   1481 HD23 LEU A 101      -9.367   0.651  -3.017  1.00 80.34           H  
ATOM   1482  N   VAL A 102      -6.786  -4.141  -4.898  1.00 80.39           N  
ATOM   1483  H   VAL A 102      -7.539  -4.275  -5.557  1.00 80.39           H  
ATOM   1484  CA  VAL A 102      -5.432  -4.013  -5.429  1.00 80.39           C  
ATOM   1485  HA  VAL A 102      -4.710  -4.126  -4.620  1.00 80.39           H  
ATOM   1486  C   VAL A 102      -5.297  -2.633  -6.023  1.00 80.39           C  
ATOM   1487  CB  VAL A 102      -5.112  -5.070  -6.485  1.00 80.39           C  
ATOM   1488  HB  VAL A 102      -5.766  -4.927  -7.346  1.00 80.39           H  
ATOM   1489  O   VAL A 102      -6.042  -2.260  -6.928  1.00 80.39           O  
ATOM   1490  CG1 VAL A 102      -3.658  -4.967  -6.953  1.00 80.39           C  
ATOM   1491 HG11 VAL A 102      -3.437  -5.755  -7.673  1.00 80.39           H  
ATOM   1492 HG12 VAL A 102      -3.491  -4.006  -7.440  1.00 80.39           H  
ATOM   1493 HG13 VAL A 102      -2.985  -5.055  -6.101  1.00 80.39           H  
ATOM   1494  CG2 VAL A 102      -5.309  -6.478  -5.936  1.00 80.39           C  
ATOM   1495 HG21 VAL A 102      -5.123  -7.188  -6.741  1.00 80.39           H  
ATOM   1496 HG22 VAL A 102      -4.620  -6.663  -5.112  1.00 80.39           H  
ATOM   1497 HG23 VAL A 102      -6.330  -6.612  -5.580  1.00 80.39           H  
ATOM   1498  N   VAL A 103      -4.332  -1.887  -5.518  1.00 80.51           N  
ATOM   1499  H   VAL A 103      -3.773  -2.264  -4.766  1.00 80.51           H  
ATOM   1500  CA  VAL A 103      -4.026  -0.549  -5.982  1.00 80.51           C  
ATOM   1501  HA  VAL A 103      -4.787  -0.254  -6.705  1.00 80.51           H  
ATOM   1502  C   VAL A 103      -2.681  -0.576  -6.675  1.00 80.51           C  
ATOM   1503  CB  VAL A 103      -4.074   0.476  -4.846  1.00 80.51           C  
ATOM   1504  HB  VAL A 103      -3.184   0.395  -4.221  1.00 80.51           H  
ATOM   1505  O   VAL A 103      -1.677  -0.936  -6.064  1.00 80.51           O  
ATOM   1506  CG1 VAL A 103      -4.122   1.866  -5.475  1.00 80.51           C  
ATOM   1507 HG11 VAL A 103      -3.192   2.082  -6.001  1.00 80.51           H  
ATOM   1508 HG12 VAL A 103      -4.275   2.600  -4.684  1.00 80.51           H  
ATOM   1509 HG13 VAL A 103      -4.960   1.944  -6.168  1.00 80.51           H  
ATOM   1510  CG2 VAL A 103      -5.310   0.293  -3.954  1.00 80.51           C  
ATOM   1511 HG21 VAL A 103      -5.214  -0.621  -3.368  1.00 80.51           H  
ATOM   1512 HG22 VAL A 103      -5.406   1.129  -3.262  1.00 80.51           H  
ATOM   1513 HG23 VAL A 103      -6.202   0.228  -4.577  1.00 80.51           H  
ATOM   1514  N   THR A 104      -2.658  -0.201  -7.948  1.00 82.42           N  
ATOM   1515  H   THR A 104      -3.531   0.047  -8.393  1.00 82.42           H  
ATOM   1516  CA  THR A 104      -1.424  -0.128  -8.733  1.00 82.42           C  
ATOM   1517  HA  THR A 104      -0.588  -0.387  -8.084  1.00 82.42           H  
ATOM   1518  C   THR A 104      -1.194   1.277  -9.240  1.00 82.42           C  
ATOM   1519  CB  THR A 104      -1.395  -1.103  -9.914  1.00 82.42           C  
ATOM   1520  HB  THR A 104      -0.467  -0.955 -10.465  1.00 82.42           H  
ATOM   1521  O   THR A 104      -2.109   1.888  -9.794  1.00 82.42           O  
ATOM   1522  CG2 THR A 104      -1.472  -2.557  -9.470  1.00 82.42           C  
ATOM   1523 HG21 THR A 104      -1.357  -3.205 -10.339  1.00 82.42           H  
ATOM   1524 HG22 THR A 104      -0.665  -2.759  -8.766  1.00 82.42           H  
ATOM   1525 HG23 THR A 104      -2.436  -2.753  -9.000  1.00 82.42           H  
ATOM   1526  OG1 THR A 104      -2.481  -0.861 -10.775  1.00 82.42           O  
ATOM   1527  HG1 THR A 104      -2.604   0.090 -10.807  1.00 82.42           H  
ATOM   1528  N   TRP A 105       0.026   1.778  -9.102  1.00 78.73           N  
ATOM   1529  H   TRP A 105       0.745   1.224  -8.660  1.00 78.73           H  
ATOM   1530  CA  TRP A 105       0.408   3.068  -9.665  1.00 78.73           C  
ATOM   1531  HA  TRP A 105      -0.145   3.223 -10.591  1.00 78.73           H  
ATOM   1532  C   TRP A 105       1.888   3.097 -10.009  1.00 78.73           C  
ATOM   1533  CB  TRP A 105       0.047   4.208  -8.705  1.00 78.73           C  
ATOM   1534  HB2 TRP A 105      -1.004   4.111  -8.432  1.00 78.73           H  
ATOM   1535  HB3 TRP A 105       0.154   5.154  -9.235  1.00 78.73           H  
ATOM   1536  O   TRP A 105       2.692   2.342  -9.465  1.00 78.73           O  
ATOM   1537  CG  TRP A 105       0.836   4.280  -7.438  1.00 78.73           C  
ATOM   1538  CD1 TRP A 105       1.860   5.128  -7.195  1.00 78.73           C  
ATOM   1539  HD1 TRP A 105       2.240   5.851  -7.902  1.00 78.73           H  
ATOM   1540  CD2 TRP A 105       0.652   3.510  -6.212  1.00 78.73           C  
ATOM   1541  CE2 TRP A 105       1.582   3.987  -5.244  1.00 78.73           C  
ATOM   1542  CE3 TRP A 105      -0.224   2.480  -5.809  1.00 78.73           C  
ATOM   1543  HE3 TRP A 105      -0.941   2.087  -6.515  1.00 78.73           H  
ATOM   1544  NE1 TRP A 105       2.318   4.944  -5.905  1.00 78.73           N  
ATOM   1545  HE1 TRP A 105       3.078   5.467  -5.494  1.00 78.73           H  
ATOM   1546  CH2 TRP A 105       0.724   2.480  -3.558  1.00 78.73           C  
ATOM   1547  HH2 TRP A 105       0.727   2.110  -2.544  1.00 78.73           H  
ATOM   1548  CZ2 TRP A 105       1.604   3.509  -3.931  1.00 78.73           C  
ATOM   1549  HZ2 TRP A 105       2.263   3.961  -3.205  1.00 78.73           H  
ATOM   1550  CZ3 TRP A 105      -0.180   1.961  -4.502  1.00 78.73           C  
ATOM   1551  HZ3 TRP A 105      -0.863   1.174  -4.218  1.00 78.73           H  
ATOM   1552  N   THR A 106       2.240   4.008 -10.907  1.00 81.37           N  
ATOM   1553  H   THR A 106       1.526   4.597 -11.311  1.00 81.37           H  
ATOM   1554  CA  THR A 106       3.617   4.219 -11.335  1.00 81.37           C  
ATOM   1555  HA  THR A 106       4.261   3.463 -10.886  1.00 81.37           H  
ATOM   1556  C   THR A 106       4.079   5.592 -10.892  1.00 81.37           C  
ATOM   1557  CB  THR A 106       3.745   4.093 -12.851  1.00 81.37           C  
ATOM   1558  HB  THR A 106       3.083   4.822 -13.318  1.00 81.37           H  
ATOM   1559  O   THR A 106       3.371   6.589 -11.068  1.00 81.37           O  
ATOM   1560  CG2 THR A 106       5.168   4.344 -13.343  1.00 81.37           C  
ATOM   1561 HG21 THR A 106       5.179   4.246 -14.429  1.00 81.37           H  
ATOM   1562 HG22 THR A 106       5.491   5.359 -13.109  1.00 81.37           H  
ATOM   1563 HG23 THR A 106       5.859   3.639 -12.882  1.00 81.37           H  
ATOM   1564  OG1 THR A 106       3.352   2.813 -13.283  1.00 81.37           O  
ATOM   1565  HG1 THR A 106       4.081   2.205 -13.137  1.00 81.37           H  
ATOM   1566  N   PHE A 107       5.299   5.675 -10.382  1.00 80.49           N  
ATOM   1567  H   PHE A 107       5.842   4.832 -10.258  1.00 80.49           H  
ATOM   1568  CA  PHE A 107       5.912   6.944 -10.031  1.00 80.49           C  
ATOM   1569  HA  PHE A 107       5.505   7.720 -10.679  1.00 80.49           H  
ATOM   1570  C   PHE A 107       7.421   6.932 -10.248  1.00 80.49           C  
ATOM   1571  CB  PHE A 107       5.547   7.292  -8.588  1.00 80.49           C  
ATOM   1572  HB2 PHE A 107       4.463   7.279  -8.478  1.00 80.49           H  
ATOM   1573  HB3 PHE A 107       5.868   8.319  -8.413  1.00 80.49           H  
ATOM   1574  O   PHE A 107       8.058   5.886 -10.246  1.00 80.49           O  
ATOM   1575  CG  PHE A 107       6.157   6.373  -7.545  1.00 80.49           C  
ATOM   1576  CD1 PHE A 107       5.468   5.213  -7.147  1.00 80.49           C  
ATOM   1577  HD1 PHE A 107       4.520   4.959  -7.597  1.00 80.49           H  
ATOM   1578  CD2 PHE A 107       7.425   6.649  -6.997  1.00 80.49           C  
ATOM   1579  HD2 PHE A 107       7.987   7.512  -7.321  1.00 80.49           H  
ATOM   1580  CE1 PHE A 107       6.028   4.357  -6.187  1.00 80.49           C  
ATOM   1581  HE1 PHE A 107       5.492   3.474  -5.871  1.00 80.49           H  
ATOM   1582  CE2 PHE A 107       7.988   5.784  -6.045  1.00 80.49           C  
ATOM   1583  HE2 PHE A 107       8.969   5.988  -5.642  1.00 80.49           H  
ATOM   1584  CZ  PHE A 107       7.291   4.634  -5.641  1.00 80.49           C  
ATOM   1585  HZ  PHE A 107       7.733   3.956  -4.926  1.00 80.49           H  
ATOM   1586  N   ASN A 108       7.994   8.119 -10.404  1.00 82.34           N  
ATOM   1587  H   ASN A 108       7.405   8.940 -10.400  1.00 82.34           H  
ATOM   1588  CA  ASN A 108       9.433   8.312 -10.502  1.00 82.34           C  
ATOM   1589  HA  ASN A 108       9.933   7.345 -10.540  1.00 82.34           H  
ATOM   1590  C   ASN A 108       9.922   9.051  -9.265  1.00 82.34           C  
ATOM   1591  CB  ASN A 108       9.780   9.076 -11.786  1.00 82.34           C  
ATOM   1592  HB2 ASN A 108      10.859   9.224 -11.824  1.00 82.34           H  
ATOM   1593  HB3 ASN A 108       9.296  10.053 -11.765  1.00 82.34           H  
ATOM   1594  O   ASN A 108       9.291  10.022  -8.836  1.00 82.34           O  
ATOM   1595  CG  ASN A 108       9.368   8.357 -13.059  1.00 82.34           C  
ATOM   1596  ND2 ASN A 108       9.467   9.024 -14.182  1.00 82.34           N  
ATOM   1597 HD21 ASN A 108       9.910   9.931 -14.204  1.00 82.34           H  
ATOM   1598 HD22 ASN A 108       9.187   8.514 -15.008  1.00 82.34           H  
ATOM   1599  OD1 ASN A 108       8.949   7.216 -13.089  1.00 82.34           O  
ATOM   1600  N   TYR A 109      11.059   8.632  -8.726  1.00 80.30           N  
ATOM   1601  H   TYR A 109      11.554   7.863  -9.154  1.00 80.30           H  
ATOM   1602  CA  TYR A 109      11.715   9.373  -7.658  1.00 80.30           C  
ATOM   1603  HA  TYR A 109      10.958   9.877  -7.057  1.00 80.30           H  
ATOM   1604  C   TYR A 109      12.634  10.441  -8.261  1.00 80.30           C  
ATOM   1605  CB  TYR A 109      12.437   8.399  -6.737  1.00 80.30           C  
ATOM   1606  HB2 TYR A 109      11.726   7.655  -6.379  1.00 80.30           H  
ATOM   1607  HB3 TYR A 109      13.209   7.878  -7.304  1.00 80.30           H  
ATOM   1608  O   TYR A 109      13.556  10.135  -9.015  1.00 80.30           O  
ATOM   1609  CG  TYR A 109      13.050   9.086  -5.541  1.00 80.30           C  
ATOM   1610  CD1 TYR A 109      14.441   9.131  -5.414  1.00 80.30           C  
ATOM   1611  HD1 TYR A 109      15.056   8.693  -6.187  1.00 80.30           H  
ATOM   1612  CD2 TYR A 109      12.236   9.681  -4.560  1.00 80.30           C  
ATOM   1613  HD2 TYR A 109      11.161   9.656  -4.653  1.00 80.30           H  
ATOM   1614  CE1 TYR A 109      15.036   9.735  -4.301  1.00 80.30           C  
ATOM   1615  HE1 TYR A 109      16.112   9.753  -4.208  1.00 80.30           H  
ATOM   1616  CE2 TYR A 109      12.824  10.293  -3.439  1.00 80.30           C  
ATOM   1617  HE2 TYR A 109      12.195  10.734  -2.679  1.00 80.30           H  
ATOM   1618  OH  TYR A 109      14.786  10.945  -2.240  1.00 80.30           O  
ATOM   1619  HH  TYR A 109      14.129  11.212  -1.593  1.00 80.30           H  
ATOM   1620  CZ  TYR A 109      14.228  10.314  -3.304  1.00 80.30           C  
ATOM   1621  N   VAL A 110      12.348  11.710  -7.972  1.00 78.73           N  
ATOM   1622  H   VAL A 110      11.604  11.880  -7.311  1.00 78.73           H  
ATOM   1623  CA  VAL A 110      12.978  12.876  -8.619  1.00 78.73           C  
ATOM   1624  HA  VAL A 110      13.620  12.515  -9.423  1.00 78.73           H  
ATOM   1625  C   VAL A 110      13.925  13.648  -7.698  1.00 78.73           C  
ATOM   1626  CB  VAL A 110      11.936  13.804  -9.281  1.00 78.73           C  
ATOM   1627  HB  VAL A 110      12.464  14.625  -9.766  1.00 78.73           H  
ATOM   1628  O   VAL A 110      14.371  14.734  -8.063  1.00 78.73           O  
ATOM   1629  CG1 VAL A 110      11.147  13.076 -10.378  1.00 78.73           C  
ATOM   1630 HG11 VAL A 110      10.543  12.279  -9.944  1.00 78.73           H  
ATOM   1631 HG12 VAL A 110      11.843  12.641 -11.095  1.00 78.73           H  
ATOM   1632 HG13 VAL A 110      10.496  13.782 -10.893  1.00 78.73           H  
ATOM   1633  CG2 VAL A 110      10.931  14.409  -8.293  1.00 78.73           C  
ATOM   1634 HG21 VAL A 110      10.236  13.642  -7.952  1.00 78.73           H  
ATOM   1635 HG22 VAL A 110      11.458  14.845  -7.445  1.00 78.73           H  
ATOM   1636 HG23 VAL A 110      10.363  15.196  -8.788  1.00 78.73           H  
ATOM   1637  N   ALA A 111      14.232  13.121  -6.510  1.00 75.33           N  
ATOM   1638  H   ALA A 111      13.889  12.200  -6.276  1.00 75.33           H  
ATOM   1639  CA  ALA A 111      15.242  13.732  -5.649  1.00 75.33           C  
ATOM   1640  HA  ALA A 111      15.099  14.812  -5.667  1.00 75.33           H  
ATOM   1641  C   ALA A 111      16.658  13.432  -6.150  1.00 75.33           C  
ATOM   1642  CB  ALA A 111      15.101  13.272  -4.197  1.00 75.33           C  
ATOM   1643  HB1 ALA A 111      15.345  14.094  -3.525  1.00 75.33           H  
ATOM   1644  HB2 ALA A 111      14.091  12.923  -3.983  1.00 75.33           H  
ATOM   1645  HB3 ALA A 111      15.801  12.457  -4.011  1.00 75.33           H  
ATOM   1646  O   ALA A 111      16.871  12.602  -7.030  1.00 75.33           O  
ATOM   1647  N   THR A 112      17.636  14.083  -5.528  1.00 76.09           N  
ATOM   1648  H   THR A 112      17.399  14.776  -4.833  1.00 76.09           H  
ATOM   1649  CA  THR A 112      19.062  13.914  -5.826  1.00 76.09           C  
ATOM   1650  HA  THR A 112      19.188  13.613  -6.867  1.00 76.09           H  
ATOM   1651  C   THR A 112      19.751  12.850  -4.974  1.00 76.09           C  
ATOM   1652  CB  THR A 112      19.786  15.246  -5.617  1.00 76.09           C  
ATOM   1653  HB  THR A 112      20.861  15.094  -5.710  1.00 76.09           H  
ATOM   1654  O   THR A 112      20.797  12.349  -5.371  1.00 76.09           O  
ATOM   1655  CG2 THR A 112      19.340  16.296  -6.635  1.00 76.09           C  
ATOM   1656 HG21 THR A 112      18.281  16.525  -6.512  1.00 76.09           H  
ATOM   1657 HG22 THR A 112      19.510  15.920  -7.644  1.00 76.09           H  
ATOM   1658 HG23 THR A 112      19.920  17.209  -6.497  1.00 76.09           H  
ATOM   1659  OG1 THR A 112      19.488  15.757  -4.332  1.00 76.09           O  
ATOM   1660  HG1 THR A 112      20.218  16.327  -4.081  1.00 76.09           H  
ATOM   1661  N   ASN A 113      19.185  12.494  -3.819  1.00 74.86           N  
ATOM   1662  H   ASN A 113      18.276  12.874  -3.595  1.00 74.86           H  
ATOM   1663  CA  ASN A 113      19.793  11.574  -2.860  1.00 74.86           C  
ATOM   1664  HA  ASN A 113      20.778  11.267  -3.211  1.00 74.86           H  
ATOM   1665  C   ASN A 113      18.937  10.327  -2.697  1.00 74.86           C  
ATOM   1666  CB  ASN A 113      19.952  12.275  -1.505  1.00 74.86           C  
ATOM   1667  HB2 ASN A 113      18.976  12.624  -1.169  1.00 74.86           H  
ATOM   1668  HB3 ASN A 113      20.326  11.562  -0.770  1.00 74.86           H  
ATOM   1669  O   ASN A 113      17.719  10.437  -2.634  1.00 74.86           O  
ATOM   1670  CG  ASN A 113      20.922  13.437  -1.553  1.00 74.86           C  
ATOM   1671  ND2 ASN A 113      20.661  14.481  -0.803  1.00 74.86           N  
ATOM   1672 HD21 ASN A 113      21.336  15.231  -0.843  1.00 74.86           H  
ATOM   1673 HD22 ASN A 113      19.831  14.506  -0.229  1.00 74.86           H  
ATOM   1674  OD1 ASN A 113      21.930  13.427  -2.231  1.00 74.86           O  
ATOM   1675  N   ALA A 114      19.567   9.163  -2.556  1.00 77.64           N  
ATOM   1676  H   ALA A 114      20.576   9.131  -2.577  1.00 77.64           H  
ATOM   1677  CA  ALA A 114      18.836   7.950  -2.226  1.00 77.64           C  
ATOM   1678  HA  ALA A 114      17.961   7.921  -2.876  1.00 77.64           H  
ATOM   1679  C   ALA A 114      18.339   7.981  -0.773  1.00 77.64           C  
ATOM   1680  CB  ALA A 114      19.697   6.725  -2.542  1.00 77.64           C  
ATOM   1681  HB1 ALA A 114      20.550   6.680  -1.864  1.00 77.64           H  
ATOM   1682  HB2 ALA A 114      19.093   5.825  -2.429  1.00 77.64           H  
ATOM   1683  HB3 ALA A 114      20.051   6.773  -3.572  1.00 77.64           H  
ATOM   1684  O   ALA A 114      19.082   8.340   0.144  1.00 77.64           O  
ATOM   1685  N   VAL A 115      17.089   7.584  -0.562  1.00 73.99           N  
ATOM   1686  H   VAL A 115      16.554   7.275  -1.361  1.00 73.99           H  
ATOM   1687  CA  VAL A 115      16.431   7.543   0.756  1.00 73.99           C  
ATOM   1688  HA  VAL A 115      17.191   7.487   1.536  1.00 73.99           H  
ATOM   1689  C   VAL A 115      15.571   6.294   0.859  1.00 73.99           C  
ATOM   1690  CB  VAL A 115      15.570   8.794   1.017  1.00 73.99           C  
ATOM   1691  HB  VAL A 115      15.129   8.704   2.009  1.00 73.99           H  
ATOM   1692  O   VAL A 115      15.280   5.665  -0.151  1.00 73.99           O  
ATOM   1693  CG1 VAL A 115      16.398  10.083   1.011  1.00 73.99           C  
ATOM   1694 HG11 VAL A 115      15.779  10.915   1.345  1.00 73.99           H  
ATOM   1695 HG12 VAL A 115      17.248   9.980   1.685  1.00 73.99           H  
ATOM   1696 HG13 VAL A 115      16.760  10.292   0.004  1.00 73.99           H  
ATOM   1697  CG2 VAL A 115      14.433   8.900   0.002  1.00 73.99           C  
ATOM   1698 HG21 VAL A 115      13.955   9.876   0.087  1.00 73.99           H  
ATOM   1699 HG22 VAL A 115      13.697   8.119   0.192  1.00 73.99           H  
ATOM   1700 HG23 VAL A 115      14.816   8.768  -1.010  1.00 73.99           H  
ATOM   1701  N   ARG A 116      15.134   5.916   2.060  1.00 73.58           N  
ATOM   1702  H   ARG A 116      15.295   6.526   2.849  1.00 73.58           H  
ATOM   1703  CA  ARG A 116      14.139   4.846   2.191  1.00 73.58           C  
ATOM   1704  HA  ARG A 116      14.239   4.165   1.346  1.00 73.58           H  
ATOM   1705  C   ARG A 116      12.733   5.416   2.079  1.00 73.58           C  
ATOM   1706  CB  ARG A 116      14.360   4.021   3.462  1.00 73.58           C  
ATOM   1707  HB2 ARG A 116      13.478   3.402   3.623  1.00 73.58           H  
ATOM   1708  HB3 ARG A 116      14.489   4.673   4.327  1.00 73.58           H  
ATOM   1709  O   ARG A 116      12.462   6.482   2.622  1.00 73.58           O  
ATOM   1710  CG  ARG A 116      15.580   3.104   3.291  1.00 73.58           C  
ATOM   1711  HG2 ARG A 116      16.495   3.698   3.307  1.00 73.58           H  
ATOM   1712  HG3 ARG A 116      15.509   2.594   2.330  1.00 73.58           H  
ATOM   1713  CD  ARG A 116      15.631   2.044   4.393  1.00 73.58           C  
ATOM   1714  HD2 ARG A 116      14.655   1.562   4.450  1.00 73.58           H  
ATOM   1715  HD3 ARG A 116      15.823   2.526   5.351  1.00 73.58           H  
ATOM   1716  NE  ARG A 116      16.669   1.031   4.120  1.00 73.58           N  
ATOM   1717  HE  ARG A 116      17.628   1.347   4.145  1.00 73.58           H  
ATOM   1718  NH1 ARG A 116      15.290  -0.775   3.684  1.00 73.58           N  
ATOM   1719 HH11 ARG A 116      15.145  -1.675   3.249  1.00 73.58           H  
ATOM   1720 HH12 ARG A 116      14.450  -0.243   3.859  1.00 73.58           H  
ATOM   1721  NH2 ARG A 116      17.484  -0.969   3.409  1.00 73.58           N  
ATOM   1722 HH21 ARG A 116      18.409  -0.572   3.324  1.00 73.58           H  
ATOM   1723 HH22 ARG A 116      17.293  -1.860   2.972  1.00 73.58           H  
ATOM   1724  CZ  ARG A 116      16.470  -0.226   3.750  1.00 73.58           C  
ATOM   1725  N   GLY A 117      11.849   4.704   1.398  1.00 73.80           N  
ATOM   1726  H   GLY A 117      12.150   3.840   0.971  1.00 73.80           H  
ATOM   1727  CA  GLY A 117      10.424   4.995   1.356  1.00 73.80           C  
ATOM   1728  HA2 GLY A 117      10.134   5.345   0.366  1.00 73.80           H  
ATOM   1729  HA3 GLY A 117      10.201   5.772   2.087  1.00 73.80           H  
ATOM   1730  C   GLY A 117       9.593   3.769   1.702  1.00 73.80           C  
ATOM   1731  O   GLY A 117      10.102   2.652   1.698  1.00 73.80           O  
ATOM   1732  N   ASP A 118       8.324   3.970   2.022  1.00 73.64           N  
ATOM   1733  H   ASP A 118       7.972   4.916   2.045  1.00 73.64           H  
ATOM   1734  CA  ASP A 118       7.377   2.884   2.247  1.00 73.64           C  
ATOM   1735  HA  ASP A 118       7.778   1.988   1.773  1.00 73.64           H  
ATOM   1736  C   ASP A 118       6.036   3.183   1.583  1.00 73.64           C  
ATOM   1737  CB  ASP A 118       7.221   2.591   3.749  1.00 73.64           C  
ATOM   1738  HB2 ASP A 118       6.588   3.348   4.212  1.00 73.64           H  
ATOM   1739  HB3 ASP A 118       8.202   2.624   4.223  1.00 73.64           H  
ATOM   1740  O   ASP A 118       5.571   4.326   1.592  1.00 73.64           O  
ATOM   1741  CG  ASP A 118       6.623   1.202   3.997  1.00 73.64           C  
ATOM   1742  OD1 ASP A 118       6.452   0.443   3.018  1.00 73.64           O  
ATOM   1743  OD2 ASP A 118       6.398   0.842   5.174  1.00 73.64           O  
ATOM   1744  N   LEU A 119       5.423   2.154   1.003  1.00 75.67           N  
ATOM   1745  H   LEU A 119       5.751   1.239   1.276  1.00 75.67           H  
ATOM   1746  CA  LEU A 119       4.081   2.262   0.448  1.00 75.67           C  
ATOM   1747  HA  LEU A 119       3.999   3.177  -0.138  1.00 75.67           H  
ATOM   1748  C   LEU A 119       3.091   2.342   1.599  1.00 75.67           C  
ATOM   1749  CB  LEU A 119       3.745   1.047  -0.431  1.00 75.67           C  
ATOM   1750  HB2 LEU A 119       3.829   0.143   0.172  1.00 75.67           H  
ATOM   1751  HB3 LEU A 119       2.703   1.143  -0.738  1.00 75.67           H  
ATOM   1752  O   LEU A 119       3.132   1.493   2.486  1.00 75.67           O  
ATOM   1753  CG  LEU A 119       4.607   0.853  -1.684  1.00 75.67           C  
ATOM   1754  HG  LEU A 119       5.622   0.573  -1.402  1.00 75.67           H  
ATOM   1755  CD1 LEU A 119       4.001  -0.280  -2.515  1.00 75.67           C  
ATOM   1756 HD11 LEU A 119       2.992  -0.015  -2.832  1.00 75.67           H  
ATOM   1757 HD12 LEU A 119       4.613  -0.470  -3.397  1.00 75.67           H  
ATOM   1758 HD13 LEU A 119       3.964  -1.193  -1.921  1.00 75.67           H  
ATOM   1759  CD2 LEU A 119       4.650   2.141  -2.497  1.00 75.67           C  
ATOM   1760 HD21 LEU A 119       5.429   2.786  -2.089  1.00 75.67           H  
ATOM   1761 HD22 LEU A 119       3.686   2.643  -2.413  1.00 75.67           H  
ATOM   1762 HD23 LEU A 119       4.845   1.952  -3.552  1.00 75.67           H  
ATOM   1763  N   PHE A 120       2.187   3.313   1.546  1.00 72.37           N  
ATOM   1764  H   PHE A 120       2.174   3.947   0.760  1.00 72.37           H  
ATOM   1765  CA  PHE A 120       1.167   3.470   2.573  1.00 72.37           C  
ATOM   1766  HA  PHE A 120       1.124   2.546   3.151  1.00 72.37           H  
ATOM   1767  C   PHE A 120      -0.220   3.681   1.973  1.00 72.37           C  
ATOM   1768  CB  PHE A 120       1.556   4.601   3.541  1.00 72.37           C  
ATOM   1769  HB2 PHE A 120       2.602   4.490   3.826  1.00 72.37           H  
ATOM   1770  HB3 PHE A 120       0.970   4.502   4.454  1.00 72.37           H  
ATOM   1771  O   PHE A 120      -0.372   4.087   0.811  1.00 72.37           O  
ATOM   1772  CG  PHE A 120       1.320   5.990   2.990  1.00 72.37           C  
ATOM   1773  CD1 PHE A 120       2.317   6.627   2.246  1.00 72.37           C  
ATOM   1774  HD1 PHE A 120       3.242   6.093   2.083  1.00 72.37           H  
ATOM   1775  CD2 PHE A 120       0.082   6.621   3.177  1.00 72.37           C  
ATOM   1776  HD2 PHE A 120      -0.684   6.113   3.745  1.00 72.37           H  
ATOM   1777  CE1 PHE A 120       2.090   7.900   1.696  1.00 72.37           C  
ATOM   1778  HE1 PHE A 120       2.864   8.401   1.133  1.00 72.37           H  
ATOM   1779  CE2 PHE A 120      -0.167   7.868   2.585  1.00 72.37           C  
ATOM   1780  HE2 PHE A 120      -1.128   8.351   2.679  1.00 72.37           H  
ATOM   1781  CZ  PHE A 120       0.827   8.498   1.836  1.00 72.37           C  
ATOM   1782  HZ  PHE A 120       0.584   9.435   1.356  1.00 72.37           H  
ATOM   1783  N   TRP A 121      -1.234   3.465   2.802  1.00 72.42           N  
ATOM   1784  H   TRP A 121      -1.017   3.111   3.723  1.00 72.42           H  
ATOM   1785  CA  TRP A 121      -2.590   3.944   2.570  1.00 72.42           C  
ATOM   1786  HA  TRP A 121      -2.559   4.687   1.774  1.00 72.42           H  
ATOM   1787  C   TRP A 121      -3.144   4.632   3.814  1.00 72.42           C  
ATOM   1788  CB  TRP A 121      -3.506   2.804   2.127  1.00 72.42           C  
ATOM   1789  HB2 TRP A 121      -3.121   2.381   1.199  1.00 72.42           H  
ATOM   1790  HB3 TRP A 121      -4.484   3.230   1.901  1.00 72.42           H  
ATOM   1791  O   TRP A 121      -2.744   4.359   4.941  1.00 72.42           O  
ATOM   1792  CG  TRP A 121      -3.689   1.723   3.146  1.00 72.42           C  
ATOM   1793  CD1 TRP A 121      -2.807   0.732   3.399  1.00 72.42           C  
ATOM   1794  HD1 TRP A 121      -1.863   0.594   2.892  1.00 72.42           H  
ATOM   1795  CD2 TRP A 121      -4.703   1.622   4.193  1.00 72.42           C  
ATOM   1796  CE2 TRP A 121      -4.364   0.525   5.038  1.00 72.42           C  
ATOM   1797  CE3 TRP A 121      -5.823   2.399   4.567  1.00 72.42           C  
ATOM   1798  HE3 TRP A 121      -6.083   3.254   3.961  1.00 72.42           H  
ATOM   1799  NE1 TRP A 121      -3.243  -0.022   4.463  1.00 72.42           N  
ATOM   1800  HE1 TRP A 121      -2.685  -0.769   4.850  1.00 72.42           H  
ATOM   1801  CH2 TRP A 121      -6.165   1.039   6.568  1.00 72.42           C  
ATOM   1802  HH2 TRP A 121      -6.677   0.849   7.500  1.00 72.42           H  
ATOM   1803  CZ2 TRP A 121      -5.073   0.234   6.207  1.00 72.42           C  
ATOM   1804  HZ2 TRP A 121      -4.737  -0.560   6.858  1.00 72.42           H  
ATOM   1805  CZ3 TRP A 121      -6.546   2.114   5.744  1.00 72.42           C  
ATOM   1806  HZ3 TRP A 121      -7.364   2.749   6.049  1.00 72.42           H  
ATOM   1807  N   ILE A 122      -4.093   5.542   3.611  1.00 65.53           N  
ATOM   1808  H   ILE A 122      -4.380   5.727   2.661  1.00 65.53           H  
ATOM   1809  CA  ILE A 122      -4.836   6.161   4.713  1.00 65.53           C  
ATOM   1810  HA  ILE A 122      -4.744   5.495   5.571  1.00 65.53           H  
ATOM   1811  C   ILE A 122      -6.307   6.191   4.361  1.00 65.53           C  
ATOM   1812  CB  ILE A 122      -4.292   7.546   5.188  1.00 65.53           C  
ATOM   1813  HB  ILE A 122      -4.187   7.472   6.270  1.00 65.53           H  
ATOM   1814  O   ILE A 122      -6.697   6.459   3.223  1.00 65.53           O  
ATOM   1815  CG1 ILE A 122      -5.221   8.759   4.920  1.00 65.53           C  
ATOM   1816 HG12 ILE A 122      -6.228   8.546   5.277  1.00 65.53           H  
ATOM   1817 HG13 ILE A 122      -5.273   8.952   3.848  1.00 65.53           H  
ATOM   1818  CG2 ILE A 122      -2.900   7.844   4.624  1.00 65.53           C  
ATOM   1819 HG21 ILE A 122      -2.230   7.031   4.906  1.00 65.53           H  
ATOM   1820 HG22 ILE A 122      -2.472   8.753   5.047  1.00 65.53           H  
ATOM   1821 HG23 ILE A 122      -2.974   7.933   3.540  1.00 65.53           H  
ATOM   1822  CD1 ILE A 122      -4.801  10.044   5.643  1.00 65.53           C  
ATOM   1823 HD11 ILE A 122      -4.739   9.860   6.715  1.00 65.53           H  
ATOM   1824 HD12 ILE A 122      -3.835  10.397   5.281  1.00 65.53           H  
ATOM   1825 HD13 ILE A 122      -5.546  10.818   5.461  1.00 65.53           H  
ATOM   1826  N   THR A 123      -7.128   6.012   5.383  1.00 65.71           N  
ATOM   1827  H   THR A 123      -6.732   5.780   6.282  1.00 65.71           H  
ATOM   1828  CA  THR A 123      -8.510   6.473   5.364  1.00 65.71           C  
ATOM   1829  HA  THR A 123      -8.711   6.952   4.405  1.00 65.71           H  
ATOM   1830  C   THR A 123      -8.726   7.526   6.437  1.00 65.71           C  
ATOM   1831  CB  THR A 123      -9.497   5.321   5.529  1.00 65.71           C  
ATOM   1832  HB  THR A 123     -10.510   5.721   5.507  1.00 65.71           H  
ATOM   1833  O   THR A 123      -7.876   7.748   7.298  1.00 65.71           O  
ATOM   1834  CG2 THR A 123      -9.391   4.281   4.417  1.00 65.71           C  
ATOM   1835 HG21 THR A 123     -10.143   3.508   4.575  1.00 65.71           H  
ATOM   1836 HG22 THR A 123      -9.582   4.760   3.456  1.00 65.71           H  
ATOM   1837 HG23 THR A 123      -8.398   3.834   4.391  1.00 65.71           H  
ATOM   1838  OG1 THR A 123      -9.293   4.725   6.784  1.00 65.71           O  
ATOM   1839  HG1 THR A 123     -10.119   4.278   6.982  1.00 65.71           H  
ATOM   1840  N   ARG A 124      -9.895   8.173   6.424  1.00 54.69           N  
ATOM   1841  H   ARG A 124     -10.528   7.980   5.660  1.00 54.69           H  
ATOM   1842  CA  ARG A 124     -10.271   9.150   7.457  1.00 54.69           C  
ATOM   1843  HA  ARG A 124      -9.555   9.971   7.424  1.00 54.69           H  
ATOM   1844  C   ARG A 124     -10.185   8.585   8.885  1.00 54.69           C  
ATOM   1845  CB  ARG A 124     -11.679   9.680   7.145  1.00 54.69           C  
ATOM   1846  HB2 ARG A 124     -12.397   8.865   7.227  1.00 54.69           H  
ATOM   1847  HB3 ARG A 124     -11.691  10.055   6.122  1.00 54.69           H  
ATOM   1848  O   ARG A 124      -9.948   9.359   9.806  1.00 54.69           O  
ATOM   1849  CG  ARG A 124     -12.091  10.818   8.091  1.00 54.69           C  
ATOM   1850  HG2 ARG A 124     -12.150  10.447   9.114  1.00 54.69           H  
ATOM   1851  HG3 ARG A 124     -11.350  11.615   8.041  1.00 54.69           H  
ATOM   1852  CD  ARG A 124     -13.463  11.370   7.707  1.00 54.69           C  
ATOM   1853  HD2 ARG A 124     -14.191  10.561   7.760  1.00 54.69           H  
ATOM   1854  HD3 ARG A 124     -13.419  11.747   6.685  1.00 54.69           H  
ATOM   1855  NE  ARG A 124     -13.861  12.457   8.620  1.00 54.69           N  
ATOM   1856  HE  ARG A 124     -13.185  12.720   9.323  1.00 54.69           H  
ATOM   1857  NH1 ARG A 124     -15.952  12.824   7.751  1.00 54.69           N  
ATOM   1858 HH11 ARG A 124     -16.831  13.321   7.758  1.00 54.69           H  
ATOM   1859 HH12 ARG A 124     -15.799  12.072   7.094  1.00 54.69           H  
ATOM   1860  NH2 ARG A 124     -15.236  14.060   9.466  1.00 54.69           N  
ATOM   1861 HH21 ARG A 124     -14.528  14.303  10.145  1.00 54.69           H  
ATOM   1862 HH22 ARG A 124     -16.113  14.561   9.455  1.00 54.69           H  
ATOM   1863  CZ  ARG A 124     -15.010  13.106   8.608  1.00 54.69           C  
ATOM   1864  N   LEU A 125     -10.417   7.281   9.070  1.00 55.44           N  
ATOM   1865  H   LEU A 125     -10.586   6.705   8.258  1.00 55.44           H  
ATOM   1866  CA  LEU A 125     -10.463   6.634  10.387  1.00 55.44           C  
ATOM   1867  HA  LEU A 125     -10.325   7.384  11.165  1.00 55.44           H  
ATOM   1868  C   LEU A 125      -9.327   5.626  10.630  1.00 55.44           C  
ATOM   1869  CB  LEU A 125     -11.851   5.992  10.584  1.00 55.44           C  
ATOM   1870  HB2 LEU A 125     -11.848   5.439  11.524  1.00 55.44           H  
ATOM   1871  HB3 LEU A 125     -12.015   5.270   9.784  1.00 55.44           H  
ATOM   1872  O   LEU A 125      -9.127   5.229  11.774  1.00 55.44           O  
ATOM   1873  CG  LEU A 125     -13.027   6.988  10.611  1.00 55.44           C  
ATOM   1874  HG  LEU A 125     -13.043   7.559   9.682  1.00 55.44           H  
ATOM   1875  CD1 LEU A 125     -14.348   6.229  10.717  1.00 55.44           C  
ATOM   1876 HD11 LEU A 125     -15.188   6.923  10.688  1.00 55.44           H  
ATOM   1877 HD12 LEU A 125     -14.435   5.534   9.883  1.00 55.44           H  
ATOM   1878 HD13 LEU A 125     -14.377   5.659  11.646  1.00 55.44           H  
ATOM   1879  CD2 LEU A 125     -12.948   7.970  11.785  1.00 55.44           C  
ATOM   1880 HD21 LEU A 125     -13.844   8.590  11.812  1.00 55.44           H  
ATOM   1881 HD22 LEU A 125     -12.863   7.417  12.721  1.00 55.44           H  
ATOM   1882 HD23 LEU A 125     -12.078   8.618  11.672  1.00 55.44           H  
ATOM   1883  N   GLY A 126      -8.577   5.220   9.600  1.00 56.45           N  
ATOM   1884  H   GLY A 126      -8.801   5.551   8.672  1.00 56.45           H  
ATOM   1885  CA  GLY A 126      -7.374   4.385   9.731  1.00 56.45           C  
ATOM   1886  HA2 GLY A 126      -6.697   4.849  10.448  1.00 56.45           H  
ATOM   1887  HA3 GLY A 126      -6.869   4.350   8.765  1.00 56.45           H  
ATOM   1888  C   GLY A 126      -7.603   2.935  10.182  1.00 56.45           C  
ATOM   1889  O   GLY A 126      -6.636   2.244  10.476  1.00 56.45           O  
ATOM   1890  N   LEU A 127      -8.852   2.461  10.252  1.00 58.65           N  
ATOM   1891  H   LEU A 127      -9.605   3.103  10.047  1.00 58.65           H  
ATOM   1892  CA  LEU A 127      -9.212   1.111  10.733  1.00 58.65           C  
ATOM   1893  HA  LEU A 127      -8.303   0.543  10.929  1.00 58.65           H  
ATOM   1894  C   LEU A 127      -9.979   0.281   9.693  1.00 58.65           C  
ATOM   1895  CB  LEU A 127     -10.005   1.241  12.046  1.00 58.65           C  
ATOM   1896  HB2 LEU A 127     -10.873   1.873  11.860  1.00 58.65           H  
ATOM   1897  HB3 LEU A 127     -10.369   0.256  12.340  1.00 58.65           H  
ATOM   1898  O   LEU A 127     -10.540  -0.772   9.996  1.00 58.65           O  
ATOM   1899  CG  LEU A 127      -9.198   1.819  13.221  1.00 58.65           C  
ATOM   1900  HG  LEU A 127      -8.774   2.785  12.948  1.00 58.65           H  
ATOM   1901  CD1 LEU A 127     -10.135   2.029  14.411  1.00 58.65           C  
ATOM   1902 HD11 LEU A 127     -10.559   1.076  14.728  1.00 58.65           H  
ATOM   1903 HD12 LEU A 127     -10.936   2.710  14.125  1.00 58.65           H  
ATOM   1904 HD13 LEU A 127      -9.578   2.472  15.237  1.00 58.65           H  
ATOM   1905  CD2 LEU A 127      -8.066   0.885  13.661  1.00 58.65           C  
ATOM   1906 HD21 LEU A 127      -7.316   0.815  12.873  1.00 58.65           H  
ATOM   1907 HD22 LEU A 127      -8.455  -0.109  13.881  1.00 58.65           H  
ATOM   1908 HD23 LEU A 127      -7.577   1.291  14.547  1.00 58.65           H  
ATOM   1909  N   ASP A 128     -10.022   0.773   8.461  1.00 67.42           N  
ATOM   1910  H   ASP A 128      -9.531   1.638   8.288  1.00 67.42           H  
ATOM   1911  CA  ASP A 128     -10.968   0.295   7.459  1.00 67.42           C  
ATOM   1912  HA  ASP A 128     -11.870  -0.070   7.951  1.00 67.42           H  
ATOM   1913  C   ASP A 128     -10.418  -0.833   6.577  1.00 67.42           C  
ATOM   1914  CB  ASP A 128     -11.352   1.481   6.588  1.00 67.42           C  
ATOM   1915  HB2 ASP A 128     -10.455   1.867   6.104  1.00 67.42           H  
ATOM   1916  HB3 ASP A 128     -12.013   1.088   5.815  1.00 67.42           H  
ATOM   1917  O   ASP A 128     -11.189  -1.646   6.051  1.00 67.42           O  
ATOM   1918  CG  ASP A 128     -12.067   2.607   7.340  1.00 67.42           C  
ATOM   1919  OD1 ASP A 128     -13.096   2.339   7.987  1.00 67.42           O  
ATOM   1920  OD2 ASP A 128     -11.591   3.761   7.223  1.00 67.42           O  
ATOM   1921  N   PHE A 129      -9.094  -0.875   6.412  1.00 74.06           N  
ATOM   1922  H   PHE A 129      -8.525  -0.228   6.939  1.00 74.06           H  
ATOM   1923  CA  PHE A 129      -8.387  -1.844   5.587  1.00 74.06           C  
ATOM   1924  HA  PHE A 129      -9.095  -2.626   5.310  1.00 74.06           H  
ATOM   1925  C   PHE A 129      -7.249  -2.513   6.358  1.00 74.06           C  
ATOM   1926  CB  PHE A 129      -7.878  -1.197   4.289  1.00 74.06           C  
ATOM   1927  HB2 PHE A 129      -7.231  -0.353   4.528  1.00 74.06           H  
ATOM   1928  HB3 PHE A 129      -7.263  -1.922   3.756  1.00 74.06           H  
ATOM   1929  O   PHE A 129      -6.749  -1.990   7.350  1.00 74.06           O  
ATOM   1930  CG  PHE A 129      -8.974  -0.726   3.356  1.00 74.06           C  
ATOM   1931  CD1 PHE A 129      -9.520  -1.613   2.412  1.00 74.06           C  
ATOM   1932  HD1 PHE A 129      -9.143  -2.623   2.342  1.00 74.06           H  
ATOM   1933  CD2 PHE A 129      -9.447   0.597   3.428  1.00 74.06           C  
ATOM   1934  HD2 PHE A 129      -9.012   1.282   4.142  1.00 74.06           H  
ATOM   1935  CE1 PHE A 129     -10.544  -1.187   1.550  1.00 74.06           C  
ATOM   1936  HE1 PHE A 129     -10.952  -1.866   0.816  1.00 74.06           H  
ATOM   1937  CE2 PHE A 129     -10.470   1.027   2.565  1.00 74.06           C  
ATOM   1938  HE2 PHE A 129     -10.824   2.046   2.607  1.00 74.06           H  
ATOM   1939  CZ  PHE A 129     -11.018   0.133   1.629  1.00 74.06           C  
ATOM   1940  HZ  PHE A 129     -11.797   0.461   0.958  1.00 74.06           H  
ATOM   1941  N   ALA A 130      -6.846  -3.689   5.890  1.00 72.28           N  
ATOM   1942  H   ALA A 130      -7.368  -4.089   5.123  1.00 72.28           H  
ATOM   1943  CA  ALA A 130      -5.588  -4.328   6.252  1.00 72.28           C  
ATOM   1944  HA  ALA A 130      -5.082  -3.752   7.027  1.00 72.28           H  
ATOM   1945  C   ALA A 130      -4.684  -4.367   5.028  1.00 72.28           C  
ATOM   1946  CB  ALA A 130      -5.827  -5.748   6.782  1.00 72.28           C  
ATOM   1947  HB1 ALA A 130      -4.914  -6.331   6.661  1.00 72.28           H  
ATOM   1948  HB2 ALA A 130      -6.633  -6.235   6.234  1.00 72.28           H  
ATOM   1949  HB3 ALA A 130      -6.042  -5.720   7.850  1.00 72.28           H  
ATOM   1950  O   ALA A 130      -5.133  -4.743   3.942  1.00 72.28           O  
ATOM   1951  N   THR A 131      -3.408  -4.054   5.224  1.00 75.27           N  
ATOM   1952  H   THR A 131      -3.107  -3.711   6.125  1.00 75.27           H  
ATOM   1953  CA  THR A 131      -2.370  -4.308   4.227  1.00 75.27           C  
ATOM   1954  HA  THR A 131      -2.720  -3.970   3.252  1.00 75.27           H  
ATOM   1955  C   THR A 131      -2.088  -5.805   4.172  1.00 75.27           C  
ATOM   1956  CB  THR A 131      -1.088  -3.538   4.562  1.00 75.27           C  
ATOM   1957  HB  THR A 131      -0.672  -3.894   5.505  1.00 75.27           H  
ATOM   1958  O   THR A 131      -1.639  -6.401   5.146  1.00 75.27           O  
ATOM   1959  CG2 THR A 131      -0.052  -3.678   3.452  1.00 75.27           C  
ATOM   1960 HG21 THR A 131      -0.472  -3.350   2.501  1.00 75.27           H  
ATOM   1961 HG22 THR A 131       0.813  -3.066   3.706  1.00 75.27           H  
ATOM   1962 HG23 THR A 131       0.275  -4.715   3.374  1.00 75.27           H  
ATOM   1963  OG1 THR A 131      -1.381  -2.167   4.674  1.00 75.27           O  
ATOM   1964  HG1 THR A 131      -0.606  -1.740   5.048  1.00 75.27           H  
ATOM   1965  N   ILE A 132      -2.360  -6.427   3.028  1.00 72.79           N  
ATOM   1966  H   ILE A 132      -2.754  -5.882   2.275  1.00 72.79           H  
ATOM   1967  CA  ILE A 132      -2.101  -7.854   2.789  1.00 72.79           C  
ATOM   1968  HA  ILE A 132      -2.082  -8.386   3.740  1.00 72.79           H  
ATOM   1969  C   ILE A 132      -0.742  -8.055   2.124  1.00 72.79           C  
ATOM   1970  CB  ILE A 132      -3.215  -8.449   1.909  1.00 72.79           C  
ATOM   1971  HB  ILE A 132      -3.171  -7.970   0.931  1.00 72.79           H  
ATOM   1972  O   ILE A 132      -0.037  -9.023   2.402  1.00 72.79           O  
ATOM   1973  CG1 ILE A 132      -4.625  -8.189   2.470  1.00 72.79           C  
ATOM   1974 HG12 ILE A 132      -5.344  -8.639   1.786  1.00 72.79           H  
ATOM   1975 HG13 ILE A 132      -4.833  -7.119   2.458  1.00 72.79           H  
ATOM   1976  CG2 ILE A 132      -3.000  -9.957   1.690  1.00 72.79           C  
ATOM   1977 HG21 ILE A 132      -3.901 -10.401   1.266  1.00 72.79           H  
ATOM   1978 HG22 ILE A 132      -2.168 -10.121   1.004  1.00 72.79           H  
ATOM   1979 HG23 ILE A 132      -2.771 -10.454   2.632  1.00 72.79           H  
ATOM   1980  CD1 ILE A 132      -4.871  -8.717   3.889  1.00 72.79           C  
ATOM   1981 HD11 ILE A 132      -5.930  -8.930   4.032  1.00 72.79           H  
ATOM   1982 HD12 ILE A 132      -4.311  -9.632   4.081  1.00 72.79           H  
ATOM   1983 HD13 ILE A 132      -4.577  -7.944   4.599  1.00 72.79           H  
ATOM   1984  N   GLY A 133      -0.368  -7.142   1.230  1.00 72.67           N  
ATOM   1985  H   GLY A 133      -0.982  -6.362   1.042  1.00 72.67           H  
ATOM   1986  CA  GLY A 133       0.880  -7.238   0.492  1.00 72.67           C  
ATOM   1987  HA2 GLY A 133       1.668  -7.565   1.171  1.00 72.67           H  
ATOM   1988  HA3 GLY A 133       0.781  -7.978  -0.302  1.00 72.67           H  
ATOM   1989  C   GLY A 133       1.282  -5.912  -0.124  1.00 72.67           C  
ATOM   1990  O   GLY A 133       0.441  -5.124  -0.551  1.00 72.67           O  
ATOM   1991  N   ARG A 134       2.592  -5.685  -0.169  1.00 73.79           N  
ATOM   1992  H   ARG A 134       3.213  -6.386   0.209  1.00 73.79           H  
ATOM   1993  CA  ARG A 134       3.219  -4.517  -0.779  1.00 73.79           C  
ATOM   1994  HA  ARG A 134       2.487  -3.961  -1.365  1.00 73.79           H  
ATOM   1995  C   ARG A 134       4.296  -5.014  -1.728  1.00 73.79           C  
ATOM   1996  CB  ARG A 134       3.777  -3.590   0.316  1.00 73.79           C  
ATOM   1997  HB2 ARG A 134       4.302  -2.763  -0.163  1.00 73.79           H  
ATOM   1998  HB3 ARG A 134       4.472  -4.145   0.945  1.00 73.79           H  
ATOM   1999  O   ARG A 134       5.152  -5.808  -1.325  1.00 73.79           O  
ATOM   2000  CG  ARG A 134       2.654  -3.013   1.188  1.00 73.79           C  
ATOM   2001  HG2 ARG A 134       2.133  -3.824   1.696  1.00 73.79           H  
ATOM   2002  HG3 ARG A 134       1.955  -2.521   0.512  1.00 73.79           H  
ATOM   2003  CD  ARG A 134       3.086  -1.983   2.238  1.00 73.79           C  
ATOM   2004  HD2 ARG A 134       3.617  -1.165   1.751  1.00 73.79           H  
ATOM   2005  HD3 ARG A 134       2.199  -1.557   2.707  1.00 73.79           H  
ATOM   2006  NE  ARG A 134       3.963  -2.542   3.269  1.00 73.79           N  
ATOM   2007  HE  ARG A 134       4.406  -3.435   3.104  1.00 73.79           H  
ATOM   2008  NH1 ARG A 134       4.104  -0.676   4.647  1.00 73.79           N  
ATOM   2009 HH11 ARG A 134       3.184  -0.307   4.456  1.00 73.79           H  
ATOM   2010 HH12 ARG A 134       4.756  -0.037   5.080  1.00 73.79           H  
ATOM   2011  NH2 ARG A 134       5.761  -2.086   4.541  1.00 73.79           N  
ATOM   2012 HH21 ARG A 134       6.267  -2.739   3.959  1.00 73.79           H  
ATOM   2013 HH22 ARG A 134       6.251  -1.285   4.911  1.00 73.79           H  
ATOM   2014  CZ  ARG A 134       4.569  -1.785   4.160  1.00 73.79           C  
ATOM   2015  N   TYR A 135       4.220  -4.579  -2.977  1.00 77.61           N  
ATOM   2016  H   TYR A 135       3.471  -3.952  -3.234  1.00 77.61           H  
ATOM   2017  CA  TYR A 135       5.143  -4.982  -4.026  1.00 77.61           C  
ATOM   2018  HA  TYR A 135       6.011  -5.450  -3.561  1.00 77.61           H  
ATOM   2019  C   TYR A 135       5.626  -3.768  -4.797  1.00 77.61           C  
ATOM   2020  CB  TYR A 135       4.523  -6.006  -4.979  1.00 77.61           C  
ATOM   2021  HB2 TYR A 135       5.335  -6.405  -5.588  1.00 77.61           H  
ATOM   2022  HB3 TYR A 135       3.830  -5.506  -5.656  1.00 77.61           H  
ATOM   2023  O   TYR A 135       4.860  -2.840  -5.070  1.00 77.61           O  
ATOM   2024  CG  TYR A 135       3.830  -7.178  -4.325  1.00 77.61           C  
ATOM   2025  CD1 TYR A 135       4.537  -8.382  -4.150  1.00 77.61           C  
ATOM   2026  HD1 TYR A 135       5.557  -8.460  -4.496  1.00 77.61           H  
ATOM   2027  CD2 TYR A 135       2.497  -7.063  -3.885  1.00 77.61           C  
ATOM   2028  HD2 TYR A 135       1.961  -6.135  -4.023  1.00 77.61           H  
ATOM   2029  CE1 TYR A 135       3.917  -9.474  -3.519  1.00 77.61           C  
ATOM   2030  HE1 TYR A 135       4.461 -10.396  -3.377  1.00 77.61           H  
ATOM   2031  CE2 TYR A 135       1.877  -8.152  -3.249  1.00 77.61           C  
ATOM   2032  HE2 TYR A 135       0.858  -8.078  -2.896  1.00 77.61           H  
ATOM   2033  OH  TYR A 135       1.992 -10.387  -2.417  1.00 77.61           O  
ATOM   2034  HH  TYR A 135       2.584 -11.135  -2.303  1.00 77.61           H  
ATOM   2035  CZ  TYR A 135       2.588  -9.355  -3.062  1.00 77.61           C  
ATOM   2036  N   ILE A 136       6.903  -3.799  -5.145  1.00 79.87           N  
ATOM   2037  H   ILE A 136       7.456  -4.608  -4.902  1.00 79.87           H  
ATOM   2038  CA  ILE A 136       7.564  -2.756  -5.908  1.00 79.87           C  
ATOM   2039  HA  ILE A 136       6.826  -2.096  -6.363  1.00 79.87           H  
ATOM   2040  C   ILE A 136       8.348  -3.419  -7.026  1.00 79.87           C  
ATOM   2041  CB  ILE A 136       8.473  -1.930  -4.975  1.00 79.87           C  
ATOM   2042  HB  ILE A 136       9.032  -2.624  -4.348  1.00 79.87           H  
ATOM   2043  O   ILE A 136       9.139  -4.326  -6.798  1.00 79.87           O  
ATOM   2044  CG1 ILE A 136       7.677  -1.004  -4.033  1.00 79.87           C  
ATOM   2045 HG12 ILE A 136       8.365  -0.617  -3.281  1.00 79.87           H  
ATOM   2046 HG13 ILE A 136       6.915  -1.577  -3.505  1.00 79.87           H  
ATOM   2047  CG2 ILE A 136       9.504  -1.113  -5.767  1.00 79.87           C  
ATOM   2048 HG21 ILE A 136      10.266  -1.778  -6.174  1.00 79.87           H  
ATOM   2049 HG22 ILE A 136      10.005  -0.414  -5.098  1.00 79.87           H  
ATOM   2050 HG23 ILE A 136       9.015  -0.584  -6.585  1.00 79.87           H  
ATOM   2051  CD1 ILE A 136       7.015   0.194  -4.718  1.00 79.87           C  
ATOM   2052 HD11 ILE A 136       6.249  -0.147  -5.414  1.00 79.87           H  
ATOM   2053 HD12 ILE A 136       7.746   0.806  -5.247  1.00 79.87           H  
ATOM   2054 HD13 ILE A 136       6.576   0.820  -3.941  1.00 79.87           H  
ATOM   2055  N   THR A 137       8.187  -2.914  -8.241  1.00 84.36           N  
ATOM   2056  H   THR A 137       7.466  -2.221  -8.384  1.00 84.36           H  
ATOM   2057  CA  THR A 137       9.156  -3.143  -9.310  1.00 84.36           C  
ATOM   2058  HA  THR A 137       9.869  -3.914  -9.019  1.00 84.36           H  
ATOM   2059  C   THR A 137       9.911  -1.846  -9.538  1.00 84.36           C  
ATOM   2060  CB  THR A 137       8.468  -3.621 -10.588  1.00 84.36           C  
ATOM   2061  HB  THR A 137       7.824  -2.833 -10.980  1.00 84.36           H  
ATOM   2062  O   THR A 137       9.321  -0.856  -9.963  1.00 84.36           O  
ATOM   2063  CG2 THR A 137       9.487  -4.023 -11.651  1.00 84.36           C  
ATOM   2064 HG21 THR A 137       8.964  -4.431 -12.516  1.00 84.36           H  
ATOM   2065 HG22 THR A 137      10.163  -4.780 -11.253  1.00 84.36           H  
ATOM   2066 HG23 THR A 137      10.059  -3.153 -11.973  1.00 84.36           H  
ATOM   2067  OG1 THR A 137       7.685  -4.754 -10.300  1.00 84.36           O  
ATOM   2068  HG1 THR A 137       7.171  -4.544  -9.517  1.00 84.36           H  
ATOM   2069  N   CYS A 138      11.208  -1.836  -9.242  1.00 83.57           N  
ATOM   2070  H   CYS A 138      11.632  -2.679  -8.882  1.00 83.57           H  
ATOM   2071  CA  CYS A 138      12.068  -0.687  -9.507  1.00 83.57           C  
ATOM   2072  HA  CYS A 138      11.457   0.208  -9.624  1.00 83.57           H  
ATOM   2073  C   CYS A 138      12.864  -0.893 -10.802  1.00 83.57           C  
ATOM   2074  CB  CYS A 138      12.988  -0.433  -8.316  1.00 83.57           C  
ATOM   2075  HB2 CYS A 138      12.392  -0.155  -7.446  1.00 83.57           H  
ATOM   2076  HB3 CYS A 138      13.507  -1.360  -8.073  1.00 83.57           H  
ATOM   2077  O   CYS A 138      13.520  -1.922 -10.976  1.00 83.57           O  
ATOM   2078  SG  CYS A 138      14.202   0.872  -8.653  1.00 83.57           S  
ATOM   2079  N   THR A 139      12.837   0.113 -11.677  1.00 85.75           N  
ATOM   2080  H   THR A 139      12.285   0.923 -11.433  1.00 85.75           H  
ATOM   2081  CA  THR A 139      13.586   0.173 -12.937  1.00 85.75           C  
ATOM   2082  HA  THR A 139      14.216  -0.711 -13.030  1.00 85.75           H  
ATOM   2083  C   THR A 139      14.475   1.415 -12.951  1.00 85.75           C  
ATOM   2084  CB  THR A 139      12.634   0.202 -14.142  1.00 85.75           C  
ATOM   2085  HB  THR A 139      12.054   1.124 -14.131  1.00 85.75           H  
ATOM   2086  O   THR A 139      13.978   2.541 -12.881  1.00 85.75           O  
ATOM   2087  CG2 THR A 139      13.383   0.090 -15.470  1.00 85.75           C  
ATOM   2088 HG21 THR A 139      13.988  -0.817 -15.480  1.00 85.75           H  
ATOM   2089 HG22 THR A 139      14.027   0.958 -15.615  1.00 85.75           H  
ATOM   2090 HG23 THR A 139      12.663   0.048 -16.287  1.00 85.75           H  
ATOM   2091  OG1 THR A 139      11.746  -0.889 -14.093  1.00 85.75           O  
ATOM   2092  HG1 THR A 139      11.187  -0.784 -13.320  1.00 85.75           H  
ATOM   2093  N   LEU A 140      15.789   1.216 -13.066  1.00 80.90           N  
ATOM   2094  H   LEU A 140      16.134   0.270 -13.149  1.00 80.90           H  
ATOM   2095  CA  LEU A 140      16.762   2.302 -13.186  1.00 80.90           C  
ATOM   2096  HA  LEU A 140      16.405   3.134 -12.579  1.00 80.90           H  
ATOM   2097  C   LEU A 140      16.869   2.791 -14.639  1.00 80.90           C  
ATOM   2098  CB  LEU A 140      18.137   1.853 -12.649  1.00 80.90           C  
ATOM   2099  HB2 LEU A 140      18.881   2.614 -12.883  1.00 80.90           H  
ATOM   2100  HB3 LEU A 140      18.428   0.939 -13.167  1.00 80.90           H  
ATOM   2101  O   LEU A 140      16.768   1.980 -15.567  1.00 80.90           O  
ATOM   2102  CG  LEU A 140      18.159   1.606 -11.131  1.00 80.90           C  
ATOM   2103  HG  LEU A 140      17.303   0.990 -10.856  1.00 80.90           H  
ATOM   2104  CD1 LEU A 140      19.428   0.865 -10.715  1.00 80.90           C  
ATOM   2105 HD11 LEU A 140      19.420   0.690  -9.640  1.00 80.90           H  
ATOM   2106 HD12 LEU A 140      20.304   1.461 -10.970  1.00 80.90           H  
ATOM   2107 HD13 LEU A 140      19.486  -0.091 -11.237  1.00 80.90           H  
ATOM   2108  CD2 LEU A 140      18.098   2.908 -10.341  1.00 80.90           C  
ATOM   2109 HD21 LEU A 140      17.922   2.682  -9.290  1.00 80.90           H  
ATOM   2110 HD22 LEU A 140      19.037   3.452 -10.447  1.00 80.90           H  
ATOM   2111 HD23 LEU A 140      17.300   3.548 -10.716  1.00 80.90           H  
ATOM   2112  N   PRO A 141      17.088   4.097 -14.868  1.00 72.06           N  
ATOM   2113  CA  PRO A 141      17.437   4.596 -16.188  1.00 72.06           C  
ATOM   2114  HA  PRO A 141      16.683   4.292 -16.914  1.00 72.06           H  
ATOM   2115  C   PRO A 141      18.799   4.024 -16.601  1.00 72.06           C  
ATOM   2116  CB  PRO A 141      17.435   6.123 -16.063  1.00 72.06           C  
ATOM   2117  HB2 PRO A 141      16.436   6.501 -16.282  1.00 72.06           H  
ATOM   2118  HB3 PRO A 141      18.169   6.590 -16.719  1.00 72.06           H  
ATOM   2119  O   PRO A 141      19.781   4.116 -15.870  1.00 72.06           O  
ATOM   2120  CG  PRO A 141      17.754   6.371 -14.588  1.00 72.06           C  
ATOM   2121  HG2 PRO A 141      17.318   7.303 -14.229  1.00 72.06           H  
ATOM   2122  HG3 PRO A 141      18.834   6.378 -14.445  1.00 72.06           H  
ATOM   2123  CD  PRO A 141      17.161   5.159 -13.875  1.00 72.06           C  
ATOM   2124  HD2 PRO A 141      16.154   5.392 -13.527  1.00 72.06           H  
ATOM   2125  HD3 PRO A 141      17.797   4.882 -13.034  1.00 72.06           H  
ATOM   2126  N   ALA A 142      18.870   3.409 -17.780  1.00 68.20           N  
ATOM   2127  H   ALA A 142      18.037   3.327 -18.346  1.00 68.20           H  
ATOM   2128  CA  ALA A 142      20.139   2.923 -18.307  1.00 68.20           C  
ATOM   2129  HA  ALA A 142      20.601   2.315 -17.529  1.00 68.20           H  
ATOM   2130  C   ALA A 142      21.075   4.104 -18.653  1.00 68.20           C  
ATOM   2131  CB  ALA A 142      19.865   2.035 -19.527  1.00 68.20           C  
ATOM   2132  HB1 ALA A 142      20.804   1.632 -19.906  1.00 68.20           H  
ATOM   2133  HB2 ALA A 142      19.213   1.208 -19.244  1.00 68.20           H  
ATOM   2134  HB3 ALA A 142      19.386   2.623 -20.311  1.00 68.20           H  
ATOM   2135  O   ALA A 142      20.587   5.114 -19.167  1.00 68.20           O  
ATOM   2136  N   PRO A 143      22.406   3.982 -18.479  1.00 66.72           N  
ATOM   2137  CA  PRO A 143      23.150   2.848 -17.938  1.00 66.72           C  
ATOM   2138  HA  PRO A 143      22.609   1.908 -18.050  1.00 66.72           H  
ATOM   2139  C   PRO A 143      23.505   3.061 -16.455  1.00 66.72           C  
ATOM   2140  CB  PRO A 143      24.403   2.799 -18.821  1.00 66.72           C  
ATOM   2141  HB2 PRO A 143      24.169   2.268 -19.744  1.00 66.72           H  
ATOM   2142  HB3 PRO A 143      25.244   2.322 -18.318  1.00 66.72           H  
ATOM   2143  O   PRO A 143      24.402   3.836 -16.140  1.00 66.72           O  
ATOM   2144  CG  PRO A 143      24.689   4.270 -19.145  1.00 66.72           C  
ATOM   2145  HG2 PRO A 143      25.390   4.686 -18.421  1.00 66.72           H  
ATOM   2146  HG3 PRO A 143      25.087   4.377 -20.154  1.00 66.72           H  
ATOM   2147  CD  PRO A 143      23.336   4.970 -19.007  1.00 66.72           C  
ATOM   2148  HD2 PRO A 143      23.415   5.811 -18.319  1.00 66.72           H  
ATOM   2149  HD3 PRO A 143      23.004   5.318 -19.985  1.00 66.72           H  
ATOM   2150  N   GLU A 144      22.873   2.326 -15.543  1.00 61.05           N  
ATOM   2151  H   GLU A 144      22.110   1.719 -15.808  1.00 61.05           H  
ATOM   2152  CA  GLU A 144      23.312   2.255 -14.144  1.00 61.05           C  
ATOM   2153  HA  GLU A 144      24.298   2.712 -14.066  1.00 61.05           H  
ATOM   2154  C   GLU A 144      23.466   0.797 -13.692  1.00 61.05           C  
ATOM   2155  CB  GLU A 144      22.373   3.022 -13.198  1.00 61.05           C  
ATOM   2156  HB2 GLU A 144      22.497   2.606 -12.198  1.00 61.05           H  
ATOM   2157  HB3 GLU A 144      21.336   2.880 -13.499  1.00 61.05           H  
ATOM   2158  O   GLU A 144      22.747  -0.082 -14.180  1.00 61.05           O  
ATOM   2159  CG  GLU A 144      22.715   4.520 -13.129  1.00 61.05           C  
ATOM   2160  HG2 GLU A 144      22.349   5.012 -14.030  1.00 61.05           H  
ATOM   2161  HG3 GLU A 144      23.799   4.629 -13.101  1.00 61.05           H  
ATOM   2162  CD  GLU A 144      22.130   5.205 -11.882  1.00 61.05           C  
ATOM   2163  OE1 GLU A 144      22.705   6.242 -11.480  1.00 61.05           O  
ATOM   2164  OE2 GLU A 144      21.142   4.680 -11.319  1.00 61.05           O  
ATOM   2165  N   PRO A 145      24.410   0.505 -12.777  1.00 58.94           N  
ATOM   2166  CA  PRO A 145      24.480  -0.804 -12.147  1.00 58.94           C  
ATOM   2167  HA  PRO A 145      24.573  -1.579 -12.908  1.00 58.94           H  
ATOM   2168  C   PRO A 145      23.210  -1.051 -11.325  1.00 58.94           C  
ATOM   2169  CB  PRO A 145      25.745  -0.774 -11.283  1.00 58.94           C  
ATOM   2170  HB2 PRO A 145      26.596  -1.101 -11.880  1.00 58.94           H  
ATOM   2171  HB3 PRO A 145      25.647  -1.391 -10.390  1.00 58.94           H  
ATOM   2172  O   PRO A 145      22.740  -0.165 -10.613  1.00 58.94           O  
ATOM   2173  CG  PRO A 145      25.909   0.706 -10.936  1.00 58.94           C  
ATOM   2174  HG2 PRO A 145      25.297   0.946 -10.066  1.00 58.94           H  
ATOM   2175  HG3 PRO A 145      26.952   0.967 -10.752  1.00 58.94           H  
ATOM   2176  CD  PRO A 145      25.353   1.428 -12.160  1.00 58.94           C  
ATOM   2177  HD2 PRO A 145      26.160   1.644 -12.861  1.00 58.94           H  
ATOM   2178  HD3 PRO A 145      24.867   2.353 -11.850  1.00 58.94           H  
ATOM   2179  N   ALA A 146      22.672  -2.272 -11.390  1.00 61.44           N  
ATOM   2180  H   ALA A 146      23.080  -2.959 -12.007  1.00 61.44           H  
ATOM   2181  CA  ALA A 146      21.572  -2.678 -10.523  1.00 61.44           C  
ATOM   2182  HA  ALA A 146      20.704  -2.055 -10.740  1.00 61.44           H  
ATOM   2183  C   ALA A 146      21.967  -2.470  -9.050  1.00 61.44           C  
ATOM   2184  CB  ALA A 146      21.206  -4.139 -10.818  1.00 61.44           C  
ATOM   2185  HB1 ALA A 146      20.907  -4.243 -11.861  1.00 61.44           H  
ATOM   2186  HB2 ALA A 146      20.371  -4.434 -10.182  1.00 61.44           H  
ATOM   2187  HB3 ALA A 146      22.057  -4.788 -10.612  1.00 61.44           H  
ATOM   2188  O   ALA A 146      22.993  -2.981  -8.595  1.00 61.44           O  
ATOM   2189  N   THR A 147      21.162  -1.719  -8.300  1.00 63.49           N  
ATOM   2190  H   THR A 147      20.343  -1.310  -8.727  1.00 63.49           H  
ATOM   2191  CA  THR A 147      21.252  -1.688  -6.835  1.00 63.49           C  
ATOM   2192  HA  THR A 147      22.300  -1.778  -6.547  1.00 63.49           H  
ATOM   2193  C   THR A 147      20.509  -2.899  -6.263  1.00 63.49           C  
ATOM   2194  CB  THR A 147      20.728  -0.366  -6.253  1.00 63.49           C  
ATOM   2195  HB  THR A 147      20.829  -0.396  -5.168  1.00 63.49           H  
ATOM   2196  O   THR A 147      19.660  -3.480  -6.938  1.00 63.49           O  
ATOM   2197  CG2 THR A 147      21.487   0.854  -6.773  1.00 63.49           C  
ATOM   2198 HG21 THR A 147      22.554   0.729  -6.589  1.00 63.49           H  
ATOM   2199 HG22 THR A 147      21.330   0.974  -7.845  1.00 63.49           H  
ATOM   2200 HG23 THR A 147      21.144   1.751  -6.259  1.00 63.49           H  
ATOM   2201  OG1 THR A 147      19.373  -0.191  -6.572  1.00 63.49           O  
ATOM   2202  HG1 THR A 147      19.172   0.745  -6.510  1.00 63.49           H  
ATOM   2203  N   ALA A 148      20.813  -3.303  -5.024  1.00 61.27           N  
ATOM   2204  H   ALA A 148      21.522  -2.806  -4.504  1.00 61.27           H  
ATOM   2205  CA  ALA A 148      20.236  -4.513  -4.418  1.00 61.27           C  
ATOM   2206  HA  ALA A 148      20.569  -5.379  -4.990  1.00 61.27           H  
ATOM   2207  C   ALA A 148      18.692  -4.539  -4.430  1.00 61.27           C  
ATOM   2208  CB  ALA A 148      20.775  -4.638  -2.987  1.00 61.27           C  
ATOM   2209  HB1 ALA A 148      21.864  -4.679  -2.997  1.00 61.27           H  
ATOM   2210  HB2 ALA A 148      20.389  -5.553  -2.537  1.00 61.27           H  
ATOM   2211  HB3 ALA A 148      20.442  -3.791  -2.387  1.00 61.27           H  
ATOM   2212  O   ALA A 148      18.102  -5.605  -4.591  1.00 61.27           O  
ATOM   2213  N   ASP A 149      18.055  -3.368  -4.326  1.00 62.20           N  
ATOM   2214  H   ASP A 149      18.608  -2.536  -4.175  1.00 62.20           H  
ATOM   2215  CA  ASP A 149      16.596  -3.233  -4.281  1.00 62.20           C  
ATOM   2216  HA  ASP A 149      16.164  -4.161  -3.907  1.00 62.20           H  
ATOM   2217  C   ASP A 149      15.968  -2.977  -5.669  1.00 62.20           C  
ATOM   2218  CB  ASP A 149      16.228  -2.121  -3.280  1.00 62.20           C  
ATOM   2219  HB2 ASP A 149      16.692  -1.191  -3.608  1.00 62.20           H  
ATOM   2220  HB3 ASP A 149      15.148  -1.978  -3.299  1.00 62.20           H  
ATOM   2221  O   ASP A 149      14.767  -3.178  -5.852  1.00 62.20           O  
ATOM   2222  CG  ASP A 149      16.641  -2.406  -1.824  1.00 62.20           C  
ATOM   2223  OD1 ASP A 149      16.884  -3.579  -1.470  1.00 62.20           O  
ATOM   2224  OD2 ASP A 149      16.714  -1.426  -1.045  1.00 62.20           O  
ATOM   2225  N   CYS A 150      16.764  -2.574  -6.670  1.00 69.13           N  
ATOM   2226  H   CYS A 150      17.757  -2.521  -6.494  1.00 69.13           H  
ATOM   2227  CA  CYS A 150      16.303  -2.274  -8.029  1.00 69.13           C  
ATOM   2228  HA  CYS A 150      15.215  -2.335  -8.050  1.00 69.13           H  
ATOM   2229  C   CYS A 150      16.782  -3.321  -9.030  1.00 69.13           C  
ATOM   2230  CB  CYS A 150      16.677  -0.845  -8.430  1.00 69.13           C  
ATOM   2231  HB2 CYS A 150      17.754  -0.722  -8.318  1.00 69.13           H  
ATOM   2232  HB3 CYS A 150      16.445  -0.708  -9.486  1.00 69.13           H  
ATOM   2233  O   CYS A 150      17.673  -3.090  -9.847  1.00 69.13           O  
ATOM   2234  SG  CYS A 150      15.815   0.445  -7.494  1.00 69.13           S  
ATOM   2235  N   THR A 151      16.152  -4.491  -8.967  1.00 66.29           N  
ATOM   2236  H   THR A 151      15.466  -4.618  -8.237  1.00 66.29           H  
ATOM   2237  CA  THR A 151      16.472  -5.648  -9.815  1.00 66.29           C  
ATOM   2238  HA  THR A 151      17.518  -5.588 -10.114  1.00 66.29           H  
ATOM   2239  C   THR A 151      15.651  -5.713 -11.108  1.00 66.29           C  
ATOM   2240  CB  THR A 151      16.290  -6.947  -9.018  1.00 66.29           C  
ATOM   2241  HB  THR A 151      16.530  -7.800  -9.653  1.00 66.29           H  
ATOM   2242  O   THR A 151      15.854  -6.625 -11.905  1.00 66.29           O  
ATOM   2243  CG2 THR A 151      17.179  -7.002  -7.774  1.00 66.29           C  
ATOM   2244 HG21 THR A 151      16.898  -6.229  -7.059  1.00 66.29           H  
ATOM   2245 HG22 THR A 151      18.219  -6.850  -8.061  1.00 66.29           H  
ATOM   2246 HG23 THR A 151      17.087  -7.978  -7.298  1.00 66.29           H  
ATOM   2247  OG1 THR A 151      14.951  -7.048  -8.587  1.00 66.29           O  
ATOM   2248  HG1 THR A 151      14.976  -7.287  -7.657  1.00 66.29           H  
ATOM   2249  N   GLY A 152      14.697  -4.795 -11.322  1.00 65.83           N  
ATOM   2250  H   GLY A 152      14.613  -4.017 -10.684  1.00 65.83           H  
ATOM   2251  CA  GLY A 152      13.732  -4.873 -12.427  1.00 65.83           C  
ATOM   2252  HA2 GLY A 152      13.207  -3.922 -12.514  1.00 65.83           H  
ATOM   2253  HA3 GLY A 152      14.268  -5.053 -13.360  1.00 65.83           H  
ATOM   2254  C   GLY A 152      12.681  -5.978 -12.264  1.00 65.83           C  
ATOM   2255  O   GLY A 152      11.880  -6.203 -13.167  1.00 65.83           O  
ATOM   2256  N   THR A 153      12.670  -6.671 -11.123  1.00 63.61           N  
ATOM   2257  H   THR A 153      13.321  -6.403 -10.398  1.00 63.61           H  
ATOM   2258  CA  THR A 153      11.671  -7.694 -10.796  1.00 63.61           C  
ATOM   2259  HA  THR A 153      11.048  -7.869 -11.673  1.00 63.61           H  
ATOM   2260  C   THR A 153      10.744  -7.198  -9.697  1.00 63.61           C  
ATOM   2261  CB  THR A 153      12.307  -9.045 -10.437  1.00 63.61           C  
ATOM   2262  HB  THR A 153      11.503  -9.766 -10.287  1.00 63.61           H  
ATOM   2263  O   THR A 153      11.116  -6.328  -8.911  1.00 63.61           O  
ATOM   2264  CG2 THR A 153      13.208  -9.575 -11.552  1.00 63.61           C  
ATOM   2265 HG21 THR A 153      13.554 -10.575 -11.290  1.00 63.61           H  
ATOM   2266 HG22 THR A 153      12.649  -9.623 -12.486  1.00 63.61           H  
ATOM   2267 HG23 THR A 153      14.073  -8.925 -11.685  1.00 63.61           H  
ATOM   2268  OG1 THR A 153      13.063  -8.992  -9.253  1.00 63.61           O  
ATOM   2269  HG1 THR A 153      13.668  -8.247  -9.295  1.00 63.61           H  
ATOM   2270  N   ASN A 154       9.524  -7.733  -9.660  1.00 61.13           N  
ATOM   2271  H   ASN A 154       9.270  -8.436 -10.340  1.00 61.13           H  
ATOM   2272  CA  ASN A 154       8.537  -7.353  -8.661  1.00 61.13           C  
ATOM   2273  HA  ASN A 154       8.555  -6.267  -8.566  1.00 61.13           H  
ATOM   2274  C   ASN A 154       8.930  -7.935  -7.300  1.00 61.13           C  
ATOM   2275  CB  ASN A 154       7.142  -7.790  -9.148  1.00 61.13           C  
ATOM   2276  HB2 ASN A 154       7.051  -7.578 -10.213  1.00 61.13           H  
ATOM   2277  HB3 ASN A 154       7.010  -8.861  -8.990  1.00 61.13           H  
ATOM   2278  O   ASN A 154       8.770  -9.134  -7.056  1.00 61.13           O  
ATOM   2279  CG  ASN A 154       6.020  -7.035  -8.459  1.00 61.13           C  
ATOM   2280  ND2 ASN A 154       4.793  -7.468  -8.627  1.00 61.13           N  
ATOM   2281 HD21 ASN A 154       4.606  -8.278  -9.201  1.00 61.13           H  
ATOM   2282 HD22 ASN A 154       4.066  -6.906  -8.209  1.00 61.13           H  
ATOM   2283  OD1 ASN A 154       6.211  -6.026  -7.806  1.00 61.13           O  
ATOM   2284  N   THR A 155       9.486  -7.099  -6.429  1.00 65.03           N  
ATOM   2285  H   THR A 155       9.594  -6.126  -6.677  1.00 65.03           H  
ATOM   2286  CA  THR A 155       9.952  -7.491  -5.104  1.00 65.03           C  
ATOM   2287  HA  THR A 155      10.178  -8.557  -5.121  1.00 65.03           H  
ATOM   2288  C   THR A 155       8.845  -7.274  -4.081  1.00 65.03           C  
ATOM   2289  CB  THR A 155      11.260  -6.777  -4.715  1.00 65.03           C  
ATOM   2290  HB  THR A 155      11.489  -7.003  -3.674  1.00 65.03           H  
ATOM   2291  O   THR A 155       8.219  -6.217  -4.001  1.00 65.03           O  
ATOM   2292  CG2 THR A 155      12.432  -7.247  -5.579  1.00 65.03           C  
ATOM   2293 HG21 THR A 155      13.351  -6.774  -5.235  1.00 65.03           H  
ATOM   2294 HG22 THR A 155      12.260  -6.980  -6.622  1.00 65.03           H  
ATOM   2295 HG23 THR A 155      12.540  -8.329  -5.500  1.00 65.03           H  
ATOM   2296  OG1 THR A 155      11.165  -5.385  -4.871  1.00 65.03           O  
ATOM   2297  HG1 THR A 155      12.052  -5.018  -4.905  1.00 65.03           H  
ATOM   2298  N   TRP A 156       8.575  -8.309  -3.285  1.00 63.45           N  
ATOM   2299  H   TRP A 156       9.119  -9.153  -3.389  1.00 63.45           H  
ATOM   2300  CA  TRP A 156       7.736  -8.176  -2.099  1.00 63.45           C  
ATOM   2301  HA  TRP A 156       6.839  -7.609  -2.347  1.00 63.45           H  
ATOM   2302  C   TRP A 156       8.524  -7.411  -1.040  1.00 63.45           C  
ATOM   2303  CB  TRP A 156       7.319  -9.559  -1.592  1.00 63.45           C  
ATOM   2304  HB2 TRP A 156       8.216 -10.155  -1.420  1.00 63.45           H  
ATOM   2305  HB3 TRP A 156       6.741 -10.056  -2.371  1.00 63.45           H  
ATOM   2306  O   TRP A 156       9.562  -7.888  -0.583  1.00 63.45           O  
ATOM   2307  CG  TRP A 156       6.507  -9.559  -0.332  1.00 63.45           C  
ATOM   2308  CD1 TRP A 156       5.304  -8.960  -0.171  1.00 63.45           C  
ATOM   2309  HD1 TRP A 156       4.788  -8.406  -0.941  1.00 63.45           H  
ATOM   2310  CD2 TRP A 156       6.813 -10.195   0.949  1.00 63.45           C  
ATOM   2311  CE2 TRP A 156       5.724  -9.957   1.839  1.00 63.45           C  
ATOM   2312  CE3 TRP A 156       7.893 -10.957   1.447  1.00 63.45           C  
ATOM   2313  HE3 TRP A 156       8.741 -11.150   0.808  1.00 63.45           H  
ATOM   2314  NE1 TRP A 156       4.830  -9.211   1.103  1.00 63.45           N  
ATOM   2315  HE1 TRP A 156       3.913  -8.937   1.427  1.00 63.45           H  
ATOM   2316  CH2 TRP A 156       6.794 -11.198   3.619  1.00 63.45           C  
ATOM   2317  HH2 TRP A 156       6.796 -11.583   4.628  1.00 63.45           H  
ATOM   2318  CZ2 TRP A 156       5.704 -10.443   3.155  1.00 63.45           C  
ATOM   2319  HZ2 TRP A 156       4.860 -10.245   3.798  1.00 63.45           H  
ATOM   2320  CZ3 TRP A 156       7.882 -11.455   2.765  1.00 63.45           C  
ATOM   2321  HZ3 TRP A 156       8.719 -12.035   3.124  1.00 63.45           H  
ATOM   2322  N   ILE A 157       8.028  -6.238  -0.649  1.00 62.69           N  
ATOM   2323  H   ILE A 157       7.187  -5.891  -1.088  1.00 62.69           H  
ATOM   2324  CA  ILE A 157       8.667  -5.429   0.398  1.00 62.69           C  
ATOM   2325  HA  ILE A 157       9.722  -5.699   0.441  1.00 62.69           H  
ATOM   2326  C   ILE A 157       8.113  -5.763   1.789  1.00 62.69           C  
ATOM   2327  CB  ILE A 157       8.633  -3.921   0.063  1.00 62.69           C  
ATOM   2328  HB  ILE A 157       9.192  -3.402   0.841  1.00 62.69           H  
ATOM   2329  O   ILE A 157       8.657  -5.309   2.793  1.00 62.69           O  
ATOM   2330  CG1 ILE A 157       7.200  -3.356   0.046  1.00 62.69           C  
ATOM   2331 HG12 ILE A 157       6.702  -3.646   0.971  1.00 62.69           H  
ATOM   2332 HG13 ILE A 157       6.654  -3.771  -0.801  1.00 62.69           H  
ATOM   2333  CG2 ILE A 157       9.356  -3.670  -1.275  1.00 62.69           C  
ATOM   2334 HG21 ILE A 157       9.429  -2.601  -1.472  1.00 62.69           H  
ATOM   2335 HG22 ILE A 157      10.366  -4.079  -1.231  1.00 62.69           H  
ATOM   2336 HG23 ILE A 157       8.822  -4.137  -2.102  1.00 62.69           H  
ATOM   2337  CD1 ILE A 157       7.141  -1.826  -0.038  1.00 62.69           C  
ATOM   2338 HD11 ILE A 157       7.738  -1.394   0.765  1.00 62.69           H  
ATOM   2339 HD12 ILE A 157       6.112  -1.485   0.084  1.00 62.69           H  
ATOM   2340 HD13 ILE A 157       7.510  -1.480  -1.003  1.00 62.69           H  
ATOM   2341  N   GLY A 158       7.056  -6.580   1.882  1.00 59.57           N  
ATOM   2342  H   GLY A 158       6.660  -6.944   1.027  1.00 59.57           H  
ATOM   2343  CA  GLY A 158       6.457  -6.966   3.162  1.00 59.57           C  
ATOM   2344  HA2 GLY A 158       7.154  -7.607   3.701  1.00 59.57           H  
ATOM   2345  HA3 GLY A 158       5.532  -7.518   2.992  1.00 59.57           H  
ATOM   2346  C   GLY A 158       6.112  -5.745   4.012  1.00 59.57           C  
ATOM   2347  O   GLY A 158       5.534  -4.797   3.490  1.00 59.57           O  
ATOM   2348  N   SER A 159       6.509  -5.757   5.288  1.00 52.96           N  
ATOM   2349  H   SER A 159       6.985  -6.578   5.634  1.00 52.96           H  
ATOM   2350  CA  SER A 159       6.383  -4.637   6.240  1.00 52.96           C  
ATOM   2351  HA  SER A 159       5.474  -4.081   6.013  1.00 52.96           H  
ATOM   2352  C   SER A 159       7.573  -3.662   6.215  1.00 52.96           C  
ATOM   2353  CB  SER A 159       6.222  -5.189   7.655  1.00 52.96           C  
ATOM   2354  HB2 SER A 159       5.540  -6.038   7.624  1.00 52.96           H  
ATOM   2355  HB3 SER A 159       5.822  -4.420   8.315  1.00 52.96           H  
ATOM   2356  O   SER A 159       7.743  -2.860   7.133  1.00 52.96           O  
ATOM   2357  OG  SER A 159       7.462  -5.654   8.148  1.00 52.96           O  
ATOM   2358  HG  SER A 159       7.928  -4.871   8.448  1.00 52.96           H  
ATOM   2359  N   SER A 160       8.469  -3.792   5.235  1.00 55.25           N  
ATOM   2360  H   SER A 160       8.277  -4.426   4.473  1.00 55.25           H  
ATOM   2361  CA  SER A 160       9.729  -3.051   5.193  1.00 55.25           C  
ATOM   2362  HA  SER A 160       9.898  -2.604   6.173  1.00 55.25           H  
ATOM   2363  C   SER A 160       9.690  -1.902   4.194  1.00 55.25           C  
ATOM   2364  CB  SER A 160      10.913  -3.994   4.957  1.00 55.25           C  
ATOM   2365  HB2 SER A 160      11.839  -3.467   5.186  1.00 55.25           H  
ATOM   2366  HB3 SER A 160      10.829  -4.846   5.632  1.00 55.25           H  
ATOM   2367  O   SER A 160       8.972  -1.948   3.196  1.00 55.25           O  
ATOM   2368  OG  SER A 160      11.000  -4.455   3.629  1.00 55.25           O  
ATOM   2369  HG  SER A 160      10.128  -4.713   3.321  1.00 55.25           H  
ATOM   2370  N   SER A 161      10.496  -0.880   4.475  1.00 67.77           N  
ATOM   2371  H   SER A 161      11.063  -0.916   5.310  1.00 67.77           H  
ATOM   2372  CA  SER A 161      10.772   0.199   3.539  1.00 67.77           C  
ATOM   2373  HA  SER A 161       9.836   0.479   3.056  1.00 67.77           H  
ATOM   2374  C   SER A 161      11.742  -0.257   2.448  1.00 67.77           C  
ATOM   2375  CB  SER A 161      11.293   1.427   4.292  1.00 67.77           C  
ATOM   2376  HB2 SER A 161      10.480   1.812   4.909  1.00 67.77           H  
ATOM   2377  HB3 SER A 161      11.571   2.203   3.579  1.00 67.77           H  
ATOM   2378  O   SER A 161      12.613  -1.100   2.676  1.00 67.77           O  
ATOM   2379  OG  SER A 161      12.408   1.150   5.128  1.00 67.77           O  
ATOM   2380  HG  SER A 161      12.512   1.920   5.691  1.00 67.77           H  
ATOM   2381  N   PHE A 162      11.631   0.346   1.273  1.00 69.24           N  
ATOM   2382  H   PHE A 162      10.941   1.078   1.186  1.00 69.24           H  
ATOM   2383  CA  PHE A 162      12.479   0.099   0.111  1.00 69.24           C  
ATOM   2384  HA  PHE A 162      13.151  -0.733   0.317  1.00 69.24           H  
ATOM   2385  C   PHE A 162      13.345   1.320  -0.196  1.00 69.24           C  
ATOM   2386  CB  PHE A 162      11.606  -0.306  -1.082  1.00 69.24           C  
ATOM   2387  HB2 PHE A 162      11.067  -1.213  -0.809  1.00 69.24           H  
ATOM   2388  HB3 PHE A 162      12.255  -0.562  -1.919  1.00 69.24           H  
ATOM   2389  O   PHE A 162      13.035   2.440   0.217  1.00 69.24           O  
ATOM   2390  CG  PHE A 162      10.602   0.739  -1.536  1.00 69.24           C  
ATOM   2391  CD1 PHE A 162       9.384   0.900  -0.847  1.00 69.24           C  
ATOM   2392  HD1 PHE A 162       9.169   0.295   0.022  1.00 69.24           H  
ATOM   2393  CD2 PHE A 162      10.871   1.535  -2.666  1.00 69.24           C  
ATOM   2394  HD2 PHE A 162      11.799   1.419  -3.205  1.00 69.24           H  
ATOM   2395  CE1 PHE A 162       8.448   1.854  -1.275  1.00 69.24           C  
ATOM   2396  HE1 PHE A 162       7.519   1.976  -0.737  1.00 69.24           H  
ATOM   2397  CE2 PHE A 162       9.920   2.471  -3.109  1.00 69.24           C  
ATOM   2398  HE2 PHE A 162      10.117   3.052  -3.998  1.00 69.24           H  
ATOM   2399  CZ  PHE A 162       8.713   2.637  -2.408  1.00 69.24           C  
ATOM   2400  HZ  PHE A 162       7.982   3.357  -2.745  1.00 69.24           H  
ATOM   2401  N   LEU A 163      14.455   1.119  -0.900  1.00 76.12           N  
ATOM   2402  H   LEU A 163      14.717   0.185  -1.182  1.00 76.12           H  
ATOM   2403  CA  LEU A 163      15.297   2.224  -1.338  1.00 76.12           C  
ATOM   2404  HA  LEU A 163      15.394   2.924  -0.508  1.00 76.12           H  
ATOM   2405  C   LEU A 163      14.655   2.962  -2.521  1.00 76.12           C  
ATOM   2406  CB  LEU A 163      16.690   1.677  -1.673  1.00 76.12           C  
ATOM   2407  HB2 LEU A 163      17.034   1.059  -0.844  1.00 76.12           H  
ATOM   2408  HB3 LEU A 163      16.604   1.040  -2.554  1.00 76.12           H  
ATOM   2409  O   LEU A 163      14.394   2.381  -3.571  1.00 76.12           O  
ATOM   2410  CG  LEU A 163      17.751   2.756  -1.936  1.00 76.12           C  
ATOM   2411  HG  LEU A 163      17.389   3.469  -2.676  1.00 76.12           H  
ATOM   2412  CD1 LEU A 163      18.119   3.501  -0.649  1.00 76.12           C  
ATOM   2413 HD11 LEU A 163      17.269   4.089  -0.304  1.00 76.12           H  
ATOM   2414 HD12 LEU A 163      18.952   4.179  -0.836  1.00 76.12           H  
ATOM   2415 HD13 LEU A 163      18.408   2.788   0.124  1.00 76.12           H  
ATOM   2416  CD2 LEU A 163      19.017   2.092  -2.476  1.00 76.12           C  
ATOM   2417 HD21 LEU A 163      18.783   1.571  -3.404  1.00 76.12           H  
ATOM   2418 HD22 LEU A 163      19.397   1.370  -1.753  1.00 76.12           H  
ATOM   2419 HD23 LEU A 163      19.776   2.848  -2.678  1.00 76.12           H  
ATOM   2420  N   LEU A 164      14.457   4.265  -2.353  1.00 79.02           N  
ATOM   2421  H   LEU A 164      14.682   4.656  -1.450  1.00 79.02           H  
ATOM   2422  CA  LEU A 164      14.153   5.222  -3.407  1.00 79.02           C  
ATOM   2423  HA  LEU A 164      13.602   4.722  -4.203  1.00 79.02           H  
ATOM   2424  C   LEU A 164      15.468   5.756  -3.984  1.00 79.02           C  
ATOM   2425  CB  LEU A 164      13.285   6.357  -2.836  1.00 79.02           C  
ATOM   2426  HB2 LEU A 164      13.777   6.758  -1.950  1.00 79.02           H  
ATOM   2427  HB3 LEU A 164      13.240   7.161  -3.570  1.00 79.02           H  
ATOM   2428  O   LEU A 164      16.161   6.559  -3.363  1.00 79.02           O  
ATOM   2429  CG  LEU A 164      11.850   5.949  -2.469  1.00 79.02           C  
ATOM   2430  HG  LEU A 164      11.856   5.042  -1.865  1.00 79.02           H  
ATOM   2431  CD1 LEU A 164      11.191   7.068  -1.662  1.00 79.02           C  
ATOM   2432 HD11 LEU A 164      11.715   7.192  -0.714  1.00 79.02           H  
ATOM   2433 HD12 LEU A 164      10.153   6.812  -1.454  1.00 79.02           H  
ATOM   2434 HD13 LEU A 164      11.223   8.005  -2.219  1.00 79.02           H  
ATOM   2435  CD2 LEU A 164      10.999   5.724  -3.719  1.00 79.02           C  
ATOM   2436 HD21 LEU A 164      10.960   6.639  -4.311  1.00 79.02           H  
ATOM   2437 HD22 LEU A 164       9.989   5.442  -3.422  1.00 79.02           H  
ATOM   2438 HD23 LEU A 164      11.423   4.921  -4.322  1.00 79.02           H  
ATOM   2439  N   VAL A 165      15.816   5.278  -5.172  1.00 83.08           N  
ATOM   2440  H   VAL A 165      15.268   4.495  -5.501  1.00 83.08           H  
ATOM   2441  CA  VAL A 165      16.971   5.684  -5.982  1.00 83.08           C  
ATOM   2442  HA  VAL A 165      17.755   6.001  -5.294  1.00 83.08           H  
ATOM   2443  C   VAL A 165      16.604   6.832  -6.939  1.00 83.08           C  
ATOM   2444  CB  VAL A 165      17.533   4.495  -6.784  1.00 83.08           C  
ATOM   2445  HB  VAL A 165      16.804   4.182  -7.531  1.00 83.08           H  
ATOM   2446  O   VAL A 165      15.583   6.728  -7.629  1.00 83.08           O  
ATOM   2447  CG1 VAL A 165      18.838   4.887  -7.487  1.00 83.08           C  
ATOM   2448 HG11 VAL A 165      19.288   4.020  -7.969  1.00 83.08           H  
ATOM   2449 HG12 VAL A 165      19.555   5.289  -6.771  1.00 83.08           H  
ATOM   2450 HG13 VAL A 165      18.648   5.627  -8.265  1.00 83.08           H  
ATOM   2451  CG2 VAL A 165      17.833   3.294  -5.878  1.00 83.08           C  
ATOM   2452 HG21 VAL A 165      18.533   3.584  -5.094  1.00 83.08           H  
ATOM   2453 HG22 VAL A 165      18.266   2.492  -6.476  1.00 83.08           H  
ATOM   2454 HG23 VAL A 165      16.916   2.915  -5.428  1.00 83.08           H  
ATOM   2455  N   PRO A 166      17.400   7.921  -6.997  1.00 82.01           N  
ATOM   2456  CA  PRO A 166      17.221   9.036  -7.933  1.00 82.01           C  
ATOM   2457  HA  PRO A 166      16.375   9.646  -7.617  1.00 82.01           H  
ATOM   2458  C   PRO A 166      17.021   8.602  -9.387  1.00 82.01           C  
ATOM   2459  CB  PRO A 166      18.499   9.866  -7.794  1.00 82.01           C  
ATOM   2460  HB2 PRO A 166      19.297   9.434  -8.397  1.00 82.01           H  
ATOM   2461  HB3 PRO A 166      18.351  10.910  -8.071  1.00 82.01           H  
ATOM   2462  O   PRO A 166      17.746   7.757  -9.896  1.00 82.01           O  
ATOM   2463  CG  PRO A 166      18.838   9.692  -6.319  1.00 82.01           C  
ATOM   2464  HG2 PRO A 166      19.888   9.901  -6.115  1.00 82.01           H  
ATOM   2465  HG3 PRO A 166      18.186  10.319  -5.711  1.00 82.01           H  
ATOM   2466  CD  PRO A 166      18.505   8.221  -6.096  1.00 82.01           C  
ATOM   2467  HD2 PRO A 166      19.368   7.607  -6.355  1.00 82.01           H  
ATOM   2468  HD3 PRO A 166      18.221   8.067  -5.055  1.00 82.01           H  
ATOM   2469  N   GLY A 167      16.033   9.185 -10.068  1.00 79.63           N  
ATOM   2470  H   GLY A 167      15.395   9.788  -9.570  1.00 79.63           H  
ATOM   2471  CA  GLY A 167      15.756   8.925 -11.486  1.00 79.63           C  
ATOM   2472  HA2 GLY A 167      16.696   8.954 -12.036  1.00 79.63           H  
ATOM   2473  HA3 GLY A 167      15.106   9.712 -11.867  1.00 79.63           H  
ATOM   2474  C   GLY A 167      15.090   7.578 -11.781  1.00 79.63           C  
ATOM   2475  O   GLY A 167      14.640   7.366 -12.907  1.00 79.63           O  
ATOM   2476  N   ALA A 168      14.979   6.688 -10.793  1.00 84.80           N  
ATOM   2477  H   ALA A 168      15.393   6.903  -9.897  1.00 84.80           H  
ATOM   2478  CA  ALA A 168      14.335   5.396 -10.955  1.00 84.80           C  
ATOM   2479  HA  ALA A 168      14.726   4.933 -11.861  1.00 84.80           H  
ATOM   2480  C   ALA A 168      12.814   5.527 -11.100  1.00 84.80           C  
ATOM   2481  CB  ALA A 168      14.706   4.500  -9.778  1.00 84.80           C  
ATOM   2482  HB1 ALA A 168      15.782   4.533  -9.607  1.00 84.80           H  
ATOM   2483  HB2 ALA A 168      14.212   4.871  -8.880  1.00 84.80           H  
ATOM   2484  HB3 ALA A 168      14.391   3.476  -9.976  1.00 84.80           H  
ATOM   2485  O   ALA A 168      12.168   6.379 -10.472  1.00 84.80           O  
ATOM   2486  N   ARG A 169      12.248   4.625 -11.901  1.00 86.42           N  
ATOM   2487  H   ARG A 169      12.860   3.943 -12.324  1.00 86.42           H  
ATOM   2488  CA  ARG A 169      10.809   4.398 -12.021  1.00 86.42           C  
ATOM   2489  HA  ARG A 169      10.269   5.285 -11.689  1.00 86.42           H  
ATOM   2490  C   ARG A 169      10.400   3.236 -11.123  1.00 86.42           C  
ATOM   2491  CB  ARG A 169      10.460   4.148 -13.492  1.00 86.42           C  
ATOM   2492  HB2 ARG A 169      10.672   5.050 -14.065  1.00 86.42           H  
ATOM   2493  HB3 ARG A 169      11.080   3.336 -13.875  1.00 86.42           H  
ATOM   2494  O   ARG A 169      11.039   2.187 -11.138  1.00 86.42           O  
ATOM   2495  CG  ARG A 169       8.983   3.770 -13.661  1.00 86.42           C  
ATOM   2496  HG2 ARG A 169       8.782   2.848 -13.117  1.00 86.42           H  
ATOM   2497  HG3 ARG A 169       8.347   4.561 -13.263  1.00 86.42           H  
ATOM   2498  CD  ARG A 169       8.648   3.530 -15.128  1.00 86.42           C  
ATOM   2499  HD2 ARG A 169       8.627   4.489 -15.646  1.00 86.42           H  
ATOM   2500  HD3 ARG A 169       9.413   2.890 -15.567  1.00 86.42           H  
ATOM   2501  NE  ARG A 169       7.348   2.855 -15.229  1.00 86.42           N  
ATOM   2502  HE  ARG A 169       7.023   2.357 -14.412  1.00 86.42           H  
ATOM   2503  NH1 ARG A 169       6.919   3.209 -17.452  1.00 86.42           N  
ATOM   2504 HH11 ARG A 169       7.838   3.620 -17.539  1.00 86.42           H  
ATOM   2505 HH12 ARG A 169       6.309   3.074 -18.245  1.00 86.42           H  
ATOM   2506  NH2 ARG A 169       5.429   2.150 -16.132  1.00 86.42           N  
ATOM   2507 HH21 ARG A 169       5.252   1.731 -15.230  1.00 86.42           H  
ATOM   2508 HH22 ARG A 169       4.791   1.977 -16.896  1.00 86.42           H  
ATOM   2509  CZ  ARG A 169       6.573   2.746 -16.281  1.00 86.42           C  
ATOM   2510  N   TYR A 170       9.293   3.407 -10.420  1.00 85.32           N  
ATOM   2511  H   TYR A 170       8.825   4.300 -10.476  1.00 85.32           H  
ATOM   2512  CA  TYR A 170       8.684   2.411  -9.553  1.00 85.32           C  
ATOM   2513  HA  TYR A 170       9.277   1.496  -9.565  1.00 85.32           H  
ATOM   2514  C   TYR A 170       7.276   2.104 -10.040  1.00 85.32           C  
ATOM   2515  CB  TYR A 170       8.649   2.928  -8.115  1.00 85.32           C  
ATOM   2516  HB2 TYR A 170       8.076   3.856  -8.105  1.00 85.32           H  
ATOM   2517  HB3 TYR A 170       8.129   2.204  -7.488  1.00 85.32           H  
ATOM   2518  O   TYR A 170       6.457   3.013 -10.185  1.00 85.32           O  
ATOM   2519  CG  TYR A 170      10.022   3.191  -7.542  1.00 85.32           C  
ATOM   2520  CD1 TYR A 170      10.690   2.184  -6.823  1.00 85.32           C  
ATOM   2521  HD1 TYR A 170      10.192   1.246  -6.629  1.00 85.32           H  
ATOM   2522  CD2 TYR A 170      10.655   4.420  -7.792  1.00 85.32           C  
ATOM   2523  HD2 TYR A 170      10.135   5.193  -8.340  1.00 85.32           H  
ATOM   2524  CE1 TYR A 170      12.014   2.378  -6.397  1.00 85.32           C  
ATOM   2525  HE1 TYR A 170      12.558   1.606  -5.873  1.00 85.32           H  
ATOM   2526  CE2 TYR A 170      11.985   4.612  -7.394  1.00 85.32           C  
ATOM   2527  HE2 TYR A 170      12.490   5.536  -7.635  1.00 85.32           H  
ATOM   2528  OH  TYR A 170      13.993   3.706  -6.516  1.00 85.32           O  
ATOM   2529  HH  TYR A 170      14.330   4.459  -7.006  1.00 85.32           H  
ATOM   2530  CZ  TYR A 170      12.671   3.573  -6.737  1.00 85.32           C  
ATOM   2531  N   ASP A 171       6.992   0.825 -10.250  1.00 86.79           N  
ATOM   2532  H   ASP A 171       7.735   0.147 -10.161  1.00 86.79           H  
ATOM   2533  CA  ASP A 171       5.633   0.316 -10.390  1.00 86.79           C  
ATOM   2534  HA  ASP A 171       4.947   1.143 -10.575  1.00 86.79           H  
ATOM   2535  C   ASP A 171       5.243  -0.333  -9.054  1.00 86.79           C  
ATOM   2536  CB  ASP A 171       5.528  -0.626 -11.599  1.00 86.79           C  
ATOM   2537  HB2 ASP A 171       6.174  -1.489 -11.438  1.00 86.79           H  
ATOM   2538  HB3 ASP A 171       4.502  -0.987 -11.665  1.00 86.79           H  
ATOM   2539  O   ASP A 171       5.811  -1.348  -8.641  1.00 86.79           O  
ATOM   2540  CG  ASP A 171       5.896   0.047 -12.936  1.00 86.79           C  
ATOM   2541  OD1 ASP A 171       5.381   1.150 -13.261  1.00 86.79           O  
ATOM   2542  OD2 ASP A 171       6.691  -0.533 -13.701  1.00 86.79           O  
ATOM   2543  N   ALA A 172       4.313   0.303  -8.345  1.00 83.16           N  
ATOM   2544  H   ALA A 172       3.862   1.109  -8.755  1.00 83.16           H  
ATOM   2545  CA  ALA A 172       3.850  -0.112  -7.031  1.00 83.16           C  
ATOM   2546  HA  ALA A 172       4.599  -0.762  -6.577  1.00 83.16           H  
ATOM   2547  C   ALA A 172       2.557  -0.908  -7.127  1.00 83.16           C  
ATOM   2548  CB  ALA A 172       3.682   1.119  -6.143  1.00 83.16           C  
ATOM   2549  HB1 ALA A 172       4.664   1.558  -5.967  1.00 83.16           H  
ATOM   2550  HB2 ALA A 172       3.243   0.833  -5.187  1.00 83.16           H  
ATOM   2551  HB3 ALA A 172       3.032   1.846  -6.630  1.00 83.16           H  
ATOM   2552  O   ALA A 172       1.662  -0.573  -7.903  1.00 83.16           O  
ATOM   2553  N   THR A 173       2.456  -1.944  -6.301  1.00 82.60           N  
ATOM   2554  H   THR A 173       3.258  -2.168  -5.728  1.00 82.60           H  
ATOM   2555  CA  THR A 173       1.228  -2.703  -6.072  1.00 82.60           C  
ATOM   2556  HA  THR A 173       0.387  -2.178  -6.522  1.00 82.60           H  
ATOM   2557  C   THR A 173       0.987  -2.822  -4.575  1.00 82.60           C  
ATOM   2558  CB  THR A 173       1.298  -4.095  -6.705  1.00 82.60           C  
ATOM   2559  HB  THR A 173       2.080  -4.673  -6.212  1.00 82.60           H  
ATOM   2560  O   THR A 173       1.778  -3.424  -3.847  1.00 82.60           O  
ATOM   2561  CG2 THR A 173      -0.017  -4.862  -6.580  1.00 82.60           C  
ATOM   2562 HG21 THR A 173       0.058  -5.802  -7.126  1.00 82.60           H  
ATOM   2563 HG22 THR A 173      -0.831  -4.267  -6.995  1.00 82.60           H  
ATOM   2564 HG23 THR A 173      -0.227  -5.081  -5.533  1.00 82.60           H  
ATOM   2565  OG1 THR A 173       1.604  -4.002  -8.074  1.00 82.60           O  
ATOM   2566  HG1 THR A 173       2.291  -3.339  -8.168  1.00 82.60           H  
ATOM   2567  N   LEU A 174      -0.135  -2.280  -4.123  1.00 80.31           N  
ATOM   2568  H   LEU A 174      -0.723  -1.791  -4.783  1.00 80.31           H  
ATOM   2569  CA  LEU A 174      -0.623  -2.385  -2.757  1.00 80.31           C  
ATOM   2570  HA  LEU A 174       0.136  -2.850  -2.128  1.00 80.31           H  
ATOM   2571  C   LEU A 174      -1.873  -3.261  -2.753  1.00 80.31           C  
ATOM   2572  CB  LEU A 174      -0.885  -0.962  -2.248  1.00 80.31           C  
ATOM   2573  HB2 LEU A 174      -1.625  -0.499  -2.901  1.00 80.31           H  
ATOM   2574  HB3 LEU A 174       0.039  -0.389  -2.318  1.00 80.31           H  
ATOM   2575  O   LEU A 174      -2.844  -2.967  -3.444  1.00 80.31           O  
ATOM   2576  CG  LEU A 174      -1.410  -0.879  -0.812  1.00 80.31           C  
ATOM   2577  HG  LEU A 174      -2.324  -1.468  -0.727  1.00 80.31           H  
ATOM   2578  CD1 LEU A 174      -0.400  -1.385   0.210  1.00 80.31           C  
ATOM   2579 HD11 LEU A 174       0.530  -0.823   0.115  1.00 80.31           H  
ATOM   2580 HD12 LEU A 174      -0.230  -2.451   0.063  1.00 80.31           H  
ATOM   2581 HD13 LEU A 174      -0.791  -1.240   1.216  1.00 80.31           H  
ATOM   2582  CD2 LEU A 174      -1.726   0.576  -0.490  1.00 80.31           C  
ATOM   2583 HD21 LEU A 174      -2.020   0.658   0.556  1.00 80.31           H  
ATOM   2584 HD22 LEU A 174      -2.540   0.932  -1.121  1.00 80.31           H  
ATOM   2585 HD23 LEU A 174      -0.847   1.203  -0.643  1.00 80.31           H  
ATOM   2586  N   VAL A 175      -1.856  -4.344  -1.985  1.00 78.76           N  
ATOM   2587  H   VAL A 175      -1.031  -4.526  -1.432  1.00 78.76           H  
ATOM   2588  CA  VAL A 175      -2.999  -5.246  -1.829  1.00 78.76           C  
ATOM   2589  HA  VAL A 175      -3.752  -5.012  -2.582  1.00 78.76           H  
ATOM   2590  C   VAL A 175      -3.605  -5.001  -0.462  1.00 78.76           C  
ATOM   2591  CB  VAL A 175      -2.609  -6.721  -2.017  1.00 78.76           C  
ATOM   2592  HB  VAL A 175      -1.948  -7.034  -1.209  1.00 78.76           H  
ATOM   2593  O   VAL A 175      -2.975  -5.263   0.562  1.00 78.76           O  
ATOM   2594  CG1 VAL A 175      -3.861  -7.610  -2.005  1.00 78.76           C  
ATOM   2595 HG11 VAL A 175      -4.386  -7.514  -1.055  1.00 78.76           H  
ATOM   2596 HG12 VAL A 175      -3.575  -8.654  -2.136  1.00 78.76           H  
ATOM   2597 HG13 VAL A 175      -4.538  -7.320  -2.809  1.00 78.76           H  
ATOM   2598  CG2 VAL A 175      -1.875  -6.943  -3.346  1.00 78.76           C  
ATOM   2599 HG21 VAL A 175      -2.478  -6.571  -4.175  1.00 78.76           H  
ATOM   2600 HG22 VAL A 175      -0.922  -6.414  -3.338  1.00 78.76           H  
ATOM   2601 HG23 VAL A 175      -1.678  -8.005  -3.490  1.00 78.76           H  
ATOM   2602  N   LEU A 176      -4.833  -4.505  -0.459  1.00 79.81           N  
ATOM   2603  H   LEU A 176      -5.266  -4.301  -1.348  1.00 79.81           H  
ATOM   2604  CA  LEU A 176      -5.607  -4.197   0.730  1.00 79.81           C  
ATOM   2605  HA  LEU A 176      -4.971  -4.293   1.610  1.00 79.81           H  
ATOM   2606  C   LEU A 176      -6.760  -5.177   0.875  1.00 79.81           C  
ATOM   2607  CB  LEU A 176      -6.127  -2.753   0.656  1.00 79.81           C  
ATOM   2608  HB2 LEU A 176      -6.665  -2.527   1.577  1.00 79.81           H  
ATOM   2609  HB3 LEU A 176      -6.833  -2.681  -0.172  1.00 79.81           H  
ATOM   2610  O   LEU A 176      -7.256  -5.718  -0.112  1.00 79.81           O  
ATOM   2611  CG  LEU A 176      -5.040  -1.692   0.447  1.00 79.81           C  
ATOM   2612  HG  LEU A 176      -4.546  -1.859  -0.511  1.00 79.81           H  
ATOM   2613  CD1 LEU A 176      -5.669  -0.302   0.411  1.00 79.81           C  
ATOM   2614 HD11 LEU A 176      -4.896   0.445   0.233  1.00 79.81           H  
ATOM   2615 HD12 LEU A 176      -6.154  -0.085   1.363  1.00 79.81           H  
ATOM   2616 HD13 LEU A 176      -6.402  -0.252  -0.394  1.00 79.81           H  
ATOM   2617  CD2 LEU A 176      -4.006  -1.754   1.566  1.00 79.81           C  
ATOM   2618 HD21 LEU A 176      -3.423  -2.672   1.499  1.00 79.81           H  
ATOM   2619 HD22 LEU A 176      -3.317  -0.916   1.466  1.00 79.81           H  
ATOM   2620 HD23 LEU A 176      -4.493  -1.692   2.539  1.00 79.81           H  
ATOM   2621  N   ARG A 177      -7.229  -5.357   2.105  1.00 78.62           N  
ATOM   2622  H   ARG A 177      -6.705  -4.948   2.866  1.00 78.62           H  
ATOM   2623  CA  ARG A 177      -8.455  -6.092   2.410  1.00 78.62           C  
ATOM   2624  HA  ARG A 177      -8.970  -6.333   1.480  1.00 78.62           H  
ATOM   2625  C   ARG A 177      -9.380  -5.245   3.252  1.00 78.62           C  
ATOM   2626  CB  ARG A 177      -8.098  -7.398   3.106  1.00 78.62           C  
ATOM   2627  HB2 ARG A 177      -7.384  -7.925   2.473  1.00 78.62           H  
ATOM   2628  HB3 ARG A 177      -7.641  -7.186   4.072  1.00 78.62           H  
ATOM   2629  O   ARG A 177      -8.957  -4.678   4.251  1.00 78.62           O  
ATOM   2630  CG  ARG A 177      -9.315  -8.304   3.288  1.00 78.62           C  
ATOM   2631  HG2 ARG A 177     -10.068  -7.824   3.914  1.00 78.62           H  
ATOM   2632  HG3 ARG A 177      -9.740  -8.530   2.310  1.00 78.62           H  
ATOM   2633  CD  ARG A 177      -8.850  -9.593   3.955  1.00 78.62           C  
ATOM   2634  HD2 ARG A 177      -7.998  -9.995   3.407  1.00 78.62           H  
ATOM   2635  HD3 ARG A 177      -8.536  -9.359   4.973  1.00 78.62           H  
ATOM   2636  NE  ARG A 177      -9.921 -10.595   3.951  1.00 78.62           N  
ATOM   2637  HE  ARG A 177     -10.577 -10.550   3.185  1.00 78.62           H  
ATOM   2638  NH1 ARG A 177      -9.227 -11.717   5.814  1.00 78.62           N  
ATOM   2639 HH11 ARG A 177      -8.353 -11.211   5.806  1.00 78.62           H  
ATOM   2640 HH12 ARG A 177      -9.536 -12.155   6.670  1.00 78.62           H  
ATOM   2641  NH2 ARG A 177     -11.093 -12.354   4.755  1.00 78.62           N  
ATOM   2642 HH21 ARG A 177     -11.170 -13.155   5.365  1.00 78.62           H  
ATOM   2643 HH22 ARG A 177     -11.733 -12.252   3.980  1.00 78.62           H  
ATOM   2644  CZ  ARG A 177     -10.072 -11.554   4.839  1.00 78.62           C  
ATOM   2645  N   SER A 178     -10.640  -5.187   2.859  1.00 77.02           N  
ATOM   2646  H   SER A 178     -10.898  -5.715   2.038  1.00 77.02           H  
ATOM   2647  CA  SER A 178     -11.689  -4.488   3.596  1.00 77.02           C  
ATOM   2648  HA  SER A 178     -11.392  -3.455   3.777  1.00 77.02           H  
ATOM   2649  C   SER A 178     -11.995  -5.177   4.923  1.00 77.02           C  
ATOM   2650  CB  SER A 178     -12.915  -4.512   2.708  1.00 77.02           C  
ATOM   2651  HB2 SER A 178     -13.227  -5.542   2.536  1.00 77.02           H  
ATOM   2652  HB3 SER A 178     -12.613  -4.078   1.754  1.00 77.02           H  
ATOM   2653  O   SER A 178     -12.270  -6.377   4.933  1.00 77.02           O  
ATOM   2654  OG  SER A 178     -13.981  -3.781   3.268  1.00 77.02           O  
ATOM   2655  HG  SER A 178     -14.798  -4.179   2.958  1.00 77.02           H  
ATOM   2656  N   ILE A 179     -11.979  -4.435   6.032  1.00 71.29           N  
ATOM   2657  H   ILE A 179     -11.700  -3.468   5.954  1.00 71.29           H  
ATOM   2658  CA  ILE A 179     -12.231  -4.977   7.381  1.00 71.29           C  
ATOM   2659  HA  ILE A 179     -12.270  -6.065   7.340  1.00 71.29           H  
ATOM   2660  C   ILE A 179     -13.573  -4.498   7.944  1.00 71.29           C  
ATOM   2661  CB  ILE A 179     -11.091  -4.588   8.348  1.00 71.29           C  
ATOM   2662  HB  ILE A 179     -11.146  -3.511   8.506  1.00 71.29           H  
ATOM   2663  O   ILE A 179     -14.222  -5.240   8.681  1.00 71.29           O  
ATOM   2664  CG1 ILE A 179      -9.693  -4.911   7.779  1.00 71.29           C  
ATOM   2665 HG12 ILE A 179      -9.603  -5.977   7.568  1.00 71.29           H  
ATOM   2666 HG13 ILE A 179      -9.541  -4.356   6.854  1.00 71.29           H  
ATOM   2667  CG2 ILE A 179     -11.244  -5.277   9.721  1.00 71.29           C  
ATOM   2668 HG21 ILE A 179     -10.990  -6.333   9.636  1.00 71.29           H  
ATOM   2669 HG22 ILE A 179     -10.589  -4.807  10.456  1.00 71.29           H  
ATOM   2670 HG23 ILE A 179     -12.255  -5.182  10.118  1.00 71.29           H  
ATOM   2671  CD1 ILE A 179      -8.598  -4.482   8.762  1.00 71.29           C  
ATOM   2672 HD11 ILE A 179      -8.524  -5.186   9.591  1.00 71.29           H  
ATOM   2673 HD12 ILE A 179      -8.811  -3.485   9.146  1.00 71.29           H  
ATOM   2674 HD13 ILE A 179      -7.629  -4.437   8.264  1.00 71.29           H  
ATOM   2675  N   GLN A 180     -14.010  -3.282   7.597  1.00 66.43           N  
ATOM   2676  H   GLN A 180     -13.457  -2.730   6.958  1.00 66.43           H  
ATOM   2677  CA  GLN A 180     -15.198  -2.652   8.181  1.00 66.43           C  
ATOM   2678  HA  GLN A 180     -15.678  -3.376   8.840  1.00 66.43           H  
ATOM   2679  C   GLN A 180     -16.222  -2.216   7.118  1.00 66.43           C  
ATOM   2680  CB  GLN A 180     -14.789  -1.457   9.053  1.00 66.43           C  
ATOM   2681  HB2 GLN A 180     -15.693  -0.977   9.426  1.00 66.43           H  
ATOM   2682  HB3 GLN A 180     -14.241  -0.733   8.450  1.00 66.43           H  
ATOM   2683  O   GLN A 180     -15.818  -1.722   6.063  1.00 66.43           O  
ATOM   2684  CG  GLN A 180     -13.930  -1.884  10.254  1.00 66.43           C  
ATOM   2685  HG2 GLN A 180     -14.435  -2.690  10.786  1.00 66.43           H  
ATOM   2686  HG3 GLN A 180     -12.966  -2.254   9.905  1.00 66.43           H  
ATOM   2687  CD  GLN A 180     -13.669  -0.748  11.239  1.00 66.43           C  
ATOM   2688  NE2 GLN A 180     -13.168  -1.046  12.416  1.00 66.43           N  
ATOM   2689 HE21 GLN A 180     -12.819  -1.976  12.599  1.00 66.43           H  
ATOM   2690 HE22 GLN A 180     -12.945  -0.248  12.994  1.00 66.43           H  
ATOM   2691  OE1 GLN A 180     -13.939   0.415  11.013  1.00 66.43           O  
ATOM   2692  N   PRO A 181     -17.536  -2.357   7.397  1.00 63.98           N  
ATOM   2693  CA  PRO A 181     -18.602  -1.917   6.501  1.00 63.98           C  
ATOM   2694  HA  PRO A 181     -18.323  -2.114   5.466  1.00 63.98           H  
ATOM   2695  C   PRO A 181     -18.907  -0.423   6.658  1.00 63.98           C  
ATOM   2696  CB  PRO A 181     -19.802  -2.788   6.863  1.00 63.98           C  
ATOM   2697  HB2 PRO A 181     -19.710  -3.726   6.315  1.00 63.98           H  
ATOM   2698  HB3 PRO A 181     -20.754  -2.313   6.626  1.00 63.98           H  
ATOM   2699  O   PRO A 181     -19.743  -0.032   7.473  1.00 63.98           O  
ATOM   2700  CG  PRO A 181     -19.623  -3.012   8.368  1.00 63.98           C  
ATOM   2701  HG2 PRO A 181     -20.110  -3.924   8.715  1.00 63.98           H  
ATOM   2702  HG3 PRO A 181     -20.009  -2.157   8.922  1.00 63.98           H  
ATOM   2703  CD  PRO A 181     -18.106  -3.083   8.528  1.00 63.98           C  
ATOM   2704  HD2 PRO A 181     -17.809  -2.635   9.476  1.00 63.98           H  
ATOM   2705  HD3 PRO A 181     -17.790  -4.125   8.484  1.00 63.98           H  
ATOM   2706  N   THR A 182     -18.220   0.431   5.903  1.00 60.80           N  
ATOM   2707  H   THR A 182     -17.483   0.074   5.313  1.00 60.80           H  
ATOM   2708  CA  THR A 182     -18.423   1.889   5.938  1.00 60.80           C  
ATOM   2709  HA  THR A 182     -19.473   2.089   6.155  1.00 60.80           H  
ATOM   2710  C   THR A 182     -18.110   2.540   4.589  1.00 60.80           C  
ATOM   2711  CB  THR A 182     -17.573   2.554   7.043  1.00 60.80           C  
ATOM   2712  HB  THR A 182     -17.636   3.637   6.931  1.00 60.80           H  
ATOM   2713  O   THR A 182     -17.452   1.953   3.727  1.00 60.80           O  
ATOM   2714  CG2 THR A 182     -18.024   2.211   8.463  1.00 60.80           C  
ATOM   2715 HG21 THR A 182     -17.788   1.172   8.693  1.00 60.80           H  
ATOM   2716 HG22 THR A 182     -19.097   2.375   8.563  1.00 60.80           H  
ATOM   2717 HG23 THR A 182     -17.497   2.850   9.172  1.00 60.80           H  
ATOM   2718  OG1 THR A 182     -16.229   2.162   6.895  1.00 60.80           O  
ATOM   2719  HG1 THR A 182     -15.703   2.406   7.660  1.00 60.80           H  
ATOM   2720  N   PHE A 183     -18.589   3.777   4.404  1.00 53.12           N  
ATOM   2721  H   PHE A 183     -19.138   4.188   5.146  1.00 53.12           H  
ATOM   2722  CA  PHE A 183     -18.135   4.673   3.340  1.00 53.12           C  
ATOM   2723  HA  PHE A 183     -18.006   4.102   2.421  1.00 53.12           H  
ATOM   2724  C   PHE A 183     -16.797   5.300   3.733  1.00 53.12           C  
ATOM   2725  CB  PHE A 183     -19.179   5.763   3.080  1.00 53.12           C  
ATOM   2726  HB2 PHE A 183     -20.122   5.286   2.810  1.00 53.12           H  
ATOM   2727  HB3 PHE A 183     -19.348   6.325   3.999  1.00 53.12           H  
ATOM   2728  O   PHE A 183     -16.675   5.904   4.802  1.00 53.12           O  
ATOM   2729  CG  PHE A 183     -18.791   6.728   1.975  1.00 53.12           C  
ATOM   2730  CD1 PHE A 183     -18.145   7.943   2.279  1.00 53.12           C  
ATOM   2731  HD1 PHE A 183     -17.899   8.181   3.303  1.00 53.12           H  
ATOM   2732  CD2 PHE A 183     -19.090   6.412   0.637  1.00 53.12           C  
ATOM   2733  HD2 PHE A 183     -19.568   5.475   0.391  1.00 53.12           H  
ATOM   2734  CE1 PHE A 183     -17.846   8.857   1.253  1.00 53.12           C  
ATOM   2735  HE1 PHE A 183     -17.373   9.800   1.481  1.00 53.12           H  
ATOM   2736  CE2 PHE A 183     -18.790   7.324  -0.388  1.00 53.12           C  
ATOM   2737  HE2 PHE A 183     -19.033   7.086  -1.413  1.00 53.12           H  
ATOM   2738  CZ  PHE A 183     -18.188   8.554  -0.077  1.00 53.12           C  
ATOM   2739  HZ  PHE A 183     -17.982   9.263  -0.866  1.00 53.12           H  
ATOM   2740  N   ARG A 184     -15.790   5.166   2.874  1.00 65.33           N  
ATOM   2741  H   ARG A 184     -15.964   4.624   2.040  1.00 65.33           H  
ATOM   2742  CA  ARG A 184     -14.395   5.451   3.219  1.00 65.33           C  
ATOM   2743  HA  ARG A 184     -14.346   6.007   4.156  1.00 65.33           H  
ATOM   2744  C   ARG A 184     -13.749   6.264   2.120  1.00 65.33           C  
ATOM   2745  CB  ARG A 184     -13.638   4.132   3.398  1.00 65.33           C  
ATOM   2746  HB2 ARG A 184     -13.622   3.649   2.420  1.00 65.33           H  
ATOM   2747  HB3 ARG A 184     -12.606   4.334   3.686  1.00 65.33           H  
ATOM   2748  O   ARG A 184     -13.907   5.942   0.954  1.00 65.33           O  
ATOM   2749  CG  ARG A 184     -14.255   3.158   4.410  1.00 65.33           C  
ATOM   2750  HG2 ARG A 184     -13.939   3.454   5.410  1.00 65.33           H  
ATOM   2751  HG3 ARG A 184     -15.345   3.185   4.393  1.00 65.33           H  
ATOM   2752  CD  ARG A 184     -13.824   1.719   4.153  1.00 65.33           C  
ATOM   2753  HD2 ARG A 184     -14.089   1.136   5.035  1.00 65.33           H  
ATOM   2754  HD3 ARG A 184     -12.745   1.702   4.004  1.00 65.33           H  
ATOM   2755  NE  ARG A 184     -14.470   1.126   2.978  1.00 65.33           N  
ATOM   2756  HE  ARG A 184     -15.020   1.735   2.388  1.00 65.33           H  
ATOM   2757  NH1 ARG A 184     -13.704  -0.991   3.355  1.00 65.33           N  
ATOM   2758 HH11 ARG A 184     -13.293  -0.669   4.220  1.00 65.33           H  
ATOM   2759 HH12 ARG A 184     -13.759  -1.984   3.182  1.00 65.33           H  
ATOM   2760  NH2 ARG A 184     -14.930  -0.531   1.530  1.00 65.33           N  
ATOM   2761 HH21 ARG A 184     -15.513   0.111   1.014  1.00 65.33           H  
ATOM   2762 HH22 ARG A 184     -14.887  -1.503   1.258  1.00 65.33           H  
ATOM   2763  CZ  ARG A 184     -14.362  -0.133   2.627  1.00 65.33           C  
ATOM   2764  N   HIS A 185     -12.990   7.285   2.488  1.00 66.10           N  
ATOM   2765  H   HIS A 185     -12.872   7.459   3.476  1.00 66.10           H  
ATOM   2766  CA  HIS A 185     -12.122   7.998   1.556  1.00 66.10           C  
ATOM   2767  HA  HIS A 185     -12.472   7.855   0.534  1.00 66.10           H  
ATOM   2768  C   HIS A 185     -10.716   7.417   1.687  1.00 66.10           C  
ATOM   2769  CB  HIS A 185     -12.174   9.494   1.884  1.00 66.10           C  
ATOM   2770  HB2 HIS A 185     -13.219   9.794   1.968  1.00 66.10           H  
ATOM   2771  HB3 HIS A 185     -11.708   9.669   2.854  1.00 66.10           H  
ATOM   2772  O   HIS A 185     -10.069   7.654   2.704  1.00 66.10           O  
ATOM   2773  CG  HIS A 185     -11.518  10.393   0.868  1.00 66.10           C  
ATOM   2774  CD2 HIS A 185     -11.182  10.097  -0.429  1.00 66.10           C  
ATOM   2775  HD2 HIS A 185     -11.294   9.147  -0.932  1.00 66.10           H  
ATOM   2776  ND1 HIS A 185     -11.238  11.728   1.064  1.00 66.10           N  
ATOM   2777  HD1 HIS A 185     -11.379  12.250   1.917  1.00 66.10           H  
ATOM   2778  CE1 HIS A 185     -10.793  12.239  -0.093  1.00 66.10           C  
ATOM   2779  HE1 HIS A 185     -10.503  13.266  -0.259  1.00 66.10           H  
ATOM   2780  NE2 HIS A 185     -10.706  11.272  -1.013  1.00 66.10           N  
ATOM   2781  N   LEU A 186     -10.295   6.619   0.710  1.00 74.14           N  
ATOM   2782  H   LEU A 186     -10.878   6.508  -0.107  1.00 74.14           H  
ATOM   2783  CA  LEU A 186      -8.998   5.953   0.663  1.00 74.14           C  
ATOM   2784  HA  LEU A 186      -8.610   5.839   1.675  1.00 74.14           H  
ATOM   2785  C   LEU A 186      -8.009   6.792  -0.146  1.00 74.14           C  
ATOM   2786  CB  LEU A 186      -9.187   4.557   0.044  1.00 74.14           C  
ATOM   2787  HB2 LEU A 186      -9.895   3.990   0.649  1.00 74.14           H  
ATOM   2788  HB3 LEU A 186      -9.622   4.683  -0.948  1.00 74.14           H  
ATOM   2789  O   LEU A 186      -8.313   7.185  -1.270  1.00 74.14           O  
ATOM   2790  CG  LEU A 186      -7.887   3.744  -0.101  1.00 74.14           C  
ATOM   2791  HG  LEU A 186      -7.142   4.318  -0.652  1.00 74.14           H  
ATOM   2792  CD1 LEU A 186      -7.314   3.339   1.255  1.00 74.14           C  
ATOM   2793 HD11 LEU A 186      -6.486   2.646   1.104  1.00 74.14           H  
ATOM   2794 HD12 LEU A 186      -6.936   4.217   1.779  1.00 74.14           H  
ATOM   2795 HD13 LEU A 186      -8.074   2.845   1.859  1.00 74.14           H  
ATOM   2796  CD2 LEU A 186      -8.175   2.474  -0.892  1.00 74.14           C  
ATOM   2797 HD21 LEU A 186      -8.857   1.835  -0.331  1.00 74.14           H  
ATOM   2798 HD22 LEU A 186      -8.624   2.731  -1.851  1.00 74.14           H  
ATOM   2799 HD23 LEU A 186      -7.242   1.941  -1.072  1.00 74.14           H  
ATOM   2800  N   HIS A 187      -6.826   7.007   0.420  1.00 72.38           N  
ATOM   2801  H   HIS A 187      -6.681   6.650   1.353  1.00 72.38           H  
ATOM   2802  CA  HIS A 187      -5.654   7.578  -0.244  1.00 72.38           C  
ATOM   2803  HA  HIS A 187      -5.881   7.812  -1.284  1.00 72.38           H  
ATOM   2804  C   HIS A 187      -4.526   6.564  -0.216  1.00 72.38           C  
ATOM   2805  CB  HIS A 187      -5.208   8.866   0.457  1.00 72.38           C  
ATOM   2806  HB2 HIS A 187      -5.071   8.678   1.522  1.00 72.38           H  
ATOM   2807  HB3 HIS A 187      -4.251   9.185   0.042  1.00 72.38           H  
ATOM   2808  O   HIS A 187      -4.409   5.794   0.737  1.00 72.38           O  
ATOM   2809  CG  HIS A 187      -6.190   9.980   0.267  1.00 72.38           C  
ATOM   2810  CD2 HIS A 187      -7.399  10.072   0.887  1.00 72.38           C  
ATOM   2811  HD2 HIS A 187      -7.792   9.378   1.615  1.00 72.38           H  
ATOM   2812  ND1 HIS A 187      -6.099  10.961  -0.719  1.00 72.38           N  
ATOM   2813  CE1 HIS A 187      -7.265  11.611  -0.691  1.00 72.38           C  
ATOM   2814  HE1 HIS A 187      -7.560  12.365  -1.406  1.00 72.38           H  
ATOM   2815  NE2 HIS A 187      -8.059  11.099   0.263  1.00 72.38           N  
ATOM   2816  HE2 HIS A 187      -9.058  11.242   0.278  1.00 72.38           H  
ATOM   2817  N   VAL A 188      -3.682   6.598  -1.237  1.00 74.38           N  
ATOM   2818  H   VAL A 188      -3.811   7.296  -1.955  1.00 74.38           H  
ATOM   2819  CA  VAL A 188      -2.506   5.731  -1.369  1.00 74.38           C  
ATOM   2820  HA  VAL A 188      -2.282   5.263  -0.411  1.00 74.38           H  
ATOM   2821  C   VAL A 188      -1.309   6.575  -1.761  1.00 74.38           C  
ATOM   2822  CB  VAL A 188      -2.735   4.613  -2.401  1.00 74.38           C  
ATOM   2823  HB  VAL A 188      -1.847   3.981  -2.425  1.00 74.38           H  
ATOM   2824  O   VAL A 188      -1.451   7.519  -2.532  1.00 74.38           O  
ATOM   2825  CG1 VAL A 188      -3.913   3.730  -1.966  1.00 74.38           C  
ATOM   2826 HG11 VAL A 188      -4.857   4.247  -2.138  1.00 74.38           H  
ATOM   2827 HG12 VAL A 188      -3.894   2.794  -2.525  1.00 74.38           H  
ATOM   2828 HG13 VAL A 188      -3.822   3.493  -0.906  1.00 74.38           H  
ATOM   2829  CG2 VAL A 188      -2.956   5.186  -3.814  1.00 74.38           C  
ATOM   2830 HG21 VAL A 188      -3.387   4.443  -4.486  1.00 74.38           H  
ATOM   2831 HG22 VAL A 188      -3.624   6.046  -3.786  1.00 74.38           H  
ATOM   2832 HG23 VAL A 188      -2.000   5.499  -4.233  1.00 74.38           H  
ATOM   2833  N   GLY A 189      -0.129   6.245  -1.254  1.00 73.92           N  
ATOM   2834  H   GLY A 189      -0.055   5.464  -0.618  1.00 73.92           H  
ATOM   2835  CA  GLY A 189       1.066   7.024  -1.548  1.00 73.92           C  
ATOM   2836  HA2 GLY A 189       1.124   7.216  -2.620  1.00 73.92           H  
ATOM   2837  HA3 GLY A 189       0.997   7.983  -1.036  1.00 73.92           H  
ATOM   2838  C   GLY A 189       2.347   6.328  -1.123  1.00 73.92           C  
ATOM   2839  O   GLY A 189       2.366   5.126  -0.848  1.00 73.92           O  
ATOM   2840  N   VAL A 190       3.435   7.098  -1.087  1.00 72.68           N  
ATOM   2841  H   VAL A 190       3.351   8.085  -1.283  1.00 72.68           H  
ATOM   2842  CA  VAL A 190       4.758   6.603  -0.697  1.00 72.68           C  
ATOM   2843  HA  VAL A 190       4.663   5.604  -0.271  1.00 72.68           H  
ATOM   2844  C   VAL A 190       5.369   7.522   0.353  1.00 72.68           C  
ATOM   2845  CB  VAL A 190       5.692   6.505  -1.903  1.00 72.68           C  
ATOM   2846  HB  VAL A 190       5.923   7.523  -2.216  1.00 72.68           H  
ATOM   2847  O   VAL A 190       5.827   8.619   0.067  1.00 72.68           O  
ATOM   2848  CG1 VAL A 190       7.011   5.816  -1.535  1.00 72.68           C  
ATOM   2849 HG11 VAL A 190       7.657   5.767  -2.411  1.00 72.68           H  
ATOM   2850 HG12 VAL A 190       6.813   4.810  -1.165  1.00 72.68           H  
ATOM   2851 HG13 VAL A 190       7.528   6.382  -0.761  1.00 72.68           H  
ATOM   2852  CG2 VAL A 190       5.056   5.811  -3.110  1.00 72.68           C  
ATOM   2853 HG21 VAL A 190       4.192   6.376  -3.461  1.00 72.68           H  
ATOM   2854 HG22 VAL A 190       5.784   5.784  -3.921  1.00 72.68           H  
ATOM   2855 HG23 VAL A 190       4.743   4.802  -2.843  1.00 72.68           H  
ATOM   2856  N   SER A 191       5.412   7.070   1.595  1.00 67.75           N  
ATOM   2857  H   SER A 191       5.169   6.103   1.750  1.00 67.75           H  
ATOM   2858  CA  SER A 191       6.034   7.819   2.677  1.00 67.75           C  
ATOM   2859  HA  SER A 191       5.698   8.855   2.622  1.00 67.75           H  
ATOM   2860  C   SER A 191       7.544   7.790   2.480  1.00 67.75           C  
ATOM   2861  CB  SER A 191       5.609   7.267   4.040  1.00 67.75           C  
ATOM   2862  HB2 SER A 191       5.965   7.941   4.819  1.00 67.75           H  
ATOM   2863  HB3 SER A 191       4.521   7.224   4.093  1.00 67.75           H  
ATOM   2864  O   SER A 191       8.109   6.741   2.185  1.00 67.75           O  
ATOM   2865  OG  SER A 191       6.146   5.983   4.278  1.00 67.75           O  
ATOM   2866  HG  SER A 191       5.813   5.367   3.621  1.00 67.75           H  
ATOM   2867  N   VAL A 192       8.214   8.928   2.619  1.00 62.70           N  
ATOM   2868  H   VAL A 192       7.704   9.780   2.804  1.00 62.70           H  
ATOM   2869  CA  VAL A 192       9.674   9.007   2.510  1.00 62.70           C  
ATOM   2870  HA  VAL A 192      10.059   8.093   2.057  1.00 62.70           H  
ATOM   2871  C   VAL A 192      10.253   9.108   3.919  1.00 62.70           C  
ATOM   2872  CB  VAL A 192      10.089  10.164   1.584  1.00 62.70           C  
ATOM   2873  HB  VAL A 192       9.778  11.115   2.015  1.00 62.70           H  
ATOM   2874  O   VAL A 192      10.009  10.079   4.630  1.00 62.70           O  
ATOM   2875  CG1 VAL A 192      11.606  10.167   1.411  1.00 62.70           C  
ATOM   2876 HG11 VAL A 192      11.918   9.189   1.045  1.00 62.70           H  
ATOM   2877 HG12 VAL A 192      11.895  10.944   0.702  1.00 62.70           H  
ATOM   2878 HG13 VAL A 192      12.095  10.368   2.364  1.00 62.70           H  
ATOM   2879  CG2 VAL A 192       9.462  10.022   0.187  1.00 62.70           C  
ATOM   2880 HG21 VAL A 192       9.700   9.047  -0.239  1.00 62.70           H  
ATOM   2881 HG22 VAL A 192       8.379  10.122   0.251  1.00 62.70           H  
ATOM   2882 HG23 VAL A 192       9.827  10.809  -0.472  1.00 62.70           H  
ATOM   2883  N   GLN A 193      10.998   8.093   4.355  1.00 58.20           N  
ATOM   2884  H   GLN A 193      11.247   7.373   3.691  1.00 58.20           H  
ATOM   2885  CA  GLN A 193      11.690   8.091   5.646  1.00 58.20           C  
ATOM   2886  HA  GLN A 193      10.998   8.462   6.403  1.00 58.20           H  
ATOM   2887  C   GLN A 193      12.890   9.058   5.601  1.00 58.20           C  
ATOM   2888  CB  GLN A 193      12.103   6.655   6.039  1.00 58.20           C  
ATOM   2889  HB2 GLN A 193      12.680   6.697   6.963  1.00 58.20           H  
ATOM   2890  HB3 GLN A 193      12.741   6.237   5.260  1.00 58.20           H  
ATOM   2891  O   GLN A 193      13.467   9.300   4.542  1.00 58.20           O  
ATOM   2892  CG  GLN A 193      10.891   5.728   6.264  1.00 58.20           C  
ATOM   2893  HG2 GLN A 193      10.260   6.161   7.040  1.00 58.20           H  
ATOM   2894  HG3 GLN A 193      10.302   5.671   5.349  1.00 58.20           H  
ATOM   2895  CD  GLN A 193      11.249   4.296   6.676  1.00 58.20           C  
ATOM   2896  NE2 GLN A 193      10.277   3.525   7.114  1.00 58.20           N  
ATOM   2897 HE21 GLN A 193       9.322   3.854   7.117  1.00 58.20           H  
ATOM   2898 HE22 GLN A 193      10.495   2.574   7.373  1.00 58.20           H  
ATOM   2899  OE1 GLN A 193      12.376   3.824   6.585  1.00 58.20           O  
ATOM   2900  N   ASN A 194      13.297   9.592   6.760  1.00 48.60           N  
ATOM   2901  H   ASN A 194      12.805   9.316   7.598  1.00 48.60           H  
ATOM   2902  CA  ASN A 194      14.390  10.571   6.908  1.00 48.60           C  
ATOM   2903  HA  ASN A 194      14.451  10.778   7.976  1.00 48.60           H  
ATOM   2904  C   ASN A 194      14.150  11.980   6.323  1.00 48.60           C  
ATOM   2905  CB  ASN A 194      15.755   9.959   6.500  1.00 48.60           C  
ATOM   2906  HB2 ASN A 194      16.465  10.749   6.253  1.00 48.60           H  
ATOM   2907  HB3 ASN A 194      15.658   9.343   5.606  1.00 48.60           H  
ATOM   2908  O   ASN A 194      15.107  12.701   6.037  1.00 48.60           O  
ATOM   2909  CG  ASN A 194      16.426   9.151   7.584  1.00 48.60           C  
ATOM   2910  ND2 ASN A 194      17.469   8.437   7.236  1.00 48.60           N  
ATOM   2911 HD21 ASN A 194      17.794   8.442   6.280  1.00 48.60           H  
ATOM   2912 HD22 ASN A 194      17.921   7.922   7.978  1.00 48.60           H  
ATOM   2913  OD1 ASN A 194      16.068   9.169   8.747  1.00 48.60           O  
ATOM   2914  N   VAL A 195      12.906  12.462   6.258  1.00 42.03           N  
ATOM   2915  H   VAL A 195      12.125  11.842   6.422  1.00 42.03           H  
ATOM   2916  CA  VAL A 195      12.631  13.913   6.149  1.00 42.03           C  
ATOM   2917  HA  VAL A 195      13.316  14.335   5.415  1.00 42.03           H  
ATOM   2918  C   VAL A 195      12.931  14.628   7.475  1.00 42.03           C  
ATOM   2919  CB  VAL A 195      11.204  14.223   5.655  1.00 42.03           C  
ATOM   2920  HB  VAL A 195      10.935  15.237   5.950  1.00 42.03           H  
ATOM   2921  O   VAL A 195      12.057  15.184   8.126  1.00 42.03           O  
ATOM   2922  CG1 VAL A 195      11.110  14.208   4.134  1.00 42.03           C  
ATOM   2923 HG11 VAL A 195      11.515  13.278   3.736  1.00 42.03           H  
ATOM   2924 HG12 VAL A 195      11.652  15.067   3.739  1.00 42.03           H  
ATOM   2925 HG13 VAL A 195      10.068  14.304   3.829  1.00 42.03           H  
ATOM   2926  CG2 VAL A 195      10.177  13.266   6.251  1.00 42.03           C  
ATOM   2927 HG21 VAL A 195       9.204  13.754   6.205  1.00 42.03           H  
ATOM   2928 HG22 VAL A 195      10.151  12.322   5.707  1.00 42.03           H  
ATOM   2929 HG23 VAL A 195      10.389  13.087   7.306  1.00 42.03           H  
ATOM   2930  N   GLY A 196      14.193  14.614   7.907  1.00 36.04           N  
ATOM   2931  H   GLY A 196      14.871  14.102   7.362  1.00 36.04           H  
ATOM   2932  CA  GLY A 196      14.634  15.339   9.102  1.00 36.04           C  
ATOM   2933  HA2 GLY A 196      14.012  15.048   9.948  1.00 36.04           H  
ATOM   2934  HA3 GLY A 196      15.667  15.070   9.322  1.00 36.04           H  
ATOM   2935  C   GLY A 196      14.560  16.866   8.966  1.00 36.04           C  
ATOM   2936  O   GLY A 196      14.726  17.537   9.974  1.00 36.04           O  
ATOM   2937  N   ASN A 197      14.364  17.396   7.745  1.00 30.97           N  
ATOM   2938  H   ASN A 197      14.278  16.729   6.992  1.00 30.97           H  
ATOM   2939  CA  ASN A 197      14.085  18.804   7.401  1.00 30.97           C  
ATOM   2940  HA  ASN A 197      13.064  19.054   7.692  1.00 30.97           H  
ATOM   2941  C   ASN A 197      14.194  19.004   5.869  1.00 30.97           C  
ATOM   2942  CB  ASN A 197      15.084  19.755   8.119  1.00 30.97           C  
ATOM   2943  HB2 ASN A 197      15.269  20.644   7.516  1.00 30.97           H  
ATOM   2944  HB3 ASN A 197      16.040  19.254   8.268  1.00 30.97           H  
ATOM   2945  O   ASN A 197      15.156  19.612   5.398  1.00 30.97           O  
ATOM   2946  CG  ASN A 197      14.581  20.320   9.432  1.00 30.97           C  
ATOM   2947  ND2 ASN A 197      15.474  20.824  10.250  1.00 30.97           N  
ATOM   2948 HD21 ASN A 197      15.104  21.151  11.131  1.00 30.97           H  
ATOM   2949 HD22 ASN A 197      16.459  20.717  10.055  1.00 30.97           H  
ATOM   2950  OD1 ASN A 197      13.401  20.398   9.714  1.00 30.97           O  
ATOM   2951  N   ILE A 198      13.274  18.476   5.050  1.00 32.66           N  
ATOM   2952  H   ILE A 198      12.438  18.063   5.438  1.00 32.66           H  
ATOM   2953  CA  ILE A 198      13.295  18.801   3.607  1.00 32.66           C  
ATOM   2954  HA  ILE A 198      14.323  19.040   3.333  1.00 32.66           H  
ATOM   2955  C   ILE A 198      12.428  20.052   3.372  1.00 32.66           C  
ATOM   2956  CB  ILE A 198      12.941  17.605   2.695  1.00 32.66           C  
ATOM   2957  HB  ILE A 198      11.923  17.282   2.911  1.00 32.66           H  
ATOM   2958  O   ILE A 198      11.257  20.034   3.751  1.00 32.66           O  
ATOM   2959  CG1 ILE A 198      13.925  16.442   2.976  1.00 32.66           C  
ATOM   2960 HG12 ILE A 198      13.757  16.081   3.991  1.00 32.66           H  
ATOM   2961 HG13 ILE A 198      14.948  16.815   2.928  1.00 32.66           H  
ATOM   2962  CG2 ILE A 198      13.024  18.014   1.211  1.00 32.66           C  
ATOM   2963 HG21 ILE A 198      12.360  18.854   1.009  1.00 32.66           H  
ATOM   2964 HG22 ILE A 198      14.045  18.287   0.943  1.00 32.66           H  
ATOM   2965 HG23 ILE A 198      12.689  17.195   0.573  1.00 32.66           H  
ATOM   2966  CD1 ILE A 198      13.819  15.241   2.022  1.00 32.66           C  
ATOM   2967 HD11 ILE A 198      14.280  15.485   1.065  1.00 32.66           H  
ATOM   2968 HD12 ILE A 198      12.778  14.967   1.850  1.00 32.66           H  
ATOM   2969 HD13 ILE A 198      14.347  14.390   2.453  1.00 32.66           H  
ATOM   2970  N   PRO A 199      12.973  21.138   2.784  1.00 30.58           N  
ATOM   2971  CA  PRO A 199      12.190  22.316   2.434  1.00 30.58           C  
ATOM   2972  HA  PRO A 199      11.731  22.717   3.337  1.00 30.58           H  
ATOM   2973  C   PRO A 199      11.083  21.944   1.443  1.00 30.58           C  
ATOM   2974  CB  PRO A 199      13.169  23.351   1.869  1.00 30.58           C  
ATOM   2975  HB2 PRO A 199      12.786  23.812   0.958  1.00 30.58           H  
ATOM   2976  HB3 PRO A 199      13.353  24.117   2.622  1.00 30.58           H  
ATOM   2977  O   PRO A 199      11.293  21.112   0.562  1.00 30.58           O  
ATOM   2978  CG  PRO A 199      14.464  22.589   1.588  1.00 30.58           C  
ATOM   2979  HG2 PRO A 199      15.328  23.154   1.937  1.00 30.58           H  
ATOM   2980  HG3 PRO A 199      14.552  22.395   0.519  1.00 30.58           H  
ATOM   2981  CD  PRO A 199      14.348  21.266   2.337  1.00 30.58           C  
ATOM   2982  HD2 PRO A 199      14.613  20.452   1.663  1.00 30.58           H  
ATOM   2983  HD3 PRO A 199      15.015  21.270   3.199  1.00 30.58           H  
ATOM   2984  N   ALA A 200       9.917  22.562   1.631  1.00 29.93           N  
ATOM   2985  H   ALA A 200       9.863  23.207   2.407  1.00 29.93           H  
ATOM   2986  CA  ALA A 200       8.667  22.337   0.912  1.00 29.93           C  
ATOM   2987  HA  ALA A 200       8.106  21.575   1.453  1.00 29.93           H  
ATOM   2988  C   ALA A 200       8.831  21.870  -0.552  1.00 29.93           C  
ATOM   2989  CB  ALA A 200       7.867  23.645   0.988  1.00 29.93           C  
ATOM   2990  HB1 ALA A 200       8.408  24.444   0.481  1.00 29.93           H  
ATOM   2991  HB2 ALA A 200       7.694  23.919   2.028  1.00 29.93           H  
ATOM   2992  HB3 ALA A 200       6.902  23.508   0.501  1.00 29.93           H  
ATOM   2993  O   ALA A 200       9.421  22.566  -1.375  1.00 29.93           O  
ATOM   2994  N   ALA A 201       8.266  20.688  -0.824  1.00 30.15           N  
ATOM   2995  H   ALA A 201       7.918  20.200  -0.011  1.00 30.15           H  
ATOM   2996  CA  ALA A 201       7.783  20.142  -2.097  1.00 30.15           C  
ATOM   2997  HA  ALA A 201       7.845  19.057  -2.012  1.00 30.15           H  
ATOM   2998  C   ALA A 201       8.496  20.546  -3.414  1.00 30.15           C  
ATOM   2999  CB  ALA A 201       6.286  20.479  -2.178  1.00 30.15           C  
ATOM   3000  HB1 ALA A 201       5.766  20.096  -1.301  1.00 30.15           H  
ATOM   3001  HB2 ALA A 201       6.149  21.559  -2.232  1.00 30.15           H  
ATOM   3002  HB3 ALA A 201       5.855  20.022  -3.069  1.00 30.15           H  
ATOM   3003  O   ALA A 201       8.342  21.670  -3.896  1.00 30.15           O  
ATOM   3004  N   PRO A 202       9.095  19.594  -4.156  1.00 30.64           N  
ATOM   3005  CA  PRO A 202       9.223  19.739  -5.601  1.00 30.64           C  
ATOM   3006  HA  PRO A 202       9.673  20.704  -5.830  1.00 30.64           H  
ATOM   3007  C   PRO A 202       7.826  19.646  -6.221  1.00 30.64           C  
ATOM   3008  CB  PRO A 202      10.155  18.626  -6.087  1.00 30.64           C  
ATOM   3009  HB2 PRO A 202       9.609  17.875  -6.658  1.00 30.64           H  
ATOM   3010  HB3 PRO A 202      10.973  19.028  -6.686  1.00 30.64           H  
ATOM   3011  O   PRO A 202       7.184  18.596  -6.188  1.00 30.64           O  
ATOM   3012  CG  PRO A 202      10.678  18.004  -4.799  1.00 30.64           C  
ATOM   3013  HG2 PRO A 202      10.814  16.931  -4.932  1.00 30.64           H  
ATOM   3014  HG3 PRO A 202      11.618  18.481  -4.521  1.00 30.64           H  
ATOM   3015  CD  PRO A 202       9.623  18.314  -3.741  1.00 30.64           C  
ATOM   3016  HD2 PRO A 202      10.075  18.365  -2.751  1.00 30.64           H  
ATOM   3017  HD3 PRO A 202       8.828  17.569  -3.769  1.00 30.64           H  
ATOM   3018  N   GLY A 203       7.353  20.768  -6.762  1.00 30.39           N  
ATOM   3019  H   GLY A 203       7.893  21.612  -6.638  1.00 30.39           H  
ATOM   3020  CA  GLY A 203       6.057  20.860  -7.423  1.00 30.39           C  
ATOM   3021  HA2 GLY A 203       5.904  21.871  -7.802  1.00 30.39           H  
ATOM   3022  HA3 GLY A 203       5.294  20.659  -6.671  1.00 30.39           H  
ATOM   3023  C   GLY A 203       5.925  19.872  -8.595  1.00 30.39           C  
ATOM   3024  O   GLY A 203       6.896  19.629  -9.323  1.00 30.39           O  
ATOM   3025  N   PRO A 204       4.734  19.289  -8.807  1.00 40.60           N  
ATOM   3026  CA  PRO A 204       4.496  18.376  -9.914  1.00 40.60           C  
ATOM   3027  HA  PRO A 204       5.229  17.569  -9.888  1.00 40.60           H  
ATOM   3028  C   PRO A 204       4.607  19.124 -11.246  1.00 40.60           C  
ATOM   3029  CB  PRO A 204       3.098  17.794  -9.671  1.00 40.60           C  
ATOM   3030  HB2 PRO A 204       3.187  16.884  -9.078  1.00 40.60           H  
ATOM   3031  HB3 PRO A 204       2.567  17.588 -10.600  1.00 40.60           H  
ATOM   3032  O   PRO A 204       3.951  20.140 -11.468  1.00 40.60           O  
ATOM   3033  CG  PRO A 204       2.392  18.867  -8.841  1.00 40.60           C  
ATOM   3034  HG2 PRO A 204       1.965  19.618  -9.505  1.00 40.60           H  
ATOM   3035  HG3 PRO A 204       1.619  18.443  -8.200  1.00 40.60           H  
ATOM   3036  CD  PRO A 204       3.524  19.487  -8.026  1.00 40.60           C  
ATOM   3037  HD2 PRO A 204       3.322  20.545  -7.856  1.00 40.60           H  
ATOM   3038  HD3 PRO A 204       3.620  18.965  -7.074  1.00 40.60           H  
ATOM   3039  N   ALA A 205       5.403  18.595 -12.175  1.00 33.78           N  
ATOM   3040  H   ALA A 205       5.902  17.746 -11.952  1.00 33.78           H  
ATOM   3041  CA  ALA A 205       5.270  18.987 -13.571  1.00 33.78           C  
ATOM   3042  HA  ALA A 205       5.072  20.057 -13.630  1.00 33.78           H  
ATOM   3043  C   ALA A 205       4.081  18.224 -14.161  1.00 33.78           C  
ATOM   3044  CB  ALA A 205       6.567  18.707 -14.334  1.00 33.78           C  
ATOM   3045  HB1 ALA A 205       7.408  19.171 -13.819  1.00 33.78           H  
ATOM   3046  HB2 ALA A 205       6.491  19.127 -15.337  1.00 33.78           H  
ATOM   3047  HB3 ALA A 205       6.710  17.629 -14.421  1.00 33.78           H  
ATOM   3048  O   ALA A 205       4.111  16.994 -14.193  1.00 33.78           O  
ATOM   3049  N   GLY A 206       3.070  18.940 -14.655  1.00 32.14           N  
ATOM   3050  H   GLY A 206       3.072  19.940 -14.508  1.00 32.14           H  
ATOM   3051  CA  GLY A 206       2.159  18.381 -15.657  1.00 32.14           C  
ATOM   3052  HA2 GLY A 206       2.479  17.377 -15.934  1.00 32.14           H  
ATOM   3053  HA3 GLY A 206       2.238  18.994 -16.555  1.00 32.14           H  
ATOM   3054  C   GLY A 206       0.672  18.286 -15.325  1.00 32.14           C  
ATOM   3055  O   GLY A 206      -0.039  17.679 -16.116  1.00 32.14           O  
ATOM   3056  N   VAL A 207       0.157  18.904 -14.258  1.00 33.42           N  
ATOM   3057  H   VAL A 207       0.762  19.390 -13.612  1.00 33.42           H  
ATOM   3058  CA  VAL A 207      -1.303  19.078 -14.117  1.00 33.42           C  
ATOM   3059  HA  VAL A 207      -1.783  18.654 -14.998  1.00 33.42           H  
ATOM   3060  C   VAL A 207      -1.611  20.567 -14.142  1.00 33.42           C  
ATOM   3061  CB  VAL A 207      -1.922  18.332 -12.917  1.00 33.42           C  
ATOM   3062  HB  VAL A 207      -1.957  18.992 -12.050  1.00 33.42           H  
ATOM   3063  O   VAL A 207      -1.091  21.340 -13.344  1.00 33.42           O  
ATOM   3064  CG1 VAL A 207      -3.350  17.901 -13.288  1.00 33.42           C  
ATOM   3065 HG11 VAL A 207      -3.824  17.414 -12.436  1.00 33.42           H  
ATOM   3066 HG12 VAL A 207      -3.945  18.776 -13.552  1.00 33.42           H  
ATOM   3067 HG13 VAL A 207      -3.333  17.206 -14.127  1.00 33.42           H  
ATOM   3068  CG2 VAL A 207      -1.135  17.071 -12.530  1.00 33.42           C  
ATOM   3069 HG21 VAL A 207      -1.658  16.528 -11.744  1.00 33.42           H  
ATOM   3070 HG22 VAL A 207      -0.151  17.346 -12.149  1.00 33.42           H  
ATOM   3071 HG23 VAL A 207      -1.023  16.418 -13.396  1.00 33.42           H  
ATOM   3072  N   THR A 208      -2.363  20.976 -15.156  1.00 33.37           N  
ATOM   3073  H   THR A 208      -2.803  20.265 -15.722  1.00 33.37           H  
ATOM   3074  CA  THR A 208      -2.658  22.359 -15.539  1.00 33.37           C  
ATOM   3075  HA  THR A 208      -1.758  22.822 -15.943  1.00 33.37           H  
ATOM   3076  C   THR A 208      -3.151  23.202 -14.358  1.00 33.37           C  
ATOM   3077  CB  THR A 208      -3.735  22.329 -16.638  1.00 33.37           C  
ATOM   3078  HB  THR A 208      -4.126  23.334 -16.795  1.00 33.37           H  
ATOM   3079  O   THR A 208      -4.293  23.067 -13.931  1.00 33.37           O  
ATOM   3080  CG2 THR A 208      -3.188  21.796 -17.964  1.00 33.37           C  
ATOM   3081 HG21 THR A 208      -3.980  21.821 -18.712  1.00 33.37           H  
ATOM   3082 HG22 THR A 208      -2.843  20.768 -17.850  1.00 33.37           H  
ATOM   3083 HG23 THR A 208      -2.362  22.422 -18.302  1.00 33.37           H  
ATOM   3084  OG1 THR A 208      -4.780  21.465 -16.253  1.00 33.37           O  
ATOM   3085  HG1 THR A 208      -5.095  21.782 -15.404  1.00 33.37           H  
ATOM   3086  N   GLY A 209      -2.298  24.091 -13.849  1.00 33.59           N  
ATOM   3087  H   GLY A 209      -1.324  24.016 -14.106  1.00 33.59           H  
ATOM   3088  CA  GLY A 209      -2.623  25.058 -12.802  1.00 33.59           C  
ATOM   3089  HA2 GLY A 209      -3.376  25.755 -13.170  1.00 33.59           H  
ATOM   3090  HA3 GLY A 209      -3.024  24.540 -11.931  1.00 33.59           H  
ATOM   3091  C   GLY A 209      -1.374  25.826 -12.374  1.00 33.59           C  
ATOM   3092  O   GLY A 209      -0.299  25.241 -12.269  1.00 33.59           O  
ATOM   3093  N   ASN A 210      -1.494  27.140 -12.177  1.00 36.70           N  
ATOM   3094  H   ASN A 210      -2.411  27.556 -12.244  1.00 36.70           H  
ATOM   3095  CA  ASN A 210      -0.414  27.999 -11.692  1.00 36.70           C  
ATOM   3096  HA  ASN A 210       0.456  27.385 -11.462  1.00 36.70           H  
ATOM   3097  C   ASN A 210      -0.890  28.727 -10.417  1.00 36.70           C  
ATOM   3098  CB  ASN A 210       0.003  28.978 -12.810  1.00 36.70           C  
ATOM   3099  HB2 ASN A 210       0.193  28.420 -13.727  1.00 36.70           H  
ATOM   3100  HB3 ASN A 210      -0.803  29.688 -12.996  1.00 36.70           H  
ATOM   3101  O   ASN A 210      -1.734  29.617 -10.545  1.00 36.70           O  
ATOM   3102  CG  ASN A 210       1.272  29.743 -12.467  1.00 36.70           C  
ATOM   3103  ND2 ASN A 210       1.542  30.836 -13.141  1.00 36.70           N  
ATOM   3104 HD21 ASN A 210       2.388  31.319 -12.876  1.00 36.70           H  
ATOM   3105 HD22 ASN A 210       0.897  31.188 -13.834  1.00 36.70           H  
ATOM   3106  OD1 ASN A 210       2.053  29.360 -11.616  1.00 36.70           O  
ATOM   3107  N   PRO A 211      -0.398  28.379  -9.212  1.00 35.66           N  
ATOM   3108  CA  PRO A 211       0.562  27.314  -8.917  1.00 35.66           C  
ATOM   3109  HA  PRO A 211       1.388  27.381  -9.625  1.00 35.66           H  
ATOM   3110  C   PRO A 211      -0.081  25.907  -8.958  1.00 35.66           C  
ATOM   3111  CB  PRO A 211       1.120  27.653  -7.534  1.00 35.66           C  
ATOM   3112  HB2 PRO A 211       1.948  28.353  -7.637  1.00 35.66           H  
ATOM   3113  HB3 PRO A 211       1.438  26.766  -6.986  1.00 35.66           H  
ATOM   3114  O   PRO A 211      -1.283  25.777  -8.714  1.00 35.66           O  
ATOM   3115  CG  PRO A 211      -0.054  28.351  -6.850  1.00 35.66           C  
ATOM   3116  HG2 PRO A 211       0.282  29.041  -6.075  1.00 35.66           H  
ATOM   3117  HG3 PRO A 211      -0.725  27.603  -6.428  1.00 35.66           H  
ATOM   3118  CD  PRO A 211      -0.760  29.080  -7.991  1.00 35.66           C  
ATOM   3119  HD2 PRO A 211      -1.839  29.069  -7.838  1.00 35.66           H  
ATOM   3120  HD3 PRO A 211      -0.402  30.108  -8.048  1.00 35.66           H  
ATOM   3121  N   PRO A 212       0.686  24.847  -9.270  1.00 36.69           N  
ATOM   3122  CA  PRO A 212       0.167  23.482  -9.348  1.00 36.69           C  
ATOM   3123  HA  PRO A 212      -0.653  23.460 -10.066  1.00 36.69           H  
ATOM   3124  C   PRO A 212      -0.325  22.997  -7.978  1.00 36.69           C  
ATOM   3125  CB  PRO A 212       1.317  22.613  -9.877  1.00 36.69           C  
ATOM   3126  HB2 PRO A 212       0.968  21.904 -10.627  1.00 36.69           H  
ATOM   3127  HB3 PRO A 212       1.802  22.084  -9.057  1.00 36.69           H  
ATOM   3128  O   PRO A 212       0.426  23.009  -7.004  1.00 36.69           O  
ATOM   3129  CG  PRO A 212       2.306  23.612 -10.472  1.00 36.69           C  
ATOM   3130  HG2 PRO A 212       3.333  23.253 -10.400  1.00 36.69           H  
ATOM   3131  HG3 PRO A 212       2.042  23.810 -11.511  1.00 36.69           H  
ATOM   3132  CD  PRO A 212       2.088  24.871  -9.644  1.00 36.69           C  
ATOM   3133  HD2 PRO A 212       2.702  24.834  -8.744  1.00 36.69           H  
ATOM   3134  HD3 PRO A 212       2.351  25.737 -10.251  1.00 36.69           H  
ATOM   3135  N   ILE A 213      -1.581  22.558  -7.908  1.00 32.10           N  
ATOM   3136  H   ILE A 213      -2.133  22.562  -8.753  1.00 32.10           H  
ATOM   3137  CA  ILE A 213      -2.196  22.002  -6.696  1.00 32.10           C  
ATOM   3138  HA  ILE A 213      -1.804  22.551  -5.839  1.00 32.10           H  
ATOM   3139  C   ILE A 213      -1.796  20.519  -6.590  1.00 32.10           C  
ATOM   3140  CB  ILE A 213      -3.734  22.200  -6.732  1.00 32.10           C  
ATOM   3141  HB  ILE A 213      -4.120  21.666  -7.600  1.00 32.10           H  
ATOM   3142  O   ILE A 213      -1.854  19.818  -7.606  1.00 32.10           O  
ATOM   3143  CG1 ILE A 213      -4.090  23.701  -6.885  1.00 32.10           C  
ATOM   3144 HG12 ILE A 213      -3.747  24.245  -6.005  1.00 32.10           H  
ATOM   3145 HG13 ILE A 213      -3.575  24.115  -7.751  1.00 32.10           H  
ATOM   3146  CG2 ILE A 213      -4.415  21.619  -5.476  1.00 32.10           C  
ATOM   3147 HG21 ILE A 213      -4.163  20.566  -5.352  1.00 32.10           H  
ATOM   3148 HG22 ILE A 213      -5.499  21.674  -5.573  1.00 32.10           H  
ATOM   3149 HG23 ILE A 213      -4.108  22.172  -4.588  1.00 32.10           H  
ATOM   3150  CD1 ILE A 213      -5.583  23.981  -7.095  1.00 32.10           C  
ATOM   3151 HD11 ILE A 213      -5.720  25.037  -7.328  1.00 32.10           H  
ATOM   3152 HD12 ILE A 213      -6.147  23.753  -6.190  1.00 32.10           H  
ATOM   3153 HD13 ILE A 213      -5.961  23.384  -7.925  1.00 32.10           H  
ATOM   3154  N   PRO A 214      -1.395  20.006  -5.410  1.00 39.66           N  
ATOM   3155  CA  PRO A 214      -1.141  18.579  -5.227  1.00 39.66           C  
ATOM   3156  HA  PRO A 214      -0.316  18.269  -5.868  1.00 39.66           H  
ATOM   3157  C   PRO A 214      -2.390  17.764  -5.591  1.00 39.66           C  
ATOM   3158  CB  PRO A 214      -0.722  18.410  -3.759  1.00 39.66           C  
ATOM   3159  HB2 PRO A 214      -1.122  17.499  -3.315  1.00 39.66           H  
ATOM   3160  HB3 PRO A 214       0.366  18.410  -3.695  1.00 39.66           H  
ATOM   3161  O   PRO A 214      -3.447  17.912  -4.976  1.00 39.66           O  
ATOM   3162  CG  PRO A 214      -1.264  19.659  -3.064  1.00 39.66           C  
ATOM   3163  HG2 PRO A 214      -2.298  19.489  -2.765  1.00 39.66           H  
ATOM   3164  HG3 PRO A 214      -0.658  19.939  -2.202  1.00 39.66           H  
ATOM   3165  CD  PRO A 214      -1.221  20.722  -4.156  1.00 39.66           C  
ATOM   3166  HD2 PRO A 214      -0.248  21.214  -4.156  1.00 39.66           H  
ATOM   3167  HD3 PRO A 214      -2.010  21.454  -3.983  1.00 39.66           H  
ATOM   3168  N   VAL A 215      -2.278  16.899  -6.604  1.00 45.83           N  
ATOM   3169  H   VAL A 215      -1.404  16.853  -7.107  1.00 45.83           H  
ATOM   3170  CA  VAL A 215      -3.343  15.952  -6.955  1.00 45.83           C  
ATOM   3171  HA  VAL A 215      -4.308  16.434  -6.798  1.00 45.83           H  
ATOM   3172  C   VAL A 215      -3.243  14.780  -5.991  1.00 45.83           C  
ATOM   3173  CB  VAL A 215      -3.298  15.511  -8.431  1.00 45.83           C  
ATOM   3174  HB  VAL A 215      -2.359  14.997  -8.637  1.00 45.83           H  
ATOM   3175  O   VAL A 215      -2.472  13.846  -6.197  1.00 45.83           O  
ATOM   3176  CG1 VAL A 215      -4.469  14.578  -8.774  1.00 45.83           C  
ATOM   3177 HG11 VAL A 215      -5.418  15.088  -8.609  1.00 45.83           H  
ATOM   3178 HG12 VAL A 215      -4.403  14.274  -9.818  1.00 45.83           H  
ATOM   3179 HG13 VAL A 215      -4.428  13.679  -8.159  1.00 45.83           H  
ATOM   3180  CG2 VAL A 215      -3.403  16.728  -9.358  1.00 45.83           C  
ATOM   3181 HG21 VAL A 215      -2.522  17.362  -9.254  1.00 45.83           H  
ATOM   3182 HG22 VAL A 215      -4.290  17.311  -9.111  1.00 45.83           H  
ATOM   3183 HG23 VAL A 215      -3.479  16.390 -10.392  1.00 45.83           H  
ATOM   3184  N   LEU A 216      -4.003  14.863  -4.903  1.00 51.29           N  
ATOM   3185  H   LEU A 216      -4.518  15.718  -4.748  1.00 51.29           H  
ATOM   3186  CA  LEU A 216      -4.232  13.737  -4.006  1.00 51.29           C  
ATOM   3187  HA  LEU A 216      -3.279  13.302  -3.705  1.00 51.29           H  
ATOM   3188  C   LEU A 216      -5.027  12.677  -4.769  1.00 51.29           C  
ATOM   3189  CB  LEU A 216      -4.999  14.224  -2.763  1.00 51.29           C  
ATOM   3190  HB2 LEU A 216      -5.341  13.356  -2.199  1.00 51.29           H  
ATOM   3191  HB3 LEU A 216      -5.883  14.767  -3.095  1.00 51.29           H  
ATOM   3192  O   LEU A 216      -6.184  12.899  -5.118  1.00 51.29           O  
ATOM   3193  CG  LEU A 216      -4.173  15.124  -1.827  1.00 51.29           C  
ATOM   3194  HG  LEU A 216      -3.674  15.902  -2.405  1.00 51.29           H  
ATOM   3195  CD1 LEU A 216      -5.098  15.802  -0.817  1.00 51.29           C  
ATOM   3196 HD11 LEU A 216      -4.511  16.442  -0.157  1.00 51.29           H  
ATOM   3197 HD12 LEU A 216      -5.610  15.049  -0.219  1.00 51.29           H  
ATOM   3198 HD13 LEU A 216      -5.830  16.417  -1.342  1.00 51.29           H  
ATOM   3199  CD2 LEU A 216      -3.122  14.321  -1.057  1.00 51.29           C  
ATOM   3200 HD21 LEU A 216      -3.600  13.521  -0.492  1.00 51.29           H  
ATOM   3201 HD22 LEU A 216      -2.593  14.978  -0.367  1.00 51.29           H  
ATOM   3202 HD23 LEU A 216      -2.395  13.897  -1.750  1.00 51.29           H  
ATOM   3203  N   TYR A 217      -4.419  11.534  -5.064  1.00 57.02           N  
ATOM   3204  H   TYR A 217      -3.463  11.386  -4.772  1.00 57.02           H  
ATOM   3205  CA  TYR A 217      -5.144  10.443  -5.699  1.00 57.02           C  
ATOM   3206  HA  TYR A 217      -5.889  10.855  -6.379  1.00 57.02           H  
ATOM   3207  C   TYR A 217      -5.870   9.629  -4.635  1.00 57.02           C  
ATOM   3208  CB  TYR A 217      -4.214   9.580  -6.541  1.00 57.02           C  
ATOM   3209  HB2 TYR A 217      -3.415   9.187  -5.911  1.00 57.02           H  
ATOM   3210  HB3 TYR A 217      -4.803   8.736  -6.899  1.00 57.02           H  
ATOM   3211  O   TYR A 217      -5.245   8.983  -3.795  1.00 57.02           O  
ATOM   3212  CG  TYR A 217      -3.617  10.308  -7.729  1.00 57.02           C  
ATOM   3213  CD1 TYR A 217      -4.371  10.491  -8.906  1.00 57.02           C  
ATOM   3214  HD1 TYR A 217      -5.378  10.105  -8.966  1.00 57.02           H  
ATOM   3215  CD2 TYR A 217      -2.306  10.813  -7.646  1.00 57.02           C  
ATOM   3216  HD2 TYR A 217      -1.739  10.699  -6.734  1.00 57.02           H  
ATOM   3217  CE1 TYR A 217      -3.807  11.175 -10.001  1.00 57.02           C  
ATOM   3218  HE1 TYR A 217      -4.372  11.330 -10.907  1.00 57.02           H  
ATOM   3219  CE2 TYR A 217      -1.740  11.495  -8.738  1.00 57.02           C  
ATOM   3220  HE2 TYR A 217      -0.741  11.898  -8.656  1.00 57.02           H  
ATOM   3221  OH  TYR A 217      -1.945  12.319 -10.982  1.00 57.02           O  
ATOM   3222  HH  TYR A 217      -1.048  12.608 -10.796  1.00 57.02           H  
ATOM   3223  CZ  TYR A 217      -2.489  11.672  -9.920  1.00 57.02           C  
ATOM   3224  N   GLY A 218      -7.196   9.641  -4.704  1.00 55.77           N  
ATOM   3225  H   GLY A 218      -7.649  10.179  -5.429  1.00 55.77           H  
ATOM   3226  CA  GLY A 218      -8.043   8.908  -3.778  1.00 55.77           C  
ATOM   3227  HA2 GLY A 218      -8.425   9.582  -3.012  1.00 55.77           H  
ATOM   3228  HA3 GLY A 218      -7.452   8.134  -3.288  1.00 55.77           H  
ATOM   3229  C   GLY A 218      -9.213   8.224  -4.469  1.00 55.77           C  
ATOM   3230  O   GLY A 218      -9.519   8.479  -5.636  1.00 55.77           O  
ATOM   3231  N   ALA A 219      -9.873   7.350  -3.726  1.00 50.42           N  
ATOM   3232  H   ALA A 219      -9.522   7.165  -2.797  1.00 50.42           H  
ATOM   3233  CA  ALA A 219     -11.136   6.743  -4.106  1.00 50.42           C  
ATOM   3234  HA  ALA A 219     -11.618   7.349  -4.873  1.00 50.42           H  
ATOM   3235  C   ALA A 219     -12.053   6.707  -2.886  1.00 50.42           C  
ATOM   3236  CB  ALA A 219     -10.885   5.345  -4.686  1.00 50.42           C  
ATOM   3237  HB1 ALA A 219     -10.247   5.419  -5.567  1.00 50.42           H  
ATOM   3238  HB2 ALA A 219     -10.396   4.714  -3.944  1.00 50.42           H  
ATOM   3239  HB3 ALA A 219     -11.834   4.891  -4.972  1.00 50.42           H  
ATOM   3240  O   ALA A 219     -11.613   6.486  -1.755  1.00 50.42           O  
ATOM   3241  N   PHE A 220     -13.344   6.904  -3.108  1.00 57.65           N  
ATOM   3242  H   PHE A 220     -13.656   7.035  -4.059  1.00 57.65           H  
ATOM   3243  CA  PHE A 220     -14.333   6.484  -2.140  1.00 57.65           C  
ATOM   3244  HA  PHE A 220     -13.937   6.715  -1.151  1.00 57.65           H  
ATOM   3245  C   PHE A 220     -14.534   4.976  -2.240  1.00 57.65           C  
ATOM   3246  CB  PHE A 220     -15.627   7.272  -2.293  1.00 57.65           C  
ATOM   3247  HB2 PHE A 220     -16.385   6.823  -1.652  1.00 57.65           H  
ATOM   3248  HB3 PHE A 220     -15.971   7.193  -3.324  1.00 57.65           H  
ATOM   3249  O   PHE A 220     -14.466   4.392  -3.319  1.00 57.65           O  
ATOM   3250  CG  PHE A 220     -15.481   8.731  -1.913  1.00 57.65           C  
ATOM   3251  CD1 PHE A 220     -15.161   9.092  -0.590  1.00 57.65           C  
ATOM   3252  HD1 PHE A 220     -15.022   8.324   0.156  1.00 57.65           H  
ATOM   3253  CD2 PHE A 220     -15.695   9.732  -2.875  1.00 57.65           C  
ATOM   3254  HD2 PHE A 220     -15.948   9.463  -3.890  1.00 57.65           H  
ATOM   3255  CE1 PHE A 220     -15.065  10.448  -0.232  1.00 57.65           C  
ATOM   3256  HE1 PHE A 220     -14.843  10.730   0.787  1.00 57.65           H  
ATOM   3257  CE2 PHE A 220     -15.596  11.087  -2.516  1.00 57.65           C  
ATOM   3258  HE2 PHE A 220     -15.776  11.849  -3.259  1.00 57.65           H  
ATOM   3259  CZ  PHE A 220     -15.274  11.446  -1.197  1.00 57.65           C  
ATOM   3260  HZ  PHE A 220     -15.199  12.489  -0.925  1.00 57.65           H  
ATOM   3261  N   THR A 221     -14.778   4.329  -1.113  1.00 53.42           N  
ATOM   3262  H   THR A 221     -14.782   4.852  -0.248  1.00 53.42           H  
ATOM   3263  CA  THR A 221     -15.112   2.913  -1.070  1.00 53.42           C  
ATOM   3264  HA  THR A 221     -15.453   2.606  -2.059  1.00 53.42           H  
ATOM   3265  C   THR A 221     -16.259   2.684  -0.104  1.00 53.42           C  
ATOM   3266  CB  THR A 221     -13.908   2.037  -0.704  1.00 53.42           C  
ATOM   3267  HB  THR A 221     -14.262   1.008  -0.642  1.00 53.42           H  
ATOM   3268  O   THR A 221     -16.189   3.102   1.050  1.00 53.42           O  
ATOM   3269  CG2 THR A 221     -12.708   2.121  -1.641  1.00 53.42           C  
ATOM   3270 HG21 THR A 221     -12.313   3.137  -1.678  1.00 53.42           H  
ATOM   3271 HG22 THR A 221     -13.011   1.827  -2.646  1.00 53.42           H  
ATOM   3272 HG23 THR A 221     -11.924   1.443  -1.304  1.00 53.42           H  
ATOM   3273  OG1 THR A 221     -13.367   2.392   0.527  1.00 53.42           O  
ATOM   3274  HG1 THR A 221     -13.071   3.300   0.426  1.00 53.42           H  
ATOM   3275  N   ASP A 222     -17.302   2.000  -0.542  1.00 59.99           N  
ATOM   3276  H   ASP A 222     -17.364   1.745  -1.517  1.00 59.99           H  
ATOM   3277  CA  ASP A 222     -18.411   1.539   0.289  1.00 59.99           C  
ATOM   3278  HA  ASP A 222     -18.367   2.030   1.261  1.00 59.99           H  
ATOM   3279  C   ASP A 222     -18.242   0.039   0.525  1.00 59.99           C  
ATOM   3280  CB  ASP A 222     -19.772   1.924  -0.328  1.00 59.99           C  
ATOM   3281  HB2 ASP A 222     -19.869   3.009  -0.282  1.00 59.99           H  
ATOM   3282  HB3 ASP A 222     -20.560   1.499   0.293  1.00 59.99           H  
ATOM   3283  O   ASP A 222     -18.164  -0.737  -0.423  1.00 59.99           O  
ATOM   3284  CG  ASP A 222     -19.987   1.491  -1.786  1.00 59.99           C  
ATOM   3285  OD1 ASP A 222     -19.079   1.715  -2.604  1.00 59.99           O  
ATOM   3286  OD2 ASP A 222     -21.085   1.007  -2.128  1.00 59.99           O  
ATOM   3287  N   ALA A 223     -18.089  -0.363   1.792  1.00 55.33           N  
ATOM   3288  H   ALA A 223     -18.126   0.327   2.529  1.00 55.33           H  
ATOM   3289  CA  ALA A 223     -18.116  -1.772   2.179  1.00 55.33           C  
ATOM   3290  HA  ALA A 223     -17.968  -2.372   1.281  1.00 55.33           H  
ATOM   3291  C   ALA A 223     -19.456  -2.159   2.789  1.00 55.33           C  
ATOM   3292  CB  ALA A 223     -16.961  -2.173   3.093  1.00 55.33           C  
ATOM   3293  HB1 ALA A 223     -16.690  -1.336   3.737  1.00 55.33           H  
ATOM   3294  HB2 ALA A 223     -17.248  -3.023   3.712  1.00 55.33           H  
ATOM   3295  HB3 ALA A 223     -16.118  -2.502   2.486  1.00 55.33           H  
ATOM   3296  O   ALA A 223     -19.939  -1.484   3.696  1.00 55.33           O  
ATOM   3297  N   ASN A 224     -19.990  -3.299   2.357  1.00 61.68           N  
ATOM   3298  H   ASN A 224     -19.560  -3.749   1.562  1.00 61.68           H  
ATOM   3299  CA  ASN A 224     -21.175  -3.918   2.946  1.00 61.68           C  
ATOM   3300  HA  ASN A 224     -21.538  -3.291   3.760  1.00 61.68           H  
ATOM   3301  C   ASN A 224     -20.842  -5.295   3.549  1.00 61.68           C  
ATOM   3302  CB  ASN A 224     -22.276  -3.974   1.875  1.00 61.68           C  
ATOM   3303  HB2 ASN A 224     -21.919  -4.546   1.019  1.00 61.68           H  
ATOM   3304  HB3 ASN A 224     -23.157  -4.474   2.277  1.00 61.68           H  
ATOM   3305  O   ASN A 224     -19.967  -6.007   3.060  1.00 61.68           O  
ATOM   3306  CG  ASN A 224     -22.697  -2.582   1.427  1.00 61.68           C  
ATOM   3307  ND2 ASN A 224     -22.652  -2.298   0.148  1.00 61.68           N  
ATOM   3308 HD21 ASN A 224     -22.234  -2.948  -0.502  1.00 61.68           H  
ATOM   3309 HD22 ASN A 224     -22.813  -1.336  -0.112  1.00 61.68           H  
ATOM   3310  OD1 ASN A 224     -23.070  -1.743   2.228  1.00 61.68           O  
ATOM   3311  N   GLY A 225     -21.553  -5.693   4.608  1.00 57.56           N  
ATOM   3312  H   GLY A 225     -22.211  -5.040   5.009  1.00 57.56           H  
ATOM   3313  CA  GLY A 225     -21.392  -7.004   5.258  1.00 57.56           C  
ATOM   3314  HA2 GLY A 225     -20.784  -7.658   4.634  1.00 57.56           H  
ATOM   3315  HA3 GLY A 225     -22.375  -7.466   5.350  1.00 57.56           H  
ATOM   3316  C   GLY A 225     -20.755  -6.955   6.655  1.00 57.56           C  
ATOM   3317  O   GLY A 225     -20.403  -5.883   7.141  1.00 57.56           O  
ATOM   3318  N   PRO A 226     -20.640  -8.098   7.354  1.00 57.72           N  
ATOM   3319  CA  PRO A 226     -20.115  -8.141   8.720  1.00 57.72           C  
ATOM   3320  HA  PRO A 226     -20.670  -7.450   9.355  1.00 57.72           H  
ATOM   3321  C   PRO A 226     -18.628  -7.770   8.767  1.00 57.72           C  
ATOM   3322  CB  PRO A 226     -20.356  -9.578   9.191  1.00 57.72           C  
ATOM   3323  HB2 PRO A 226     -19.613  -9.908   9.917  1.00 57.72           H  
ATOM   3324  HB3 PRO A 226     -21.359  -9.660   9.610  1.00 57.72           H  
ATOM   3325  O   PRO A 226     -17.925  -7.923   7.776  1.00 57.72           O  
ATOM   3326  CG  PRO A 226     -20.277 -10.384   7.893  1.00 57.72           C  
ATOM   3327  HG2 PRO A 226     -20.825 -11.324   7.964  1.00 57.72           H  
ATOM   3328  HG3 PRO A 226     -19.234 -10.566   7.638  1.00 57.72           H  
ATOM   3329  CD  PRO A 226     -20.899  -9.443   6.860  1.00 57.72           C  
ATOM   3330  HD2 PRO A 226     -21.975  -9.610   6.807  1.00 57.72           H  
ATOM   3331  HD3 PRO A 226     -20.440  -9.605   5.885  1.00 57.72           H  
ATOM   3332  N   VAL A 227     -18.136  -7.322   9.925  1.00 54.81           N  
ATOM   3333  H   VAL A 227     -18.760  -7.241  10.714  1.00 54.81           H  
ATOM   3334  CA  VAL A 227     -16.694  -7.120  10.160  1.00 54.81           C  
ATOM   3335  HA  VAL A 227     -16.316  -6.405   9.430  1.00 54.81           H  
ATOM   3336  C   VAL A 227     -15.959  -8.450   9.963  1.00 54.81           C  
ATOM   3337  CB  VAL A 227     -16.438  -6.543  11.566  1.00 54.81           C  
ATOM   3338  HB  VAL A 227     -16.878  -7.210  12.308  1.00 54.81           H  
ATOM   3339  O   VAL A 227     -16.382  -9.472  10.505  1.00 54.81           O  
ATOM   3340  CG1 VAL A 227     -14.947  -6.379  11.891  1.00 54.81           C  
ATOM   3341 HG11 VAL A 227     -14.442  -7.344  11.868  1.00 54.81           H  
ATOM   3342 HG12 VAL A 227     -14.475  -5.709  11.173  1.00 54.81           H  
ATOM   3343 HG13 VAL A 227     -14.832  -5.962  12.892  1.00 54.81           H  
ATOM   3344  CG2 VAL A 227     -17.095  -5.162  11.708  1.00 54.81           C  
ATOM   3345 HG21 VAL A 227     -18.173  -5.231  11.564  1.00 54.81           H  
ATOM   3346 HG22 VAL A 227     -16.677  -4.477  10.970  1.00 54.81           H  
ATOM   3347 HG23 VAL A 227     -16.908  -4.765  12.706  1.00 54.81           H  
ATOM   3348  N   VAL A 228     -14.868  -8.445   9.195  1.00 56.64           N  
ATOM   3349  H   VAL A 228     -14.543  -7.559   8.835  1.00 56.64           H  
ATOM   3350  CA  VAL A 228     -14.086  -9.654   8.878  1.00 56.64           C  
ATOM   3351  HA  VAL A 228     -14.588 -10.523   9.304  1.00 56.64           H  
ATOM   3352  C   VAL A 228     -12.707  -9.575   9.525  1.00 56.64           C  
ATOM   3353  CB  VAL A 228     -13.998  -9.886   7.355  1.00 56.64           C  
ATOM   3354  HB  VAL A 228     -13.560  -9.011   6.877  1.00 56.64           H  
ATOM   3355  O   VAL A 228     -12.082  -8.520   9.536  1.00 56.64           O  
ATOM   3356  CG1 VAL A 228     -13.144 -11.108   7.000  1.00 56.64           C  
ATOM   3357 HG11 VAL A 228     -13.228 -11.305   5.931  1.00 56.64           H  
ATOM   3358 HG12 VAL A 228     -13.488 -11.985   7.549  1.00 56.64           H  
ATOM   3359 HG13 VAL A 228     -12.098 -10.913   7.234  1.00 56.64           H  
ATOM   3360  CG2 VAL A 228     -15.386 -10.148   6.757  1.00 56.64           C  
ATOM   3361 HG21 VAL A 228     -15.317 -10.295   5.679  1.00 56.64           H  
ATOM   3362 HG22 VAL A 228     -15.833 -11.032   7.213  1.00 56.64           H  
ATOM   3363 HG23 VAL A 228     -16.045  -9.298   6.938  1.00 56.64           H  
ATOM   3364  N   GLU A 229     -12.203 -10.695  10.052  1.00 55.41           N  
ATOM   3365  H   GLU A 229     -12.755 -11.541  10.038  1.00 55.41           H  
ATOM   3366  CA  GLU A 229     -10.854 -10.739  10.620  1.00 55.41           C  
ATOM   3367  HA  GLU A 229     -10.780  -9.922  11.337  1.00 55.41           H  
ATOM   3368  C   GLU A 229      -9.785 -10.566   9.525  1.00 55.41           C  
ATOM   3369  CB  GLU A 229     -10.580 -12.048  11.373  1.00 55.41           C  
ATOM   3370  HB2 GLU A 229     -10.731 -12.895  10.704  1.00 55.41           H  
ATOM   3371  HB3 GLU A 229      -9.531 -12.027  11.669  1.00 55.41           H  
ATOM   3372  O   GLU A 229      -9.771 -11.340   8.558  1.00 55.41           O  
ATOM   3373  CG  GLU A 229     -11.436 -12.234  12.635  1.00 55.41           C  
ATOM   3374  HG2 GLU A 229     -11.446 -11.295  13.188  1.00 55.41           H  
ATOM   3375  HG3 GLU A 229     -12.458 -12.472  12.341  1.00 55.41           H  
ATOM   3376  CD  GLU A 229     -10.887 -13.342  13.554  1.00 55.41           C  
ATOM   3377  OE1 GLU A 229     -11.289 -13.400  14.733  1.00 55.41           O  
ATOM   3378  OE2 GLU A 229      -9.959 -14.082  13.151  1.00 55.41           O  
ATOM   3379  N   PRO A 230      -8.832  -9.627   9.681  1.00 53.90           N  
ATOM   3380  CA  PRO A 230      -7.802  -9.395   8.670  1.00 53.90           C  
ATOM   3381  HA  PRO A 230      -8.273  -9.227   7.701  1.00 53.90           H  
ATOM   3382  C   PRO A 230      -6.834 -10.581   8.526  1.00 53.90           C  
ATOM   3383  CB  PRO A 230      -7.108  -8.104   9.109  1.00 53.90           C  
ATOM   3384  HB2 PRO A 230      -6.057  -8.084   8.825  1.00 53.90           H  
ATOM   3385  HB3 PRO A 230      -7.633  -7.260   8.661  1.00 53.90           H  
ATOM   3386  O   PRO A 230      -6.246 -10.756   7.466  1.00 53.90           O  
ATOM   3387  CG  PRO A 230      -7.302  -8.063  10.624  1.00 53.90           C  
ATOM   3388  HG2 PRO A 230      -7.276  -7.044  11.010  1.00 53.90           H  
ATOM   3389  HG3 PRO A 230      -6.543  -8.678  11.108  1.00 53.90           H  
ATOM   3390  CD  PRO A 230      -8.677  -8.702  10.798  1.00 53.90           C  
ATOM   3391  HD2 PRO A 230      -9.450  -7.936  10.741  1.00 53.90           H  
ATOM   3392  HD3 PRO A 230      -8.726  -9.218  11.757  1.00 53.90           H  
ATOM   3393  N   LEU A 231      -6.724 -11.438   9.550  1.00 48.23           N  
ATOM   3394  H   LEU A 231      -7.297 -11.252  10.361  1.00 48.23           H  
ATOM   3395  CA  LEU A 231      -5.744 -12.527   9.656  1.00 48.23           C  
ATOM   3396  HA  LEU A 231      -4.802 -12.180   9.230  1.00 48.23           H  
ATOM   3397  C   LEU A 231      -6.083 -13.814   8.891  1.00 48.23           C  
ATOM   3398  CB  LEU A 231      -5.526 -12.856  11.145  1.00 48.23           C  
ATOM   3399  HB2 LEU A 231      -6.505 -13.009  11.600  1.00 48.23           H  
ATOM   3400  HB3 LEU A 231      -4.978 -13.793  11.243  1.00 48.23           H  
ATOM   3401  O   LEU A 231      -5.296 -14.758   8.960  1.00 48.23           O  
ATOM   3402  CG  LEU A 231      -4.748 -11.787  11.925  1.00 48.23           C  
ATOM   3403  HG  LEU A 231      -5.132 -10.796  11.682  1.00 48.23           H  
ATOM   3404  CD1 LEU A 231      -4.940 -12.041  13.416  1.00 48.23           C  
ATOM   3405 HD11 LEU A 231      -4.462 -11.244  13.986  1.00 48.23           H  
ATOM   3406 HD12 LEU A 231      -6.010 -12.066  13.624  1.00 48.23           H  
ATOM   3407 HD13 LEU A 231      -4.503 -12.999  13.696  1.00 48.23           H  
ATOM   3408  CD2 LEU A 231      -3.251 -11.850  11.646  1.00 48.23           C  
ATOM   3409 HD21 LEU A 231      -2.805 -12.727  12.116  1.00 48.23           H  
ATOM   3410 HD22 LEU A 231      -2.758 -10.958  12.034  1.00 48.23           H  
ATOM   3411 HD23 LEU A 231      -3.063 -11.934  10.576  1.00 48.23           H  
ATOM   3412  N   GLN A 232      -7.213 -13.902   8.177  1.00 51.68           N  
ATOM   3413  H   GLN A 232      -7.808 -13.089   8.101  1.00 51.68           H  
ATOM   3414  CA  GLN A 232      -7.417 -15.051   7.285  1.00 51.68           C  
ATOM   3415  HA  GLN A 232      -7.257 -15.967   7.853  1.00 51.68           H  
ATOM   3416  C   GLN A 232      -6.356 -14.979   6.189  1.00 51.68           C  
ATOM   3417  CB  GLN A 232      -8.824 -15.117   6.690  1.00 51.68           C  
ATOM   3418  HB2 GLN A 232      -9.031 -14.201   6.137  1.00 51.68           H  
ATOM   3419  HB3 GLN A 232      -8.856 -15.944   5.980  1.00 51.68           H  
ATOM   3420  O   GLN A 232      -6.390 -14.092   5.338  1.00 51.68           O  
ATOM   3421  CG  GLN A 232      -9.906 -15.353   7.750  1.00 51.68           C  
ATOM   3422  HG2 GLN A 232      -9.691 -16.284   8.275  1.00 51.68           H  
ATOM   3423  HG3 GLN A 232      -9.904 -14.538   8.474  1.00 51.68           H  
ATOM   3424  CD  GLN A 232     -11.293 -15.434   7.123  1.00 51.68           C  
ATOM   3425  NE2 GLN A 232     -12.186 -16.225   7.674  1.00 51.68           N  
ATOM   3426 HE21 GLN A 232     -13.097 -16.251   7.240  1.00 51.68           H  
ATOM   3427 HE22 GLN A 232     -11.960 -16.761   8.499  1.00 51.68           H  
ATOM   3428  OE1 GLN A 232     -11.605 -14.771   6.143  1.00 51.68           O  
ATOM   3429  N   GLY A 233      -5.359 -15.853   6.297  1.00 49.01           N  
ATOM   3430  H   GLY A 233      -5.345 -16.475   7.092  1.00 49.01           H  
ATOM   3431  CA  GLY A 233      -4.171 -15.747   5.479  1.00 49.01           C  
ATOM   3432  HA2 GLY A 233      -3.777 -14.738   5.596  1.00 49.01           H  
ATOM   3433  HA3 GLY A 233      -3.415 -16.444   5.840  1.00 49.01           H  
ATOM   3434  C   GLY A 233      -4.467 -15.979   4.000  1.00 49.01           C  
ATOM   3435  O   GLY A 233      -5.303 -16.805   3.633  1.00 49.01           O  
ATOM   3436  N   LEU A 234      -3.769 -15.229   3.152  1.00 50.58           N  
ATOM   3437  H   LEU A 234      -3.056 -14.628   3.539  1.00 50.58           H  
ATOM   3438  CA  LEU A 234      -3.913 -15.289   1.704  1.00 50.58           C  
ATOM   3439  HA  LEU A 234      -4.943 -15.556   1.467  1.00 50.58           H  
ATOM   3440  C   LEU A 234      -2.978 -16.364   1.143  1.00 50.58           C  
ATOM   3441  CB  LEU A 234      -3.610 -13.896   1.124  1.00 50.58           C  
ATOM   3442  HB2 LEU A 234      -2.542 -13.709   1.234  1.00 50.58           H  
ATOM   3443  HB3 LEU A 234      -4.137 -13.137   1.702  1.00 50.58           H  
ATOM   3444  O   LEU A 234      -1.797 -16.415   1.497  1.00 50.58           O  
ATOM   3445  CG  LEU A 234      -3.999 -13.754  -0.356  1.00 50.58           C  
ATOM   3446  HG  LEU A 234      -3.721 -14.651  -0.910  1.00 50.58           H  
ATOM   3447  CD1 LEU A 234      -5.493 -13.498  -0.501  1.00 50.58           C  
ATOM   3448 HD11 LEU A 234      -6.061 -14.278   0.005  1.00 50.58           H  
ATOM   3449 HD12 LEU A 234      -5.744 -12.542  -0.039  1.00 50.58           H  
ATOM   3450 HD13 LEU A 234      -5.758 -13.454  -1.557  1.00 50.58           H  
ATOM   3451  CD2 LEU A 234      -3.300 -12.559  -0.991  1.00 50.58           C  
ATOM   3452 HD21 LEU A 234      -3.622 -11.629  -0.521  1.00 50.58           H  
ATOM   3453 HD22 LEU A 234      -3.560 -12.514  -2.049  1.00 50.58           H  
ATOM   3454 HD23 LEU A 234      -2.220 -12.659  -0.880  1.00 50.58           H  
ATOM   3455  N   THR A 235      -3.478 -17.206   0.240  1.00 50.71           N  
ATOM   3456  H   THR A 235      -4.424 -17.063  -0.081  1.00 50.71           H  
ATOM   3457  CA  THR A 235      -2.616 -18.139  -0.501  1.00 50.71           C  
ATOM   3458  HA  THR A 235      -1.696 -18.307   0.059  1.00 50.71           H  
ATOM   3459  C   THR A 235      -2.247 -17.518  -1.843  1.00 50.71           C  
ATOM   3460  CB  THR A 235      -3.267 -19.514  -0.674  1.00 50.71           C  
ATOM   3461  HB  THR A 235      -4.147 -19.429  -1.312  1.00 50.71           H  
ATOM   3462  O   THR A 235      -3.120 -17.182  -2.647  1.00 50.71           O  
ATOM   3463  CG2 THR A 235      -2.293 -20.534  -1.265  1.00 50.71           C  
ATOM   3464 HG21 THR A 235      -1.416 -20.627  -0.625  1.00 50.71           H  
ATOM   3465 HG22 THR A 235      -1.985 -20.228  -2.266  1.00 50.71           H  
ATOM   3466 HG23 THR A 235      -2.788 -21.503  -1.334  1.00 50.71           H  
ATOM   3467  OG1 THR A 235      -3.652 -20.007   0.588  1.00 50.71           O  
ATOM   3468  HG1 THR A 235      -4.146 -19.316   1.035  1.00 50.71           H  
ATOM   3469  N   ILE A 236      -0.946 -17.361  -2.090  1.00 45.98           N  
ATOM   3470  H   ILE A 236      -0.280 -17.662  -1.393  1.00 45.98           H  
ATOM   3471  CA  ILE A 236      -0.421 -16.767  -3.322  1.00 45.98           C  
ATOM   3472  HA  ILE A 236      -1.238 -16.266  -3.842  1.00 45.98           H  
ATOM   3473  C   ILE A 236       0.071 -17.875  -4.245  1.00 45.98           C  
ATOM   3474  CB  ILE A 236       0.670 -15.714  -3.015  1.00 45.98           C  
ATOM   3475  HB  ILE A 236       1.531 -16.236  -2.599  1.00 45.98           H  
ATOM   3476  O   ILE A 236       1.120 -18.469  -3.989  1.00 45.98           O  
ATOM   3477  CG1 ILE A 236       0.183 -14.727  -1.933  1.00 45.98           C  
ATOM   3478 HG12 ILE A 236       0.137 -15.256  -0.981  1.00 45.98           H  
ATOM   3479 HG13 ILE A 236      -0.843 -14.432  -2.150  1.00 45.98           H  
ATOM   3480  CG2 ILE A 236       1.118 -15.009  -4.313  1.00 45.98           C  
ATOM   3481 HG21 ILE A 236       1.967 -14.354  -4.117  1.00 45.98           H  
ATOM   3482 HG22 ILE A 236       0.308 -14.405  -4.721  1.00 45.98           H  
ATOM   3483 HG23 ILE A 236       1.430 -15.735  -5.063  1.00 45.98           H  
ATOM   3484  CD1 ILE A 236       1.059 -13.485  -1.727  1.00 45.98           C  
ATOM   3485 HD11 ILE A 236       0.965 -12.821  -2.586  1.00 45.98           H  
ATOM   3486 HD12 ILE A 236       0.731 -12.952  -0.834  1.00 45.98           H  
ATOM   3487 HD13 ILE A 236       2.106 -13.767  -1.616  1.00 45.98           H  
ATOM   3488  N   ALA A 237      -0.665 -18.166  -5.322  1.00 45.44           N  
ATOM   3489  H   ALA A 237      -1.481 -17.619  -5.555  1.00 45.44           H  
ATOM   3490  CA  ALA A 237      -0.198 -19.136  -6.306  1.00 45.44           C  
ATOM   3491  HA  ALA A 237       0.099 -20.037  -5.771  1.00 45.44           H  
ATOM   3492  C   ALA A 237       1.034 -18.576  -7.035  1.00 45.44           C  
ATOM   3493  CB  ALA A 237      -1.326 -19.524  -7.270  1.00 45.44           C  
ATOM   3494  HB1 ALA A 237      -1.511 -18.716  -7.978  1.00 45.44           H  
ATOM   3495  HB2 ALA A 237      -2.238 -19.742  -6.716  1.00 45.44           H  
ATOM   3496  HB3 ALA A 237      -1.032 -20.409  -7.836  1.00 45.44           H  
ATOM   3497  O   ALA A 237       1.032 -17.437  -7.500  1.00 45.44           O  
ATOM   3498  N   GLY A 238       2.102 -19.373  -7.107  1.00 41.79           N  
ATOM   3499  H   GLY A 238       2.055 -20.284  -6.672  1.00 41.79           H  
ATOM   3500  CA  GLY A 238       3.355 -18.981  -7.760  1.00 41.79           C  
ATOM   3501  HA2 GLY A 238       3.127 -18.512  -8.717  1.00 41.79           H  
ATOM   3502  HA3 GLY A 238       3.946 -19.876  -7.954  1.00 41.79           H  
ATOM   3503  C   GLY A 238       4.237 -18.010  -6.965  1.00 41.79           C  
ATOM   3504  O   GLY A 238       5.224 -17.524  -7.511  1.00 41.79           O  
ATOM   3505  N   SER A 239       3.926 -17.731  -5.693  1.00 38.86           N  
ATOM   3506  H   SER A 239       3.100 -18.148  -5.288  1.00 38.86           H  
ATOM   3507  CA  SER A 239       4.844 -16.993  -4.818  1.00 38.86           C  
ATOM   3508  HA  SER A 239       5.037 -16.025  -5.280  1.00 38.86           H  
ATOM   3509  C   SER A 239       6.162 -17.765  -4.652  1.00 38.86           C  
ATOM   3510  CB  SER A 239       4.191 -16.747  -3.457  1.00 38.86           C  
ATOM   3511  HB2 SER A 239       3.467 -15.939  -3.562  1.00 38.86           H  
ATOM   3512  HB3 SER A 239       3.676 -17.652  -3.132  1.00 38.86           H  
ATOM   3513  O   SER A 239       6.121 -18.975  -4.414  1.00 38.86           O  
ATOM   3514  OG  SER A 239       5.126 -16.382  -2.466  1.00 38.86           O  
ATOM   3515  HG  SER A 239       5.084 -17.077  -1.804  1.00 38.86           H  
ATOM   3516  N   PRO A 240       7.334 -17.096  -4.706  1.00 38.05           N  
ATOM   3517  CA  PRO A 240       8.604 -17.736  -4.362  1.00 38.05           C  
ATOM   3518  HA  PRO A 240       8.763 -18.608  -4.997  1.00 38.05           H  
ATOM   3519  C   PRO A 240       8.634 -18.206  -2.897  1.00 38.05           C  
ATOM   3520  CB  PRO A 240       9.680 -16.687  -4.661  1.00 38.05           C  
ATOM   3521  HB2 PRO A 240      10.522 -16.750  -3.971  1.00 38.05           H  
ATOM   3522  HB3 PRO A 240      10.027 -16.813  -5.687  1.00 38.05           H  
ATOM   3523  O   PRO A 240       9.410 -19.091  -2.544  1.00 38.05           O  
ATOM   3524  CG  PRO A 240       8.947 -15.353  -4.538  1.00 38.05           C  
ATOM   3525  HG2 PRO A 240       8.932 -15.042  -3.494  1.00 38.05           H  
ATOM   3526  HG3 PRO A 240       9.401 -14.581  -5.159  1.00 38.05           H  
ATOM   3527  CD  PRO A 240       7.526 -15.680  -4.992  1.00 38.05           C  
ATOM   3528  HD2 PRO A 240       6.816 -15.058  -4.448  1.00 38.05           H  
ATOM   3529  HD3 PRO A 240       7.432 -15.514  -6.066  1.00 38.05           H  
ATOM   3530  N   PHE A 241       7.762 -17.657  -2.048  1.00 33.71           N  
ATOM   3531  H   PHE A 241       7.140 -16.945  -2.404  1.00 33.71           H  
ATOM   3532  CA  PHE A 241       7.537 -18.125  -0.687  1.00 33.71           C  
ATOM   3533  HA  PHE A 241       8.436 -18.627  -0.331  1.00 33.71           H  
ATOM   3534  C   PHE A 241       6.379 -19.129  -0.673  1.00 33.71           C  
ATOM   3535  CB  PHE A 241       7.294 -16.923   0.232  1.00 33.71           C  
ATOM   3536  HB2 PHE A 241       6.325 -16.483  -0.007  1.00 33.71           H  
ATOM   3537  HB3 PHE A 241       7.242 -17.274   1.262  1.00 33.71           H  
ATOM   3538  O   PHE A 241       5.231 -18.768  -0.943  1.00 33.71           O  
ATOM   3539  CG  PHE A 241       8.369 -15.856   0.129  1.00 33.71           C  
ATOM   3540  CD1 PHE A 241       9.592 -16.036   0.801  1.00 33.71           C  
ATOM   3541  HD1 PHE A 241       9.752 -16.915   1.408  1.00 33.71           H  
ATOM   3542  CD2 PHE A 241       8.174 -14.712  -0.671  1.00 33.71           C  
ATOM   3543  HD2 PHE A 241       7.241 -14.571  -1.197  1.00 33.71           H  
ATOM   3544  CE1 PHE A 241      10.612 -15.078   0.680  1.00 33.71           C  
ATOM   3545  HE1 PHE A 241      11.550 -15.217   1.197  1.00 33.71           H  
ATOM   3546  CE2 PHE A 241       9.195 -13.754  -0.792  1.00 33.71           C  
ATOM   3547  HE2 PHE A 241       9.043 -12.874  -1.400  1.00 33.71           H  
ATOM   3548  CZ  PHE A 241      10.414 -13.936  -0.116  1.00 33.71           C  
ATOM   3549  HZ  PHE A 241      11.197 -13.198  -0.206  1.00 33.71           H  
ATOM   3550  N   GLN A 242       6.693 -20.390  -0.365  1.00 34.17           N  
ATOM   3551  H   GLN A 242       7.663 -20.606  -0.184  1.00 34.17           H  
ATOM   3552  CA  GLN A 242       5.713 -21.450  -0.140  1.00 34.17           C  
ATOM   3553  HA  GLN A 242       4.967 -21.431  -0.935  1.00 34.17           H  
ATOM   3554  C   GLN A 242       5.009 -21.214   1.204  1.00 34.17           C  
ATOM   3555  CB  GLN A 242       6.410 -22.826  -0.138  1.00 34.17           C  
ATOM   3556  HB2 GLN A 242       5.672 -23.579   0.139  1.00 34.17           H  
ATOM   3557  HB3 GLN A 242       7.198 -22.831   0.615  1.00 34.17           H  
ATOM   3558  O   GLN A 242       5.634 -21.344   2.255  1.00 34.17           O  
ATOM   3559  CG  GLN A 242       7.014 -23.219  -1.495  1.00 34.17           C  
ATOM   3560  HG2 GLN A 242       7.803 -22.517  -1.764  1.00 34.17           H  
ATOM   3561  HG3 GLN A 242       6.236 -23.167  -2.257  1.00 34.17           H  
ATOM   3562  CD  GLN A 242       7.603 -24.632  -1.500  1.00 34.17           C  
ATOM   3563  NE2 GLN A 242       7.988 -25.142  -2.648  1.00 34.17           N  
ATOM   3564 HE21 GLN A 242       8.385 -26.070  -2.602  1.00 34.17           H  
ATOM   3565 HE22 GLN A 242       7.929 -24.601  -3.499  1.00 34.17           H  
ATOM   3566  OE1 GLN A 242       7.730 -25.310  -0.496  1.00 34.17           O  
ATOM   3567  N   GLY A 243       3.719 -20.874   1.190  1.00 37.80           N  
ATOM   3568  H   GLY A 243       3.284 -20.615   0.317  1.00 37.80           H  
ATOM   3569  CA  GLY A 243       2.924 -20.779   2.415  1.00 37.80           C  
ATOM   3570  HA2 GLY A 243       3.549 -20.418   3.232  1.00 37.80           H  
ATOM   3571  HA3 GLY A 243       2.571 -21.776   2.680  1.00 37.80           H  
ATOM   3572  C   GLY A 243       1.722 -19.846   2.322  1.00 37.80           C  
ATOM   3573  O   GLY A 243       1.576 -19.057   1.389  1.00 37.80           O  
ATOM   3574  N   THR A 244       0.852 -19.952   3.321  1.00 39.26           N  
ATOM   3575  H   THR A 244       1.007 -20.660   4.025  1.00 39.26           H  
ATOM   3576  CA  THR A 244      -0.227 -18.997   3.571  1.00 39.26           C  
ATOM   3577  HA  THR A 244      -0.717 -18.739   2.633  1.00 39.26           H  
ATOM   3578  C   THR A 244       0.380 -17.741   4.192  1.00 39.26           C  
ATOM   3579  CB  THR A 244      -1.263 -19.623   4.516  1.00 39.26           C  
ATOM   3580  HB  THR A 244      -0.801 -19.832   5.481  1.00 39.26           H  
ATOM   3581  O   THR A 244       0.945 -17.807   5.284  1.00 39.26           O  
ATOM   3582  CG2 THR A 244      -2.460 -18.715   4.730  1.00 39.26           C  
ATOM   3583 HG21 THR A 244      -2.928 -18.475   3.776  1.00 39.26           H  
ATOM   3584 HG22 THR A 244      -2.091 -17.803   5.200  1.00 39.26           H  
ATOM   3585 HG23 THR A 244      -3.184 -19.189   5.393  1.00 39.26           H  
ATOM   3586  OG1 THR A 244      -1.749 -20.830   3.980  1.00 39.26           O  
ATOM   3587  HG1 THR A 244      -2.683 -20.891   4.195  1.00 39.26           H  
ATOM   3588  N   PHE A 245       0.265 -16.594   3.523  1.00 39.78           N  
ATOM   3589  H   PHE A 245      -0.247 -16.578   2.652  1.00 39.78           H  
ATOM   3590  CA  PHE A 245       0.683 -15.317   4.094  1.00 39.78           C  
ATOM   3591  HA  PHE A 245       1.655 -15.434   4.574  1.00 39.78           H  
ATOM   3592  C   PHE A 245      -0.334 -14.913   5.160  1.00 39.78           C  
ATOM   3593  CB  PHE A 245       0.829 -14.251   3.003  1.00 39.78           C  
ATOM   3594  HB2 PHE A 245       0.913 -13.276   3.482  1.00 39.78           H  
ATOM   3595  HB3 PHE A 245      -0.072 -14.232   2.390  1.00 39.78           H  
ATOM   3596  O   PHE A 245      -1.449 -14.497   4.849  1.00 39.78           O  
ATOM   3597  CG  PHE A 245       2.038 -14.448   2.109  1.00 39.78           C  
ATOM   3598  CD1 PHE A 245       3.228 -13.737   2.353  1.00 39.78           C  
ATOM   3599  HD1 PHE A 245       3.294 -13.059   3.192  1.00 39.78           H  
ATOM   3600  CD2 PHE A 245       1.974 -15.345   1.028  1.00 39.78           C  
ATOM   3601  HD2 PHE A 245       1.085 -15.939   0.876  1.00 39.78           H  
ATOM   3602  CE1 PHE A 245       4.323 -13.872   1.482  1.00 39.78           C  
ATOM   3603  HE1 PHE A 245       5.222 -13.299   1.653  1.00 39.78           H  
ATOM   3604  CE2 PHE A 245       3.066 -15.481   0.157  1.00 39.78           C  
ATOM   3605  HE2 PHE A 245       3.012 -16.169  -0.674  1.00 39.78           H  
ATOM   3606  CZ  PHE A 245       4.227 -14.718   0.366  1.00 39.78           C  
ATOM   3607  HZ  PHE A 245       5.049 -14.776  -0.332  1.00 39.78           H  
ATOM   3608  N   LEU A 246       0.032 -15.100   6.426  1.00 39.75           N  
ATOM   3609  H   LEU A 246       0.946 -15.495   6.596  1.00 39.75           H  
ATOM   3610  CA  LEU A 246      -0.700 -14.558   7.567  1.00 39.75           C  
ATOM   3611  HA  LEU A 246      -1.772 -14.671   7.403  1.00 39.75           H  
ATOM   3612  C   LEU A 246      -0.394 -13.060   7.671  1.00 39.75           C  
ATOM   3613  CB  LEU A 246      -0.289 -15.322   8.840  1.00 39.75           C  
ATOM   3614  HB2 LEU A 246       0.792 -15.242   8.947  1.00 39.75           H  
ATOM   3615  HB3 LEU A 246      -0.740 -14.838   9.707  1.00 39.75           H  
ATOM   3616  O   LEU A 246       0.739 -12.651   7.409  1.00 39.75           O  
ATOM   3617  CG  LEU A 246      -0.686 -16.813   8.833  1.00 39.75           C  
ATOM   3618  HG  LEU A 246      -0.396 -17.272   7.888  1.00 39.75           H  
ATOM   3619  CD1 LEU A 246       0.037 -17.559   9.955  1.00 39.75           C  
ATOM   3620 HD11 LEU A 246      -0.233 -18.614   9.930  1.00 39.75           H  
ATOM   3621 HD12 LEU A 246      -0.235 -17.134  10.921  1.00 39.75           H  
ATOM   3622 HD13 LEU A 246       1.114 -17.471   9.815  1.00 39.75           H  
ATOM   3623  CD2 LEU A 246      -2.193 -16.999   9.028  1.00 39.75           C  
ATOM   3624 HD21 LEU A 246      -2.737 -16.528   8.209  1.00 39.75           H  
ATOM   3625 HD22 LEU A 246      -2.510 -16.549   9.968  1.00 39.75           H  
ATOM   3626 HD23 LEU A 246      -2.434 -18.062   9.037  1.00 39.75           H  
ATOM   3627  N   LEU A 247      -1.382 -12.244   8.059  1.00 42.89           N  
ATOM   3628  H   LEU A 247      -2.294 -12.628   8.263  1.00 42.89           H  
ATOM   3629  CA  LEU A 247      -1.106 -10.844   8.391  1.00 42.89           C  
ATOM   3630  HA  LEU A 247      -0.685 -10.380   7.499  1.00 42.89           H  
ATOM   3631  C   LEU A 247      -0.052 -10.791   9.505  1.00 42.89           C  
ATOM   3632  CB  LEU A 247      -2.376 -10.078   8.815  1.00 42.89           C  
ATOM   3633  HB2 LEU A 247      -3.270 -10.656   8.580  1.00 42.89           H  
ATOM   3634  HB3 LEU A 247      -2.342  -9.934   9.895  1.00 42.89           H  
ATOM   3635  O   LEU A 247      -0.060 -11.628  10.414  1.00 42.89           O  
ATOM   3636  CG  LEU A 247      -2.479  -8.693   8.160  1.00 42.89           C  
ATOM   3637  HG  LEU A 247      -1.493  -8.356   7.841  1.00 42.89           H  
ATOM   3638  CD1 LEU A 247      -3.392  -8.784   6.946  1.00 42.89           C  
ATOM   3639 HD11 LEU A 247      -4.426  -8.959   7.244  1.00 42.89           H  
ATOM   3640 HD12 LEU A 247      -3.314  -7.843   6.400  1.00 42.89           H  
ATOM   3641 HD13 LEU A 247      -3.054  -9.587   6.291  1.00 42.89           H  
ATOM   3642  CD2 LEU A 247      -3.035  -7.656   9.136  1.00 42.89           C  
ATOM   3643 HD21 LEU A 247      -2.309  -7.491   9.931  1.00 42.89           H  
ATOM   3644 HD22 LEU A 247      -3.972  -8.002   9.574  1.00 42.89           H  
ATOM   3645 HD23 LEU A 247      -3.185  -6.710   8.616  1.00 42.89           H  
ATOM   3646  N   LEU A 248       0.839  -9.807   9.413  1.00 41.99           N  
ATOM   3647  H   LEU A 248       0.739  -9.140   8.661  1.00 41.99           H  
ATOM   3648  CA  LEU A 248       1.921  -9.579  10.362  1.00 41.99           C  
ATOM   3649  HA  LEU A 248       2.631 -10.404  10.301  1.00 41.99           H  
ATOM   3650  C   LEU A 248       1.355  -9.521  11.783  1.00 41.99           C  
ATOM   3651  CB  LEU A 248       2.632  -8.272   9.976  1.00 41.99           C  
ATOM   3652  HB2 LEU A 248       1.878  -7.489   9.887  1.00 41.99           H  
ATOM   3653  HB3 LEU A 248       3.308  -7.967  10.774  1.00 41.99           H  
ATOM   3654  O   LEU A 248       0.447  -8.748  12.087  1.00 41.99           O  
ATOM   3655  CG  LEU A 248       3.415  -8.401   8.653  1.00 41.99           C  
ATOM   3656  HG  LEU A 248       2.992  -9.200   8.044  1.00 41.99           H  
ATOM   3657  CD1 LEU A 248       3.298  -7.119   7.841  1.00 41.99           C  
ATOM   3658 HD11 LEU A 248       3.859  -7.199   6.910  1.00 41.99           H  
ATOM   3659 HD12 LEU A 248       2.252  -6.929   7.599  1.00 41.99           H  
ATOM   3660 HD13 LEU A 248       3.636  -6.273   8.440  1.00 41.99           H  
ATOM   3661  CD2 LEU A 248       4.885  -8.740   8.910  1.00 41.99           C  
ATOM   3662 HD21 LEU A 248       4.955  -9.670   9.475  1.00 41.99           H  
ATOM   3663 HD22 LEU A 248       5.353  -7.933   9.474  1.00 41.99           H  
ATOM   3664 HD23 LEU A 248       5.405  -8.857   7.959  1.00 41.99           H  
ATOM   3665  N   THR A 249       1.869 -10.377  12.664  1.00 38.88           N  
ATOM   3666  H   THR A 249       2.596 -11.013  12.369  1.00 38.88           H  
ATOM   3667  CA  THR A 249       1.552 -10.293  14.089  1.00 38.88           C  
ATOM   3668  HA  THR A 249       0.475 -10.424  14.199  1.00 38.88           H  
ATOM   3669  C   THR A 249       1.975  -8.918  14.609  1.00 38.88           C  
ATOM   3670  CB  THR A 249       2.286 -11.369  14.897  1.00 38.88           C  
ATOM   3671  HB  THR A 249       2.197 -11.139  15.959  1.00 38.88           H  
ATOM   3672  O   THR A 249       3.070  -8.485  14.237  1.00 38.88           O  
ATOM   3673  CG2 THR A 249       1.707 -12.760  14.648  1.00 38.88           C  
ATOM   3674 HG21 THR A 249       1.799 -13.020  13.593  1.00 38.88           H  
ATOM   3675 HG22 THR A 249       2.253 -13.490  15.245  1.00 38.88           H  
ATOM   3676 HG23 THR A 249       0.655 -12.777  14.933  1.00 38.88           H  
ATOM   3677  OG1 THR A 249       3.650 -11.397  14.541  1.00 38.88           O  
ATOM   3678  HG1 THR A 249       3.932 -10.483  14.457  1.00 38.88           H  
ATOM   3679  N   PRO A 250       1.188  -8.266  15.490  1.00 37.02           N  
ATOM   3680  CA  PRO A 250       1.594  -7.039  16.165  1.00 37.02           C  
ATOM   3681  HA  PRO A 250       1.402  -6.184  15.516  1.00 37.02           H  
ATOM   3682  C   PRO A 250       3.060  -7.097  16.572  1.00 37.02           C  
ATOM   3683  CB  PRO A 250       0.750  -6.951  17.439  1.00 37.02           C  
ATOM   3684  HB2 PRO A 250       0.391  -5.937  17.617  1.00 37.02           H  
ATOM   3685  HB3 PRO A 250       1.335  -7.249  18.309  1.00 37.02           H  
ATOM   3686  O   PRO A 250       3.474  -8.049  17.242  1.00 37.02           O  
ATOM   3687  CG  PRO A 250      -0.371  -7.972  17.278  1.00 37.02           C  
ATOM   3688  HG2 PRO A 250      -0.360  -8.668  18.116  1.00 37.02           H  
ATOM   3689  HG3 PRO A 250      -1.342  -7.479  17.237  1.00 37.02           H  
ATOM   3690  CD  PRO A 250      -0.102  -8.718  15.977  1.00 37.02           C  
ATOM   3691  HD2 PRO A 250      -0.872  -8.480  15.243  1.00 37.02           H  
ATOM   3692  HD3 PRO A 250      -0.094  -9.789  16.179  1.00 37.02           H  
ATOM   3693  N   TRP A 251       3.840  -6.084  16.199  1.00 37.18           N  
ATOM   3694  H   TRP A 251       3.473  -5.378  15.576  1.00 37.18           H  
ATOM   3695  CA  TRP A 251       5.224  -6.002  16.645  1.00 37.18           C  
ATOM   3696  HA  TRP A 251       5.753  -6.851  16.213  1.00 37.18           H  
ATOM   3697  C   TRP A 251       5.246  -6.071  18.188  1.00 37.18           C  
ATOM   3698  CB  TRP A 251       5.874  -4.720  16.109  1.00 37.18           C  
ATOM   3699  HB2 TRP A 251       5.493  -3.858  16.656  1.00 37.18           H  
ATOM   3700  HB3 TRP A 251       5.587  -4.599  15.065  1.00 37.18           H  
ATOM   3701  O   TRP A 251       4.511  -5.311  18.826  1.00 37.18           O  
ATOM   3702  CG  TRP A 251       7.370  -4.720  16.168  1.00 37.18           C  
ATOM   3703  CD1 TRP A 251       8.115  -4.811  17.287  1.00 37.18           C  
ATOM   3704  HD1 TRP A 251       7.710  -4.869  18.287  1.00 37.18           H  
ATOM   3705  CD2 TRP A 251       8.334  -4.638  15.073  1.00 37.18           C  
ATOM   3706  CE2 TRP A 251       9.651  -4.707  15.623  1.00 37.18           C  
ATOM   3707  CE3 TRP A 251       8.237  -4.502  13.674  1.00 37.18           C  
ATOM   3708  HE3 TRP A 251       7.264  -4.451  13.209  1.00 37.18           H  
ATOM   3709  NE1 TRP A 251       9.449  -4.883  16.968  1.00 37.18           N  
ATOM   3710  HE1 TRP A 251      10.182  -5.016  17.651  1.00 37.18           H  
ATOM   3711  CH2 TRP A 251      10.675  -4.470  13.455  1.00 37.18           C  
ATOM   3712  HH2 TRP A 251      11.550  -4.402  12.826  1.00 37.18           H  
ATOM   3713  CZ2 TRP A 251      10.810  -4.620  14.844  1.00 37.18           C  
ATOM   3714  HZ2 TRP A 251      11.789  -4.674  15.296  1.00 37.18           H  
ATOM   3715  CZ3 TRP A 251       9.394  -4.419  12.876  1.00 37.18           C  
ATOM   3716  HZ3 TRP A 251       9.294  -4.309  11.806  1.00 37.18           H  
ATOM   3717  N   PRO A 252       6.068  -6.928  18.829  1.00 41.74           N  
ATOM   3718  CA  PRO A 252       6.049  -7.119  20.285  1.00 41.74           C  
ATOM   3719  HA  PRO A 252       5.126  -7.634  20.548  1.00 41.74           H  
ATOM   3720  C   PRO A 252       6.134  -5.823  21.109  1.00 41.74           C  
ATOM   3721  CB  PRO A 252       7.237  -8.043  20.568  1.00 41.74           C  
ATOM   3722  HB2 PRO A 252       7.070  -8.650  21.458  1.00 41.74           H  
ATOM   3723  HB3 PRO A 252       8.153  -7.461  20.669  1.00 41.74           H  
ATOM   3724  O   PRO A 252       5.506  -5.708  22.155  1.00 41.74           O  
ATOM   3725  CG  PRO A 252       7.316  -8.898  19.305  1.00 41.74           C  
ATOM   3726  HG2 PRO A 252       8.319  -9.297  19.147  1.00 41.74           H  
ATOM   3727  HG3 PRO A 252       6.588  -9.707  19.367  1.00 41.74           H  
ATOM   3728  CD  PRO A 252       6.909  -7.934  18.195  1.00 41.74           C  
ATOM   3729  HD2 PRO A 252       6.365  -8.482  17.425  1.00 41.74           H  
ATOM   3730  HD3 PRO A 252       7.796  -7.466  17.767  1.00 41.74           H  
ATOM   3731  N   TRP A 253       6.857  -4.812  20.621  1.00 40.94           N  
ATOM   3732  H   TRP A 253       7.436  -5.002  19.815  1.00 40.94           H  
ATOM   3733  CA  TRP A 253       6.944  -3.477  21.218  1.00 40.94           C  
ATOM   3734  HA  TRP A 253       7.166  -3.590  22.279  1.00 40.94           H  
ATOM   3735  C   TRP A 253       5.662  -2.649  21.122  1.00 40.94           C  
ATOM   3736  CB  TRP A 253       8.082  -2.682  20.570  1.00 40.94           C  
ATOM   3737  HB2 TRP A 253       8.194  -1.738  21.105  1.00 40.94           H  
ATOM   3738  HB3 TRP A 253       7.799  -2.443  19.545  1.00 40.94           H  
ATOM   3739  O   TRP A 253       5.449  -1.827  22.001  1.00 40.94           O  
ATOM   3740  CG  TRP A 253       9.412  -3.360  20.551  1.00 40.94           C  
ATOM   3741  CD1 TRP A 253      10.208  -3.472  19.468  1.00 40.94           C  
ATOM   3742  HD1 TRP A 253       9.985  -3.030  18.508  1.00 40.94           H  
ATOM   3743  CD2 TRP A 253      10.177  -3.916  21.662  1.00 40.94           C  
ATOM   3744  CE2 TRP A 253      11.389  -4.461  21.140  1.00 40.94           C  
ATOM   3745  CE3 TRP A 253      10.001  -3.962  23.062  1.00 40.94           C  
ATOM   3746  HE3 TRP A 253       9.115  -3.527  23.500  1.00 40.94           H  
ATOM   3747  NE1 TRP A 253      11.341  -4.191  19.790  1.00 40.94           N  
ATOM   3748  HE1 TRP A 253      12.113  -4.336  19.154  1.00 40.94           H  
ATOM   3749  CH2 TRP A 253      12.151  -5.090  23.344  1.00 40.94           C  
ATOM   3750  HH2 TRP A 253      12.896  -5.528  23.992  1.00 40.94           H  
ATOM   3751  CZ2 TRP A 253      12.360  -5.054  21.956  1.00 40.94           C  
ATOM   3752  HZ2 TRP A 253      13.269  -5.450  21.528  1.00 40.94           H  
ATOM   3753  CZ3 TRP A 253      10.980  -4.538  23.894  1.00 40.94           C  
ATOM   3754  HZ3 TRP A 253      10.833  -4.555  24.964  1.00 40.94           H  
ATOM   3755  N   ALA A 254       4.797  -2.846  20.123  1.00 42.69           N  
ATOM   3756  H   ALA A 254       4.970  -3.579  19.450  1.00 42.69           H  
ATOM   3757  CA  ALA A 254       3.487  -2.190  20.091  1.00 42.69           C  
ATOM   3758  HA  ALA A 254       3.620  -1.118  20.233  1.00 42.69           H  
ATOM   3759  C   ALA A 254       2.611  -2.709  21.242  1.00 42.69           C  
ATOM   3760  CB  ALA A 254       2.834  -2.418  18.721  1.00 42.69           C  
ATOM   3761  HB1 ALA A 254       2.645  -3.478  18.555  1.00 42.69           H  
ATOM   3762  HB2 ALA A 254       3.486  -2.041  17.932  1.00 42.69           H  
ATOM   3763  HB3 ALA A 254       1.887  -1.881  18.675  1.00 42.69           H  
ATOM   3764  O   ALA A 254       2.015  -1.927  21.985  1.00 42.69           O  
ATOM   3765  N   VAL A 255       2.636  -4.028  21.467  1.00 46.98           N  
ATOM   3766  H   VAL A 255       3.149  -4.608  20.818  1.00 46.98           H  
ATOM   3767  CA  VAL A 255       1.996  -4.662  22.630  1.00 46.98           C  
ATOM   3768  HA  VAL A 255       0.955  -4.341  22.665  1.00 46.98           H  
ATOM   3769  C   VAL A 255       2.661  -4.191  23.927  1.00 46.98           C  
ATOM   3770  CB  VAL A 255       2.019  -6.200  22.513  1.00 46.98           C  
ATOM   3771  HB  VAL A 255       3.050  -6.552  22.543  1.00 46.98           H  
ATOM   3772  O   VAL A 255       1.975  -3.765  24.852  1.00 46.98           O  
ATOM   3773  CG1 VAL A 255       1.254  -6.860  23.667  1.00 46.98           C  
ATOM   3774 HG11 VAL A 255       1.269  -7.943  23.548  1.00 46.98           H  
ATOM   3775 HG12 VAL A 255       1.720  -6.616  24.622  1.00 46.98           H  
ATOM   3776 HG13 VAL A 255       0.219  -6.517  23.675  1.00 46.98           H  
ATOM   3777  CG2 VAL A 255       1.390  -6.673  21.196  1.00 46.98           C  
ATOM   3778 HG21 VAL A 255       1.368  -7.762  21.163  1.00 46.98           H  
ATOM   3779 HG22 VAL A 255       0.372  -6.292  21.105  1.00 46.98           H  
ATOM   3780 HG23 VAL A 255       1.984  -6.325  20.352  1.00 46.98           H  
ATOM   3781  N   GLY A 256       3.996  -4.183  23.983  1.00 45.65           N  
ATOM   3782  H   GLY A 256       4.504  -4.590  23.211  1.00 45.65           H  
ATOM   3783  CA  GLY A 256       4.760  -3.701  25.137  1.00 45.65           C  
ATOM   3784  HA2 GLY A 256       5.823  -3.832  24.931  1.00 45.65           H  
ATOM   3785  HA3 GLY A 256       4.499  -4.293  26.014  1.00 45.65           H  
ATOM   3786  C   GLY A 256       4.518  -2.221  25.460  1.00 45.65           C  
ATOM   3787  O   GLY A 256       4.420  -1.857  26.629  1.00 45.65           O  
ATOM   3788  N   GLY A 257       4.360  -1.375  24.443  1.00 46.31           N  
ATOM   3789  H   GLY A 257       4.479  -1.734  23.507  1.00 46.31           H  
ATOM   3790  CA  GLY A 257       4.072   0.051  24.572  1.00 46.31           C  
ATOM   3791  HA2 GLY A 257       4.798   0.513  25.241  1.00 46.31           H  
ATOM   3792  HA3 GLY A 257       4.149   0.514  23.589  1.00 46.31           H  
ATOM   3793  C   GLY A 257       2.670   0.304  25.113  1.00 46.31           C  
ATOM   3794  O   GLY A 257       2.509   1.111  26.026  1.00 46.31           O  
ATOM   3795  N   PHE A 258       1.669  -0.437  24.628  1.00 52.02           N  
ATOM   3796  H   PHE A 258       1.846  -1.066  23.859  1.00 52.02           H  
ATOM   3797  CA  PHE A 258       0.322  -0.394  25.199  1.00 52.02           C  
ATOM   3798  HA  PHE A 258      -0.040   0.634  25.176  1.00 52.02           H  
ATOM   3799  C   PHE A 258       0.317  -0.846  26.667  1.00 52.02           C  
ATOM   3800  CB  PHE A 258      -0.622  -1.253  24.352  1.00 52.02           C  
ATOM   3801  HB2 PHE A 258      -0.238  -2.271  24.292  1.00 52.02           H  
ATOM   3802  HB3 PHE A 258      -0.657  -0.851  23.340  1.00 52.02           H  
ATOM   3803  O   PHE A 258      -0.226  -0.150  27.524  1.00 52.02           O  
ATOM   3804  CG  PHE A 258      -2.025  -1.284  24.921  1.00 52.02           C  
ATOM   3805  CD1 PHE A 258      -2.425  -2.343  25.758  1.00 52.02           C  
ATOM   3806  HD1 PHE A 258      -1.750  -3.161  25.961  1.00 52.02           H  
ATOM   3807  CD2 PHE A 258      -2.906  -0.214  24.677  1.00 52.02           C  
ATOM   3808  HD2 PHE A 258      -2.597   0.609  24.050  1.00 52.02           H  
ATOM   3809  CE1 PHE A 258      -3.700  -2.327  26.349  1.00 52.02           C  
ATOM   3810  HE1 PHE A 258      -4.005  -3.140  26.991  1.00 52.02           H  
ATOM   3811  CE2 PHE A 258      -4.188  -0.211  25.251  1.00 52.02           C  
ATOM   3812  HE2 PHE A 258      -4.863   0.609  25.056  1.00 52.02           H  
ATOM   3813  CZ  PHE A 258      -4.587  -1.269  26.085  1.00 52.02           C  
ATOM   3814  HZ  PHE A 258      -5.570  -1.265  26.531  1.00 52.02           H  
ATOM   3815  N   VAL A 259       0.988  -1.962  26.981  1.00 59.31           N  
ATOM   3816  H   VAL A 259       1.403  -2.496  26.231  1.00 59.31           H  
ATOM   3817  CA  VAL A 259       1.149  -2.448  28.364  1.00 59.31           C  
ATOM   3818  HA  VAL A 259       0.164  -2.661  28.780  1.00 59.31           H  
ATOM   3819  C   VAL A 259       1.792  -1.368  29.240  1.00 59.31           C  
ATOM   3820  CB  VAL A 259       1.985  -3.745  28.397  1.00 59.31           C  
ATOM   3821  HB  VAL A 259       2.922  -3.571  27.867  1.00 59.31           H  
ATOM   3822  O   VAL A 259       1.290  -1.082  30.327  1.00 59.31           O  
ATOM   3823  CG1 VAL A 259       2.323  -4.189  29.828  1.00 59.31           C  
ATOM   3824 HG11 VAL A 259       3.007  -3.477  30.291  1.00 59.31           H  
ATOM   3825 HG12 VAL A 259       1.414  -4.258  30.425  1.00 59.31           H  
ATOM   3826 HG13 VAL A 259       2.816  -5.161  29.805  1.00 59.31           H  
ATOM   3827  CG2 VAL A 259       1.272  -4.923  27.722  1.00 59.31           C  
ATOM   3828 HG21 VAL A 259       2.013  -5.653  27.398  1.00 59.31           H  
ATOM   3829 HG22 VAL A 259       0.701  -4.598  26.852  1.00 59.31           H  
ATOM   3830 HG23 VAL A 259       0.597  -5.411  28.425  1.00 59.31           H  
ATOM   3831  N   ALA A 260       2.857  -0.719  28.764  1.00 56.72           N  
ATOM   3832  H   ALA A 260       3.244  -1.005  27.876  1.00 56.72           H  
ATOM   3833  CA  ALA A 260       3.522   0.359  29.489  1.00 56.72           C  
ATOM   3834  HA  ALA A 260       3.823  -0.018  30.466  1.00 56.72           H  
ATOM   3835  C   ALA A 260       2.593   1.562  29.733  1.00 56.72           C  
ATOM   3836  CB  ALA A 260       4.786   0.762  28.723  1.00 56.72           C  
ATOM   3837  HB1 ALA A 260       5.438  -0.103  28.603  1.00 56.72           H  
ATOM   3838  HB2 ALA A 260       5.320   1.533  29.279  1.00 56.72           H  
ATOM   3839  HB3 ALA A 260       4.526   1.151  27.739  1.00 56.72           H  
ATOM   3840  O   ALA A 260       2.574   2.099  30.841  1.00 56.72           O  
ATOM   3841  N   GLN A 261       1.782   1.956  28.745  1.00 54.34           N  
ATOM   3842  H   GLN A 261       1.841   1.482  27.856  1.00 54.34           H  
ATOM   3843  CA  GLN A 261       0.812   3.048  28.892  1.00 54.34           C  
ATOM   3844  HA  GLN A 261       1.328   3.934  29.262  1.00 54.34           H  
ATOM   3845  C   GLN A 261      -0.288   2.714  29.906  1.00 54.34           C  
ATOM   3846  CB  GLN A 261       0.182   3.386  27.536  1.00 54.34           C  
ATOM   3847  HB2 GLN A 261      -0.680   4.030  27.707  1.00 54.34           H  
ATOM   3848  HB3 GLN A 261      -0.169   2.472  27.055  1.00 54.34           H  
ATOM   3849  O   GLN A 261      -0.598   3.545  30.761  1.00 54.34           O  
ATOM   3850  CG  GLN A 261       1.147   4.122  26.598  1.00 54.34           C  
ATOM   3851  HG2 GLN A 261       1.420   5.081  27.039  1.00 54.34           H  
ATOM   3852  HG3 GLN A 261       2.060   3.540  26.471  1.00 54.34           H  
ATOM   3853  CD  GLN A 261       0.520   4.381  25.232  1.00 54.34           C  
ATOM   3854  NE2 GLN A 261       1.299   4.413  24.174  1.00 54.34           N  
ATOM   3855 HE21 GLN A 261       2.290   4.239  24.251  1.00 54.34           H  
ATOM   3856 HE22 GLN A 261       0.833   4.583  23.294  1.00 54.34           H  
ATOM   3857  OE1 GLN A 261      -0.674   4.571  25.090  1.00 54.34           O  
ATOM   3858  N   VAL A 262      -0.836   1.496  29.866  1.00 63.58           N  
ATOM   3859  H   VAL A 262      -0.558   0.870  29.124  1.00 63.58           H  
ATOM   3860  CA  VAL A 262      -1.845   1.039  30.837  1.00 63.58           C  
ATOM   3861  HA  VAL A 262      -2.672   1.749  30.843  1.00 63.58           H  
ATOM   3862  C   VAL A 262      -1.264   1.019  32.251  1.00 63.58           C  
ATOM   3863  CB  VAL A 262      -2.399  -0.345  30.446  1.00 63.58           C  
ATOM   3864  HB  VAL A 262      -1.571  -1.035  30.279  1.00 63.58           H  
ATOM   3865  O   VAL A 262      -1.889   1.537  33.178  1.00 63.58           O  
ATOM   3866  CG1 VAL A 262      -3.312  -0.940  31.529  1.00 63.58           C  
ATOM   3867 HG11 VAL A 262      -3.749  -1.872  31.171  1.00 63.58           H  
ATOM   3868 HG12 VAL A 262      -4.111  -0.239  31.771  1.00 63.58           H  
ATOM   3869 HG13 VAL A 262      -2.740  -1.163  32.430  1.00 63.58           H  
ATOM   3870  CG2 VAL A 262      -3.229  -0.246  29.163  1.00 63.58           C  
ATOM   3871 HG21 VAL A 262      -4.076   0.424  29.309  1.00 63.58           H  
ATOM   3872 HG22 VAL A 262      -3.597  -1.235  28.890  1.00 63.58           H  
ATOM   3873 HG23 VAL A 262      -2.623   0.130  28.338  1.00 63.58           H  
ATOM   3874  N   LEU A 263      -0.054   0.480  32.423  1.00 68.18           N  
ATOM   3875  H   LEU A 263       0.413   0.074  31.625  1.00 68.18           H  
ATOM   3876  CA  LEU A 263       0.625   0.461  33.721  1.00 68.18           C  
ATOM   3877  HA  LEU A 263      -0.029  -0.014  34.452  1.00 68.18           H  
ATOM   3878  C   LEU A 263       0.885   1.879  34.243  1.00 68.18           C  
ATOM   3879  CB  LEU A 263       1.934  -0.340  33.612  1.00 68.18           C  
ATOM   3880  HB2 LEU A 263       2.503   0.037  32.762  1.00 68.18           H  
ATOM   3881  HB3 LEU A 263       2.526  -0.159  34.509  1.00 68.18           H  
ATOM   3882  O   LEU A 263       0.595   2.158  35.406  1.00 68.18           O  
ATOM   3883  CG  LEU A 263       1.745  -1.861  33.457  1.00 68.18           C  
ATOM   3884  HG  LEU A 263       1.100  -2.079  32.607  1.00 68.18           H  
ATOM   3885  CD1 LEU A 263       3.108  -2.513  33.219  1.00 68.18           C  
ATOM   3886 HD11 LEU A 263       2.982  -3.585  33.070  1.00 68.18           H  
ATOM   3887 HD12 LEU A 263       3.766  -2.338  34.070  1.00 68.18           H  
ATOM   3888 HD13 LEU A 263       3.559  -2.090  32.321  1.00 68.18           H  
ATOM   3889  CD2 LEU A 263       1.119  -2.502  34.698  1.00 68.18           C  
ATOM   3890 HD21 LEU A 263       1.705  -2.257  35.584  1.00 68.18           H  
ATOM   3891 HD22 LEU A 263       0.095  -2.151  34.827  1.00 68.18           H  
ATOM   3892 HD23 LEU A 263       1.090  -3.585  34.573  1.00 68.18           H  
ATOM   3893  N   MET A 264       1.355   2.792  33.390  1.00 61.24           N  
ATOM   3894  H   MET A 264       1.590   2.504  32.451  1.00 61.24           H  
ATOM   3895  CA  MET A 264       1.550   4.198  33.759  1.00 61.24           C  
ATOM   3896  HA  MET A 264       2.189   4.241  34.641  1.00 61.24           H  
ATOM   3897  C   MET A 264       0.237   4.886  34.146  1.00 61.24           C  
ATOM   3898  CB  MET A 264       2.233   4.953  32.610  1.00 61.24           C  
ATOM   3899  HB2 MET A 264       2.067   6.024  32.732  1.00 61.24           H  
ATOM   3900  HB3 MET A 264       1.791   4.658  31.658  1.00 61.24           H  
ATOM   3901  O   MET A 264       0.199   5.599  35.150  1.00 61.24           O  
ATOM   3902  CG  MET A 264       3.743   4.694  32.578  1.00 61.24           C  
ATOM   3903  HG2 MET A 264       4.161   5.187  31.700  1.00 61.24           H  
ATOM   3904  HG3 MET A 264       3.910   3.623  32.465  1.00 61.24           H  
ATOM   3905  SD  MET A 264       4.662   5.256  34.044  1.00 61.24           S  
ATOM   3906  CE  MET A 264       4.433   7.052  33.927  1.00 61.24           C  
ATOM   3907  HE1 MET A 264       4.760   7.402  32.948  1.00 61.24           H  
ATOM   3908  HE2 MET A 264       3.383   7.303  34.076  1.00 61.24           H  
ATOM   3909  HE3 MET A 264       5.027   7.540  34.699  1.00 61.24           H  
ATOM   3910  N   GLY A 265      -0.850   4.636  33.409  1.00 62.07           N  
ATOM   3911  H   GLY A 265      -0.751   4.068  32.581  1.00 62.07           H  
ATOM   3912  CA  GLY A 265      -2.179   5.155  33.739  1.00 62.07           C  
ATOM   3913  HA2 GLY A 265      -2.886   4.816  32.982  1.00 62.07           H  
ATOM   3914  HA3 GLY A 265      -2.156   6.245  33.738  1.00 62.07           H  
ATOM   3915  C   GLY A 265      -2.669   4.675  35.108  1.00 62.07           C  
ATOM   3916  O   GLY A 265      -3.127   5.478  35.921  1.00 62.07           O  
ATOM   3917  N   LEU A 266      -2.502   3.385  35.414  1.00 75.99           N  
ATOM   3918  H   LEU A 266      -2.119   2.774  34.707  1.00 75.99           H  
ATOM   3919  CA  LEU A 266      -2.867   2.816  36.716  1.00 75.99           C  
ATOM   3920  HA  LEU A 266      -3.895   3.096  36.945  1.00 75.99           H  
ATOM   3921  C   LEU A 266      -2.010   3.370  37.862  1.00 75.99           C  
ATOM   3922  CB  LEU A 266      -2.761   1.283  36.652  1.00 75.99           C  
ATOM   3923  HB2 LEU A 266      -2.836   0.886  37.664  1.00 75.99           H  
ATOM   3924  HB3 LEU A 266      -1.776   1.019  36.267  1.00 75.99           H  
ATOM   3925  O   LEU A 266      -2.545   3.680  38.929  1.00 75.99           O  
ATOM   3926  CG  LEU A 266      -3.836   0.601  35.785  1.00 75.99           C  
ATOM   3927  HG  LEU A 266      -3.832   1.023  34.780  1.00 75.99           H  
ATOM   3928  CD1 LEU A 266      -3.526  -0.894  35.687  1.00 75.99           C  
ATOM   3929 HD11 LEU A 266      -4.269  -1.380  35.056  1.00 75.99           H  
ATOM   3930 HD12 LEU A 266      -2.546  -1.031  35.232  1.00 75.99           H  
ATOM   3931 HD13 LEU A 266      -3.535  -1.349  36.678  1.00 75.99           H  
ATOM   3932  CD2 LEU A 266      -5.241   0.761  36.371  1.00 75.99           C  
ATOM   3933 HD21 LEU A 266      -5.542   1.808  36.345  1.00 75.99           H  
ATOM   3934 HD22 LEU A 266      -5.265   0.398  37.399  1.00 75.99           H  
ATOM   3935 HD23 LEU A 266      -5.952   0.192  35.772  1.00 75.99           H  
ATOM   3936  N   VAL A 267      -0.702   3.547  37.646  1.00 70.89           N  
ATOM   3937  H   VAL A 267      -0.317   3.244  36.763  1.00 70.89           H  
ATOM   3938  CA  VAL A 267       0.195   4.195  38.620  1.00 70.89           C  
ATOM   3939  HA  VAL A 267       0.135   3.657  39.566  1.00 70.89           H  
ATOM   3940  C   VAL A 267      -0.260   5.627  38.894  1.00 70.89           C  
ATOM   3941  CB  VAL A 267       1.658   4.153  38.133  1.00 70.89           C  
ATOM   3942  HB  VAL A 267       1.705   4.479  37.094  1.00 70.89           H  
ATOM   3943  O   VAL A 267      -0.355   6.024  40.057  1.00 70.89           O  
ATOM   3944  CG1 VAL A 267       2.590   5.049  38.961  1.00 70.89           C  
ATOM   3945 HG11 VAL A 267       2.345   6.098  38.796  1.00 70.89           H  
ATOM   3946 HG12 VAL A 267       2.497   4.815  40.021  1.00 70.89           H  
ATOM   3947 HG13 VAL A 267       3.622   4.897  38.646  1.00 70.89           H  
ATOM   3948  CG2 VAL A 267       2.210   2.725  38.228  1.00 70.89           C  
ATOM   3949 HG21 VAL A 267       3.198   2.682  37.769  1.00 70.89           H  
ATOM   3950 HG22 VAL A 267       1.558   2.025  37.706  1.00 70.89           H  
ATOM   3951 HG23 VAL A 267       2.283   2.419  39.272  1.00 70.89           H  
ATOM   3952  N   PHE A 268      -0.611   6.384  37.853  1.00 68.87           N  
ATOM   3953  H   PHE A 268      -0.505   6.011  36.920  1.00 68.87           H  
ATOM   3954  CA  PHE A 268      -1.101   7.753  38.000  1.00 68.87           C  
ATOM   3955  HA  PHE A 268      -0.354   8.326  38.550  1.00 68.87           H  
ATOM   3956  C   PHE A 268      -2.407   7.814  38.807  1.00 68.87           C  
ATOM   3957  CB  PHE A 268      -1.258   8.383  36.612  1.00 68.87           C  
ATOM   3958  HB2 PHE A 268      -0.370   8.165  36.020  1.00 68.87           H  
ATOM   3959  HB3 PHE A 268      -2.111   7.940  36.098  1.00 68.87           H  
ATOM   3960  O   PHE A 268      -2.518   8.608  39.743  1.00 68.87           O  
ATOM   3961  CG  PHE A 268      -1.426   9.885  36.672  1.00 68.87           C  
ATOM   3962  CD1 PHE A 268      -2.709  10.463  36.685  1.00 68.87           C  
ATOM   3963  HD1 PHE A 268      -3.587   9.837  36.633  1.00 68.87           H  
ATOM   3964  CD2 PHE A 268      -0.285  10.706  36.745  1.00 68.87           C  
ATOM   3965  HD2 PHE A 268       0.701  10.265  36.735  1.00 68.87           H  
ATOM   3966  CE1 PHE A 268      -2.848  11.860  36.765  1.00 68.87           C  
ATOM   3967  HE1 PHE A 268      -3.832  12.306  36.774  1.00 68.87           H  
ATOM   3968  CE2 PHE A 268      -0.426  12.102  36.823  1.00 68.87           C  
ATOM   3969  HE2 PHE A 268       0.450  12.733  36.870  1.00 68.87           H  
ATOM   3970  CZ  PHE A 268      -1.708  12.679  36.833  1.00 68.87           C  
ATOM   3971  HZ  PHE A 268      -1.818  13.752  36.891  1.00 68.87           H  
ATOM   3972  N   ILE A 269      -3.363   6.923  38.520  1.00 72.94           N  
ATOM   3973  H   ILE A 269      -3.218   6.313  37.728  1.00 72.94           H  
ATOM   3974  CA  ILE A 269      -4.614   6.797  39.289  1.00 72.94           C  
ATOM   3975  HA  ILE A 269      -5.125   7.759  39.280  1.00 72.94           H  
ATOM   3976  C   ILE A 269      -4.321   6.459  40.761  1.00 72.94           C  
ATOM   3977  CB  ILE A 269      -5.541   5.749  38.625  1.00 72.94           C  
ATOM   3978  HB  ILE A 269      -4.972   4.832  38.471  1.00 72.94           H  
ATOM   3979  O   ILE A 269      -4.912   7.058  41.663  1.00 72.94           O  
ATOM   3980  CG1 ILE A 269      -6.043   6.261  37.254  1.00 72.94           C  
ATOM   3981 HG12 ILE A 269      -6.786   7.044  37.408  1.00 72.94           H  
ATOM   3982 HG13 ILE A 269      -5.219   6.708  36.697  1.00 72.94           H  
ATOM   3983  CG2 ILE A 269      -6.751   5.421  39.524  1.00 72.94           C  
ATOM   3984 HG21 ILE A 269      -7.306   6.331  39.751  1.00 72.94           H  
ATOM   3985 HG22 ILE A 269      -6.424   4.957  40.454  1.00 72.94           H  
ATOM   3986 HG23 ILE A 269      -7.415   4.712  39.029  1.00 72.94           H  
ATOM   3987  CD1 ILE A 269      -6.650   5.163  36.369  1.00 72.94           C  
ATOM   3988 HD11 ILE A 269      -6.892   5.584  35.394  1.00 72.94           H  
ATOM   3989 HD12 ILE A 269      -7.565   4.769  36.811  1.00 72.94           H  
ATOM   3990 HD13 ILE A 269      -5.930   4.356  36.233  1.00 72.94           H  
ATOM   3991  N   GLY A 270      -3.379   5.547  41.024  1.00 72.93           N  
ATOM   3992  H   GLY A 270      -2.942   5.075  40.246  1.00 72.93           H  
ATOM   3993  CA  GLY A 270      -2.958   5.190  42.382  1.00 72.93           C  
ATOM   3994  HA2 GLY A 270      -2.210   4.401  42.314  1.00 72.93           H  
ATOM   3995  HA3 GLY A 270      -3.817   4.815  42.940  1.00 72.93           H  
ATOM   3996  C   GLY A 270      -2.346   6.364  43.153  1.00 72.93           C  
ATOM   3997  O   GLY A 270      -2.688   6.580  44.320  1.00 72.93           O  
ATOM   3998  N   ILE A 271      -1.496   7.161  42.496  1.00 75.87           N  
ATOM   3999  H   ILE A 271      -1.252   6.914  41.547  1.00 75.87           H  
ATOM   4000  CA  ILE A 271      -0.906   8.380  43.071  1.00 75.87           C  
ATOM   4001  HA  ILE A 271      -0.431   8.124  44.018  1.00 75.87           H  
ATOM   4002  C   ILE A 271      -1.997   9.407  43.385  1.00 75.87           C  
ATOM   4003  CB  ILE A 271       0.177   8.965  42.132  1.00 75.87           C  
ATOM   4004  HB  ILE A 271      -0.240   9.050  41.128  1.00 75.87           H  
ATOM   4005  O   ILE A 271      -2.015   9.944  44.492  1.00 75.87           O  
ATOM   4006  CG1 ILE A 271       1.406   8.028  42.086  1.00 75.87           C  
ATOM   4007 HG12 ILE A 271       1.080   6.994  41.974  1.00 75.87           H  
ATOM   4008 HG13 ILE A 271       1.951   8.097  43.027  1.00 75.87           H  
ATOM   4009  CG2 ILE A 271       0.616  10.371  42.596  1.00 75.87           C  
ATOM   4010 HG21 ILE A 271       1.424  10.749  41.970  1.00 75.87           H  
ATOM   4011 HG22 ILE A 271      -0.208  11.079  42.508  1.00 75.87           H  
ATOM   4012 HG23 ILE A 271       0.952  10.338  43.632  1.00 75.87           H  
ATOM   4013  CD1 ILE A 271       2.366   8.332  40.928  1.00 75.87           C  
ATOM   4014 HD11 ILE A 271       2.832   9.310  41.053  1.00 75.87           H  
ATOM   4015 HD12 ILE A 271       1.825   8.303  39.982  1.00 75.87           H  
ATOM   4016 HD13 ILE A 271       3.152   7.577  40.907  1.00 75.87           H  
ATOM   4017  N   MET A 272      -2.934   9.644  42.461  1.00 69.84           N  
ATOM   4018  H   MET A 272      -2.852   9.185  41.565  1.00 69.84           H  
ATOM   4019  CA  MET A 272      -4.056  10.568  42.671  1.00 69.84           C  
ATOM   4020  HA  MET A 272      -3.667  11.559  42.905  1.00 69.84           H  
ATOM   4021  C   MET A 272      -4.930  10.144  43.857  1.00 69.84           C  
ATOM   4022  CB  MET A 272      -4.905  10.658  41.392  1.00 69.84           C  
ATOM   4023  HB2 MET A 272      -5.852  11.145  41.626  1.00 69.84           H  
ATOM   4024  HB3 MET A 272      -5.125   9.655  41.027  1.00 69.84           H  
ATOM   4025  O   MET A 272      -5.278  10.970  44.702  1.00 69.84           O  
ATOM   4026  CG  MET A 272      -4.230  11.458  40.274  1.00 69.84           C  
ATOM   4027  HG2 MET A 272      -3.245  11.043  40.061  1.00 69.84           H  
ATOM   4028  HG3 MET A 272      -4.834  11.348  39.374  1.00 69.84           H  
ATOM   4029  SD  MET A 272      -4.079  13.234  40.619  1.00 69.84           S  
ATOM   4030  CE  MET A 272      -2.293  13.365  40.890  1.00 69.84           C  
ATOM   4031  HE1 MET A 272      -1.998  12.729  41.725  1.00 69.84           H  
ATOM   4032  HE2 MET A 272      -1.763  13.052  39.990  1.00 69.84           H  
ATOM   4033  HE3 MET A 272      -2.036  14.400  41.116  1.00 69.84           H  
ATOM   4034  N   PHE A 273      -5.233   8.849  43.978  1.00 74.10           N  
ATOM   4035  H   PHE A 273      -4.951   8.217  43.243  1.00 74.10           H  
ATOM   4036  CA  PHE A 273      -6.011   8.326  45.102  1.00 74.10           C  
ATOM   4037  HA  PHE A 273      -6.936   8.897  45.176  1.00 74.10           H  
ATOM   4038  C   PHE A 273      -5.274   8.471  46.445  1.00 74.10           C  
ATOM   4039  CB  PHE A 273      -6.364   6.863  44.819  1.00 74.10           C  
ATOM   4040  HB2 PHE A 273      -6.838   6.798  43.840  1.00 74.10           H  
ATOM   4041  HB3 PHE A 273      -5.451   6.269  44.779  1.00 74.10           H  
ATOM   4042  O   PHE A 273      -5.874   8.851  47.456  1.00 74.10           O  
ATOM   4043  CG  PHE A 273      -7.307   6.275  45.848  1.00 74.10           C  
ATOM   4044  CD1 PHE A 273      -6.807   5.519  46.925  1.00 74.10           C  
ATOM   4045  HD1 PHE A 273      -5.745   5.340  47.004  1.00 74.10           H  
ATOM   4046  CD2 PHE A 273      -8.690   6.502  45.735  1.00 74.10           C  
ATOM   4047  HD2 PHE A 273      -9.075   7.083  44.911  1.00 74.10           H  
ATOM   4048  CE1 PHE A 273      -7.691   4.980  47.877  1.00 74.10           C  
ATOM   4049  HE1 PHE A 273      -7.304   4.365  48.675  1.00 74.10           H  
ATOM   4050  CE2 PHE A 273      -9.573   5.970  46.690  1.00 74.10           C  
ATOM   4051  HE2 PHE A 273     -10.634   6.140  46.589  1.00 74.10           H  
ATOM   4052  CZ  PHE A 273      -9.075   5.207  47.761  1.00 74.10           C  
ATOM   4053  HZ  PHE A 273      -9.763   4.780  48.475  1.00 74.10           H  
ATOM   4054  N   TRP A 274      -3.964   8.196  46.469  1.00 77.43           N  
ATOM   4055  H   TRP A 274      -3.520   7.881  45.618  1.00 77.43           H  
ATOM   4056  CA  TRP A 274      -3.136   8.389  47.662  1.00 77.43           C  
ATOM   4057  HA  TRP A 274      -3.596   7.862  48.498  1.00 77.43           H  
ATOM   4058  C   TRP A 274      -3.047   9.865  48.060  1.00 77.43           C  
ATOM   4059  CB  TRP A 274      -1.743   7.796  47.429  1.00 77.43           C  
ATOM   4060  HB2 TRP A 274      -1.288   8.278  46.564  1.00 77.43           H  
ATOM   4061  HB3 TRP A 274      -1.845   6.736  47.197  1.00 77.43           H  
ATOM   4062  O   TRP A 274      -3.229  10.190  49.236  1.00 77.43           O  
ATOM   4063  CG  TRP A 274      -0.816   7.948  48.597  1.00 77.43           C  
ATOM   4064  CD1 TRP A 274      -0.693   7.079  49.625  1.00 77.43           C  
ATOM   4065  HD1 TRP A 274      -1.235   6.148  49.705  1.00 77.43           H  
ATOM   4066  CD2 TRP A 274       0.120   9.035  48.877  1.00 77.43           C  
ATOM   4067  CE2 TRP A 274       0.776   8.756  50.113  1.00 77.43           C  
ATOM   4068  CE3 TRP A 274       0.489  10.222  48.207  1.00 77.43           C  
ATOM   4069  HE3 TRP A 274       0.025  10.462  47.262  1.00 77.43           H  
ATOM   4070  NE1 TRP A 274       0.250   7.548  50.520  1.00 77.43           N  
ATOM   4071  HE1 TRP A 274       0.571   7.023  51.320  1.00 77.43           H  
ATOM   4072  CH2 TRP A 274       2.089  10.781  49.969  1.00 77.43           C  
ATOM   4073  HH2 TRP A 274       2.841  11.447  50.365  1.00 77.43           H  
ATOM   4074  CZ2 TRP A 274       1.748   9.606  50.660  1.00 77.43           C  
ATOM   4075  HZ2 TRP A 274       2.241   9.353  51.588  1.00 77.43           H  
ATOM   4076  CZ3 TRP A 274       1.461  11.085  48.748  1.00 77.43           C  
ATOM   4077  HZ3 TRP A 274       1.733  11.985  48.216  1.00 77.43           H  
ATOM   4078  N   TYR A 275      -2.838  10.753  47.085  1.00 68.26           N  
ATOM   4079  H   TYR A 275      -2.700  10.412  46.144  1.00 68.26           H  
ATOM   4080  CA  TYR A 275      -2.775  12.196  47.295  1.00 68.26           C  
ATOM   4081  HA  TYR A 275      -1.995  12.408  48.025  1.00 68.26           H  
ATOM   4082  C   TYR A 275      -4.091  12.739  47.860  1.00 68.26           C  
ATOM   4083  CB  TYR A 275      -2.402  12.889  45.981  1.00 68.26           C  
ATOM   4084  HB2 TYR A 275      -3.165  12.685  45.229  1.00 68.26           H  
ATOM   4085  HB3 TYR A 275      -1.462  12.475  45.616  1.00 68.26           H  
ATOM   4086  O   TYR A 275      -4.071  13.413  48.888  1.00 68.26           O  
ATOM   4087  CG  TYR A 275      -2.237  14.386  46.134  1.00 68.26           C  
ATOM   4088  CD1 TYR A 275      -3.267  15.258  45.731  1.00 68.26           C  
ATOM   4089  HD1 TYR A 275      -4.183  14.872  45.308  1.00 68.26           H  
ATOM   4090  CD2 TYR A 275      -1.060  14.903  46.710  1.00 68.26           C  
ATOM   4091  HD2 TYR A 275      -0.274  14.232  47.024  1.00 68.26           H  
ATOM   4092  CE1 TYR A 275      -3.108  16.648  45.880  1.00 68.26           C  
ATOM   4093  HE1 TYR A 275      -3.893  17.331  45.590  1.00 68.26           H  
ATOM   4094  CE2 TYR A 275      -0.900  16.293  46.862  1.00 68.26           C  
ATOM   4095  HE2 TYR A 275       0.010  16.695  47.284  1.00 68.26           H  
ATOM   4096  OH  TYR A 275      -1.758  18.512  46.528  1.00 68.26           O  
ATOM   4097  HH  TYR A 275      -0.984  18.777  47.029  1.00 68.26           H  
ATOM   4098  CZ  TYR A 275      -1.922  17.169  46.434  1.00 68.26           C  
ATOM   4099  N   GLY A 276      -5.237  12.346  47.290  1.00 71.21           N  
ATOM   4100  H   GLY A 276      -5.194  11.819  46.429  1.00 71.21           H  
ATOM   4101  CA  GLY A 276      -6.553  12.736  47.807  1.00 71.21           C  
ATOM   4102  HA2 GLY A 276      -6.653  13.820  47.751  1.00 71.21           H  
ATOM   4103  HA3 GLY A 276      -7.325  12.281  47.186  1.00 71.21           H  
ATOM   4104  C   GLY A 276      -6.779  12.301  49.261  1.00 71.21           C  
ATOM   4105  O   GLY A 276      -7.280  13.073  50.078  1.00 71.21           O  
ATOM   4106  N   ARG A 277      -6.332  11.095  49.641  1.00 74.65           N  
ATOM   4107  H   ARG A 277      -5.925  10.499  48.935  1.00 74.65           H  
ATOM   4108  CA  ARG A 277      -6.377  10.645  51.047  1.00 74.65           C  
ATOM   4109  HA  ARG A 277      -7.369  10.855  51.446  1.00 74.65           H  
ATOM   4110  C   ARG A 277      -5.416  11.406  51.958  1.00 74.65           C  
ATOM   4111  CB  ARG A 277      -6.085   9.142  51.134  1.00 74.65           C  
ATOM   4112  HB2 ARG A 277      -5.625   8.930  52.100  1.00 74.65           H  
ATOM   4113  HB3 ARG A 277      -5.390   8.840  50.351  1.00 74.65           H  
ATOM   4114  O   ARG A 277      -5.727  11.616  53.131  1.00 74.65           O  
ATOM   4115  CG  ARG A 277      -7.380   8.335  51.038  1.00 74.65           C  
ATOM   4116  HG2 ARG A 277      -7.809   8.436  50.041  1.00 74.65           H  
ATOM   4117  HG3 ARG A 277      -8.088   8.719  51.772  1.00 74.65           H  
ATOM   4118  CD  ARG A 277      -7.095   6.863  51.340  1.00 74.65           C  
ATOM   4119  HD2 ARG A 277      -6.443   6.793  52.211  1.00 74.65           H  
ATOM   4120  HD3 ARG A 277      -6.586   6.434  50.477  1.00 74.65           H  
ATOM   4121  NE  ARG A 277      -8.344   6.135  51.621  1.00 74.65           N  
ATOM   4122  HE  ARG A 277      -9.167   6.705  51.757  1.00 74.65           H  
ATOM   4123  NH1 ARG A 277      -7.522   4.007  51.381  1.00 74.65           N  
ATOM   4124 HH11 ARG A 277      -7.678   3.010  51.343  1.00 74.65           H  
ATOM   4125 HH12 ARG A 277      -6.627   4.398  51.125  1.00 74.65           H  
ATOM   4126  NH2 ARG A 277      -9.677   4.311  51.880  1.00 74.65           N  
ATOM   4127 HH21 ARG A 277      -9.818   3.312  51.848  1.00 74.65           H  
ATOM   4128 HH22 ARG A 277     -10.470   4.917  52.035  1.00 74.65           H  
ATOM   4129  CZ  ARG A 277      -8.507   4.826  51.627  1.00 74.65           C  
ATOM   4130  N   TRP A 278      -4.239  11.770  51.462  1.00 70.22           N  
ATOM   4131  H   TRP A 278      -4.032  11.553  50.497  1.00 70.22           H  
ATOM   4132  CA  TRP A 278      -3.267  12.545  52.227  1.00 70.22           C  
ATOM   4133  HA  TRP A 278      -3.148  12.091  53.211  1.00 70.22           H  
ATOM   4134  C   TRP A 278      -3.750  13.982  52.461  1.00 70.22           C  
ATOM   4135  CB  TRP A 278      -1.915  12.495  51.521  1.00 70.22           C  
ATOM   4136  HB2 TRP A 278      -1.613  11.454  51.402  1.00 70.22           H  
ATOM   4137  HB3 TRP A 278      -2.016  12.920  50.522  1.00 70.22           H  
ATOM   4138  O   TRP A 278      -3.654  14.469  53.589  1.00 70.22           O  
ATOM   4139  CG  TRP A 278      -0.829  13.229  52.235  1.00 70.22           C  
ATOM   4140  CD1 TRP A 278      -0.057  12.735  53.228  1.00 70.22           C  
ATOM   4141  HD1 TRP A 278      -0.138  11.733  53.623  1.00 70.22           H  
ATOM   4142  CD2 TRP A 278      -0.341  14.578  51.977  1.00 70.22           C  
ATOM   4143  CE2 TRP A 278       0.795  14.808  52.808  1.00 70.22           C  
ATOM   4144  CE3 TRP A 278      -0.703  15.602  51.077  1.00 70.22           C  
ATOM   4145  HE3 TRP A 278      -1.559  15.466  50.433  1.00 70.22           H  
ATOM   4146  NE1 TRP A 278       0.892  13.673  53.588  1.00 70.22           N  
ATOM   4147  HE1 TRP A 278       1.642  13.478  54.235  1.00 70.22           H  
ATOM   4148  CH2 TRP A 278       1.244  16.924  51.725  1.00 70.22           C  
ATOM   4149  HH2 TRP A 278       1.895  17.760  51.517  1.00 70.22           H  
ATOM   4150  CZ2 TRP A 278       1.593  15.955  52.684  1.00 70.22           C  
ATOM   4151  HZ2 TRP A 278       2.509  16.036  53.250  1.00 70.22           H  
ATOM   4152  CZ3 TRP A 278       0.076  16.767  50.959  1.00 70.22           C  
ATOM   4153  HZ3 TRP A 278      -0.198  17.506  50.220  1.00 70.22           H  
ATOM   4154  N   GLU A 279      -4.355  14.619  51.454  1.00 66.66           N  
ATOM   4155  H   GLU A 279      -4.371  14.194  50.538  1.00 66.66           H  
ATOM   4156  CA  GLU A 279      -5.001  15.926  51.607  1.00 66.66           C  
ATOM   4157  HA  GLU A 279      -4.279  16.640  52.003  1.00 66.66           H  
ATOM   4158  C   GLU A 279      -6.155  15.880  52.604  1.00 66.66           C  
ATOM   4159  CB  GLU A 279      -5.528  16.466  50.277  1.00 66.66           C  
ATOM   4160  HB2 GLU A 279      -6.269  17.228  50.520  1.00 66.66           H  
ATOM   4161  HB3 GLU A 279      -6.025  15.677  49.712  1.00 66.66           H  
ATOM   4162  O   GLU A 279      -6.194  16.718  53.500  1.00 66.66           O  
ATOM   4163  CG  GLU A 279      -4.432  17.120  49.427  1.00 66.66           C  
ATOM   4164  HG2 GLU A 279      -3.969  16.365  48.793  1.00 66.66           H  
ATOM   4165  HG3 GLU A 279      -3.660  17.523  50.083  1.00 66.66           H  
ATOM   4166  CD  GLU A 279      -5.009  18.262  48.577  1.00 66.66           C  
ATOM   4167  OE1 GLU A 279      -4.290  19.276  48.446  1.00 66.66           O  
ATOM   4168  OE2 GLU A 279      -6.167  18.126  48.124  1.00 66.66           O  
ATOM   4169  N   GLN A 280      -7.031  14.870  52.548  1.00 67.70           N  
ATOM   4170  H   GLN A 280      -7.001  14.251  51.750  1.00 67.70           H  
ATOM   4171  CA  GLN A 280      -8.103  14.707  53.542  1.00 67.70           C  
ATOM   4172  HA  GLN A 280      -8.763  15.573  53.496  1.00 67.70           H  
ATOM   4173  C   GLN A 280      -7.562  14.634  54.981  1.00 67.70           C  
ATOM   4174  CB  GLN A 280      -8.915  13.444  53.225  1.00 67.70           C  
ATOM   4175  HB2 GLN A 280      -9.508  13.175  54.099  1.00 67.70           H  
ATOM   4176  HB3 GLN A 280      -8.234  12.621  53.008  1.00 67.70           H  
ATOM   4177  O   GLN A 280      -8.168  15.176  55.904  1.00 67.70           O  
ATOM   4178  CG  GLN A 280      -9.877  13.653  52.047  1.00 67.70           C  
ATOM   4179  HG2 GLN A 280      -9.335  14.023  51.177  1.00 67.70           H  
ATOM   4180  HG3 GLN A 280     -10.610  14.410  52.324  1.00 67.70           H  
ATOM   4181  CD  GLN A 280     -10.621  12.379  51.653  1.00 67.70           C  
ATOM   4182  NE2 GLN A 280     -11.577  12.484  50.757  1.00 67.70           N  
ATOM   4183 HE21 GLN A 280     -12.072  11.639  50.507  1.00 67.70           H  
ATOM   4184 HE22 GLN A 280     -11.780  13.379  50.335  1.00 67.70           H  
ATOM   4185  OE1 GLN A 280     -10.375  11.279  52.132  1.00 67.70           O  
ATOM   4186  N   ARG A 281      -6.390  14.017  55.188  1.00 66.70           N  
ATOM   4187  H   ARG A 281      -5.931  13.614  54.384  1.00 66.70           H  
ATOM   4188  CA  ARG A 281      -5.728  13.963  56.505  1.00 66.70           C  
ATOM   4189  HA  ARG A 281      -6.482  13.764  57.268  1.00 66.70           H  
ATOM   4190  C   ARG A 281      -5.087  15.287  56.924  1.00 66.70           C  
ATOM   4191  CB  ARG A 281      -4.685  12.841  56.525  1.00 66.70           C  
ATOM   4192  HB2 ARG A 281      -4.076  12.946  57.422  1.00 66.70           H  
ATOM   4193  HB3 ARG A 281      -4.033  12.934  55.657  1.00 66.70           H  
ATOM   4194  O   ARG A 281      -4.959  15.524  58.123  1.00 66.70           O  
ATOM   4195  CG  ARG A 281      -5.331  11.452  56.546  1.00 66.70           C  
ATOM   4196  HG2 ARG A 281      -5.980  11.324  55.679  1.00 66.70           H  
ATOM   4197  HG3 ARG A 281      -5.926  11.345  57.453  1.00 66.70           H  
ATOM   4198  CD  ARG A 281      -4.228  10.393  56.524  1.00 66.70           C  
ATOM   4199  HD2 ARG A 281      -3.643  10.527  55.614  1.00 66.70           H  
ATOM   4200  HD3 ARG A 281      -3.582  10.544  57.389  1.00 66.70           H  
ATOM   4201  NE  ARG A 281      -4.785   9.030  56.553  1.00 66.70           N  
ATOM   4202  HE  ARG A 281      -5.792   8.962  56.560  1.00 66.70           H  
ATOM   4203  NH1 ARG A 281      -2.784   7.908  56.523  1.00 66.70           N  
ATOM   4204 HH11 ARG A 281      -2.258   7.046  56.539  1.00 66.70           H  
ATOM   4205 HH12 ARG A 281      -2.307   8.798  56.498  1.00 66.70           H  
ATOM   4206  NH2 ARG A 281      -4.694   6.756  56.585  1.00 66.70           N  
ATOM   4207 HH21 ARG A 281      -4.155   5.902  56.621  1.00 66.70           H  
ATOM   4208 HH22 ARG A 281      -5.700   6.724  56.668  1.00 66.70           H  
ATOM   4209  CZ  ARG A 281      -4.088   7.909  56.552  1.00 66.70           C  
ATOM   4210  N   LYS A 282      -4.675  16.138  55.978  1.00 60.39           N  
ATOM   4211  H   LYS A 282      -4.810  15.869  55.014  1.00 60.39           H  
ATOM   4212  CA  LYS A 282      -4.174  17.493  56.269  1.00 60.39           C  
ATOM   4213  HA  LYS A 282      -3.642  17.484  57.221  1.00 60.39           H  
ATOM   4214  C   LYS A 282      -5.299  18.507  56.466  1.00 60.39           C  
ATOM   4215  CB  LYS A 282      -3.219  17.965  55.165  1.00 60.39           C  
ATOM   4216  HB2 LYS A 282      -3.242  19.055  55.147  1.00 60.39           H  
ATOM   4217  HB3 LYS A 282      -3.554  17.608  54.191  1.00 60.39           H  
ATOM   4218  O   LYS A 282      -5.173  19.352  57.344  1.00 60.39           O  
ATOM   4219  CG  LYS A 282      -1.776  17.519  55.430  1.00 60.39           C  
ATOM   4220  HG2 LYS A 282      -1.681  16.444  55.278  1.00 60.39           H  
ATOM   4221  HG3 LYS A 282      -1.509  17.764  56.458  1.00 60.39           H  
ATOM   4222  CD  LYS A 282      -0.835  18.272  54.484  1.00 60.39           C  
ATOM   4223  HD2 LYS A 282      -0.985  17.904  53.469  1.00 60.39           H  
ATOM   4224  HD3 LYS A 282      -1.078  19.334  54.509  1.00 60.39           H  
ATOM   4225  CE  LYS A 282       0.623  18.091  54.906  1.00 60.39           C  
ATOM   4226  HE2 LYS A 282       0.722  18.373  55.954  1.00 60.39           H  
ATOM   4227  HE3 LYS A 282       0.883  17.037  54.805  1.00 60.39           H  
ATOM   4228  NZ  LYS A 282       1.504  18.934  54.062  1.00 60.39           N  
ATOM   4229  HZ1 LYS A 282       1.377  18.671  53.095  1.00 60.39           H  
ATOM   4230  HZ2 LYS A 282       2.477  18.821  54.309  1.00 60.39           H  
ATOM   4231  HZ3 LYS A 282       1.250  19.908  54.145  1.00 60.39           H  
ATOM   4232  N   GLY A 283      -6.382  18.394  55.700  1.00 52.54           N  
ATOM   4233  H   GLY A 283      -6.367  17.709  54.957  1.00 52.54           H  
ATOM   4234  CA  GLY A 283      -7.579  19.228  55.816  1.00 52.54           C  
ATOM   4235  HA2 GLY A 283      -8.246  19.009  54.981  1.00 52.54           H  
ATOM   4236  HA3 GLY A 283      -7.299  20.280  55.768  1.00 52.54           H  
ATOM   4237  C   GLY A 283      -8.353  18.996  57.114  1.00 52.54           C  
ATOM   4238  O   GLY A 283      -9.039  19.893  57.576  1.00 52.54           O  
ATOM   4239  N   ALA A 284      -8.162  17.848  57.772  1.00 46.92           N  
ATOM   4240  H   ALA A 284      -7.673  17.101  57.299  1.00 46.92           H  
ATOM   4241  CA  ALA A 284      -8.650  17.595  59.130  1.00 46.92           C  
ATOM   4242  HA  ALA A 284      -9.657  18.006  59.203  1.00 46.92           H  
ATOM   4243  C   ALA A 284      -7.825  18.300  60.236  1.00 46.92           C  
ATOM   4244  CB  ALA A 284      -8.755  16.078  59.330  1.00 46.92           C  
ATOM   4245  HB1 ALA A 284      -9.218  15.868  60.294  1.00 46.92           H  
ATOM   4246  HB2 ALA A 284      -7.761  15.632  59.304  1.00 46.92           H  
ATOM   4247  HB3 ALA A 284      -9.370  15.644  58.542  1.00 46.92           H  
ATOM   4248  O   ALA A 284      -7.874  17.897  61.398  1.00 46.92           O  
ATOM   4249  N   ARG A 285      -7.041  19.331  59.888  1.00 37.05           N  
ATOM   4250  H   ARG A 285      -7.051  19.608  58.917  1.00 37.05           H  
ATOM   4251  CA  ARG A 285      -6.456  20.287  60.839  1.00 37.05           C  
ATOM   4252  HA  ARG A 285      -6.684  19.973  61.858  1.00 37.05           H  
ATOM   4253  C   ARG A 285      -7.129  21.653  60.690  1.00 37.05           C  
ATOM   4254  CB  ARG A 285      -4.931  20.382  60.695  1.00 37.05           C  
ATOM   4255  HB2 ARG A 285      -4.672  20.586  59.656  1.00 37.05           H  
ATOM   4256  HB3 ARG A 285      -4.594  21.226  61.298  1.00 37.05           H  
ATOM   4257  O   ARG A 285      -6.520  22.599  60.199  1.00 37.05           O  
ATOM   4258  CG  ARG A 285      -4.194  19.132  61.183  1.00 37.05           C  
ATOM   4259  HG2 ARG A 285      -4.400  18.297  60.513  1.00 37.05           H  
ATOM   4260  HG3 ARG A 285      -4.529  18.883  62.190  1.00 37.05           H  
ATOM   4261  CD  ARG A 285      -2.694  19.441  61.202  1.00 37.05           C  
ATOM   4262  HD2 ARG A 285      -2.376  19.673  60.186  1.00 37.05           H  
ATOM   4263  HD3 ARG A 285      -2.533  20.318  61.829  1.00 37.05           H  
ATOM   4264  NE  ARG A 285      -1.901  18.313  61.726  1.00 37.05           N  
ATOM   4265  HE  ARG A 285      -2.413  17.464  61.916  1.00 37.05           H  
ATOM   4266  NH1 ARG A 285       0.112  19.410  61.812  1.00 37.05           N  
ATOM   4267 HH11 ARG A 285       1.081  19.451  62.094  1.00 37.05           H  
ATOM   4268 HH12 ARG A 285      -0.356  20.245  61.489  1.00 37.05           H  
ATOM   4269  NH2 ARG A 285      -0.015  17.289  62.492  1.00 37.05           N  
ATOM   4270 HH21 ARG A 285       0.960  17.333  62.752  1.00 37.05           H  
ATOM   4271 HH22 ARG A 285      -0.560  16.466  62.710  1.00 37.05           H  
ATOM   4272  CZ  ARG A 285      -0.610  18.341  62.005  1.00 37.05           C  
ATOM   4273  N   THR A 286      -8.368  21.724  61.150  1.00 36.90           N  
ATOM   4274  H   THR A 286      -8.817  20.869  61.444  1.00 36.90           H  
ATOM   4275  CA  THR A 286      -9.032  22.930  61.666  1.00 36.90           C  
ATOM   4276  HA  THR A 286      -8.301  23.674  61.983  1.00 36.90           H  
ATOM   4277  C   THR A 286      -9.800  22.499  62.897  1.00 36.90           C  
ATOM   4278  CB  THR A 286     -10.003  23.569  60.672  1.00 36.90           C  
ATOM   4279  HB  THR A 286     -10.578  24.335  61.193  1.00 36.90           H  
ATOM   4280  O   THR A 286      -9.631  23.149  63.945  1.00 36.90           O  
ATOM   4281  CG2 THR A 286      -9.294  24.220  59.488  1.00 36.90           C  
ATOM   4282 HG21 THR A 286     -10.031  24.725  58.863  1.00 36.90           H  
ATOM   4283 HG22 THR A 286      -8.785  23.459  58.896  1.00 36.90           H  
ATOM   4284 HG23 THR A 286      -8.568  24.948  59.850  1.00 36.90           H  
ATOM   4285  OG1 THR A 286     -10.883  22.580  60.201  1.00 36.90           O  
ATOM   4286  HG1 THR A 286     -11.020  22.015  60.965  1.00 36.90           H  
ATOM   4287  OXT THR A 286     -10.489  21.466  62.742  1.00 36.90           O  
TER    4288      THR A 286                                                       
END   
