# Supplementary material for: Soils and sediments host Thermoplasmata archaea encoding novel copper membrane monooxygenases (CuMMOs)
Source: ISME J. 2022 Jan 5;16(5):1348–62. doi: 10.1038/s41396-021-01177-5 (PMC9038741; doi:10.1038/s41396-021-01177-5)
Supplement: Supplementary file 4 — Dataset 1 [file 41396_2021_1177_MOESM4_ESM.zip › Supplementary_Data/Filt_Nov_pmoA.hmm]

HMMER3/f [3.3 | Nov 2019]
NAME  Filt_Nov_pmoA
LENG  269
ALPH  amino
RF    no
MM    no
CONS  yes
CS    no
MAP   yes
DATE  Thu Oct  1 14:15:26 2020
NSEQ  127
EFFN  0.430206
CKSUM 3815126427
STATS LOCAL MSV      -10.9340  0.70215
STATS LOCAL VITERBI  -11.8766  0.70215
STATS LOCAL FORWARD   -4.9993  0.70215
HMM          A        C        D        E        F        G        H        I        K        L        M        N        P        Q        R        S        T        V        W        Y   
            m->m     m->i     m->d     i->m     i->i     d->m     d->d
  COMPO   2.50686  4.42187  3.25044  3.07854  2.77157  2.96447  3.82718  2.59529  2.94818  2.28006  3.43438  3.29961  3.21231  3.35870  3.25691  2.76919  2.83126  2.43043  3.96310  3.09947
          2.68618  4.42225  2.77519  2.73123  3.46354  2.40513  3.72494  3.29354  2.67741  2.69355  4.24690  2.90347  2.73739  3.18146  2.89801  2.37887  2.77519  2.98518  4.58477  3.61503
          0.03952  3.81811  4.08746  0.61958  0.77255  0.00000        *
      1   2.92334  4.48222  3.98509  3.57509  3.18403  3.78896  4.32430  2.35371  3.34604  1.78890  1.49908  3.85971  4.25022  3.73253  3.55824  3.26562  3.22798  2.35251  5.01612  3.77191      1 m - - -
          2.68618  4.42225  2.77519  2.73123  3.46354  2.40513  3.72494  3.29354  2.67741  2.69355  4.24690  2.90347  2.73739  3.18146  2.89801  2.37887  2.77519  2.98518  4.58477  3.61503
          0.03839  3.81198  4.16339  0.61958  0.77255  0.49104  0.94673
      2   1.11228  4.16212  3.39831  3.18830  3.98917  2.98804  4.21779  3.10513  3.20290  2.98952  4.02992  3.35379  3.72124  3.55047  3.45700  2.51367  2.78658  2.77097  5.42296  4.21625      2 a - - -
          2.68618  4.42225  2.77519  2.73123  3.46354  2.40513  3.72494  3.29354  2.67741  2.69355  4.24690  2.90347  2.73739  3.18146  2.89801  2.37887  2.77519  2.98518  4.58477  3.61503
          0.09647  3.80715  2.66282  0.61958  0.77255  0.49515  0.94027
      3   2.35337  4.19641  3.32360  3.07560  3.86438  3.03828  4.10153  2.97656  3.01598  2.84416  3.90722  3.30220  3.73387  3.41857  3.27785  2.55376  1.40616  2.68530  5.31386  4.08247      3 t - - -
          2.68618  4.42225  2.77519  2.73123  3.46354  2.40513  3.72494  3.29354  2.67741  2.69355  4.24690  2.90347  2.73739  3.18146  2.89801  2.37887  2.77519  2.98518  4.58477  3.61503
          0.03569  3.74637  4.46872  0.61958  0.77255  0.54391  0.86863
      4   1.21285  4.13753  3.34024  3.13114  3.93157  2.96420  4.16728  3.03914  3.14413  2.92562  3.97604  3.31088  3.69195  3.49839  3.40045  2.49124  2.76006  2.71607  5.37181  4.15882      4 a - - -
          2.68618  4.42225  2.77519  2.73123  3.46354  2.40513  3.72494  3.29354  2.67741  2.69355  4.24690  2.90347  2.73739  3.18146  2.89801  2.37887  2.77519  2.98518  4.58477  3.61503
          0.03569  3.74637  4.46872  0.61958  0.77255  0.54391  0.86863
      5   2.35337  4.19641  3.32360  3.07560  3.86438  3.03828  4.10153  2.97656  3.01598  2.84416  3.90722  3.30220  3.73387  3.41857  3.27785  2.55376  1.40616  2.68530  5.31386  4.08247      5 t - - -
          2.68618  4.42225  2.77519  2.73123  3.46354  2.40513  3.72494  3.29354  2.67741  2.69355  4.24690  2.90347  2.73739  3.18146  2.89801  2.37887  2.77519  2.98518  4.58477  3.61503
          0.04190  3.74637  4.04955  0.61958  0.77255  0.45891  0.99960
      6   1.79934  4.46142  2.84279  2.27962  4.01701  3.07677  3.78493  3.30195  2.64980  3.04103  3.91297  2.98330  3.73745  2.99798  3.04153  2.56161  2.55855  2.96241  5.34714  4.06000      6 a - - -
          2.68618  4.42225  2.77519  2.73123  3.46354  2.40513  3.72494  3.29354  2.67741  2.69355  4.24690  2.90347  2.73739  3.18146  2.89801  2.37887  2.77519  2.98518  4.58477  3.61503
          0.03358  3.80638  4.52872  0.61958  0.77255  0.48803  0.95150
      7   2.55652  4.79630  2.51976  1.72887  4.24803  2.77637  3.68991  3.63162  2.54165  3.26274  4.11002  2.81764  3.75024  2.86520  2.98674  2.62704  2.60695  3.26732  5.49785  4.14561      7 e - - -
          2.68618  4.42225  2.77519  2.73123  3.46354  2.40513  3.72494  3.29354  2.67741  2.69355  4.24690  2.90347  2.73739  3.18146  2.89801  2.37887  2.77519  2.98518  4.58477  3.61503
          0.03339  3.81198  4.53433  0.61958  0.77255  0.49104  0.94673
      8   1.61365  4.19034  3.28170  3.02284  3.78449  3.16136  4.04812  2.72447  3.01569  2.73419  3.72449  3.29750  3.79352  3.34231  3.33878  2.57299  2.75388  2.12048  5.27412  4.02562      8 a - - -
          2.68618  4.42225  2.77519  2.73123  3.46354  2.40513  3.72494  3.29354  2.67741  2.69355  4.24690  2.90347  2.73739  3.18146  2.89801  2.37887  2.77519  2.98518  4.58477  3.61503
          0.10830  3.81198  2.51900  0.61958  0.77255  0.49104  0.94673
      9   2.30857  4.64731  2.64369  2.17090  4.07231  3.14669  3.67206  3.46060  2.50282  3.09801  3.95318  2.86175  2.63998  2.80420  2.91620  2.59518  2.84202  3.11907  5.35420  4.03475      9 e - - -
          2.68618  4.42225  2.77519  2.73123  3.46354  2.40513  3.72494  3.29354  2.67741  2.69355  4.24690  2.90347  2.73739  3.18146  2.89801  2.37887  2.77519  2.98518  4.58477  3.61503
          0.03594  3.73962  4.46197  0.61958  0.77255  0.54901  0.86162
     10   2.68444  4.96317  2.36938  1.51401  4.28857  3.19957  3.67701  3.64703  2.44036  3.29597  4.21212  2.77004  3.77683  2.86288  2.89449  2.73470  3.03841  3.32531  5.52607  4.16147     10 e - - -
          2.68618  4.42225  2.77519  2.73123  3.46354  2.40513  3.72494  3.29354  2.67741  2.69355  4.24690  2.90347  2.73739  3.18146  2.89801  2.37887  2.77519  2.98518  4.58477  3.61503
          0.03594  3.73962  4.46197  0.61958  0.77255  0.45595  1.00470
     11   1.82483  4.11617  3.38987  3.07940  3.98955  2.97780  4.10991  3.05509  3.05269  2.96702  3.92079  3.26835  3.68735  3.39664  3.34469  2.42851  1.68761  2.70394  5.42408  4.20300     11 t - - -
          2.68618  4.42225  2.77519  2.73123  3.46354  2.40513  3.72494  3.29354  2.67741  2.69355  4.24690  2.90347  2.73739  3.18146  2.89801  2.37887  2.77519  2.98518  4.58477  3.61503
          0.03339  3.81198  4.53433  0.61958  0.77255  0.49104  0.94673
     12   2.36639  4.22804  3.91553  3.54307  3.61341  3.51237  4.42000  2.09677  3.43853  2.32208  3.51814  3.73688  4.10377  3.78490  3.68711  2.94805  2.96852  1.28056  5.33939  4.09595     12 v - - -
          2.68618  4.42225  2.77519  2.73123  3.46354  2.40513  3.72494  3.29354  2.67741  2.69355  4.24690  2.90347  2.73739  3.18146  2.89801  2.37887  2.77519  2.98518  4.58477  3.61503
          0.03339  3.81198  4.53433  0.61958  0.77255  0.49104  0.94673
     13   2.28247  4.46995  3.27037  2.74677  3.84554  3.34044  3.74195  3.07759  2.41616  2.81086  3.74564  3.14226  3.83117  2.95549  2.01085  2.67710  2.83683  2.50834  5.18620  3.93152     13 r - - -
          2.68618  4.42225  2.77519  2.73123  3.46354  2.40513  3.72494  3.29354  2.67741  2.69355  4.24690  2.90347  2.73740  3.18146  2.89801  2.37887  2.77518  2.98518  4.58477  3.61503
          0.04319  3.45665  4.53433  0.58623  0.81289  0.49104  0.94673
     14   1.84326  4.55151  2.97617  2.61670  4.05893  3.24135  3.74945  3.33603  1.96516  3.05151  3.95179  3.04019  3.79154  2.94908  2.75190  2.64830  2.87063  3.01640  5.33403  4.06454     15 a - - -
          2.68618  4.42225  2.77519  2.73123  3.46354  2.40513  3.72494  3.29354  2.67741  2.69355  4.24690  2.90347  2.73739  3.18146  2.89801  2.37887  2.77519  2.98518  4.58477  3.61503
          0.03339  3.81198  4.53433  0.61958  0.77255  0.49104  0.94673
     15   2.67550  4.44145  3.27639  3.10777  4.10576  3.13245  4.18920  3.63679  3.16010  3.26977  4.31797  3.41992  0.94819  3.55079  3.41142  2.84141  3.11262  3.28895  5.30776  4.22605     16 p - - -
          2.68618  4.42225  2.77519  2.73123  3.46354  2.40513  3.72494  3.29354  2.67741  2.69355  4.24690  2.90347  2.73739  3.18146  2.89801  2.37887  2.77519  2.98518  4.58477  3.61503
          0.03339  3.81198  4.53433  0.61958  0.77255  0.49104  0.94673
     16   3.03776  4.45059  4.35329  3.86383  1.78790  4.11490  4.16207  1.89122  3.73851  1.71997  3.06845  4.05517  4.43549  3.92405  3.91427  3.46897  3.28604  2.19688  4.52681  3.04356     17 l - - -
          2.68618  4.42225  2.77519  2.73123  3.46354  2.40513  3.72494  3.29354  2.67741  2.69355  4.24690  2.90347  2.73739  3.18146  2.89801  2.37887  2.77519  2.98518  4.58477  3.61503
          0.03339  3.81198  4.53433  0.61958  0.77255  0.49104  0.94673
     17   3.18327  4.60335  4.15530  3.85942  1.11625  3.88496  3.85371  2.71569  3.76823  2.10040  3.45569  3.95177  4.34584  3.95327  3.90288  3.45559  3.48486  2.70171  4.12288  2.49836     18 f - - -
          2.68618  4.42225  2.77519  2.73123  3.46354  2.40513  3.72494  3.29354  2.67741  2.69355  4.24690  2.90347  2.73739  3.18146  2.89801  2.37887  2.77519  2.98518  4.58477  3.61503
          0.03339  3.81198  4.53433  0.61958  0.77255  0.49104  0.94673
     18   2.23637  4.14632  3.26948  2.99125  4.00375  2.96004  4.05290  3.24984  2.97061  3.07310  3.98967  3.20982  3.67060  3.33697  3.26348  2.19193  1.52429  2.85607  5.40416  4.15309     19 t - - -
          2.68618  4.42225  2.77519  2.73123  3.46354  2.40513  3.72494  3.29354  2.67741  2.69355  4.24690  2.90347  2.73739  3.18146  2.89801  2.37887  2.77519  2.98518  4.58477  3.61503
          0.03339  3.81198  4.53433  0.61958  0.77255  0.49104  0.94673
     19   2.38257  4.22706  3.37669  3.12749  3.91765  3.06793  4.14912  3.03750  3.06924  2.90308  3.95862  3.34567  3.76740  3.46745  3.33003  2.58331  1.27883  2.73896  5.36087  4.13468     20 t - - -
          2.68618  4.42225  2.77519  2.73123  3.46354  2.40513  3.72494  3.29354  2.67741  2.69355  4.24690  2.90347  2.73739  3.18146  2.89801  2.37887  2.77519  2.98518  4.58477  3.61503
          0.03339  3.81198  4.53433  0.61958  0.77255  0.49104  0.94673
     20   2.90824  4.99228  3.24228  2.67624  4.38799  3.52757  3.56846  3.76270  1.39371  3.25906  4.14124  3.09452  3.93083  2.71744  1.87697  2.92210  3.10169  3.45385  5.34460  4.14605     21 k - - -
          2.68618  4.42225  2.77519  2.73123  3.46354  2.40513  3.72494  3.29354  2.67741  2.69355  4.24690  2.90347  2.73739  3.18146  2.89801  2.37887  2.77519  2.98518  4.58477  3.61503
          0.03339  3.81198  4.53433  0.61958  0.77255  0.49104  0.94673
     21   2.20725  4.20497  3.86606  3.48411  3.63710  3.44875  4.37062  2.15554  3.38971  2.37372  3.54019  3.67729  4.05055  3.72829  3.64627  2.87804  2.92452  1.35993  5.32832  4.09221     22 v - - -
          2.68618  4.42225  2.77519  2.73123  3.46354  2.40513  3.72494  3.29354  2.67741  2.69355  4.24690  2.90347  2.73739  3.18146  2.89801  2.37887  2.77519  2.98518  4.58477  3.61503
          0.03339  3.81198  4.53433  0.61958  0.77255  0.49104  0.94673
     22   2.95978  4.39237  4.34504  3.90433  3.33482  4.08328  4.64787  1.23143  3.73165  1.88918  3.23056  4.15353  4.48580  4.06428  3.94652  3.49708  3.25210  1.72541  5.25870  4.00069     23 i - - -
          2.68618  4.42225  2.77519  2.73123  3.46354  2.40513  3.72494  3.29354  2.67741  2.69355  4.24690  2.90347  2.73739  3.18146  2.89801  2.37887  2.77519  2.98518  4.58477  3.61503
          0.03339  3.81198  4.53433  0.61958  0.77255  0.49104  0.94673
     23   2.22816  4.14258  3.26535  2.98186  4.01400  2.95304  4.04679  3.27804  2.96731  3.08696  3.99284  3.20182  3.66339  3.32789  3.26444  2.12269  1.56120  2.87458  5.40741  4.15897     24 t - - -
          2.68618  4.42225  2.77519  2.73123  3.46354  2.40513  3.72494  3.29354  2.67741  2.69355  4.24690  2.90347  2.73739  3.18146  2.89801  2.37887  2.77519  2.98518  4.58477  3.61503
          0.03339  3.81198  4.53433  0.61958  0.77255  0.49104  0.94673
     24   3.05744  4.48101  4.31696  3.84762  1.63254  4.09047  4.06948  2.05998  3.71859  1.75814  3.10937  4.01988  4.42612  3.90462  3.89342  3.45341  3.31099  2.28220  4.40957  2.87793     25 f - - -
          2.68618  4.42225  2.77519  2.73123  3.46354  2.40513  3.72494  3.29354  2.67741  2.69355  4.24690  2.90347  2.73739  3.18146  2.89801  2.37887  2.77519  2.98518  4.58477  3.61503
          0.03339  3.81198  4.53433  0.61958  0.77255  0.49104  0.94673
     25   2.96161  4.40349  4.29193  3.87612  3.32299  4.04611  4.61821  1.21100  3.69824  1.90011  3.24467  4.12595  4.46479  4.04440  3.90966  3.48065  3.25880  1.78289  5.23235  3.95925     26 i - - -
          2.68618  4.42225  2.77519  2.73123  3.46354  2.40513  3.72494  3.29354  2.67741  2.69355  4.24690  2.90347  2.73739  3.18146  2.89801  2.37887  2.77519  2.98518  4.58477  3.61503
          0.03339  3.81198  4.53433  0.61958  0.77255  0.49104  0.94673
     26   1.10467  4.16421  3.40299  3.19300  3.99378  2.99005  4.22194  3.11043  3.20772  2.99464  4.03433  3.35733  3.72369  3.55479  3.46160  2.51563  2.78886  2.77541  5.42707  4.22087     27 a - - -
          2.68618  4.42225  2.77519  2.73123  3.46354  2.40513  3.72494  3.29354  2.67741  2.69355  4.24690  2.90347  2.73739  3.18146  2.89801  2.37887  2.77519  2.98518  4.58477  3.61503
          0.03339  3.81198  4.53433  0.61958  0.77255  0.49104  0.94673
     27   3.18327  4.60335  4.15530  3.85942  1.11625  3.88496  3.85371  2.71569  3.76823  2.10040  3.45569  3.95177  4.34584  3.95327  3.90288  3.45559  3.48486  2.70171  4.12288  2.49836     28 f - - -
          2.68618  4.42225  2.77519  2.73123  3.46354  2.40513  3.72494  3.29354  2.67741  2.69355  4.24690  2.90347  2.73739  3.18146  2.89801  2.37887  2.77519  2.98518  4.58477  3.61503
          0.03339  3.81198  4.53433  0.61958  0.77255  0.49104  0.94673
     28   2.38257  4.22706  3.37669  3.12749  3.91765  3.06793  4.14912  3.03750  3.06924  2.90308  3.95862  3.34567  3.76740  3.46745  3.33003  2.58331  1.27883  2.73896  5.36087  4.13468     29 t - - -
          2.68618  4.42225  2.77519  2.73123  3.46354  2.40513  3.72494  3.29354  2.67741  2.69355  4.24690  2.90347  2.73739  3.18146  2.89801  2.37887  2.77519  2.98518  4.58477  3.61503
          0.03339  3.81198  4.53433  0.61958  0.77255  0.49104  0.94673
     29   1.10467  4.16421  3.40299  3.19300  3.99378  2.99005  4.22194  3.11043  3.20772  2.99464  4.03433  3.35733  3.72369  3.55479  3.46160  2.51563  2.78886  2.77541  5.42707  4.22087     30 a - - -
          2.68618  4.42225  2.77519  2.73123  3.46354  2.40513  3.72494  3.29354  2.67741  2.69355  4.24690  2.90347  2.73739  3.18146  2.89801  2.37887  2.77519  2.98518  4.58477  3.61503
          0.03339  3.81198  4.53433  0.61958  0.77255  0.49104  0.94673
     30   2.38257  4.22706  3.37669  3.12749  3.91765  3.06793  4.14912  3.03750  3.06924  2.90308  3.95862  3.34567  3.76740  3.46745  3.33003  2.58331  1.27883  2.73896  5.36087  4.13468     31 t - - -
          2.68618  4.42225  2.77519  2.73123  3.46354  2.40513  3.72494  3.29354  2.67741  2.69355  4.24690  2.90347  2.73739  3.18146  2.89801  2.37887  2.77519  2.98518  4.58477  3.61503
          0.03339  3.81198  4.53433  0.61958  0.77255  0.48571  0.95519
     31   3.06164  4.55728  4.16624  3.74442  3.05356  4.01641  4.40981  2.22007  3.48147  1.02982  3.01583  4.02629  4.41074  3.85672  3.67863  3.46252  3.34484  2.25114  4.97184  3.66808     32 l - - -
          2.68618  4.42225  2.77519  2.73123  3.46354  2.40513  3.72494  3.29354  2.67741  2.69355  4.24690  2.90347  2.73739  3.18146  2.89801  2.37887  2.77519  2.98518  4.58477  3.61503
          0.03326  3.81580  4.53815  0.61958  0.77255  0.48776  0.95192
     32   2.98708  4.42314  4.25273  3.86736  3.33728  4.00331  4.60681  1.15107  3.69429  1.93635  3.28291  4.12070  4.44105  4.04917  3.89742  3.49412  3.28773  1.84794  5.21550  3.94807     33 i - - -
          2.68618  4.42225  2.77519  2.73123  3.46354  2.40513  3.72494  3.29354  2.67741  2.69355  4.24690  2.90347  2.73739  3.18146  2.89801  2.37887  2.77519  2.98518  4.58477  3.61503
          0.03326  3.81580  4.53815  0.61958  0.77255  0.48776  0.95192
     33   3.18794  4.60684  4.16060  3.86533  1.10931  3.88897  3.85506  2.71976  3.77402  2.10351  3.45910  3.95600  4.34966  3.95796  3.90772  3.46014  3.48948  2.70608  4.12287  2.49778     34 f - - -
          2.68618  4.42225  2.77519  2.73123  3.46354  2.40513  3.72494  3.29354  2.67741  2.69355  4.24690  2.90347  2.73739  3.18146  2.89801  2.37887  2.77519  2.98518  4.58477  3.61503
          0.03326  3.81580  4.53815  0.61958  0.77255  0.48776  0.95192
     34   2.28917  4.20816  3.15913  2.97348  4.02043  2.93918  4.08432  3.53592  3.04336  3.26100  4.19270  3.20658  3.67357  3.39741  3.33033  1.17986  2.76527  3.08349  5.39775  4.10394     35 s - - -
          2.68618  4.42225  2.77519  2.73123  3.46354  2.40513  3.72494  3.29354  2.67741  2.69355  4.24690  2.90347  2.73739  3.18146  2.89801  2.37887  2.77519  2.98518  4.58477  3.61503
          0.03326  3.81580  4.53815  0.61958  0.77255  0.48776  0.95192
     35   2.83823  4.81993  2.86807  2.62329  3.98059  3.32992  3.78063  3.60385  2.44836  3.11173  4.14252  3.08201  3.88342  1.33847  2.73310  2.88901  3.13588  3.33747  5.26336  3.95373     36 q - - -
          2.68618  4.42225  2.77519  2.73123  3.46354  2.40513  3.72494  3.29354  2.67741  2.69355  4.24690  2.90347  2.73739  3.18146  2.89801  2.37887  2.77519  2.98518  4.58477  3.61503
          0.03326  3.81580  4.53815  0.61958  0.77255  0.48776  0.95192
     36   2.67838  4.67111  2.68063  2.56099  4.02592  3.14744  3.87858  3.72522  2.77817  3.37892  4.33542  1.26255  3.79709  3.15223  3.13004  2.74838  3.05898  3.35317  5.33854  3.97909     37 n - - -
          2.68618  4.42225  2.77519  2.73123  3.46354  2.40513  3.72494  3.29354  2.67741  2.69355  4.24690  2.90347  2.73739  3.18146  2.89801  2.37887  2.77519  2.98518  4.58477  3.61503
          0.03326  3.81580  4.53815  0.61958  0.77255  0.48776  0.95192
     37   2.92617  4.48439  3.98914  3.57931  3.18542  3.79182  4.32763  2.35546  3.35010  1.78959  1.49110  3.86350  4.25299  3.73627  3.56188  3.26890  3.23083  2.35474  5.01808  3.77428     38 m - - -
          2.68618  4.42225  2.77519  2.73123  3.46354  2.40513  3.72494  3.29354  2.67741  2.69355  4.24690  2.90347  2.73739  3.18146  2.89801  2.37887  2.77519  2.98518  4.58477  3.61503
          0.03326  3.81580  4.53815  0.61958  0.77255  0.48776  0.95192
     38   3.13790  4.54582  4.35397  3.88769  1.71443  4.15495  4.05091  2.35200  3.74574  1.43442  3.06812  4.05682  4.46575  3.92149  3.91069  3.52224  3.38185  2.39596  4.35789  2.81502     39 l - - -
          2.68618  4.42225  2.77519  2.73123  3.46354  2.40513  3.72494  3.29354  2.67741  2.69355  4.24690  2.90347  2.73739  3.18146  2.89801  2.37887  2.77519  2.98518  4.58477  3.61503
          0.03326  3.81580  4.53815  0.61958  0.77255  0.48776  0.95192
     39   1.52557  4.08923  3.28248  3.01925  4.11021  2.87886  4.09855  3.42656  3.06782  3.20131  4.07373  3.19883  3.61781  3.38047  3.37075  1.73951  2.63881  2.95695  5.48668  4.25337     40 a - - -
          2.68618  4.42225  2.77519  2.73123  3.46354  2.40513  3.72494  3.29354  2.67741  2.69355  4.24690  2.90347  2.73739  3.18146  2.89801  2.37887  2.77519  2.98518  4.58477  3.61503
          0.03326  3.81580  4.53815  0.61958  0.77255  0.48776  0.95192
     40   2.76364  4.32318  4.04581  3.70837  3.50998  3.66396  4.52029  2.05738  3.57523  2.20775  3.48498  3.90694  4.22847  3.93967  3.79297  3.16487  3.12712  1.09972  5.28442  4.01197     41 v - - -
          2.68618  4.42225  2.77519  2.73123  3.46354  2.40513  3.72494  3.29354  2.67741  2.69355  4.24690  2.90347  2.73739  3.18146  2.89801  2.37887  2.77519  2.98518  4.58477  3.61503
          0.03326  3.81580  4.53815  0.61958  0.77255  0.48776  0.95192
     41   2.28917  4.20816  3.15913  2.97348  4.02043  2.93918  4.08432  3.53592  3.04336  3.26100  4.19270  3.20658  3.67357  3.39741  3.33033  1.17986  2.76527  3.08349  5.39775  4.10394     42 s - - -
          2.68618  4.42225  2.77519  2.73123  3.46354  2.40513  3.72494  3.29354  2.67741  2.69355  4.24690  2.90347  2.73739  3.18146  2.89801  2.37887  2.77519  2.98518  4.58477  3.61503
          0.03326  3.81580  4.53815  0.61958  0.77255  0.48776  0.95192
     42   2.28917  4.20816  3.15913  2.97348  4.02043  2.93918  4.08432  3.53592  3.04336  3.26100  4.19270  3.20658  3.67357  3.39741  3.33033  1.17986  2.76527  3.08349  5.39775  4.10394     43 s - - -
          2.68618  4.42225  2.77519  2.73123  3.46354  2.40513  3.72494  3.29354  2.67741  2.69355  4.24690  2.90347  2.73739  3.18146  2.89801  2.37887  2.77519  2.98518  4.58477  3.61503
          0.03326  3.81580  4.53815  0.61958  0.77255  0.48776  0.95192
     43   2.83823  4.81993  2.86807  2.62329  3.98059  3.32992  3.78063  3.60385  2.44836  3.11173  4.14252  3.08201  3.88342  1.33847  2.73310  2.88901  3.13588  3.33747  5.26336  3.95373     44 q - - -
          2.68618  4.42225  2.77519  2.73123  3.46354  2.40513  3.72494  3.29354  2.67741  2.69355  4.24690  2.90347  2.73739  3.18146  2.89801  2.37887  2.77519  2.98518  4.58477  3.61503
          0.03326  3.81580  4.53815  0.61958  0.77255  0.48776  0.95192
     44   2.98708  4.42314  4.25273  3.86736  3.33728  4.00331  4.60681  1.15107  3.69429  1.93635  3.28291  4.12070  4.44105  4.04917  3.89742  3.49412  3.28773  1.84794  5.21550  3.94807     45 i - - -
          2.68618  4.42225  2.77519  2.73123  3.46354  2.40513  3.72494  3.29354  2.67741  2.69355  4.24690  2.90347  2.73739  3.18146  2.89801  2.37887  2.77519  2.98518  4.58477  3.61503
          0.03326  3.81580  4.53815  0.61958  0.77255  0.48776  0.95192
     45   2.59772  4.37741  3.25975  3.15265  4.29343  0.82219  4.27530  3.88028  3.32607  3.54132  4.51753  3.42435  3.76672  3.65493  3.56726  2.76823  3.07460  3.41966  5.40245  4.39383     46 g - - -
          2.68618  4.42225  2.77519  2.73123  3.46354  2.40513  3.72494  3.29354  2.67741  2.69355  4.24690  2.90347  2.73739  3.18146  2.89801  2.37887  2.77519  2.98518  4.58477  3.61503
          0.03326  3.81580  4.53815  0.61958  0.77255  0.48776  0.95192
     46   2.76364  4.32318  4.04581  3.70837  3.50998  3.66396  4.52029  2.05738  3.57523  2.20775  3.48498  3.90694  4.22847  3.93967  3.79297  3.16487  3.12712  1.09972  5.28442  4.01197     47 v - - -
          2.68618  4.42225  2.77519  2.73123  3.46354  2.40513  3.72494  3.29354  2.67741  2.69355  4.24690  2.90347  2.73739  3.18146  2.89801  2.37887  2.77519  2.98518  4.58477  3.61503
          0.03326  3.81580  4.53815  0.61958  0.77255  0.48776  0.95192
     47   2.59772  4.37741  3.25975  3.15265  4.29343  0.82219  4.27530  3.88028  3.32607  3.54132  4.51753  3.42435  3.76672  3.65493  3.56726  2.76823  3.07460  3.41966  5.40245  4.39383     48 g - - -
          2.68618  4.42225  2.77519  2.73123  3.46354  2.40513  3.72494  3.29354  2.67741  2.69355  4.24690  2.90347  2.73739  3.18146  2.89801  2.37887  2.77519  2.98518  4.58477  3.61503
          0.03326  3.81580  4.53815  0.61958  0.77255  0.48776  0.95192
     48   2.93065  5.04683  1.00289  2.30373  4.41675  3.16944  3.88419  3.99245  2.95810  3.61147  4.58949  2.85674  3.81839  3.12411  3.46563  2.90027  3.26844  3.63809  5.59629  4.30054     49 d - - -
          2.68618  4.42225  2.77519  2.73123  3.46354  2.40513  3.72494  3.29354  2.67741  2.69355  4.24690  2.90347  2.73739  3.18146  2.89801  2.37887  2.77519  2.98518  4.58477  3.61503
          0.03326  3.81580  4.53815  0.61958  0.77255  0.48776  0.95192
     49   3.24504  4.63928  4.00679  3.69970  2.61330  3.66852  3.83411  3.26726  3.42353  2.67145  3.90358  3.86045  4.18183  3.81420  3.56151  3.44920  3.54284  3.15604  1.00784  2.61856     50 w - - -
          2.68618  4.42225  2.77519  2.73123  3.46354  2.40513  3.72494  3.29354  2.67741  2.69355  4.24690  2.90347  2.73739  3.18146  2.89801  2.37887  2.77519  2.98518  4.58477  3.61503
          0.03326  3.81580  4.53815  0.61958  0.77255  0.48776  0.95192
     50   2.90581  5.00193  2.46750  1.10889  4.34142  3.23911  3.82261  3.78410  2.69614  3.41094  4.38877  2.90439  3.84139  3.04030  3.09811  2.89480  3.21005  3.47429  5.52380  4.24744     51 e - - -
          2.68618  4.42225  2.77519  2.73123  3.46354  2.40513  3.72494  3.29354  2.67741  2.69355  4.24690  2.90347  2.73739  3.18146  2.89801  2.37887  2.77519  2.98518  4.58477  3.61503
          0.03326  3.81580  4.53815  0.61958  0.77255  0.48776  0.95192
     51   3.18794  4.60684  4.16060  3.86533  1.10931  3.88897  3.85506  2.71976  3.77402  2.10351  3.45910  3.95600  4.34966  3.95796  3.90772  3.46014  3.48948  2.70608  4.12287  2.49778     52 f - - -
          2.68618  4.42225  2.77519  2.73123  3.46354  2.40513  3.72494  3.29354  2.67741  2.69355  4.24690  2.90347  2.73739  3.18146  2.89801  2.37887  2.77519  2.98518  4.58477  3.61503
          0.03326  3.81580  4.53815  0.61958  0.77255  0.48776  0.95192
     52   3.24504  4.63928  4.00679  3.69970  2.61330  3.66852  3.83411  3.26726  3.42353  2.67145  3.90358  3.86045  4.18183  3.81420  3.56151  3.44920  3.54284  3.15604  1.00784  2.61856     53 w - - -
          2.68618  4.42225  2.77519  2.73123  3.46354  2.40513  3.72494  3.29354  2.67741  2.69355  4.24690  2.90347  2.73739  3.18146  2.89801  2.37887  2.77519  2.98518  4.58477  3.61503
          0.03326  3.81580  4.53815  0.61958  0.77255  0.48776  0.95192
     53   3.03847  4.43371  4.41999  3.93889  3.24745  4.21419  4.63811  1.28741  3.74598  1.67898  3.14518  4.21228  4.54639  4.06567  3.95494  3.60490  3.30292  1.79907  5.19239  3.93959     54 i - - -
          2.68618  4.42225  2.77519  2.73123  3.46354  2.40513  3.72494  3.29354  2.67741  2.69355  4.24690  2.90347  2.73739  3.18146  2.89801  2.37887  2.77519  2.98518  4.58477  3.61503
          0.03326  3.81580  4.53815  0.61958  0.77255  0.48776  0.95192
     54   2.93065  5.04683  1.00289  2.30373  4.41675  3.16944  3.88419  3.99245  2.95810  3.61147  4.58949  2.85674  3.81839  3.12411  3.46563  2.90027  3.26844  3.63809  5.59629  4.30054     55 d - - -
          2.68618  4.42225  2.77519  2.73123  3.46354  2.40513  3.72494  3.29354  2.67741  2.69355  4.24690  2.90347  2.73739  3.18146  2.89801  2.37887  2.77519  2.98518  4.58477  3.61503
          0.03326  3.81580  4.53815  0.61958  0.77255  0.48776  0.95192
     55   3.24504  4.63928  4.00679  3.69970  2.61330  3.66852  3.83411  3.26726  3.42353  2.67145  3.90358  3.86045  4.18183  3.81420  3.56151  3.44920  3.54284  3.15604  1.00784  2.61856     56 w - - -
          2.68618  4.42225  2.77519  2.73123  3.46354  2.40513  3.72494  3.29354  2.67741  2.69355  4.24690  2.90347  2.73739  3.18146  2.89801  2.37887  2.77519  2.98518  4.58477  3.61503
          0.03326  3.81580  4.53815  0.61958  0.77255  0.48776  0.95192
     56   2.92199  4.88111  3.09408  2.72772  4.25455  3.41630  3.73088  3.68054  1.11872  3.25864  4.22427  3.15427  3.92159  2.92642  2.42523  2.96838  3.18009  3.39192  5.33344  4.13847     57 k - - -
          2.68618  4.42225  2.77519  2.73123  3.46354  2.40513  3.72494  3.29354  2.67741  2.69355  4.24690  2.90347  2.73739  3.18146  2.89801  2.37887  2.77519  2.98518  4.58477  3.61503
          0.03326  3.81580  4.53815  0.61958  0.77255  0.48776  0.95192
     57   2.93065  5.04683  1.00289  2.30373  4.41675  3.16944  3.88419  3.99245  2.95810  3.61147  4.58949  2.85674  3.81839  3.12411  3.46563  2.90027  3.26844  3.63809  5.59629  4.30054     58 d - - -
          2.68618  4.42225  2.77519  2.73123  3.46354  2.40513  3.72494  3.29354  2.67741  2.69355  4.24690  2.90347  2.73739  3.18146  2.89801  2.37887  2.77519  2.98518  4.58477  3.61503
          0.03326  3.81580  4.53815  0.61958  0.77255  0.48776  0.95192
     58   3.16745  4.67939  3.75549  3.47530  2.29849  3.76482  3.59554  3.18478  3.33445  2.65307  3.86604  3.65522  4.24053  3.65411  3.52934  3.30941  3.45417  3.05281  3.93971  1.06554     59 y - - -
          2.68618  4.42225  2.77519  2.73123  3.46354  2.40513  3.72494  3.29354  2.67741  2.69355  4.24690  2.90347  2.73739  3.18146  2.89801  2.37887  2.77519  2.98518  4.58477  3.61503
          0.03326  3.81580  4.53815  0.61958  0.77255  0.48776  0.95192
     59   1.47482  4.13824  3.60709  3.25064  3.79124  3.12807  4.20100  2.63867  3.18464  2.66087  3.73088  3.42186  3.80634  3.52051  3.46189  2.56751  2.76113  2.08440  5.34766  4.11237     60 a - - -
          2.68618  4.42225  2.77519  2.73123  3.46354  2.40513  3.72494  3.29354  2.67741  2.69355  4.24690  2.90347  2.73739  3.18146  2.89801  2.37887  2.77519  2.98518  4.58477  3.61503
          0.03326  3.81580  4.53815  0.61958  0.77255  0.48776  0.95192
     60   3.24504  4.63928  4.00679  3.69970  2.61330  3.66852  3.83411  3.26726  3.42353  2.67145  3.90358  3.86045  4.18183  3.81420  3.56151  3.44920  3.54284  3.15604  1.00784  2.61856     61 w - - -
          2.68618  4.42225  2.77519  2.73123  3.46354  2.40513  3.72494  3.29354  2.67741  2.69355  4.24690  2.90347  2.73739  3.18146  2.89801  2.37887  2.77519  2.98518  4.58477  3.61503
          0.03326  3.81580  4.53815  0.61958  0.77255  0.48776  0.95192
     61   1.09870  4.16587  3.40669  3.19672  3.99743  2.99164  4.22524  3.11463  3.21154  2.99868  4.03782  3.36015  3.72563  3.55822  3.46524  2.51720  2.79069  2.77894  5.43033  4.22452     62 a - - -
          2.68618  4.42225  2.77519  2.73123  3.46354  2.40513  3.72494  3.29354  2.67741  2.69355  4.24690  2.90347  2.73739  3.18146  2.89801  2.37887  2.77519  2.98518  4.58477  3.61503
          0.03326  3.81580  4.53815  0.61958  0.77255  0.48776  0.95192
     62   2.68013  4.44559  3.28140  3.11322  4.11113  3.13636  4.19444  3.64303  3.16586  3.27563  4.32390  3.42505  0.94007  3.55642  3.41685  2.84612  3.11751  3.29476  5.31220  4.23142     63 p - - -
          2.68618  4.42225  2.77519  2.73123  3.46354  2.40513  3.72494  3.29354  2.67741  2.69355  4.24690  2.90347  2.73739  3.18146  2.89801  2.37887  2.77519  2.98518  4.58477  3.61503
          0.03326  3.81580  4.53815  0.61958  0.77255  0.48776  0.95192
     63   3.18794  4.60684  4.16060  3.86533  1.10931  3.88897  3.85506  2.71976  3.77402  2.10351  3.45910  3.95600  4.34966  3.95796  3.90772  3.46014  3.48948  2.70608  4.12287  2.49778     64 f - - -
          2.68618  4.42225  2.77519  2.73123  3.46354  2.40513  3.72494  3.29354  2.67741  2.69355  4.24690  2.90347  2.73739  3.18146  2.89801  2.37887  2.77519  2.98518  4.58477  3.61503
          0.03326  3.81580  4.53815  0.61958  0.77255  0.48776  0.95192
     64   2.76364  4.32318  4.04581  3.70837  3.50998  3.66396  4.52029  2.05738  3.57523  2.20775  3.48498  3.90694  4.22847  3.93967  3.79297  3.16487  3.12712  1.09972  5.28442  4.01197     65 v - - -
          2.68618  4.42225  2.77519  2.73123  3.46354  2.40513  3.72494  3.29354  2.67741  2.69355  4.24690  2.90347  2.73739  3.18146  2.89801  2.37887  2.77519  2.98518  4.58477  3.61503
          0.03326  3.81580  4.53815  0.61958  0.77255  0.48776  0.95192
     65   3.29143  4.66026  4.22958  3.84403  1.59860  4.10212  3.43417  3.04322  3.71605  2.43925  3.67158  3.82155  4.44021  3.81954  3.85369  3.45538  3.52380  2.95579  3.64075  1.32589     66 y - - -
          2.68618  4.42225  2.77519  2.73123  3.46354  2.40513  3.72494  3.29354  2.67741  2.69355  4.24690  2.90347  2.73739  3.18146  2.89801  2.37887  2.77519  2.98518  4.58477  3.61503
          0.03326  3.81580  4.53815  0.61958  0.77255  0.48776  0.95192
     66   2.38438  4.22893  3.37986  3.13066  3.92081  3.06971  4.15203  3.04112  3.07249  2.90656  3.96174  3.34832  3.76944  3.47048  3.33319  2.58515  1.27180  2.74216  5.36369  4.13779     67 t - - -
          2.68618  4.42225  2.77519  2.73123  3.46354  2.40513  3.72494  3.29354  2.67741  2.69355  4.24690  2.90347  2.73739  3.18146  2.89801  2.37887  2.77519  2.98518  4.58477  3.61503
          0.03326  3.81580  4.53815  0.61958  0.77255  0.48776  0.95192
     67   3.24504  4.63928  4.00679  3.69970  2.61330  3.66852  3.83411  3.26726  3.42353  2.67145  3.90358  3.86045  4.18183  3.81420  3.56151  3.44920  3.54284  3.15604  1.00784  2.61856     68 w - - -
          2.68618  4.42225  2.77519  2.73123  3.46354  2.40513  3.72494  3.29354  2.67741  2.69355  4.24690  2.90347  2.73739  3.18146  2.89801  2.37887  2.77519  2.98518  4.58477  3.61503
          0.03326  3.81580  4.53815  0.61958  0.77255  0.48776  0.95192
     68   2.93965  4.41638  4.39598  3.88409  3.23745  4.20169  4.59998  1.45605  3.71299  1.51271  3.09675  4.17077  4.51518  4.00750  3.92875  3.56177  3.26686  1.83531  5.17742  3.97173     69 i - - -
          2.68618  4.42225  2.77519  2.73123  3.46354  2.40513  3.72494  3.29354  2.67741  2.69355  4.24690  2.90347  2.73739  3.18146  2.89801  2.37887  2.77519  2.98518  4.58477  3.61503
          0.03326  3.81580  4.53815  0.61958  0.77255  0.48776  0.95192
     69   2.76364  4.32318  4.04581  3.70837  3.50998  3.66396  4.52029  2.05738  3.57523  2.20775  3.48498  3.90694  4.22847  3.93967  3.79297  3.16487  3.12712  1.09972  5.28442  4.01197     70 v - - -
          2.68618  4.42225  2.77519  2.73123  3.46354  2.40513  3.72494  3.29354  2.67741  2.69355  4.24690  2.90347  2.73739  3.18146  2.89801  2.37887  2.77519  2.98518  4.58477  3.61503
          0.03326  3.81580  4.53815  0.61958  0.77255  0.48776  0.95192
     70   1.18945  3.77966  3.66079  3.33716  3.94478  2.95432  4.24285  2.99018  3.24434  2.92920  3.93032  3.40000  3.69215  3.57815  3.48885  2.42673  2.68607  2.64843  5.41484  4.20612     71 a - - -
          2.68618  4.42225  2.77519  2.73123  3.46354  2.40513  3.72494  3.29354  2.67741  2.69355  4.24690  2.90347  2.73739  3.18146  2.89801  2.37887  2.77519  2.98518  4.58477  3.61503
          0.03326  3.81580  4.53815  0.61958  0.77255  0.48776  0.95192
     71   2.91124  4.34155  4.36507  3.88577  3.43313  4.07727  4.66231  1.65997  3.74790  1.99800  3.29422  4.13852  4.47589  4.06233  3.98346  3.46435  3.20023  1.21266  5.32721  4.08854     72 v - - -
          2.68618  4.42225  2.77519  2.73123  3.46354  2.40513  3.72494  3.29354  2.67741  2.69355  4.24690  2.90347  2.73739  3.18146  2.89801  2.37887  2.77519  2.98518  4.58477  3.61503
          0.03326  3.81580  4.53815  0.61958  0.77255  0.48776  0.95192
     72   2.93650  4.76208  3.07382  2.82919  3.24763  3.40186  1.26791  3.63050  2.67392  3.13116  4.17060  3.24036  3.95187  3.19502  2.94247  3.00804  3.23842  3.36682  4.71326  3.20033     73 h - - -
          2.68618  4.42225  2.77519  2.73123  3.46354  2.40513  3.72494  3.29354  2.67741  2.69355  4.24690  2.90347  2.73739  3.18146  2.89801  2.37887  2.77519  2.98518  4.58477  3.61503
          0.03326  3.81580  4.53815  0.61958  0.77255  0.48776  0.95192
     73   3.18794  4.60684  4.16060  3.86533  1.10931  3.88897  3.85506  2.71976  3.77402  2.10351  3.45910  3.95600  4.34966  3.95796  3.90772  3.46014  3.48948  2.70608  4.12287  2.49778     74 f - - -
          2.68618  4.42225  2.77519  2.73123  3.46354  2.40513  3.72494  3.29354  2.67741  2.69355  4.24690  2.90347  2.73739  3.18146  2.89801  2.37887  2.77519  2.98518  4.58477  3.61503
          0.03326  3.81580  4.53815  0.61958  0.77255  0.48776  0.95192
     74   2.68013  4.44559  3.28140  3.11322  4.11113  3.13636  4.19444  3.64303  3.16586  3.27563  4.32390  3.42505  0.94007  3.55642  3.41685  2.84612  3.11751  3.29476  5.31220  4.23142     75 p - - -
          2.68618  4.42225  2.77519  2.73123  3.46354  2.40513  3.72494  3.29354  2.67741  2.69355  4.24690  2.90347  2.73739  3.18146  2.89801  2.37887  2.77519  2.98518  4.58477  3.61503
          0.03326  3.81580  4.53815  0.61958  0.77255  0.48776  0.95192
     75   2.84606  4.33293  4.24493  3.80122  3.44129  3.92489  4.58868  1.81545  3.64681  2.05298  3.34253  4.03559  4.38581  3.98838  3.88205  3.33417  3.16057  1.17874  5.30243  4.03486     76 v - - -
          2.68618  4.42225  2.77519  2.73123  3.46354  2.40513  3.72494  3.29354  2.67741  2.69355  4.24690  2.90347  2.73739  3.18146  2.89801  2.37887  2.77519  2.98518  4.58477  3.61503
          0.03326  3.81580  4.53815  0.61958  0.77255  0.48776  0.95192
     76   3.16745  4.67939  3.75549  3.47530  2.29849  3.76482  3.59554  3.18478  3.33445  2.65307  3.86604  3.65522  4.24053  3.65411  3.52934  3.30941  3.45417  3.05281  3.93971  1.06554     77 y - - -
          2.68618  4.42225  2.77519  2.73123  3.46354  2.40513  3.72494  3.29354  2.67741  2.69355  4.24690  2.90347  2.73739  3.18146  2.89801  2.37887  2.77519  2.98518  4.58477  3.61503
          0.03326  3.81580  4.53815  0.61958  0.77255  0.48776  0.95192
     77   2.28917  4.20816  3.15913  2.97348  4.02043  2.93918  4.08432  3.53592  3.04336  3.26100  4.19270  3.20658  3.67357  3.39741  3.33033  1.17986  2.76527  3.08349  5.39775  4.10394     78 s - - -
          2.68618  4.42225  2.77519  2.73123  3.46354  2.40513  3.72494  3.29354  2.67741  2.69355  4.24690  2.90347  2.73739  3.18146  2.89801  2.37887  2.77519  2.98518  4.58477  3.61503
          0.03326  3.81580  4.53815  0.61958  0.77255  0.48776  0.95192
     78   3.26092  4.63273  4.23482  3.81338  1.90566  4.08259  3.39131  3.13313  3.63706  2.55390  3.72307  3.78551  4.41263  3.76961  3.77636  3.41663  3.48453  3.00821  2.01091  1.52907     79 y - - -
          2.68618  4.42225  2.77519  2.73123  3.46354  2.40513  3.72494  3.29354  2.67741  2.69355  4.24690  2.90347  2.73739  3.18146  2.89801  2.37887  2.77519  2.98518  4.58477  3.61503
          0.03326  3.81580  4.53815  0.61958  0.77255  0.48776  0.95192
     79   2.99957  4.37184  4.49016  3.96024  3.33430  4.26017  4.69368  1.57186  3.83520  1.68901  3.16339  4.24035  4.56058  4.10135  4.05977  3.61078  3.25250  1.40355  5.27180  4.07997     80 v - - -
          2.68618  4.42225  2.77519  2.73123  3.46354  2.40513  3.72494  3.29354  2.67741  2.69355  4.24690  2.90347  2.73739  3.18146  2.89801  2.37887  2.77519  2.98518  4.58477  3.61503
          0.03326  3.81580  4.53815  0.61958  0.77255  0.48776  0.95192
     80   3.18794  4.60684  4.16060  3.86533  1.10931  3.88897  3.85506  2.71976  3.77402  2.10351  3.45910  3.95600  4.34966  3.95796  3.90772  3.46014  3.48948  2.70608  4.12287  2.49778     81 f - - -
          2.68618  4.42225  2.77519  2.73123  3.46354  2.40513  3.72494  3.29354  2.67741  2.69355  4.24690  2.90347  2.73739  3.18146  2.89801  2.37887  2.77519  2.98518  4.58477  3.61503
          0.03326  3.81580  4.53815  0.61958  0.77255  0.48776  0.95192
     81   2.68953  4.81668  2.55365  2.37809  3.96649  3.22028  3.70569  3.66441  2.52835  3.25991  4.16906  1.63809  3.80082  2.82032  2.90453  2.71474  3.00266  3.32122  5.31146  3.78332     82 n - - -
          2.68618  4.42225  2.77519  2.73123  3.46354  2.40513  3.72494  3.29354  2.67741  2.69355  4.24690  2.90347  2.73739  3.18146  2.89801  2.37887  2.77519  2.98518  4.58477  3.61503
          0.03326  3.81580  4.53815  0.61958  0.77255  0.48776  0.95192
     82   2.49422  4.81941  3.02056  2.58025  4.23690  3.39121  3.62710  3.57944  1.50206  3.17144  4.05350  3.02444  3.85913  2.79087  2.33077  2.77981  2.98764  3.26263  5.35335  4.10303     83 k - - -
          2.68618  4.42225  2.77519  2.73123  3.46354  2.40513  3.72494  3.29354  2.67741  2.69355  4.24690  2.90347  2.73739  3.18146  2.89801  2.37887  2.77519  2.98518  4.58477  3.61503
          0.03326  3.81580  4.53815  0.61958  0.77255  0.48776  0.95192
     83   3.18794  4.60684  4.16060  3.86533  1.10931  3.88897  3.85506  2.71976  3.77402  2.10351  3.45910  3.95600  4.34966  3.95796  3.90772  3.46014  3.48948  2.70608  4.12287  2.49778     84 f - - -
          2.68618  4.42225  2.77519  2.73123  3.46354  2.40513  3.72494  3.29354  2.67741  2.69355  4.24690  2.90347  2.73739  3.18146  2.89801  2.37887  2.77519  2.98518  4.58477  3.61503
          0.03326  3.81580  4.53815  0.61958  0.77255  0.48776  0.95192
     84   3.18794  4.60684  4.16060  3.86533  1.10931  3.88897  3.85506  2.71976  3.77402  2.10351  3.45910  3.95600  4.34966  3.95796  3.90772  3.46014  3.48948  2.70608  4.12287  2.49778     85 f - - -
          2.68618  4.42225  2.77519  2.73123  3.46354  2.40513  3.72494  3.29354  2.67741  2.69355  4.24690  2.90347  2.73739  3.18146  2.89801  2.37887  2.77519  2.98518  4.58477  3.61503
          0.03326  3.81580  4.53815  0.61958  0.77255  0.48776  0.95192
     85   2.84386  4.89985  2.97902  2.61346  4.26855  3.39799  3.65618  3.70333  1.28035  3.28055  4.19115  2.96537  3.89285  2.83405  2.36165  2.87414  3.09742  3.38652  5.35921  4.10390     86 k - - -
          2.68618  4.42225  2.77519  2.73123  3.46354  2.40513  3.72494  3.29354  2.67741  2.69355  4.24690  2.90347  2.73739  3.18146  2.89801  2.37887  2.77519  2.98518  4.58477  3.61503
          0.03326  3.81580  4.53815  0.61958  0.77255  0.48776  0.95192
     86   2.96704  4.35838  4.46957  3.97973  3.40100  4.18589  4.73223  1.34052  3.84582  1.92320  3.24073  4.23374  4.54380  4.13884  4.06900  3.56821  3.24301  1.45512  5.33446  4.11788     87 i - - -
          2.68618  4.42225  2.77519  2.73123  3.46354  2.40513  3.72494  3.29354  2.67741  2.69355  4.24690  2.90347  2.73739  3.18146  2.89801  2.37887  2.77519  2.98518  4.58477  3.61503
          0.03326  3.81580  4.53815  0.61958  0.77255  0.48776  0.95192
     87   2.93873  4.67368  3.38766  2.98427  2.41734  3.68981  2.56277  3.28218  2.84257  2.79866  3.82458  3.21269  4.09666  3.22407  3.13665  3.02672  3.17506  3.06844  4.03100  1.66609     88 y - - -
          2.68618  4.42225  2.77519  2.73123  3.46354  2.40513  3.72494  3.29354  2.67741  2.69355  4.24690  2.90347  2.73739  3.18146  2.89801  2.37887  2.77519  2.98518  4.58477  3.61503
          0.03326  3.81580  4.53815  0.61958  0.77255  0.48776  0.95192
     88   3.18794  4.60684  4.16060  3.86533  1.10931  3.88897  3.85506  2.71976  3.77402  2.10351  3.45910  3.95600  4.34966  3.95796  3.90772  3.46014  3.48948  2.70608  4.12287  2.49778     89 f - - -
          2.68618  4.42225  2.77519  2.73123  3.46354  2.40513  3.72494  3.29354  2.67741  2.69355  4.24690  2.90347  2.73739  3.18146  2.89801  2.37887  2.77519  2.98518  4.58477  3.61503
          0.03326  3.81580  4.53815  0.61958  0.77255  0.48776  0.95192
     89   2.59772  4.37741  3.25975  3.15265  4.29343  0.82219  4.27530  3.88028  3.32607  3.54132  4.51753  3.42435  3.76672  3.65493  3.56726  2.76823  3.07460  3.41966  5.40245  4.39383     90 g - - -
          2.68618  4.42225  2.77519  2.73123  3.46354  2.40513  3.72494  3.29354  2.67741  2.69355  4.24690  2.90347  2.73739  3.18146  2.89801  2.37887  2.77519  2.98518  4.58477  3.61503
          0.03326  3.81580  4.53815  0.61958  0.77255  0.48776  0.95192
     90   1.52713  4.08931  3.28228  3.01903  4.11033  2.87886  4.09844  3.42686  3.06765  3.20146  4.07383  3.19871  3.61779  3.38030  3.37064  1.73764  2.63882  2.95716  5.48674  4.25340     91 a - - -
          2.68618  4.42225  2.77519  2.73123  3.46354  2.40513  3.72494  3.29354  2.67741  2.69355  4.24690  2.90347  2.73739  3.18146  2.89801  2.37887  2.77519  2.98518  4.58477  3.61503
          0.03326  3.81580  4.53815  0.61958  0.77255  0.48776  0.95192
     91   2.38438  4.22893  3.37986  3.13066  3.92081  3.06971  4.15203  3.04112  3.07249  2.90656  3.96174  3.34832  3.76944  3.47048  3.33319  2.58515  1.27180  2.74216  5.36369  4.13779     92 t - - -
          2.68618  4.42225  2.77519  2.73123  3.46354  2.40513  3.72494  3.29354  2.67741  2.69355  4.24690  2.90347  2.73739  3.18146  2.89801  2.37887  2.77519  2.98518  4.58477  3.61503
          0.03326  3.81580  4.53815  0.61958  0.77255  0.48776  0.95192
     92   3.06356  4.55699  4.18052  3.74981  3.05051  4.03131  4.41427  2.21108  3.48454  1.03361  2.99649  4.03296  4.41798  3.85732  3.68244  3.46832  3.34405  2.24380  4.97468  3.67473     93 l - - -
          2.68618  4.42225  2.77519  2.73123  3.46354  2.40513  3.72494  3.29354  2.67741  2.69355  4.24690  2.90347  2.73739  3.18146  2.89801  2.37887  2.77519  2.98518  4.58477  3.61503
          0.03326  3.81580  4.53815  0.61958  0.77255  0.48776  0.95192
     93   2.76364  4.32318  4.04581  3.70837  3.50998  3.66396  4.52029  2.05738  3.57523  2.20775  3.48498  3.90694  4.22847  3.93967  3.79297  3.16487  3.12712  1.09972  5.28442  4.01197     94 v - - -
          2.68618  4.42225  2.77519  2.73123  3.46354  2.40513  3.72494  3.29354  2.67741  2.69355  4.24690  2.90347  2.73739  3.18146  2.89801  2.37887  2.77519  2.98518  4.58477  3.61503
          0.03326  3.81580  4.53815  0.61958  0.77255  0.48776  0.95192
     94   2.99475  4.47437  4.25794  3.78203  3.14175  4.05312  4.49288  2.08043  3.58150  1.17560  3.05240  4.06205  4.42706  3.90067  3.79542  3.44312  3.27327  1.88482  5.08116  3.84016     95 l - - -
          2.68618  4.42225  2.77519  2.73123  3.46354  2.40513  3.72494  3.29354  2.67741  2.69355  4.24690  2.90347  2.73739  3.18146  2.89801  2.37887  2.77519  2.98518  4.58477  3.61503
          0.03326  3.81580  4.53815  0.61958  0.77255  0.48776  0.95192
     95   2.92617  4.48439  3.98914  3.57931  3.18542  3.79182  4.32763  2.35546  3.35010  1.78959  1.49110  3.86350  4.25299  3.73627  3.56188  3.26890  3.23083  2.35474  5.01808  3.77428     96 m - - -
          2.68618  4.42225  2.77519  2.73123  3.46354  2.40513  3.72494  3.29354  2.67741  2.69355  4.24690  2.90347  2.73739  3.18146  2.89801  2.37887  2.77519  2.98518  4.58477  3.61503
          0.03326  3.81580  4.53815  0.61958  0.77255  0.48776  0.95192
     96   3.18794  4.60684  4.16060  3.86533  1.10931  3.88897  3.85506  2.71976  3.77402  2.10351  3.45910  3.95600  4.34966  3.95796  3.90772  3.46014  3.48948  2.70608  4.12287  2.49778     97 f - - -
          2.68618  4.42225  2.77519  2.73123  3.46354  2.40513  3.72494  3.29354  2.67741  2.69355  4.24690  2.90347  2.73739  3.18146  2.89801  2.37887  2.77519  2.98518  4.58477  3.61503
          0.03326  3.81580  4.53815  0.61958  0.77255  0.48776  0.95192
     97   3.19143  4.58869  4.22533  3.80462  1.87258  4.01612  3.53531  2.93803  3.62090  2.31330  3.55137  3.82826  4.37638  3.79088  3.76404  3.40221  3.43293  2.86790  1.72494  2.09631     98 w - - -
          2.68618  4.42225  2.77519  2.73123  3.46354  2.40513  3.72494  3.29354  2.67741  2.69355  4.24690  2.90347  2.73739  3.18146  2.89801  2.37887  2.77519  2.98518  4.58477  3.61503
          0.03326  3.81580  4.53815  0.61958  0.77255  0.48776  0.95192
     98   3.18794  4.60684  4.16060  3.86533  1.10931  3.88897  3.85506  2.71976  3.77402  2.10351  3.45910  3.95600  4.34966  3.95796  3.90772  3.46014  3.48948  2.70608  4.12287  2.49778     99 f - - -
          2.68618  4.42225  2.77519  2.73123  3.46354  2.40513  3.72494  3.29354  2.67741  2.69355  4.24690  2.90347  2.73739  3.18146  2.89801  2.37887  2.77519  2.98518  4.58477  3.61503
          0.03326  3.81580  4.53815  0.61958  0.77255  0.48776  0.95192
     99   3.09278  4.57254  4.09789  3.73871  3.11617  3.90905  4.41227  2.31863  3.50697  0.94835  3.15908  4.01954  4.35500  3.88891  3.69181  3.47506  3.39010  2.34100  4.97366  3.68350    100 l - - -
          2.68618  4.42225  2.77519  2.73123  3.46354  2.40513  3.72494  3.29354  2.67741  2.69355  4.24690  2.90347  2.73739  3.18146  2.89801  2.37887  2.77519  2.98518  4.58477  3.61503
          0.03326  3.81580  4.53815  0.61958  0.77255  0.48776  0.95192
    100   2.83823  4.81993  2.86807  2.62329  3.98059  3.32992  3.78063  3.60385  2.44836  3.11173  4.14252  3.08201  3.88342  1.33847  2.73310  2.88901  3.13588  3.33747  5.26336  3.95373    101 q - - -
          2.68618  4.42225  2.77519  2.73123  3.46354  2.40513  3.72494  3.29354  2.67741  2.69355  4.24690  2.90347  2.73739  3.18146  2.89801  2.37887  2.77519  2.98518  4.58477  3.61503
          0.03326  3.81580  4.53815  0.61958  0.77255  0.48776  0.95192
    101   2.94359  4.78441  3.42868  2.95320  4.12465  3.44093  3.78682  3.66341  2.21981  3.18976  4.19256  3.31669  3.94730  3.01096  1.06873  3.03117  3.21409  3.39010  5.23137  4.06547    102 r - - -
          2.68618  4.42225  2.77519  2.73123  3.46354  2.40513  3.72494  3.29354  2.67741  2.69355  4.24690  2.90347  2.73739  3.18146  2.89801  2.37887  2.77519  2.98518  4.58477  3.61503
          0.03326  3.81580  4.53815  0.61958  0.77255  0.48776  0.95192
    102   2.54097  4.63470  2.70819  2.24867  4.07771  3.21058  3.70157  3.46806  2.53465  3.11333  3.96160  2.59777  3.75219  2.89190  2.94679  2.45878  2.07359  3.12180  5.36351  4.04731    103 t - - -
          2.68618  4.42225  2.77519  2.73123  3.46354  2.40513  3.72494  3.29354  2.67741  2.69355  4.24690  2.90347  2.73739  3.18146  2.89801  2.37887  2.77519  2.98518  4.58477  3.61503
          0.03326  3.81580  4.53815  0.61958  0.77255  0.48776  0.95192
    103   3.09278  4.57254  4.09789  3.73871  3.11617  3.90905  4.41227  2.31863  3.50697  0.94835  3.15908  4.01954  4.35500  3.88891  3.69181  3.47506  3.39010  2.34100  4.97366  3.68350    104 l - - -
          2.68618  4.42225  2.77519  2.73123  3.46354  2.40513  3.72494  3.29354  2.67741  2.69355  4.24690  2.90347  2.73739  3.18146  2.89801  2.37887  2.77519  2.98518  4.58477  3.61503
          0.03326  3.81580  4.53815  0.61958  0.77255  0.48452  0.95710
    104   2.92789  4.48571  3.99160  3.58187  3.18626  3.79355  4.32965  2.35653  3.35256  1.79002  1.48629  3.86579  4.25468  3.73854  3.56408  3.27090  3.23257  2.35609  5.01928  3.77572    105 m - - -
          2.68618  4.42225  2.77519  2.73123  3.46354  2.40513  3.72494  3.29354  2.67741  2.69355  4.24690  2.90347  2.73739  3.18146  2.89801  2.37887  2.77519  2.98518  4.58477  3.61503
          0.03318  3.81811  4.54046  0.61958  0.77255  0.48576  0.95510
    105   2.98873  4.36164  4.50388  3.99111  3.38713  4.24571  4.73498  1.41380  3.86133  1.86137  3.21889  4.25760  4.56975  4.14312  4.08598  3.61119  3.25190  1.39992  5.32353  4.11630    106 v - - -
          2.68618  4.42225  2.77519  2.73123  3.46354  2.40513  3.72494  3.29354  2.67741  2.69355  4.24690  2.90347  2.73739  3.18146  2.89801  2.37887  2.77519  2.98518  4.58477  3.61503
          0.03318  3.81811  4.54046  0.61958  0.77255  0.48576  0.95510
    106   2.76277  4.83989  2.75028  2.50315  4.03839  3.30144  3.70152  3.65683  2.35703  3.21331  4.15599  2.89339  3.84804  1.54605  2.65901  2.79555  3.05420  3.34171  5.30655  3.94788    107 q - - -
          2.68618  4.42225  2.77519  2.73123  3.46354  2.40513  3.72494  3.29354  2.67741  2.69355  4.24690  2.90347  2.73739  3.18146  2.89801  2.37887  2.77519  2.98518  4.58477  3.61503
          0.03318  3.81811  4.54046  0.61958  0.77255  0.48576  0.95510
    107   3.10229  4.52300  4.39641  3.89296  3.08287  4.22975  4.56084  1.87389  3.68448  1.11450  2.97675  4.18803  4.52788  3.97727  3.88516  3.60435  3.35377  2.05720  5.06760  3.84178    108 l - - -
          2.68618  4.42225  2.77519  2.73123  3.46354  2.40513  3.72494  3.29354  2.67741  2.69355  4.24690  2.90347  2.73739  3.18146  2.89801  2.37887  2.77519  2.98518  4.58477  3.61503
          0.03318  3.81811  4.54046  0.61958  0.77255  0.48576  0.95510
    108   3.19078  4.60896  4.16381  3.86891  1.10512  3.89140  3.85589  2.72223  3.77752  2.10540  3.46117  3.95857  4.35198  3.96081  3.91066  3.46290  3.49229  2.70874  4.12288  2.49745    109 f - - -
          2.68618  4.42225  2.77519  2.73123  3.46354  2.40513  3.72494  3.29354  2.67741  2.69355  4.24690  2.90347  2.73739  3.18146  2.89801  2.37887  2.77519  2.98518  4.58477  3.61503
          0.03318  3.81811  4.54046  0.61958  0.77255  0.48576  0.95510
    109   3.17065  4.68164  3.75885  3.47903  2.29813  3.76748  3.59639  3.18763  3.33811  2.65535  3.86864  3.65797  4.24310  3.65721  3.53255  3.31240  3.45736  3.05577  3.93946  1.06123    110 y - - -
          2.68618  4.42225  2.77519  2.73123  3.46354  2.40513  3.72494  3.29354  2.67741  2.69355  4.24690  2.90347  2.73739  3.18146  2.89801  2.37887  2.77519  2.98518  4.58477  3.61503
          0.03318  3.81811  4.54046  0.61958  0.77255  0.48576  0.95510
    110   2.76545  4.32427  4.04909  3.71165  3.51159  3.66644  4.52314  2.05697  3.57854  2.20889  3.48615  3.90987  4.23077  3.94277  3.79607  3.16744  3.12883  1.09653  5.28645  4.01418    111 v - - -
          2.68618  4.42225  2.77519  2.73123  3.46354  2.40513  3.72494  3.29354  2.67741  2.69355  4.24690  2.90347  2.73739  3.18146  2.89801  2.37887  2.77519  2.98518  4.58477  3.61503
          0.03318  3.81811  4.54046  0.61958  0.77255  0.48576  0.95510
    111   2.60038  4.37992  3.26289  3.15604  4.29695  0.81816  4.27861  3.88429  3.32978  3.54505  4.52122  3.42747  3.76930  3.65844  3.57078  2.77093  3.07743  3.42321  5.40542  4.39739    112 g - - -
          2.68618  4.42225  2.77519  2.73123  3.46354  2.40513  3.72494  3.29354  2.67741  2.69355  4.24690  2.90347  2.73739  3.18146  2.89801  2.37887  2.77519  2.98518  4.58477  3.61503
          0.03318  3.81811  4.54046  0.61958  0.77255  0.48576  0.95510
    112   2.92789  4.48571  3.99160  3.58187  3.18626  3.79355  4.32965  2.35653  3.35256  1.79002  1.48629  3.86579  4.25468  3.73854  3.56408  3.27090  3.23257  2.35609  5.01928  3.77572    113 m - - -
          2.68618  4.42225  2.77519  2.73123  3.46354  2.40513  3.72494  3.29354  2.67741  2.69355  4.24690  2.90347  2.73739  3.18146  2.89801  2.37887  2.77519  2.98518  4.58477  3.61503
          0.03318  3.81811  4.54046  0.61958  0.77255  0.48576  0.95510
    113   2.68018  4.67311  2.68166  2.56222  4.02827  3.14890  3.88023  3.72800  2.77997  3.38141  4.33784  1.25811  3.79862  3.15381  3.13198  2.75004  3.06081  3.35571  5.34061  3.98123    114 n - - -
          2.68618  4.42225  2.77519  2.73123  3.46354  2.40513  3.72494  3.29354  2.67741  2.69355  4.24690  2.90347  2.73739  3.18146  2.89801  2.37887  2.77519  2.98518  4.58477  3.61503
          0.03318  3.81811  4.54046  0.61958  0.77255  0.48576  0.95510
    114   2.68018  4.67311  2.68166  2.56222  4.02827  3.14890  3.88023  3.72800  2.77997  3.38141  4.33784  1.25811  3.79862  3.15381  3.13198  2.75004  3.06081  3.35571  5.34061  3.98123    115 n - - -
          2.68618  4.42225  2.77519  2.73123  3.46354  2.40513  3.72494  3.29354  2.67741  2.69355  4.24690  2.90347  2.73739  3.18146  2.89801  2.37887  2.77519  2.98518  4.58477  3.61503
          0.03318  3.81811  4.54046  0.61958  0.77255  0.48576  0.95510
    115   3.17065  4.68164  3.75885  3.47903  2.29813  3.76748  3.59639  3.18763  3.33811  2.65535  3.86864  3.65797  4.24310  3.65721  3.53255  3.31240  3.45736  3.05577  3.93946  1.06123    116 y - - -
          2.68618  4.42225  2.77519  2.73123  3.46354  2.40513  3.72494  3.29354  2.67741  2.69355  4.24690  2.90347  2.73739  3.18146  2.89801  2.37887  2.77519  2.98518  4.58477  3.61503
          0.03318  3.81811  4.54046  0.61958  0.77255  0.48576  0.95510
    116   2.68294  4.44810  3.28445  3.11653  4.11439  3.13874  4.19762  3.64681  3.16936  3.27919  4.32750  3.42817  0.93519  3.55985  3.42015  2.84898  3.12048  3.29829  5.31489  4.23469    117 p - - -
          2.68618  4.42225  2.77519  2.73123  3.46354  2.40513  3.72494  3.29354  2.67741  2.69355  4.24690  2.90347  2.73739  3.18146  2.89801  2.37887  2.77519  2.98518  4.58477  3.61503
          0.03318  3.81811  4.54046  0.61958  0.77255  0.48576  0.95510
    117   3.19078  4.60896  4.16381  3.86891  1.10512  3.89140  3.85589  2.72223  3.77752  2.10540  3.46117  3.95857  4.35198  3.96081  3.91066  3.46290  3.49229  2.70874  4.12288  2.49745    118 f - - -
          2.68618  4.42225  2.77519  2.73123  3.46354  2.40513  3.72494  3.29354  2.67741  2.69355  4.24690  2.90347  2.73739  3.18146  2.89801  2.37887  2.77519  2.98518  4.58477  3.61503
          0.03318  3.81811  4.54046  0.61958  0.77255  0.48576  0.95510
    118   2.68018  4.67311  2.68166  2.56222  4.02827  3.14890  3.88023  3.72800  2.77997  3.38141  4.33784  1.25811  3.79862  3.15381  3.13198  2.75004  3.06081  3.35571  5.34061  3.98123    119 n - - -
          2.68618  4.42225  2.77519  2.73123  3.46354  2.40513  3.72494  3.29354  2.67741  2.69355  4.24690  2.90347  2.73739  3.18146  2.89801  2.37887  2.77519  2.98518  4.58477  3.61503
          0.03318  3.81811  4.54046  0.61958  0.77255  0.48576  0.95510
    119   3.25138  4.66913  4.10915  3.72642  1.85043  4.04128  3.45248  3.05146  3.59914  2.46941  3.69716  3.76715  4.40079  3.75511  3.76833  3.40498  3.49224  2.95487  3.68739  1.20971    120 y - - -
          2.68618  4.42225  2.77519  2.73123  3.46354  2.40513  3.72494  3.29354  2.67741  2.69355  4.24690  2.90347  2.73739  3.18146  2.89801  2.37887  2.77519  2.98518  4.58477  3.61503
          0.03318  3.81811  4.54046  0.61958  0.77255  0.48576  0.95510
    120   2.76545  4.32427  4.04909  3.71165  3.51159  3.66644  4.52314  2.05697  3.57854  2.20889  3.48615  3.90987  4.23077  3.94277  3.79607  3.16744  3.12883  1.09653  5.28645  4.01418    121 v - - -
          2.68618  4.42225  2.77519  2.73123  3.46354  2.40513  3.72494  3.29354  2.67741  2.69355  4.24690  2.90347  2.73739  3.18146  2.89801  2.37887  2.77519  2.98518  4.58477  3.61503
          0.03318  3.81811  4.54046  0.61958  0.77255  0.48576  0.95510
    121   2.80897  4.86246  2.79830  2.53760  3.94943  3.33865  3.61531  3.64687  2.35089  3.14953  4.12659  3.00709  3.87126  1.49665  2.64371  2.84047  3.08845  3.35810  5.24225  3.87755    122 q - - -
          2.68618  4.42225  2.77519  2.73123  3.46354  2.40513  3.72494  3.29354  2.67741  2.69355  4.24690  2.90347  2.73739  3.18146  2.89801  2.37887  2.77519  2.98518  4.58477  3.61503
          0.03318  3.81811  4.54046  0.61958  0.77255  0.48576  0.95510
    122   2.88631  4.51063  4.01472  3.63193  3.14847  3.87279  4.37175  2.26246  3.40753  1.07561  3.14259  3.91642  4.32142  3.79514  3.61614  3.34012  3.27486  2.25765  5.02119  3.73458    123 l - - -
          2.68618  4.42225  2.77519  2.73123  3.46354  2.40513  3.72494  3.29354  2.67741  2.69355  4.24690  2.90347  2.73739  3.18146  2.89801  2.37887  2.77519  2.98518  4.58477  3.61503
          0.03318  3.81811  4.54046  0.61958  0.77255  0.48576  0.95510
    123   2.55696  4.42569  3.09419  2.90335  4.01551  3.11140  4.04380  3.53483  2.94638  3.16027  4.17314  3.24503  1.22662  3.25445  3.23587  2.70322  2.97897  3.18506  5.32232  4.10688    124 p - - -
          2.68618  4.42225  2.77519  2.73123  3.46354  2.40513  3.72494  3.29354  2.67741  2.69355  4.24690  2.90347  2.73739  3.18146  2.89801  2.37887  2.77519  2.98518  4.58477  3.61503
          0.03318  3.81811  4.54046  0.61958  0.77255  0.48576  0.95510
    124   1.92547  4.12099  3.21184  2.97518  4.12856  2.88539  4.08602  3.47572  3.03993  3.23648  4.11545  3.17801  3.62497  3.36367  3.34521  1.39715  2.66087  2.99987  5.50131  4.25049    125 s - - -
          2.68618  4.42225  2.77519  2.73123  3.46354  2.40513  3.72494  3.29354  2.67741  2.69355  4.24690  2.90347  2.73739  3.18146  2.89801  2.37887  2.77519  2.98518  4.58477  3.61503
          0.03318  3.81811  4.54046  0.61958  0.77255  0.48576  0.95510
    125   3.17065  4.68164  3.75885  3.47903  2.29813  3.76748  3.59639  3.18763  3.33811  2.65535  3.86864  3.65797  4.24310  3.65721  3.53255  3.31240  3.45736  3.05577  3.93946  1.06123    126 y - - -
          2.68618  4.42225  2.77519  2.73123  3.46354  2.40513  3.72494  3.29354  2.67741  2.69355  4.24690  2.90347  2.73739  3.18146  2.89801  2.37887  2.77519  2.98518  4.58477  3.61503
          0.03318  3.81811  4.54046  0.61958  0.77255  0.48576  0.95510
    126   3.10306  4.54893  4.34879  3.82356  3.03758  4.20367  4.50215  2.14622  3.60241  1.07621  2.52999  4.13463  4.48968  3.89525  3.80554  3.56196  3.34622  2.21188  5.02726  3.83683    127 l - - -
          2.68618  4.42225  2.77519  2.73123  3.46354  2.40513  3.72494  3.29354  2.67741  2.69355  4.24690  2.90347  2.73739  3.18146  2.89801  2.37887  2.77519  2.98518  4.58477  3.61503
          0.03318  3.81811  4.54046  0.61958  0.77255  0.48576  0.95510
    127   3.13741  4.54528  4.39171  3.90243  2.12761  4.20059  4.22147  2.26567  3.76259  1.18627  2.97526  4.12018  4.48960  3.94517  3.93529  3.56239  3.37722  2.33208  4.56345  3.10406    128 l - - -
          2.68618  4.42225  2.77519  2.73123  3.46354  2.40513  3.72494  3.29354  2.67741  2.69355  4.24690  2.90347  2.73739  3.18146  2.89801  2.37887  2.77519  2.98518  4.58477  3.61503
          0.03318  3.81811  4.54046  0.61958  0.77255  0.48576  0.95510
    128   2.68294  4.44810  3.28445  3.11653  4.11439  3.13874  4.19762  3.64681  3.16936  3.27919  4.32750  3.42817  0.93519  3.55985  3.42015  2.84898  3.12048  3.29829  5.31489  4.23469    129 p - - -
          2.68618  4.42225  2.77519  2.73123  3.46354  2.40513  3.72494  3.29354  2.67741  2.69355  4.24690  2.90347  2.73739  3.18146  2.89801  2.37887  2.77519  2.98518  4.58477  3.61503
          0.03318  3.81811  4.54046  0.61958  0.77255  0.48576  0.95510
    129   1.09510  4.16689  3.40894  3.19899  3.99965  2.99261  4.22725  3.11718  3.21387  3.00114  4.03995  3.36186  3.72681  3.56031  3.46745  2.51815  2.79180  2.78107  5.43230  4.22674    130 a - - -
          2.68618  4.42225  2.77519  2.73123  3.46354  2.40513  3.72494  3.29354  2.67741  2.69355  4.24690  2.90347  2.73739  3.18146  2.89801  2.37887  2.77519  2.98518  4.58477  3.61503
          0.03318  3.81811  4.54046  0.61958  0.77255  0.48576  0.95510
    130   2.98955  4.45317  4.26890  3.74088  3.12441  4.09539  4.45501  1.90691  3.55758  1.61559  1.84549  4.04355  4.41711  3.84730  3.77617  3.44283  3.24128  2.10165  5.05511  3.87543    131 l - - -
          2.68618  4.42225  2.77519  2.73123  3.46354  2.40513  3.72494  3.29354  2.67741  2.69355  4.24690  2.90347  2.73739  3.18146  2.89801  2.37887  2.77519  2.98518  4.58477  3.61503
          0.03318  3.81811  4.54046  0.61958  0.77255  0.48576  0.95510
    131   1.10997  4.15102  3.38068  3.16926  4.03396  2.93106  4.20830  3.17583  3.19149  3.06525  4.06633  3.33270  3.70547  3.53438  3.45026  2.48589  2.76546  2.81439  5.44607  4.24031    132 a - - -
          2.68618  4.42225  2.77519  2.73123  3.46354  2.40513  3.72494  3.29354  2.67741  2.69355  4.24690  2.90347  2.73739  3.18146  2.89801  2.37887  2.77519  2.98518  4.58477  3.61503
          0.03318  3.81811  4.54046  0.61958  0.77255  0.48576  0.95510
    132   1.81552  4.11754  3.39513  3.08345  3.99334  2.97926  4.11304  3.06128  3.05697  2.97213  3.92425  3.27132  3.68909  3.39986  3.34919  2.42959  1.68327  2.70884  5.42704  4.20642    133 t - - -
          2.68618  4.42225  2.77519  2.73123  3.46354  2.40513  3.72494  3.29354  2.67741  2.69355  4.24690  2.90347  2.73739  3.18146  2.89801  2.37887  2.77519  2.98518  4.58477  3.61503
          0.03318  3.81811  4.54046  0.61958  0.77255  0.48576  0.95510
    133   2.93301  5.04978  0.99928  2.30489  4.41998  3.17109  3.88603  3.99617  2.96034  3.61474  4.59274  2.85805  3.82018  3.12589  3.46825  2.90231  3.27083  3.64154  5.59907  4.30328    134 d - - -
          2.68618  4.42225  2.77519  2.73123  3.46354  2.40513  3.72494  3.29354  2.67741  2.69355  4.24690  2.90347  2.73739  3.18146  2.89801  2.37887  2.77519  2.98518  4.58477  3.61503
          0.03318  3.81811  4.54046  0.61958  0.77255  0.48576  0.95510
    134   3.10954  4.56201  4.21841  3.83798  1.35309  4.00211  3.85607  2.53091  3.70710  1.89742  3.28421  3.93929  4.40187  3.89285  3.86748  3.41182  3.39160  2.49293  4.13850  2.51347    135 f - - -
          2.68618  4.42225  2.77519  2.73123  3.46354  2.40513  3.72494  3.29354  2.67741  2.69355  4.24690  2.90347  2.73739  3.18146  2.89801  2.37887  2.77519  2.98518  4.58477  3.61503
          0.03318  3.81811  4.54046  0.61958  0.77255  0.48576  0.95510
    135   1.64200  4.10674  3.40722  3.09114  3.99991  2.96840  4.11659  3.07695  3.06818  2.98470  3.92869  3.27140  3.68106  3.40412  3.36129  2.41741  1.85124  2.71716  5.43007  4.21207    136 a - - -
          2.68618  4.42225  2.77519  2.73123  3.46354  2.40513  3.72494  3.29354  2.67741  2.69355  4.24690  2.90347  2.73739  3.18146  2.89801  2.37887  2.77519  2.98518  4.58477  3.61503
          0.03318  3.81811  4.54046  0.61958  0.77255  0.48576  0.95510
    136   3.09531  4.57434  4.10165  3.74240  3.11692  3.91207  4.41523  2.31940  3.51064  0.94522  3.15895  4.02301  4.35757  3.89203  3.69514  3.47824  3.39249  2.34239  4.97533  3.68573    137 l - - -
          2.68618  4.42225  2.77519  2.73123  3.46354  2.40513  3.72494  3.29354  2.67741  2.69355  4.24690  2.90347  2.73739  3.18146  2.89801  2.37887  2.77519  2.98518  4.58477  3.61503
          0.03318  3.81811  4.54046  0.61958  0.77255  0.48576  0.95510
    137   3.04906  4.42000  4.51988  3.98980  3.24410  4.29547  4.69334  1.45334  3.84417  1.50176  3.07690  4.27199  4.57768  4.10081  4.05367  3.64902  3.29777  1.70831  5.21985  4.03795    138 i - - -
          2.68618  4.42225  2.77519  2.73123  3.46354  2.40513  3.72494  3.29354  2.67741  2.69355  4.24690  2.90347  2.73739  3.18146  2.89801  2.37887  2.77519  2.98518  4.58477  3.61503
          0.03318  3.81811  4.54046  0.61958  0.77255  0.48576  0.95510
    138   3.04581  4.51710  4.29249  3.80874  3.08502  4.11216  4.49168  2.07177  3.58041  1.09580  3.00803  4.09411  4.46147  3.90592  3.78782  3.49520  3.31628  2.05368  5.04553  3.79109    139 l - - -
          2.68618  4.42225  2.77519  2.73123  3.46354  2.40513  3.72494  3.29354  2.67741  2.69355  4.24690  2.90347  2.73739  3.18146  2.89801  2.37887  2.77519  2.98518  4.58477  3.61503
          0.03318  3.81811  4.54046  0.61958  0.77255  0.48576  0.95510
    139   3.19078  4.60896  4.16381  3.86891  1.10512  3.89140  3.85589  2.72223  3.77752  2.10540  3.46117  3.95857  4.35198  3.96081  3.91066  3.46290  3.49229  2.70874  4.12288  2.49745    140 f - - -
          2.68618  4.42225  2.77519  2.73123  3.46354  2.40513  3.72494  3.29354  2.67741  2.69355  4.24690  2.90347  2.73739  3.18146  2.89801  2.37887  2.77519  2.98518  4.58477  3.61503
          0.03318  3.81811  4.54046  0.61958  0.77255  0.48576  0.95510
    140   2.60038  4.37992  3.26289  3.15604  4.29695  0.81816  4.27861  3.88429  3.32978  3.54505  4.52122  3.42747  3.76930  3.65844  3.57078  2.77093  3.07743  3.42321  5.40542  4.39739    141 g - - -
          2.68618  4.42225  2.77519  2.73123  3.46354  2.40513  3.72494  3.29354  2.67741  2.69355  4.24690  2.90347  2.73739  3.18146  2.89801  2.37887  2.77519  2.98518  4.58477  3.61503
          0.03318  3.81811  4.54046  0.61958  0.77255  0.48576  0.95510
    141   3.09531  4.57434  4.10165  3.74240  3.11692  3.91207  4.41523  2.31940  3.51064  0.94522  3.15895  4.02301  4.35757  3.89203  3.69514  3.47824  3.39249  2.34239  4.97533  3.68573    142 l - - -
          2.68618  4.42225  2.77519  2.73123  3.46354  2.40513  3.72494  3.29354  2.67741  2.69355  4.24690  2.90347  2.73739  3.18146  2.89801  2.37887  2.77519  2.98518  4.58477  3.61503
          0.03318  3.81811  4.54046  0.61958  0.77255  0.48576  0.95510
    142   2.90836  5.00859  3.22800  2.66212  4.40000  3.53317  3.56087  3.77469  1.39495  3.26362  4.14050  3.08416  3.93141  2.68234  1.89941  2.91782  3.09827  3.46384  5.35176  4.14855    143 k - - -
          2.68618  4.42225  2.77519  2.73123  3.46354  2.40513  3.72494  3.29354  2.67741  2.69355  4.24690  2.90347  2.73739  3.18146  2.89801  2.37887  2.77519  2.98518  4.58477  3.61503
          0.03318  3.81811  4.54046  0.61958  0.77255  0.48576  0.95510
    143   2.92401  4.88337  3.09626  2.72935  4.25734  3.41814  3.73196  3.68346  1.11532  3.26101  4.22645  3.15583  3.92321  2.92731  2.42538  2.97019  3.18189  3.39469  5.33522  4.14055    144 k - - -
          2.68618  4.42225  2.77519  2.73123  3.46354  2.40513  3.72494  3.29354  2.67741  2.69355  4.24690  2.90347  2.73739  3.18146  2.89801  2.37887  2.77519  2.98518  4.58477  3.61503
          0.03318  3.81811  4.54046  0.61958  0.77255  0.48576  0.95510
    144   2.93879  4.76409  3.07585  2.83138  3.24908  3.40367  1.26255  3.63316  2.67604  3.13355  4.17311  3.24249  3.95377  3.19722  2.94448  3.01029  3.24075  3.36943  4.71469  3.20170    145 h - - -
          2.68618  4.42225  2.77519  2.73123  3.46354  2.40513  3.72494  3.29354  2.67741  2.69355  4.24690  2.90347  2.73739  3.18146  2.89801  2.37887  2.77519  2.98518  4.58477  3.61503
          0.03318  3.81811  4.54046  0.61958  0.77255  0.48576  0.95510
    145   2.93952  4.48756  4.04873  3.59506  3.13013  3.88654  4.32795  2.28422  3.35114  1.68610  1.62206  3.88787  4.30284  3.72808  3.56896  3.30081  3.22617  2.29440  5.00173  3.74859    146 m - - -
          2.68618  4.42225  2.77519  2.73123  3.46354  2.40513  3.72494  3.29354  2.67741  2.69355  4.24690  2.90347  2.73739  3.18146  2.89801  2.37887  2.77519  2.98518  4.58477  3.61503
          0.03318  3.81811  4.54046  0.61958  0.77255  0.48576  0.95510
    146   2.60038  4.37992  3.26289  3.15604  4.29695  0.81816  4.27861  3.88429  3.32978  3.54505  4.52122  3.42747  3.76930  3.65844  3.57078  2.77093  3.07743  3.42321  5.40542  4.39739    147 g - - -
          2.68618  4.42225  2.77519  2.73123  3.46354  2.40513  3.72494  3.29354  2.67741  2.69355  4.24690  2.90347  2.73739  3.18146  2.89801  2.37887  2.77519  2.98518  4.58477  3.61503
          0.03318  3.81811  4.54046  0.61958  0.77255  0.48576  0.95510
    147   3.09531  4.57434  4.10165  3.74240  3.11692  3.91207  4.41523  2.31940  3.51064  0.94522  3.15895  4.02301  4.35757  3.89203  3.69514  3.47824  3.39249  2.34239  4.97533  3.68573    148 l - - -
          2.68618  4.42225  2.77519  2.73123  3.46354  2.40513  3.72494  3.29354  2.67741  2.69355  4.24690  2.90347  2.73739  3.18146  2.89801  2.37887  2.77519  2.98518  4.58477  3.61503
          0.03318  3.81811  4.54046  0.61958  0.77255  0.48576  0.95510
    148   3.17065  4.68164  3.75885  3.47903  2.29813  3.76748  3.59639  3.18763  3.33811  2.65535  3.86864  3.65797  4.24310  3.65721  3.53255  3.31240  3.45736  3.05577  3.93946  1.06123    149 y - - -
          2.68618  4.42225  2.77519  2.73123  3.46354  2.40513  3.72494  3.29354  2.67741  2.69355  4.24690  2.90347  2.73739  3.18146  2.89801  2.37887  2.77519  2.98518  4.58477  3.61503
          0.03318  3.81811  4.54046  0.61958  0.77255  0.48576  0.95510
    149   2.56496  4.21875  3.86826  3.46492  3.61840  3.48399  4.34439  2.15270  3.34611  2.35802  3.52062  3.67602  4.06650  3.69894  3.60449  2.90324  2.48621  1.36432  5.30353  4.06806    150 v - - -
          2.68618  4.42225  2.77519  2.73123  3.46354  2.40513  3.72494  3.29354  2.67741  2.69355  4.24690  2.90347  2.73739  3.18146  2.89801  2.37887  2.77519  2.98518  4.58477  3.61503
          0.03318  3.81811  4.54046  0.61958  0.77255  0.48576  0.95510
    150   3.09531  4.57434  4.10165  3.74240  3.11692  3.91207  4.41523  2.31940  3.51064  0.94522  3.15895  4.02301  4.35757  3.89203  3.69514  3.47824  3.39249  2.34239  4.97533  3.68573    151 l - - -
          2.68618  4.42225  2.77519  2.73123  3.46354  2.40513  3.72494  3.29354  2.67741  2.69355  4.24690  2.90347  2.73739  3.18146  2.89801  2.37887  2.77519  2.98518  4.58477  3.61503
          0.03318  3.81811  4.54046  0.61958  0.77255  0.48576  0.95510
    151   2.93934  4.34438  4.42715  3.93760  3.43082  4.14364  4.70441  1.55784  3.80735  1.97641  3.27664  4.19267  4.51684  4.10828  4.03896  3.52461  3.21935  1.25305  5.34068  4.11501    152 v - - -
          2.68618  4.42225  2.77519  2.73123  3.46354  2.40513  3.72494  3.29354  2.67741  2.69355  4.24690  2.90347  2.73739  3.18146  2.89801  2.37887  2.77519  2.98518  4.58477  3.61503
          0.03318  3.81811  4.54046  0.61958  0.77255  0.48576  0.95510
    152   1.72477  4.10226  3.25422  2.99707  4.12510  2.88059  4.09069  3.45701  3.05296  3.22109  4.09182  3.18776  3.61896  3.36820  3.35975  1.53675  2.64511  2.98083  5.49655  4.25778    153 s - - -
          2.68618  4.42225  2.77519  2.73123  3.46354  2.40513  3.72494  3.29354  2.67741  2.69355  4.24690  2.90347  2.73739  3.18146  2.89801  2.37887  2.77519  2.98518  4.58477  3.61503
          0.03318  3.81811  4.54046  0.61958  0.77255  0.48576  0.95510
    153   1.75043  2.23809  3.76572  3.37004  3.82395  2.92369  4.18090  3.04461  3.27078  2.89631  3.79421  3.38510  3.64958  3.55374  3.50544  2.09178  2.59776  2.66704  5.27158  4.08092    154 a - - -
          2.68618  4.42225  2.77519  2.73123  3.46354  2.40513  3.72494  3.29354  2.67741  2.69355  4.24690  2.90347  2.73739  3.18146  2.89801  2.37887  2.77519  2.98518  4.58477  3.61503
          0.03318  3.81811  4.54046  0.61958  0.77255  0.48576  0.95510
    154   2.76642  4.35893  3.86422  3.46095  1.64408  3.65783  3.95584  2.51845  3.36976  2.10037  3.33451  3.67497  4.14273  3.64071  3.59944  3.05528  2.69417  2.42112  4.48922  2.97135    155 f - - -
          2.68618  4.42225  2.77519  2.73123  3.46354  2.40513  3.72494  3.29354  2.67741  2.69355  4.24690  2.90347  2.73739  3.18146  2.89801  2.37887  2.77519  2.98518  4.58477  3.61503
          0.03318  3.81811  4.54046  0.61958  0.77255  0.48576  0.95510
    155   3.03077  4.53592  4.15575  3.74197  3.07851  3.98722  4.42400  2.20596  3.50146  1.05002  3.06995  4.01718  4.39733  3.86583  3.70146  3.43137  3.32248  2.18450  4.99667  3.69860    156 l - - -
          2.68618  4.42225  2.77519  2.73123  3.46354  2.40513  3.72494  3.29354  2.67741  2.69355  4.24690  2.90347  2.73739  3.18146  2.89801  2.37887  2.77519  2.98518  4.58477  3.61503
          0.03318  3.81811  4.54046  0.61958  0.77255  0.48576  0.95510
    156   1.09510  4.16689  3.40894  3.19899  3.99965  2.99261  4.22725  3.11718  3.21387  3.00114  4.03995  3.36186  3.72681  3.56031  3.46745  2.51815  2.79180  2.78107  5.43230  4.22674    157 a - - -
          2.68618  4.42225  2.77519  2.73123  3.46354  2.40513  3.72494  3.29354  2.67741  2.69355  4.24690  2.90347  2.73739  3.18146  2.89801  2.37887  2.77519  2.98518  4.58477  3.61503
          0.03318  3.81811  4.54046  0.61958  0.77255  0.48576  0.95510
    157   1.92226  4.15585  3.13157  2.95314  4.21519  1.46491  4.11901  3.57111  3.09902  3.32109  4.20368  3.17706  3.63387  3.40253  3.40501  2.39246  2.70737  3.07780  5.54640  4.33272    158 g - - -
          2.68618  4.42225  2.77519  2.73123  3.46354  2.40513  3.72494  3.29354  2.67741  2.69355  4.24690  2.90347  2.73739  3.18146  2.89801  2.37887  2.77519  2.98518  4.58477  3.61503
          0.03318  3.81811  4.54046  0.61958  0.77255  0.48576  0.95510
    158   2.98228  4.37112  4.44135  3.91502  3.34130  4.21934  4.65956  1.67853  3.78338  1.70956  3.18147  4.19809  4.53534  4.06339  4.01474  3.57117  3.23929  1.33635  5.26426  4.05961    159 v - - -
          2.68618  4.42225  2.77519  2.73123  3.46354  2.40513  3.72494  3.29354  2.67741  2.69355  4.24690  2.90347  2.73739  3.18146  2.89801  2.37887  2.77519  2.98518  4.58477  3.61503
          0.03318  3.81811  4.54046  0.61958  0.77255  0.48576  0.95510
    159   2.43063  4.37617  3.89665  3.41664  3.28143  3.75540  4.23937  2.24069  3.23110  1.38562  3.10969  3.72497  4.19520  3.59802  3.48776  3.12001  3.06987  2.16554  5.06903  3.83701    160 l - - -
          2.68618  4.42225  2.77519  2.73123  3.46354  2.40513  3.72494  3.29354  2.67741  2.69355  4.24690  2.90347  2.73739  3.18146  2.89801  2.37887  2.77519  2.98518  4.58477  3.61503
          0.03318  3.81811  4.54046  0.61958  0.77255  0.48576  0.95510
    160   2.76545  4.32427  4.04909  3.71165  3.51159  3.66644  4.52314  2.05697  3.57854  2.20889  3.48615  3.90987  4.23077  3.94277  3.79607  3.16744  3.12883  1.09653  5.28645  4.01418    161 v - - -
          2.68618  4.42225  2.77519  2.73123  3.46354  2.40513  3.72494  3.29354  2.67741  2.69355  4.24690  2.90347  2.73739  3.18146  2.89801  2.37887  2.77519  2.98518  4.58477  3.61503
          0.03318  3.81811  4.54046  0.61958  0.77255  0.48576  0.95510
    161   2.89557  4.34063  4.33399  3.86278  3.43641  4.03872  4.64285  1.70876  3.71991  2.01324  3.30751  4.11157  4.45362  4.04212  3.95613  3.43103  3.19085  1.19541  5.32182  4.07514    162 v - - -
          2.68618  4.42225  2.77519  2.73123  3.46354  2.40513  3.72494  3.29354  2.67741  2.69355  4.24690  2.90347  2.73739  3.18146  2.89801  2.37887  2.77519  2.98518  4.58477  3.61503
          0.03318  3.81811  4.54046  0.61958  0.77255  0.48576  0.95510
    162   2.68294  4.44810  3.28445  3.11653  4.11439  3.13874  4.19762  3.64681  3.16936  3.27919  4.32750  3.42817  0.93519  3.55985  3.42015  2.84898  3.12048  3.29829  5.31489  4.23469    163 p - - -
          2.68618  4.42225  2.77519  2.73123  3.46354  2.40513  3.72494  3.29354  2.67741  2.69355  4.24690  2.90347  2.73739  3.18146  2.89801  2.37887  2.77519  2.98518  4.58477  3.61503
          0.03318  3.81811  4.54046  0.61958  0.77255  0.48576  0.95510
    163   2.20578  4.16856  3.05387  2.86562  4.22593  1.67819  4.06127  3.69288  3.03087  3.37318  4.21559  3.11727  3.61633  3.32812  3.35995  1.83653  2.68527  3.15333  5.55108  4.30153    164 g - - -
          2.68618  4.42225  2.77519  2.73123  3.46354  2.40513  3.72494  3.29354  2.67741  2.69355  4.24690  2.90347  2.73739  3.18146  2.89801  2.37887  2.77519  2.98518  4.58477  3.61503
          0.03318  3.81811  4.54046  0.61958  0.77255  0.48576  0.95510
    164   2.79890  4.86832  2.82888  2.51231  3.64654  3.39822  1.96906  3.59324  2.31297  3.12216  4.04337  2.98637  3.88046  2.51083  2.61913  2.82279  3.04596  3.30024  5.02014  3.55954    165 h - - -
          2.68618  4.42225  2.77519  2.73123  3.46354  2.40513  3.72494  3.29354  2.67741  2.69355  4.24690  2.90347  2.73739  3.18146  2.89801  2.37887  2.77519  2.98518  4.58477  3.61503
          0.03318  3.81811  4.54046  0.61958  0.77255  0.48576  0.95510
    165   2.76018  4.35564  4.12910  3.64062  1.81956  3.87474  4.11593  2.24305  3.52937  1.87431  3.15620  3.85870  4.27429  3.76279  3.74527  3.22533  3.12668  2.01401  4.61620  3.16852    166 f - - -
          2.68618  4.42225  2.77519  2.73123  3.46354  2.40513  3.72494  3.29354  2.67741  2.69355  4.24690  2.90347  2.73739  3.18146  2.89801  2.37887  2.77519  2.98518  4.58477  3.61503
          0.03318  3.81811  4.54046  0.61958  0.77255  0.48576  0.95510
    166   3.09531  4.57434  4.10165  3.74240  3.11692  3.91207  4.41523  2.31940  3.51064  0.94522  3.15895  4.02301  4.35757  3.89203  3.69514  3.47824  3.39249  2.34239  4.97533  3.68573    167 l - - -
          2.68618  4.42225  2.77519  2.73123  3.46354  2.40513  3.72494  3.29354  2.67741  2.69355  4.24690  2.90347  2.73739  3.18146  2.89801  2.37887  2.77519  2.98518  4.58477  3.61503
          0.03318  3.81811  4.54046  0.61958  0.77255  0.48576  0.95510
    167   3.19078  4.60896  4.16381  3.86891  1.10512  3.89140  3.85589  2.72223  3.77752  2.10540  3.46117  3.95857  4.35198  3.96081  3.91066  3.46290  3.49229  2.70874  4.12288  2.49745    168 f - - -
          2.68618  4.42225  2.77519  2.73123  3.46354  2.40513  3.72494  3.29354  2.67741  2.69355  4.24690  2.90347  2.73739  3.18146  2.89801  2.37887  2.77519  2.98518  4.58477  3.61503
          0.03318  3.81811  4.54046  0.61958  0.77255  0.48576  0.95510
    168   3.09531  4.57434  4.10165  3.74240  3.11692  3.91207  4.41523  2.31940  3.51064  0.94522  3.15895  4.02301  4.35757  3.89203  3.69514  3.47824  3.39249  2.34239  4.97533  3.68573    169 l - - -
          2.68618  4.42225  2.77519  2.73123  3.46354  2.40513  3.72494  3.29354  2.67741  2.69355  4.24690  2.90347  2.73739  3.18146  2.89801  2.37887  2.77519  2.98518  4.58477  3.61503
          0.03318  3.81811  4.54046  0.61958  0.77255  0.48576  0.95510
    169   2.66856  4.72796  2.52961  2.44861  4.09800  3.14220  3.82804  3.74942  2.73279  3.40151  4.32394  1.36677  3.78325  3.07513  3.11876  2.71719  3.03458  3.36827  5.40648  4.02573    170 n - - -
          2.68618  4.42225  2.77519  2.73123  3.46354  2.40513  3.72494  3.29354  2.67741  2.69355  4.24690  2.90347  2.73739  3.18146  2.89801  2.37887  2.77519  2.98518  4.58477  3.61503
          0.03318  3.81811  4.54046  0.61958  0.77255  0.48576  0.95510
    170   2.47761  4.19796  3.72242  3.30399  3.65158  3.35551  4.21518  2.34073  3.19720  2.45854  3.56667  3.53211  3.95454  3.54804  3.47570  2.76463  2.04601  1.65948  5.26382  4.03027    171 v - - -
          2.68618  4.42225  2.77519  2.73123  3.46354  2.40513  3.72494  3.29354  2.67741  2.69355  4.24690  2.90347  2.73739  3.18146  2.89801  2.37887  2.77519  2.98518  4.58477  3.61503
          0.03318  3.81811  4.54046  0.61958  0.77255  0.48576  0.95510
    171   2.68294  4.44810  3.28445  3.11653  4.11439  3.13874  4.19762  3.64681  3.16936  3.27919  4.32750  3.42817  0.93519  3.55985  3.42015  2.84898  3.12048  3.29829  5.31489  4.23469    172 p - - -
          2.68618  4.42225  2.77519  2.73123  3.46354  2.40513  3.72494  3.29354  2.67741  2.69355  4.24690  2.90347  2.73739  3.18146  2.89801  2.37887  2.77519  2.98518  4.58477  3.61503
          0.03318  3.81811  4.54046  0.61958  0.77255  0.48576  0.95510
    172   3.19078  4.60896  4.16381  3.86891  1.10512  3.89140  3.85589  2.72223  3.77752  2.10540  3.46117  3.95857  4.35198  3.96081  3.91066  3.46290  3.49229  2.70874  4.12288  2.49745    173 f - - -
          2.68618  4.42225  2.77519  2.73123  3.46354  2.40513  3.72494  3.29354  2.67741  2.69355  4.24690  2.90347  2.73739  3.18146  2.89801  2.37887  2.77519  2.98518  4.58477  3.61503
          0.03318  3.81811  4.54046  0.61958  0.77255  0.48576  0.95510
    173   3.09531  4.57434  4.10165  3.74240  3.11692  3.91207  4.41523  2.31940  3.51064  0.94522  3.15895  4.02301  4.35757  3.89203  3.69514  3.47824  3.39249  2.34239  4.97533  3.68573    174 l - - -
          2.68618  4.42225  2.77519  2.73123  3.46354  2.40513  3.72494  3.29354  2.67741  2.69355  4.24690  2.90347  2.73739  3.18146  2.89801  2.37887  2.77519  2.98518  4.58477  3.61503
          0.03318  3.81811  4.54046  0.61958  0.77255  0.48576  0.95510
    174   2.44377  4.35791  3.96045  3.42436  3.01881  3.85749  4.20240  2.22090  3.30429  1.42965  2.98709  3.75258  4.22515  3.59752  3.57342  3.17270  3.06280  2.16006  4.95564  3.72169    175 l - - -
          2.68618  4.42225  2.77519  2.73123  3.46354  2.40513  3.72494  3.29354  2.67741  2.69355  4.24690  2.90347  2.73739  3.18146  2.89801  2.37887  2.77519  2.98518  4.58477  3.61503
          0.03318  3.81811  4.54046  0.61958  0.77255  0.48576  0.95510
    175   2.38273  4.35195  3.02399  2.68616  3.97439  3.10910  3.83131  3.34747  2.67080  3.03423  3.90602  3.06186  3.71914  2.82203  3.01955  2.16449  1.87785  2.98091  5.31323  4.04027    176 t - - -
          2.68618  4.42225  2.77519  2.73123  3.46354  2.40513  3.72494  3.29354  2.67741  2.69355  4.24690  2.90347  2.73739  3.18146  2.89801  2.37887  2.77519  2.98518  4.58477  3.61503
          0.03318  3.81811  4.54046  0.61958  0.77255  0.48576  0.95510
    176   2.33137  4.66252  2.64444  2.38793  4.18749  3.16266  3.71429  3.62236  2.54929  3.23226  4.07078  1.96679  3.43027  2.77753  2.96858  2.47713  2.85579  3.23644  5.44884  4.11530    177 n - - -
          2.68618  4.42225  2.77519  2.73123  3.46354  2.40513  3.72494  3.29354  2.67741  2.69355  4.24690  2.90347  2.73739  3.18146  2.89801  2.37887  2.77519  2.98518  4.58477  3.61503
          0.03318  3.81811  4.54046  0.61958  0.77255  0.48576  0.95510
    177   2.48055  4.25084  3.98729  3.59891  3.57952  3.59953  4.45833  2.02584  3.47804  2.26336  3.48053  3.80024  4.16675  3.82830  3.72396  3.02737  3.00926  1.24238  5.33824  4.08800    178 v - - -
          2.68618  4.42225  2.77519  2.73123  3.46354  2.40513  3.72494  3.29354  2.67741  2.69355  4.24690  2.90347  2.73739  3.18146  2.89801  2.37887  2.77519  2.98518  4.58477  3.61503
          0.03318  3.81811  4.54046  0.61958  0.77255  0.48576  0.95510
    178   2.33644  4.17490  3.42499  2.97742  3.73353  2.36734  3.96218  2.78108  2.92254  2.73773  3.66984  3.26258  3.76689  3.25525  3.25073  2.54373  2.32340  2.10677  5.18044  3.94487    179 v - - -
          2.68618  4.42225  2.77519  2.73123  3.46354  2.40513  3.72494  3.29354  2.67741  2.69355  4.24690  2.90347  2.73739  3.18146  2.89801  2.37887  2.77519  2.98518  4.58477  3.61503
          0.03318  3.81811  4.54046  0.61958  0.77255  0.48576  0.95510
    179   3.02539  4.57529  3.84142  3.42610  2.31022  3.85377  3.58876  2.74409  3.22880  2.35220  3.59012  3.62137  4.25420  3.54870  3.45229  3.21530  3.28194  2.75012  3.97201  1.38388    180 y - - -
          2.68618  4.42225  2.77519  2.73123  3.46354  2.40513  3.72494  3.29354  2.67741  2.69355  4.24690  2.90347  2.73739  3.18146  2.89801  2.37887  2.77519  2.98518  4.58477  3.61503
          0.03318  3.81811  4.54046  0.61958  0.77255  0.48576  0.95510
    180   2.54910  4.39827  3.20171  2.97285  3.91055  3.13771  4.05462  3.36858  2.96197  2.89532  4.07695  3.29352  1.27185  3.37285  3.24431  2.70980  2.96689  3.05839  5.27023  4.03366    181 p - - -
          2.68618  4.42225  2.77519  2.73123  3.46354  2.40513  3.72494  3.29354  2.67741  2.69355  4.24690  2.90347  2.73739  3.18146  2.89801  2.37887  2.77519  2.98518  4.58477  3.61503
          0.03318  3.81811  4.54046  0.61958  0.77255  0.48576  0.95510
    181   2.93301  5.04978  0.99928  2.30489  4.41998  3.17109  3.88603  3.99617  2.96034  3.61474  4.59274  2.85805  3.82018  3.12589  3.46825  2.90231  3.27083  3.64154  5.59907  4.30328    182 d - - -
          2.68618  4.42225  2.77519  2.73123  3.46354  2.40513  3.72494  3.29354  2.67741  2.69355  4.24690  2.90347  2.73739  3.18146  2.89801  2.37887  2.77519  2.98518  4.58477  3.61503
          0.03318  3.81811  4.54046  0.61958  0.77255  0.48576  0.95510
    182   2.68294  4.44810  3.28445  3.11653  4.11439  3.13874  4.19762  3.64681  3.16936  3.27919  4.32750  3.42817  0.93519  3.55985  3.42015  2.84898  3.12048  3.29829  5.31489  4.23469    183 p - - -
          2.68618  4.42225  2.77519  2.73123  3.46354  2.40513  3.72494  3.29354  2.67741  2.69355  4.24690  2.90347  2.73739  3.18146  2.89801  2.37887  2.77519  2.98518  4.58477  3.61503
          0.03318  3.81811  4.54046  0.61958  0.77255  0.48576  0.95510
    183   3.10521  4.56553  4.25293  3.80922  2.83921  4.10171  4.38914  2.21239  3.61951  1.02405  3.01347  4.08512  4.45528  3.91201  3.81697  3.52484  3.37241  2.25874  4.85848  3.50547    184 l - - -
          2.68618  4.42225  2.77520  2.73123  3.46354  2.40513  3.72495  3.29354  2.67741  2.69355  4.24690  2.90346  2.73740  3.18146  2.89801  2.37885  2.77520  2.98518  4.58477  3.61503
          0.07292  3.28749  3.41181  0.56673  0.83789  0.48576  0.95510
    184   2.03004  4.16784  3.32553  2.90737  3.84093  3.07321  3.93447  3.04392  2.86718  2.88033  3.76918  3.00162  3.70409  3.20657  3.20204  2.40923  1.99111  2.45132  5.24196  4.00562    186 t - - -
          2.68618  4.42225  2.77519  2.73123  3.46354  2.40513  3.72494  3.29354  2.67741  2.69355  4.24690  2.90347  2.73739  3.18146  2.89801  2.37887  2.77519  2.98518  4.58477  3.61503
          0.04351  3.79555  3.90651  0.61958  0.77255  0.47399  0.97421
    185   1.96532  4.21251  3.25379  2.86013  3.84486  2.25612  3.91738  3.08327  2.83850  2.51267  3.77958  3.17051  3.71821  3.18310  3.17919  2.49071  2.58392  2.75324  5.24751  4.00084    187 a - - -
          2.68618  4.42225  2.77519  2.73123  3.46354  2.40513  3.72494  3.29354  2.67741  2.69355  4.24690  2.90347  2.73739  3.18146  2.89801  2.37887  2.77519  2.98518  4.58477  3.61503
          0.03349  3.80908  4.53142  0.61958  0.77255  0.48095  0.96285
    186   1.90051  4.15221  3.13651  2.95491  4.21384  1.48314  4.11836  3.56759  3.09860  3.31805  4.19897  3.17702  3.63226  3.40128  3.40512  2.38879  2.70324  3.07388  5.54631  4.33247    188 g - - -
          2.68618  4.42225  2.77519  2.73123  3.46354  2.40513  3.72494  3.29354  2.67741  2.69355  4.24690  2.90347  2.73739  3.18146  2.89801  2.37887  2.77519  2.98518  4.58477  3.61503
          0.17107  3.81811  2.00047  0.61958  0.77255  0.48576  0.95510
    187   2.38008  4.42144  2.94514  2.55899  3.89555  3.17166  3.70360  3.24967  2.49578  2.92694  3.80203  2.98382  3.66933  2.46376  2.85298  2.29623  2.58730  2.78324  5.21859  3.93921    189 s - - -
          2.68618  4.42225  2.77519  2.73123  3.46354  2.40513  3.72494  3.29354  2.67741  2.69355  4.24690  2.90347  2.73739  3.18146  2.89801  2.37887  2.77519  2.98518  4.58477  3.61503
          0.03800  3.68503  4.40738  0.61958  0.77255  0.42670  1.05744
    188   2.43963  4.29499  3.32521  2.80962  3.56146  3.38442  3.79630  2.64351  2.72180  2.29431  3.51068  3.00710  3.84646  3.08210  3.07027  2.59821  2.27047  2.53152  4.99705  3.74544    190 t - - -
          2.68618  4.42225  2.77519  2.73123  3.46354  2.40513  3.72494  3.29354  2.67741  2.69355  4.24690  2.90347  2.73739  3.18146  2.89801  2.37887  2.77519  2.98518  4.58477  3.61503
          0.03318  3.81811  4.54046  0.61958  0.77255  0.48576  0.95510
    189   2.93879  4.76409  3.07585  2.83138  3.24908  3.40367  1.26255  3.63316  2.67604  3.13355  4.17311  3.24249  3.95377  3.19722  2.94448  3.01029  3.24075  3.36943  4.71469  3.20170    191 h - - -
          2.68618  4.42225  2.77519  2.73123  3.46354  2.40513  3.72494  3.29354  2.67741  2.69355  4.24690  2.90347  2.73739  3.18146  2.89801  2.37887  2.77519  2.98518  4.58477  3.61503
          0.03318  3.81811  4.54046  0.61958  0.77255  0.48576  0.95510
    190   2.35193  4.21566  3.35938  2.88519  3.66291  2.89262  3.87558  2.85595  2.82622  2.60774  3.60446  3.09421  3.78527  3.16576  3.16650  2.58450  2.23197  2.14143  5.09139  3.85159    192 v - - -
          2.68618  4.42225  2.77519  2.73123  3.46354  2.40513  3.72494  3.29354  2.67741  2.69355  4.24690  2.90347  2.73739  3.18146  2.89801  2.37887  2.77519  2.98518  4.58477  3.61503
          0.03318  3.81811  4.54046  0.61958  0.77255  0.48576  0.95510
    191   2.72362  4.38884  3.58525  2.95993  3.33973  3.64312  4.02089  2.45700  2.93626  2.07656  1.91278  3.49090  4.07451  3.35121  3.21264  2.99487  2.99290  2.32133  5.00293  3.76168    193 m - - -
          2.68618  4.42225  2.77519  2.73123  3.46354  2.40513  3.72494  3.29354  2.67741  2.69355  4.24690  2.90347  2.73739  3.18146  2.89801  2.37887  2.77519  2.98518  4.58477  3.61503
          0.03318  3.81811  4.54046  0.61958  0.77255  0.48576  0.95510
    192   2.60590  4.48889  3.10542  2.75823  3.43202  3.31477  3.77895  3.18731  2.72088  2.81149  3.79862  3.16141  1.83734  3.11714  3.05567  2.73733  2.92365  2.92925  4.90746  2.93174    194 p - - -
          2.68618  4.42225  2.77519  2.73123  3.46354  2.40513  3.72494  3.29354  2.67741  2.69355  4.24690  2.90347  2.73739  3.18146  2.89801  2.37887  2.77519  2.98518  4.58477  3.61503
          0.03318  3.81811  4.54046  0.61958  0.77255  0.48576  0.95510
    193   2.89731  4.35020  4.28427  3.76671  3.35158  4.04700  4.53490  1.86413  3.61650  1.91355  2.88192  4.04663  4.41976  3.92566  3.85833  3.40366  3.17078  1.28316  5.22213  4.00846    195 v - - -
          2.68618  4.42225  2.77519  2.73123  3.46354  2.40513  3.72494  3.29354  2.67741  2.69355  4.24690  2.90347  2.73739  3.18146  2.89801  2.37887  2.77519  2.98518  4.58477  3.61503
          0.03318  3.81811  4.54046  0.61958  0.77255  0.48576  0.95510
    194   3.24864  4.64210  4.01017  3.70360  2.61533  3.67099  3.83668  3.27090  3.42736  2.67471  3.90711  3.86387  4.18447  3.81790  3.56495  3.45278  3.54654  3.15973  1.00250  2.62045    196 w - - -
          2.68618  4.42225  2.77519  2.73123  3.46354  2.40513  3.72494  3.29354  2.67741  2.69355  4.24690  2.90347  2.73739  3.18146  2.89801  2.37887  2.77519  2.98518  4.58477  3.61503
          0.03318  3.81811  4.54046  0.61958  0.77255  0.48576  0.95510
    195   2.58567  4.66389  2.73730  2.20587  3.93836  3.27167  3.67682  3.38849  2.50970  3.03444  3.90018  2.91579  3.78111  2.87921  2.91559  1.89245  2.85164  3.07390  5.26176  3.61127    197 s - - -
          2.68618  4.42225  2.77519  2.73123  3.46354  2.40513  3.72494  3.29354  2.67741  2.69355  4.24690  2.90347  2.73739  3.18146  2.89801  2.37887  2.77519  2.98518  4.58477  3.61503
          0.03318  3.81811  4.54046  0.61958  0.77255  0.48576  0.95510
    196   2.97003  4.43345  4.28335  3.79309  3.19980  4.06654  4.51741  2.01160  3.61480  1.31209  3.09219  4.07244  4.43429  3.92266  3.83549  3.44468  3.24477  1.66673  5.12423  3.89533    198 l - - -
          2.68618  4.42225  2.77519  2.73123  3.46354  2.40513  3.72494  3.29354  2.67741  2.69355  4.24690  2.90347  2.73739  3.18146  2.89801  2.37887  2.77519  2.98518  4.58477  3.61503
          0.03318  3.81811  4.54046  0.61958  0.77255  0.48576  0.95510
    197   2.98888  4.42419  4.25619  3.87084  3.33875  4.00595  4.60981  1.14796  3.69782  1.93725  3.28392  4.12385  4.44340  4.05241  3.90069  3.49692  3.28945  1.84775  5.21752  3.95034    199 i - - -
          2.68618  4.42225  2.77519  2.73123  3.46354  2.40513  3.72494  3.29354  2.67741  2.69355  4.24690  2.90347  2.73739  3.18146  2.89801  2.37887  2.77519  2.98518  4.58477  3.61503
          0.03318  3.81811  4.54046  0.61958  0.77255  0.48576  0.95510
    198   2.94607  4.78687  3.43138  2.95531  4.12771  3.44307  3.78826  3.66656  2.22039  3.19248  4.19514  3.31866  3.94925  3.01222  1.06488  3.03349  3.21637  3.39313  5.23344  4.06795    200 r - - -
          2.68618  4.42225  2.77519  2.73123  3.46354  2.40513  3.72494  3.29354  2.67741  2.69355  4.24690  2.90347  2.73739  3.18146  2.89801  2.37887  2.77519  2.98518  4.58477  3.61503
          0.03318  3.81811  4.54046  0.61958  0.77255  0.48576  0.95510
    199   2.92789  4.48571  3.99160  3.58187  3.18626  3.79355  4.32965  2.35653  3.35256  1.79002  1.48629  3.86579  4.25468  3.73854  3.56408  3.27090  3.23257  2.35609  5.01928  3.77572    201 m - - -
          2.68618  4.42225  2.77519  2.73123  3.46354  2.40513  3.72494  3.29354  2.67741  2.69355  4.24690  2.90347  2.73739  3.18146  2.89801  2.37887  2.77519  2.98518  4.58477  3.61503
          0.03318  3.81811  4.54046  0.61958  0.77255  0.48576  0.95510
    200   2.52578  4.20655  3.80631  3.39236  3.62982  3.42936  4.28363  2.22637  3.27978  2.40084  3.53644  3.61180  4.01701  3.62969  3.54760  2.84190  2.28951  1.47536  5.28042  4.04756    202 v - - -
          2.68618  4.42225  2.77519  2.73123  3.46354  2.40513  3.72494  3.29354  2.67741  2.69355  4.24690  2.90347  2.73739  3.18146  2.89801  2.37887  2.77519  2.98518  4.58477  3.61503
          0.03318  3.81811  4.54046  0.61958  0.77255  0.48576  0.95510
    201   2.98888  4.42419  4.25619  3.87084  3.33875  4.00595  4.60981  1.14796  3.69782  1.93725  3.28392  4.12385  4.44340  4.05241  3.90069  3.49692  3.28945  1.84775  5.21752  3.95034    203 i - - -
          2.68618  4.42225  2.77519  2.73123  3.46354  2.40513  3.72494  3.29354  2.67741  2.69355  4.24690  2.90347  2.73739  3.18146  2.89801  2.37887  2.77519  2.98518  4.58477  3.61503
          0.03318  3.81811  4.54046  0.61958  0.77255  0.48576  0.95510
    202   2.50739  4.35172  3.30836  2.93189  3.65631  3.27105  3.95433  2.54208  2.84631  2.61930  3.69049  3.27445  1.85099  3.24501  3.16080  2.69261  2.86674  2.64935  5.16025  3.86719    204 p - - -
          2.68618  4.42225  2.77519  2.73123  3.46354  2.40513  3.72494  3.29354  2.67741  2.69355  4.24690  2.90347  2.73739  3.18146  2.89801  2.37887  2.77519  2.98518  4.58477  3.61503
          0.03318  3.81811  4.54046  0.61958  0.77255  0.48576  0.95510
    203   2.92401  4.88337  3.09626  2.72935  4.25734  3.41814  3.73196  3.68346  1.11532  3.26101  4.22645  3.15583  3.92321  2.92731  2.42538  2.97019  3.18189  3.39469  5.33522  4.14055    205 k - - -
          2.68618  4.42225  2.77519  2.73123  3.46354  2.40513  3.72494  3.29354  2.67741  2.69355  4.24690  2.90347  2.73739  3.18146  2.89801  2.37887  2.77519  2.98518  4.58477  3.61503
          0.03318  3.81811  4.54046  0.61958  0.77255  0.48576  0.95510
    204   1.09510  4.16689  3.40894  3.19899  3.99965  2.99261  4.22725  3.11718  3.21387  3.00114  4.03995  3.36186  3.72681  3.56031  3.46745  2.51815  2.79180  2.78107  5.43230  4.22674    206 a - - -
          2.68618  4.42225  2.77519  2.73123  3.46354  2.40513  3.72494  3.29354  2.67741  2.69355  4.24690  2.90347  2.73739  3.18146  2.89801  2.37887  2.77519  2.98518  4.58477  3.61503
          0.03318  3.81811  4.54046  0.61958  0.77255  0.48576  0.95510
    205   2.43727  4.32128  3.19233  2.95915  3.92063  3.07720  4.04972  3.32119  2.95843  3.01081  4.03951  3.25191  1.40170  3.35363  3.24787  2.60319  2.87163  2.87181  5.31796  4.05519    207 p - - -
          2.68618  4.42225  2.77519  2.73123  3.46354  2.40513  3.72494  3.29354  2.67741  2.69355  4.24690  2.90347  2.73739  3.18146  2.89801  2.37887  2.77519  2.98518  4.58477  3.61503
          0.03318  3.81811  4.54046  0.61958  0.77255  0.48576  0.95510
    206   2.98888  4.42419  4.25619  3.87084  3.33875  4.00595  4.60981  1.14796  3.69782  1.93725  3.28392  4.12385  4.44340  4.05241  3.90069  3.49692  3.28945  1.84775  5.21752  3.95034    208 i - - -
          2.68618  4.42225  2.77519  2.73123  3.46354  2.40513  3.72494  3.29354  2.67741  2.69355  4.24690  2.90347  2.73739  3.18146  2.89801  2.37887  2.77519  2.98518  4.58477  3.61503
          0.03318  3.81811  4.54046  0.61958  0.77255  0.48576  0.95510
    207   2.68294  4.44810  3.28445  3.11653  4.11439  3.13874  4.19762  3.64681  3.16936  3.27919  4.32750  3.42817  0.93519  3.55985  3.42015  2.84898  3.12048  3.29829  5.31489  4.23469    209 p - - -
          2.68618  4.42225  2.77519  2.73123  3.46354  2.40513  3.72494  3.29354  2.67741  2.69355  4.24690  2.90347  2.73739  3.18146  2.89801  2.37887  2.77519  2.98518  4.58477  3.61503
          0.03318  3.81811  4.54046  0.61958  0.77255  0.48576  0.95510
    208   1.96744  4.11489  3.37725  3.01929  3.95735  2.97049  4.04463  3.17874  2.99912  3.00652  3.90779  3.22825  3.66550  3.32594  3.31310  1.61155  2.65625  2.47914  5.36586  4.12781    210 s - - -
          2.68618  4.42225  2.77519  2.73123  3.46354  2.40513  3.72494  3.29354  2.67741  2.69355  4.24690  2.90347  2.73739  3.18146  2.89801  2.37887  2.77519  2.98518  4.58477  3.61503
          0.03318  3.81811  4.54046  0.61958  0.77255  0.48576  0.95510
    209   3.17065  4.68164  3.75885  3.47903  2.29813  3.76748  3.59639  3.18763  3.33811  2.65535  3.86864  3.65797  4.24310  3.65721  3.53255  3.31240  3.45736  3.05577  3.93946  1.06123    211 y - - -
          2.68618  4.42225  2.77519  2.73123  3.46354  2.40513  3.72494  3.29354  2.67741  2.69355  4.24690  2.90347  2.73739  3.18146  2.89801  2.37887  2.77519  2.98518  4.58477  3.61503
          0.03318  3.81811  4.54046  0.61958  0.77255  0.48576  0.95510
    210   2.98888  4.42419  4.25619  3.87084  3.33875  4.00595  4.60981  1.14796  3.69782  1.93725  3.28392  4.12385  4.44340  4.05241  3.90069  3.49692  3.28945  1.84775  5.21752  3.95034    212 i - - -
          2.68618  4.42225  2.77519  2.73123  3.46354  2.40513  3.72494  3.29354  2.67741  2.69355  4.24690  2.90347  2.73739  3.18146  2.89801  2.37887  2.77519  2.98518  4.58477  3.61503
          0.03318  3.81811  4.54046  0.61958  0.77255  0.48576  0.95510
    211   1.35283  4.08424  3.30334  3.05099  4.09420  2.88316  4.11899  3.37803  3.09321  3.18094  4.06743  3.21796  3.62572  3.40967  3.38575  1.98859  2.64580  2.92376  5.48297  4.25003    213 a - - -
          2.68618  4.42225  2.77519  2.73123  3.46354  2.40513  3.72494  3.29354  2.67741  2.69355  4.24690  2.90347  2.73739  3.18146  2.89801  2.37887  2.77519  2.98518  4.58477  3.61503
          0.03318  3.81811  4.54046  0.61958  0.77255  0.48576  0.95510
    212   2.90765  5.00448  2.46822  1.10536  4.34423  3.24050  3.82410  3.78737  2.69791  3.41380  4.39143  2.90546  3.84287  3.04168  3.10019  2.89636  3.21188  3.47729  5.52617  4.24971    214 e - - -
          2.68618  4.42225  2.77519  2.73123  3.46354  2.40513  3.72494  3.29354  2.67741  2.69355  4.24690  2.90347  2.73739  3.18146  2.89801  2.37887  2.77519  2.98518  4.58477  3.61503
          0.03318  3.81811  4.54046  0.61958  0.77255  0.48576  0.95510
    213   2.51876  4.54909  2.85635  2.54659  3.99980  1.94498  3.74717  3.44802  2.53105  3.07781  3.78706  2.98730  3.76291  2.53799  2.88677  2.60869  2.85027  3.10367  5.31213  3.99867    215 g - - -
          2.68618  4.42225  2.77519  2.73123  3.46354  2.40513  3.72494  3.29354  2.67741  2.69355  4.24690  2.90347  2.73739  3.18146  2.89801  2.37887  2.77519  2.98518  4.58477  3.61503
          0.03318  3.81811  4.54046  0.61958  0.77255  0.48576  0.95510
    214   3.26484  4.60114  4.37725  3.97113  1.26728  4.11527  3.50185  2.93561  3.80117  2.27842  3.53216  3.90289  4.44581  3.88794  3.89858  3.48359  3.49605  2.88193  2.79350  2.00814    216 f - - -
          2.68618  4.42225  2.77519  2.73123  3.46354  2.40513  3.72494  3.29354  2.67741  2.69355  4.24690  2.90347  2.73739  3.18146  2.89801  2.37887  2.77519  2.98518  4.58477  3.61503
          0.03318  3.81811  4.54046  0.61958  0.77255  0.48576  0.95510
    215   2.27625  4.16894  3.29696  3.03277  3.96455  2.99550  4.08149  3.14455  2.99132  3.01209  3.97626  3.24825  3.70481  3.37589  3.27132  2.37540  1.43163  2.78867  5.39401  4.13336    217 t - - -
          2.68618  4.42225  2.77519  2.73123  3.46354  2.40513  3.72494  3.29354  2.67741  2.69355  4.24690  2.90347  2.73739  3.18146  2.89801  2.37887  2.77519  2.98518  4.58477  3.61503
          0.03318  3.81811  4.54046  0.61958  0.77255  0.48576  0.95510
    216   3.24864  4.64210  4.01017  3.70360  2.61533  3.67099  3.83668  3.27090  3.42736  2.67471  3.90711  3.86387  4.18447  3.81790  3.56495  3.45278  3.54654  3.15973  1.00250  2.62045    218 w - - -
          2.68618  4.42225  2.77519  2.73123  3.46354  2.40513  3.72494  3.29354  2.67741  2.69355  4.24690  2.90347  2.73739  3.18146  2.89801  2.37887  2.77519  2.98518  4.58477  3.61503
          0.03318  3.81811  4.54046  0.61958  0.77255  0.48576  0.95510
    217   2.68294  4.44810  3.28445  3.11653  4.11439  3.13874  4.19762  3.64681  3.16936  3.27919  4.32750  3.42817  0.93519  3.55985  3.42015  2.84898  3.12048  3.29829  5.31489  4.23469    219 p - - -
          2.68618  4.42225  2.77519  2.73123  3.46354  2.40513  3.72494  3.29354  2.67741  2.69355  4.24690  2.90347  2.73739  3.18146  2.89801  2.37887  2.77519  2.98518  4.58477  3.61503
          0.03318  3.81811  4.54046  0.61958  0.77255  0.48576  0.95510
    218   3.09531  4.57434  4.10165  3.74240  3.11692  3.91207  4.41523  2.31940  3.51064  0.94522  3.15895  4.02301  4.35757  3.89203  3.69514  3.47824  3.39249  2.34239  4.97533  3.68573    220 l - - -
          2.68618  4.42225  2.77519  2.73123  3.46354  2.40513  3.72494  3.29354  2.67741  2.69355  4.24690  2.90347  2.73739  3.18146  2.89801  2.37887  2.77519  2.98518  4.58477  3.61503
          0.03318  3.81811  4.54046  0.61958  0.77255  0.48576  0.95510
    219   1.98547  4.23511  3.13745  2.88845  4.06992  2.98993  4.02638  3.37385  2.93938  3.11469  4.04845  3.16976  1.72385  3.29296  3.25694  2.46902  2.75061  2.97720  5.43590  4.19608    221 p - - -
          2.68618  4.42225  2.77519  2.73123  3.46354  2.40513  3.72494  3.29354  2.67741  2.69355  4.24690  2.90347  2.73739  3.18146  2.89801  2.37887  2.77519  2.98518  4.58477  3.61503
          0.03318  3.81811  4.54046  0.61958  0.77255  0.48576  0.95510
    220   3.17065  4.68164  3.75885  3.47903  2.29813  3.76748  3.59639  3.18763  3.33811  2.65535  3.86864  3.65797  4.24310  3.65721  3.53255  3.31240  3.45736  3.05577  3.93946  1.06123    222 y - - -
          2.68618  4.42225  2.77519  2.73123  3.46354  2.40513  3.72494  3.29354  2.67741  2.69355  4.24690  2.90347  2.73739  3.18146  2.89801  2.37887  2.77519  2.98518  4.58477  3.61503
          0.03318  3.81811  4.54046  0.61958  0.77255  0.48576  0.95510
    221   2.92334  5.00845  3.29227  2.69408  4.41263  3.54831  3.56161  3.77972  1.48630  3.26707  4.14613  3.10687  3.94038  2.70759  1.70168  2.93524  3.10953  3.47083  5.34647  4.15605    223 k - - -
          2.68618  4.42225  2.77519  2.73123  3.46354  2.40513  3.72494  3.29354  2.67741  2.69355  4.24690  2.90347  2.73739  3.18146  2.89801  2.37887  2.77519  2.98518  4.58477  3.61503
          0.03318  3.81811  4.54046  0.61958  0.77255  0.48576  0.95510
    222   2.21037  4.16633  3.09192  2.88990  4.18941  2.48360  4.05946  3.65880  3.01761  3.34781  4.19700  3.13364  3.62243  3.33074  3.33802  1.33975  2.68777  3.13306  5.52109  4.26767    224 s - - -
          2.68618  4.42225  2.77519  2.73123  3.46354  2.40513  3.72494  3.29354  2.67741  2.69355  4.24690  2.90347  2.73739  3.18146  2.89801  2.37887  2.77519  2.98518  4.58477  3.61503
          0.03318  3.81811  4.54046  0.61958  0.77255  0.48576  0.95510
    223   3.19078  4.60896  4.16381  3.86891  1.10512  3.89140  3.85589  2.72223  3.77752  2.10540  3.46117  3.95857  4.35198  3.96081  3.91066  3.46290  3.49229  2.70874  4.12288  2.49745    225 f - - -
          2.68618  4.42225  2.77519  2.73123  3.46354  2.40513  3.72494  3.29354  2.67741  2.69355  4.24690  2.90347  2.73739  3.18146  2.89801  2.37887  2.77519  2.98518  4.58477  3.61503
          0.03318  3.81811  4.54046  0.61958  0.77255  0.48576  0.95510
    224   3.16505  4.67088  3.85592  3.52769  2.14354  3.86792  3.52380  3.09720  3.38439  2.55722  3.77478  3.66811  4.29868  3.65564  3.58277  3.30870  3.43552  2.97822  3.83052  1.15004    226 y - - -
          2.68618  4.42225  2.77519  2.73123  3.46354  2.40513  3.72494  3.29354  2.67741  2.69355  4.24690  2.90347  2.73739  3.18146  2.89801  2.37887  2.77519  2.98518  4.58477  3.61503
          0.03318  3.81811  4.54046  0.61958  0.77255  0.48576  0.95510
    225   2.93301  5.04978  0.99928  2.30489  4.41998  3.17109  3.88603  3.99617  2.96034  3.61474  4.59274  2.85805  3.82018  3.12589  3.46825  2.90231  3.27083  3.64154  5.59907  4.30328    227 d - - -
          2.68618  4.42225  2.77519  2.73123  3.46354  2.40513  3.72494  3.29354  2.67741  2.69355  4.24690  2.90347  2.73739  3.18146  2.89801  2.37887  2.77519  2.98518  4.58477  3.61503
          0.03318  3.81811  4.54046  0.61958  0.77255  0.48576  0.95510
    226   2.68294  4.44810  3.28445  3.11653  4.11439  3.13874  4.19762  3.64681  3.16936  3.27919  4.32750  3.42817  0.93519  3.55985  3.42015  2.84898  3.12048  3.29829  5.31489  4.23469    228 p - - -
          2.68618  4.42225  2.77519  2.73123  3.46354  2.40513  3.72494  3.29354  2.67741  2.69355  4.24690  2.90347  2.73739  3.18146  2.89801  2.37887  2.77519  2.98518  4.58477  3.61503
          0.03318  3.81811  4.54046  0.61958  0.77255  0.48576  0.95510
    227   3.17065  4.68164  3.75885  3.47903  2.29813  3.76748  3.59639  3.18763  3.33811  2.65535  3.86864  3.65797  4.24310  3.65721  3.53255  3.31240  3.45736  3.05577  3.93946  1.06123    229 y - - -
          2.68618  4.42225  2.77519  2.73123  3.46354  2.40513  3.72494  3.29354  2.67741  2.69355  4.24690  2.90347  2.73739  3.18146  2.89801  2.37887  2.77519  2.98518  4.58477  3.61503
          0.03318  3.81811  4.54046  0.61958  0.77255  0.48576  0.95510
    228   2.96400  4.39890  4.33325  3.90198  3.33251  4.07559  4.64337  1.21614  3.72647  1.89422  3.23734  4.15017  4.48359  4.06397  3.93933  3.49649  3.25818  1.74816  5.25297  3.98887    230 i - - -
          2.68618  4.42225  2.77519  2.73123  3.46354  2.40513  3.72494  3.29354  2.67741  2.69355  4.24690  2.90347  2.73739  3.18146  2.89801  2.37887  2.77519  2.98518  4.58477  3.61503
          0.03318  3.81811  4.54046  0.61958  0.77255  0.48576  0.95510
    229   3.04238  4.43538  4.42864  3.94504  3.24563  4.22238  4.64245  1.29066  3.75298  1.66688  3.14084  4.21876  4.55092  4.06989  3.96137  3.61141  3.30567  1.80024  5.19301  3.94281    231 i - - -
          2.68618  4.42225  2.77519  2.73123  3.46354  2.40513  3.72494  3.29354  2.67741  2.69355  4.24690  2.90347  2.73739  3.18146  2.89801  2.37887  2.77519  2.98518  4.58477  3.61503
          0.03318  3.81811  4.54046  0.61958  0.77255  0.48576  0.95510
    230   2.51786  4.26741  3.55412  3.11436  3.41185  3.41493  3.99222  2.60606  2.95410  2.30377  1.95952  3.41647  3.93992  3.34499  3.22886  2.53507  2.86862  2.43791  4.99756  3.73016    232 m - - -
          2.68618  4.42225  2.77519  2.73123  3.46354  2.40513  3.72494  3.29354  2.67741  2.69355  4.24690  2.90347  2.73739  3.18146  2.89801  2.37887  2.77519  2.98518  4.58477  3.61503
          0.03318  3.81811  4.54046  0.61958  0.77255  0.48576  0.95510
    231   2.04574  4.14091  3.37158  3.08040  3.98234  2.99897  4.11816  3.03104  3.04571  2.94605  3.92504  3.27792  3.70756  3.40637  3.33104  2.45787  1.52355  2.69453  5.42856  4.20097    233 t - - -
          2.68618  4.42225  2.77519  2.73123  3.46354  2.40513  3.72494  3.29354  2.67741  2.69355  4.24690  2.90347  2.73739  3.18146  2.89801  2.37887  2.77519  2.98518  4.58477  3.61503
          0.03318  3.81811  4.54046  0.61958  0.77255  0.48576  0.95510
    232   1.91746  4.15503  3.13265  2.95352  4.21491  1.46892  4.11886  3.57032  3.09893  3.32042  4.20262  3.17704  3.63350  3.40225  3.40504  2.39162  2.70644  3.07692  5.54640  4.33268    234 g - - -
          2.68618  4.42225  2.77519  2.73123  3.46354  2.40513  3.72494  3.29354  2.67741  2.69355  4.24690  2.90347  2.73739  3.18146  2.89801  2.37887  2.77519  2.98518  4.58477  3.61503
          0.03318  3.81811  4.54046  0.61958  0.77255  0.48576  0.95510
    233   2.82677  4.48489  4.01416  3.66793  1.36638  3.79956  3.90020  2.57752  3.58056  2.04984  3.36115  3.81825  4.26976  3.80620  3.76723  3.24709  3.27260  2.52869  4.26711  2.67178    235 f - - -
          2.68618  4.42225  2.77519  2.73123  3.46354  2.40513  3.72494  3.29354  2.67741  2.69355  4.24690  2.90347  2.73739  3.18146  2.89801  2.37887  2.77519  2.98518  4.58477  3.61503
          0.03318  3.81811  4.54046  0.61958  0.77255  0.48576  0.95510
    234   2.71237  4.35233  3.80673  3.35081  3.31656  3.63573  4.18613  2.36321  3.15255  1.96393  1.82371  3.64602  4.11571  3.53833  3.40381  3.02025  2.75060  2.28351  5.06456  3.84484    236 m - - -
          2.68618  4.42225  2.77519  2.73123  3.46354  2.40513  3.72494  3.29354  2.67741  2.69355  4.24690  2.90347  2.73739  3.18146  2.89801  2.37887  2.77519  2.98518  4.58477  3.61503
          0.03318  3.81811  4.54046  0.61958  0.77255  0.48576  0.95510
    235   1.98371  4.16741  3.11821  2.94883  4.21817  1.41450  4.12117  3.58186  3.10067  3.32992  4.21791  3.17820  3.63922  3.40685  3.40491  2.40465  2.72078  3.09014  5.54515  4.33237    237 g - - -
          2.68618  4.42225  2.77519  2.73123  3.46354  2.40513  3.72494  3.29354  2.67741  2.69355  4.24690  2.90347  2.73739  3.18146  2.89801  2.37887  2.77519  2.98518  4.58477  3.61503
          0.03318  3.81811  4.54046  0.61958  0.77255  0.48576  0.95510
    236   2.96425  4.40094  4.32335  3.89667  3.33024  4.06875  4.63781  1.21255  3.72016  1.89616  3.23987  4.14497  4.47974  4.06020  3.93242  3.49333  3.25934  1.75870  5.24808  3.98108    238 i - - -
          2.68618  4.42225  2.77519  2.73123  3.46354  2.40513  3.72494  3.29354  2.67741  2.69355  4.24690  2.90347  2.73739  3.18146  2.89801  2.37887  2.77519  2.98518  4.58477  3.61503
          0.03318  3.81811  4.54046  0.61958  0.77255  0.48576  0.95510
    237   2.92683  4.48426  4.01386  3.58274  3.15510  3.83635  4.32430  2.31764  3.34460  1.73837  1.56373  3.87017  4.27686  3.72771  3.56010  3.27729  3.22356  2.32185  5.00940  3.75668    239 m - - -
          2.68618  4.42225  2.77519  2.73123  3.46354  2.40513  3.72494  3.29354  2.67741  2.69355  4.24690  2.90347  2.73739  3.18146  2.89801  2.37887  2.77519  2.98518  4.58477  3.61503
          0.03318  3.81811  4.54046  0.61958  0.77255  0.48576  0.95510
    238   2.60038  4.37992  3.26289  3.15604  4.29695  0.81816  4.27861  3.88429  3.32978  3.54505  4.52122  3.42747  3.76930  3.65844  3.57078  2.77093  3.07743  3.42321  5.40542  4.39739    240 g - - -
          2.68618  4.42225  2.77519  2.73123  3.46354  2.40513  3.72494  3.29354  2.67741  2.69355  4.24690  2.90347  2.73739  3.18146  2.89801  2.37887  2.77519  2.98518  4.58477  3.61503
          0.03318  3.81811  4.54046  0.61958  0.77255  0.48576  0.95510
    239   2.68951  4.29623  4.11574  3.70309  3.50501  3.76169  4.52614  1.91883  3.55700  2.14987  3.40947  3.91960  4.28029  3.91054  3.79627  3.18165  3.08975  1.19355  5.32138  4.05716    241 v - - -
          2.68618  4.42225  2.77519  2.73123  3.46354  2.40513  3.72494  3.29354  2.67741  2.69355  4.24690  2.90347  2.73739  3.18146  2.89801  2.37887  2.77519  2.98518  4.58477  3.61503
          0.03318  3.81811  4.54046  0.61958  0.77255  0.48576  0.95510
    240   2.80759  4.33100  4.14222  3.73203  3.25143  3.81384  4.48893  1.97975  3.60963  2.07741  3.36201  3.95395  4.31002  3.93293  3.84300  3.24388  3.13673  1.18122  5.18183  3.86439    242 v - - -
          2.68618  4.42225  2.77519  2.73123  3.46354  2.40513  3.72494  3.29354  2.67741  2.69355  4.24690  2.90347  2.73739  3.18146  2.89801  2.37887  2.77519  2.98518  4.58477  3.61503
          0.03318  3.81811  4.54046  0.61958  0.77255  0.48576  0.95510
    241   3.24864  4.64210  4.01017  3.70360  2.61533  3.67099  3.83668  3.27090  3.42736  2.67471  3.90711  3.86387  4.18447  3.81790  3.56495  3.45278  3.54654  3.15973  1.00250  2.62045    243 w - - -
          2.68618  4.42225  2.77519  2.73123  3.46354  2.40513  3.72494  3.29354  2.67741  2.69355  4.24690  2.90347  2.73739  3.18146  2.89801  2.37887  2.77519  2.98518  4.58477  3.61503
          0.03318  3.81811  4.54046  0.61958  0.77255  0.48576  0.95510
    242   2.29017  4.20923  3.16102  2.97539  4.02270  2.94021  4.08621  3.53847  3.04543  3.26334  4.19479  3.20817  3.67477  3.39928  3.33238  1.17609  2.76643  3.08553  5.39981  4.10621    244 s - - -
          2.68618  4.42225  2.77519  2.73123  3.46354  2.40513  3.72494  3.29354  2.67741  2.69355  4.24690  2.90347  2.73739  3.18146  2.89801  2.37887  2.77519  2.98518  4.58477  3.61503
          0.03318  3.81811  4.54046  0.61958  0.77255  0.48576  0.95510
    243   2.60038  4.37992  3.26289  3.15604  4.29695  0.81816  4.27861  3.88429  3.32978  3.54505  4.52122  3.42747  3.76930  3.65844  3.57078  2.77093  3.07743  3.42321  5.40542  4.39739    245 g - - -
          2.68618  4.42225  2.77519  2.73123  3.46354  2.40513  3.72494  3.29354  2.67741  2.69355  4.24690  2.90347  2.73739  3.18146  2.89801  2.37887  2.77519  2.98518  4.58477  3.61503
          0.03318  3.81811  4.54046  0.61958  0.77255  0.48576  0.95510
    244   3.19078  4.60896  4.16381  3.86891  1.10512  3.89140  3.85589  2.72223  3.77752  2.10540  3.46117  3.95857  4.35198  3.96081  3.91066  3.46290  3.49229  2.70874  4.12288  2.49745    246 f - - -
          2.68618  4.42225  2.77519  2.73123  3.46354  2.40513  3.72494  3.29354  2.67741  2.69355  4.24690  2.90347  2.73739  3.18146  2.89801  2.37887  2.77519  2.98518  4.58477  3.61503
          0.03318  3.81811  4.54046  0.61958  0.77255  0.48576  0.95510
    245   2.38548  4.23006  3.38178  3.13259  3.92273  3.07079  4.15381  3.04331  3.07447  2.90868  3.96364  3.34993  3.77067  3.47232  3.33510  2.58627  1.26757  2.74411  5.36539  4.13969    247 t - - -
          2.68618  4.42225  2.77519  2.73123  3.46354  2.40513  3.72494  3.29354  2.67741  2.69355  4.24690  2.90347  2.73739  3.18146  2.89801  2.37887  2.77519  2.98518  4.58477  3.61503
          0.03318  3.81811  4.54046  0.61958  0.77255  0.48576  0.95510
    246   3.23617  4.68242  4.05041  3.64381  2.02103  3.99836  3.43101  3.16323  3.43279  2.56826  3.76240  3.71435  4.36347  3.67274  3.61295  3.36765  3.47315  3.04506  3.50442  1.14719    248 y - - -
          2.68618  4.42225  2.77519  2.73123  3.46354  2.40513  3.72494  3.29354  2.67741  2.69355  4.24690  2.90347  2.73739  3.18146  2.89801  2.37887  2.77519  2.98518  4.58477  3.61503
          0.03318  3.81811  4.54046  0.61958  0.77255  0.48576  0.95510
    247   2.95307  4.40462  4.23547  3.83893  3.34758  4.00115  4.59683  1.19045  3.66415  1.93798  3.27539  4.09247  4.43690  4.02149  3.87546  3.45539  3.22039  1.82283  5.23474  3.96628    249 i - - -
          2.68618  4.42225  2.77519  2.73123  3.46354  2.40513  3.72494  3.29354  2.67741  2.69355  4.24690  2.90347  2.73739  3.18146  2.89801  2.37887  2.77519  2.98518  4.58477  3.61503
          0.03318  3.81811  4.54046  0.61958  0.77255  0.48576  0.95510
    248   3.19078  4.60896  4.16381  3.86891  1.10512  3.89140  3.85589  2.72223  3.77752  2.10540  3.46117  3.95857  4.35198  3.96081  3.91066  3.46290  3.49229  2.70874  4.12288  2.49745    250 f - - -
          2.68618  4.42225  2.77519  2.73123  3.46354  2.40513  3.72494  3.29354  2.67741  2.69355  4.24690  2.90347  2.73739  3.18146  2.89801  2.37887  2.77519  2.98518  4.58477  3.61503
          0.03318  3.81811  4.54046  0.61958  0.77255  0.48576  0.95510
    249   3.10287  4.51580  4.41639  3.90854  3.09160  4.24505  4.57717  1.82647  3.70699  1.13514  2.97680  4.20325  4.53684  3.99225  3.90710  3.61636  3.35249  2.03450  5.07964  3.86188    251 l - - -
          2.68618  4.42225  2.77519  2.73123  3.46354  2.40513  3.72494  3.29354  2.67741  2.69355  4.24690  2.90347  2.73739  3.18146  2.89801  2.37887  2.77519  2.98518  4.58477  3.61503
          0.03318  3.81811  4.54046  0.61958  0.77255  0.48576  0.95510
    250   2.89807  4.96869  3.17442  2.66615  4.35295  3.49822  3.59423  3.74283  1.31388  3.25551  4.14943  3.08959  3.92546  2.75074  2.05356  2.91722  3.10609  3.43578  5.34778  4.13823    252 k - - -
          2.68618  4.42225  2.77519  2.73123  3.46354  2.40513  3.72494  3.29354  2.67741  2.69355  4.24690  2.90347  2.73739  3.18146  2.89801  2.37887  2.77519  2.98518  4.58477  3.61503
          0.03318  3.81811  4.54046  0.61958  0.77255  0.48576  0.95510
    251   1.61816  4.09527  3.27154  3.00889  4.11883  2.87980  4.09449  3.44400  3.06065  3.21188  4.08204  3.19373  3.61814  3.37370  3.36625  1.63340  2.64101  2.97013  5.49200  4.25679    253 a - - -
          2.68618  4.42225  2.77519  2.73123  3.46354  2.40513  3.72494  3.29354  2.67741  2.69355  4.24690  2.90347  2.73739  3.18146  2.89801  2.37887  2.77519  2.98518  4.58477  3.61503
          0.03318  3.81811  4.54046  0.61958  0.77255  0.48576  0.95510
    252   2.98888  4.42419  4.25619  3.87084  3.33875  4.00595  4.60981  1.14796  3.69782  1.93725  3.28392  4.12385  4.44340  4.05241  3.90069  3.49692  3.28945  1.84775  5.21752  3.95034    254 i - - -
          2.68618  4.42225  2.77519  2.73123  3.46354  2.40513  3.72494  3.29354  2.67741  2.69355  4.24690  2.90347  2.73739  3.18146  2.89801  2.37887  2.77519  2.98518  4.58477  3.61503
          0.03318  3.81811  4.54046  0.61958  0.77255  0.48576  0.95510
    253   3.19078  4.60896  4.16381  3.86891  1.10512  3.89140  3.85589  2.72223  3.77752  2.10540  3.46117  3.95857  4.35198  3.96081  3.91066  3.46290  3.49229  2.70874  4.12288  2.49745    255 f - - -
          2.68618  4.42225  2.77519  2.73123  3.46354  2.40513  3.72494  3.29354  2.67741  2.69355  4.24690  2.90347  2.73739  3.18146  2.89801  2.37887  2.77519  2.98518  4.58477  3.61503
          0.03318  3.81811  4.54046  0.61958  0.77255  0.48576  0.95510
    254   3.27023  4.67649  4.15273  3.73412  1.92533  4.06465  3.39988  3.15686  3.55644  2.55542  3.74752  3.75415  4.40401  3.72697  3.72180  3.40474  3.49788  3.04131  3.37328  1.15539    256 y - - -
          2.68618  4.42225  2.77519  2.73123  3.46354  2.40513  3.72494  3.29354  2.67741  2.69355  4.24690  2.90347  2.73739  3.18146  2.89801  2.37887  2.77519  2.98518  4.58477  3.61503
          0.03318  3.81811  4.54046  0.61958  0.77255  0.48576  0.95510
    255   1.88306  4.14945  3.14051  2.95639  4.21266  1.49800  4.11787  3.56485  3.09831  3.31564  4.19529  3.17708  3.63107  3.40037  3.40520  2.38605  2.70013  3.07087  5.54606  4.33215    257 g - - -
          2.68618  4.42225  2.77519  2.73123  3.46354  2.40513  3.72494  3.29354  2.67741  2.69355  4.24690  2.90347  2.73739  3.18146  2.89801  2.37887  2.77519  2.98518  4.58477  3.61503
          0.03318  3.81811  4.54046  0.61958  0.77255  0.48576  0.95510
    256   2.75533  4.26570  3.95958  3.40278  3.00702  3.83212  4.02558  2.07951  3.28229  1.83713  3.15113  3.69674  4.17635  3.55298  3.53161  3.12388  2.99024  1.98945  4.68355  2.54955    258 l - - -
          2.68618  4.42225  2.77519  2.73123  3.46354  2.40513  3.72494  3.29354  2.67741  2.69355  4.24690  2.90347  2.73739  3.18146  2.89801  2.37887  2.77519  2.98518  4.58477  3.61503
          0.03318  3.81811  4.54046  0.61958  0.77255  0.48576  0.95510
    257   2.34922  4.81035  2.47973  1.71587  4.28356  2.63084  3.70708  3.67923  2.58028  3.30563  4.15542  2.80830  3.74967  2.88563  3.03387  2.63355  2.92751  3.30596  5.53253  4.17514    259 e - - -
          2.68618  4.42225  2.77519  2.73123  3.46354  2.40513  3.72494  3.29354  2.67741  2.69355  4.24690  2.90347  2.73739  3.18146  2.89801  2.37887  2.77519  2.98518  4.58477  3.61503
          0.03318  3.81811  4.54046  0.61958  0.77255  0.48576  0.95510
    258   2.88973  4.92102  3.09246  2.67100  4.29006  3.44663  3.65081  3.70435  1.23474  3.24967  4.17515  3.09859  3.91748  2.82435  2.25363  2.92101  3.12564  3.40382  5.34564  4.12531    260 k - - -
          2.68618  4.42225  2.77519  2.73123  3.46354  2.40513  3.72494  3.29354  2.67741  2.69355  4.24690  2.90347  2.73739  3.18146  2.89801  2.37887  2.77519  2.98518  4.58477  3.61503
          0.03318  3.81811  4.54046  0.61958  0.77255  0.48576  0.95510
    259   2.38548  4.23006  3.38178  3.13259  3.92273  3.07079  4.15381  3.04331  3.07447  2.90868  3.96364  3.34993  3.77067  3.47232  3.33510  2.58627  1.26757  2.74411  5.36539  4.13969    261 t - - -
          2.68618  4.42225  2.77519  2.73123  3.46354  2.40513  3.72494  3.29354  2.67741  2.69355  4.24690  2.90347  2.73739  3.18146  2.89801  2.37887  2.77519  2.98518  4.58477  3.61503
          0.03318  3.81811  4.54046  0.61958  0.77255  0.48576  0.95510
    260   2.61893  4.27030  3.75546  3.29550  3.51227  3.56310  4.18836  1.81694  3.16769  2.27529  3.42674  3.59045  4.07128  3.52895  3.45129  2.93820  2.05562  2.06000  5.16779  3.92905    262 i - - -
          2.68618  4.42225  2.77519  2.73123  3.46354  2.40513  3.72494  3.29354  2.67741  2.69355  4.24690  2.90347  2.73739  3.18146  2.89801  2.37887  2.77519  2.98518  4.58477  3.61503
          0.03318  3.81811  4.54046  0.61958  0.77255  0.48576  0.95510
    261   2.90077  4.97516  3.18964  2.66824  4.36209  3.50565  3.58826  3.74839  1.32562  3.25703  4.14780  3.09067  3.92713  2.74283  2.02093  2.91852  3.10523  3.44078  5.34782  4.14072    263 k - - -
          2.68618  4.42225  2.77519  2.73123  3.46354  2.40513  3.72494  3.29354  2.67741  2.69355  4.24690  2.90347  2.73739  3.18146  2.89801  2.37887  2.77519  2.98518  4.58477  3.61503
          0.03318  3.81811  4.54046  0.61958  0.77255  0.48576  0.95510
    262   2.80233  4.84269  3.10636  2.62722  3.81300  3.46603  2.13422  3.57942  2.13913  3.11404  4.01021  3.06772  3.89763  2.80829  2.02160  2.84149  3.02752  3.28394  5.08327  3.70827    264 r - - -
          2.68618  4.42225  2.77519  2.73123  3.46354  2.40513  3.72494  3.29354  2.67741  2.69355  4.24690  2.90347  2.73739  3.18146  2.89801  2.37887  2.77519  2.98518  4.58477  3.61503
          0.03318  3.81811  4.54046  0.61958  0.77255  0.48576  0.95510
    263   3.19078  4.60896  4.16381  3.86891  1.10512  3.89140  3.85589  2.72223  3.77752  2.10540  3.46117  3.95857  4.35198  3.96081  3.91066  3.46290  3.49229  2.70874  4.12288  2.49745    265 f - - -
          2.68618  4.42225  2.77519  2.73123  3.46354  2.40513  3.72494  3.29354  2.67741  2.69355  4.24690  2.90347  2.73739  3.18146  2.89801  2.37887  2.77519  2.98518  4.58477  3.61503
          0.03318  3.81811  4.54046  0.61958  0.77255  0.48576  0.95510
    264   2.07504  4.17687  3.80797  3.40859  3.67624  3.37620  4.30743  2.23679  3.32198  2.45033  3.57037  3.60364  3.98736  3.65333  3.58957  2.79458  2.80035  1.46620  5.31891  4.09534    266 v - - -
          2.68618  4.42225  2.77519  2.73123  3.46354  2.40513  3.72494  3.29354  2.67741  2.69355  4.24690  2.90347  2.73739  3.18146  2.89801  2.37887  2.77519  2.98518  4.58477  3.61503
          0.03318  3.81811  4.54046  0.61958  0.77255  0.48576  0.95510
    265   2.59761  4.87745  2.74193  2.14339  4.21374  3.26588  3.60259  3.59818  1.87350  3.18602  4.02170  2.88009  3.79615  2.75685  2.64782  2.68047  2.59689  3.26249  5.38875  4.07307    267 k - - -
          2.68618  4.42225  2.77519  2.73123  3.46354  2.40513  3.72494  3.29354  2.67741  2.69355  4.24690  2.90347  2.73739  3.18146  2.89801  2.37887  2.77519  2.98518  4.58477  3.61503
          0.03318  3.81811  4.54046  0.61958  0.77255  0.48576  0.95510
    266   2.68294  4.44810  3.28445  3.11653  4.11439  3.13874  4.19762  3.64681  3.16936  3.27919  4.32750  3.42817  0.93519  3.55985  3.42015  2.84898  3.12048  3.29829  5.31489  4.23469    268 p - - -
          2.68618  4.42225  2.77519  2.73123  3.46354  2.40513  3.72494  3.29354  2.67741  2.69355  4.24690  2.90347  2.73739  3.18146  2.89801  2.37887  2.77519  2.98518  4.58477  3.61503
          0.03318  3.81811  4.54046  0.61958  0.77255  0.48576  0.95510
    267   1.57676  4.48695  2.81338  2.29000  4.04264  3.15897  3.84513  3.26188  2.70897  3.05010  3.97396  3.01403  3.76788  3.07138  3.07964  2.61702  2.86327  2.94334  5.39199  4.10542    269 a - - -
          2.68618  4.42225  2.77519  2.73123  3.46354  2.40513  3.72494  3.29354  2.67741  2.69355  4.24690  2.90347  2.73739  3.18146  2.89801  2.37887  2.77519  2.98518  4.58477  3.61503
          0.03318  3.81811  4.54046  0.61958  0.77255  0.48576  0.95510
    268   2.12432  4.20206  3.09728  2.94792  4.21971  1.29708  4.13027  3.61443  3.11101  3.35340  4.25774  3.19076  3.65705  3.42475  3.40908  2.44620  2.76426  3.12884  5.53035  4.32547    270 g - - -
          2.68618  4.42225  2.77519  2.73123  3.46354  2.40513  3.72494  3.29354  2.67741  2.69355  4.24690  2.90347  2.73739  3.18146  2.89801  2.37887  2.77519  2.98518  4.58477  3.61503
          0.03318  3.81811  4.54046  0.61958  0.77255  0.48576  0.95510
    269   1.20266  4.10942  3.29664  3.07513  4.11989  2.61249  4.15273  3.37520  3.13673  3.19869  4.10534  3.24656  3.64508  3.45436  3.41895  2.39340  2.68900  2.93403  5.48932  4.28449    271 a - - -
          2.68618  4.42225  2.77519  2.73123  3.46354  2.40513  3.72494  3.29354  2.67741  2.69355  4.24690  2.90347  2.73739  3.18146  2.89801  2.37887  2.77519  2.98518  4.58477  3.61503
          0.02246  3.80739        *  0.61958  0.77255  0.00000        *
//
