# Supplementary material for: Soils and sediments host Thermoplasmata archaea encoding novel copper membrane monooxygenases (CuMMOs)
Source: ISME J. 2022 Jan 5;16(5):1348–62. doi: 10.1038/s41396-021-01177-5 (PMC9038741; doi:10.1038/s41396-021-01177-5)
Supplement: Supplementary file 4 — Dataset 1 [file 41396_2021_1177_MOESM4_ESM.zip › Supplementary_Data/Filt_Nov_pmoC.hmm]

HMMER3/f [3.3 | Nov 2019]
NAME  Filt_Nov_pmoC
LENG  195
ALPH  amino
RF    no
MM    no
CONS  yes
CS    no
MAP   yes
DATE  Thu Oct  1 14:21:59 2020
NSEQ  127
EFFN  0.430206
CKSUM 804473792
STATS LOCAL MSV      -10.7098  0.70567
STATS LOCAL VITERBI  -11.5195  0.70567
STATS LOCAL FORWARD   -5.1026  0.70567
HMM          A        C        D        E        F        G        H        I        K        L        M        N        P        Q        R        S        T        V        W        Y   
            m->m     m->i     m->d     i->m     i->i     d->m     d->d
  COMPO   2.43078  4.45941  3.23500  2.89266  2.92157  2.93870  3.76886  2.64592  2.93149  2.35710  3.44833  3.27093  3.14451  3.31118  3.01800  2.77076  2.83779  2.44641  3.99243  3.42956
          2.68611  4.42231  2.77524  2.73121  3.46356  2.40511  3.72490  3.29357  2.67741  2.69358  4.24677  2.90346  2.73739  3.18149  2.89794  2.37889  2.77523  2.98520  4.58477  3.61502
          0.16084  3.35346  2.17500  1.71071  0.19935  0.00000        *
      1   2.84931  4.42781  3.87543  3.46346  3.15230  3.70988  4.23683  2.31249  3.23754  1.77934  1.73358  3.75897  4.17604  3.63453  3.46068  3.17809  3.15482  2.29747  4.96691  3.70966     56 m - - -
          2.68618  4.42225  2.77519  2.73123  3.46354  2.40513  3.72494  3.29354  2.67741  2.69355  4.24690  2.90347  2.73739  3.18146  2.89801  2.37887  2.77519  2.98518  4.58477  3.61503
          0.03706  3.70948  4.43183  0.61958  0.77255  0.56429  0.84110
      2   2.29821  4.74937  2.46998  1.73329  4.18818  3.09613  3.69853  3.49514  2.54631  3.19882  4.09517  2.80972  3.74004  2.89107  2.96195  2.64647  2.92908  3.16347  5.46363  4.12247     57 e - - -
          2.68618  4.42225  2.77519  2.73123  3.46354  2.40513  3.72494  3.29354  2.67741  2.69355  4.24690  2.90347  2.73739  3.18146  2.89801  2.37887  2.77519  2.98518  4.58477  3.61503
          0.03686  3.71484  4.43719  0.61958  0.77255  0.49957  0.93342
      3   2.60451  4.62552  2.93670  2.04748  3.80682  3.39357  3.63772  3.13307  2.37387  2.79864  3.03210  2.97890  3.81630  2.83486  2.79755  2.68518  2.80877  2.87748  5.15019  3.76686     58 e - - -
          2.68618  4.42225  2.77519  2.73123  3.46354  2.40513  3.72494  3.29354  2.67741  2.69355  4.24690  2.90347  2.73739  3.18146  2.89801  2.37887  2.77519  2.98518  4.58477  3.61503
          0.03490  3.76857  4.49092  0.61958  0.77255  0.52671  0.89292
      4   2.33685  4.37795  3.19920  2.58607  3.59159  3.39979  3.69195  2.91882  2.56337  2.57602  2.97727  3.10199  3.81836  2.94398  2.82365  2.44505  2.76174  2.64427  4.98548  3.72828     59 a - - -
          2.68618  4.42225  2.77519  2.73123  3.46354  2.40513  3.72494  3.29354  2.67741  2.69355  4.24690  2.90347  2.73739  3.18146  2.89801  2.37887  2.77519  2.98518  4.58477  3.61503
          0.03490  3.76857  4.49092  0.61958  0.77255  0.52671  0.89292
      5   1.81225  4.33676  2.97952  2.64107  3.97744  2.97249  3.80459  3.32313  2.53544  3.02503  3.88188  2.84496  3.69558  3.02991  3.02016  2.49254  2.43634  2.95426  5.30597  4.04109     60 a - - -
          2.68618  4.42225  2.77519  2.73123  3.46354  2.40513  3.72494  3.29354  2.67741  2.69355  4.24690  2.90347  2.73739  3.18146  2.89801  2.37887  2.77519  2.98518  4.58477  3.61503
          0.03490  3.76857  4.49092  0.61958  0.77255  0.52671  0.89292
      6   2.28443  4.30984  2.96521  2.68361  4.06006  3.02745  3.85747  3.41203  2.55601  3.12153  3.99132  3.03909  3.67779  3.08820  3.02803  1.64439  2.59778  3.01097  5.38452  4.11327     61 s - - -
          2.68618  4.42225  2.77519  2.73123  3.46354  2.40513  3.72494  3.29354  2.67741  2.69355  4.24690  2.90347  2.73739  3.18146  2.89801  2.37887  2.77519  2.98518  4.58477  3.61503
          0.03490  3.76857  4.49092  0.61958  0.77255  0.52303  0.89826
      7   1.62135  4.12235  3.20854  2.87889  4.03333  2.92178  3.97109  3.38138  2.90935  3.10520  3.95320  3.05370  3.25371  3.22994  3.24438  2.14939  2.38117  2.93704  5.38764  4.15647     62 a - - -
          2.68618  4.42225  2.77519  2.73123  3.46354  2.40513  3.72494  3.29354  2.67741  2.69355  4.24690  2.90347  2.73739  3.18146  2.89801  2.37887  2.77519  2.98518  4.58477  3.61503
          0.03480  3.77133  4.49368  0.61958  0.77255  0.51584  0.90882
      8   2.24998  4.22991  3.00398  2.67066  4.09897  2.24151  3.90640  3.49146  2.82133  3.17155  4.01156  3.04715  3.63383  3.14145  3.18615  1.97108  2.27547  3.04027  5.42583  4.16800     63 s - - -
          2.68618  4.42225  2.77519  2.73123  3.46354  2.40513  3.72494  3.29354  2.67741  2.69355  4.24690  2.90347  2.73739  3.18146  2.89801  2.37887  2.77519  2.98518  4.58477  3.61503
          0.03457  3.77782  4.50016  0.61958  0.77255  0.51935  0.90364
      9   2.77797  4.90408  2.82006  2.48621  4.27003  3.34803  3.61670  3.71352  1.48979  3.27612  4.15389  2.64695  3.84348  2.78628  2.41384  2.79330  3.03093  3.37907  5.37739  4.09225     64 k - - -
          2.68618  4.42225  2.77519  2.73123  3.46354  2.40513  3.72494  3.29354  2.67741  2.69355  4.24690  2.90347  2.73739  3.18146  2.89801  2.37887  2.77519  2.98518  4.58477  3.61503
          0.03457  3.77782  4.50016  0.61958  0.77255  0.51935  0.90364
     10   2.63513  4.40505  3.23262  3.06034  4.05841  3.09806  4.14344  3.58192  3.10995  3.21818  4.26605  3.37517  1.02417  3.50179  3.36391  2.80034  3.06994  3.23790  5.26855  4.17876     65 p - - -
          2.68618  4.42225  2.77519  2.73123  3.46354  2.40513  3.72494  3.29354  2.67741  2.69355  4.24690  2.90347  2.73739  3.18146  2.89801  2.37887  2.77519  2.98518  4.58477  3.61503
          0.03457  3.77782  4.50016  0.61958  0.77255  0.51498  0.91010
     11   2.62364  4.27432  4.04274  3.63163  3.50036  3.69669  4.47025  1.94245  3.48910  2.15598  3.40607  3.85277  4.22620  3.84546  3.73405  3.11523  3.04990  1.25612  5.29881  4.03698     66 v - - -
          2.68618  4.42225  2.77519  2.73123  3.46354  2.40513  3.72494  3.29354  2.67741  2.69355  4.24690  2.90347  2.73739  3.18146  2.89801  2.37887  2.77519  2.98518  4.58477  3.61503
          0.03446  3.78106  4.50340  0.61958  0.77255  0.51674  0.90748
     12   3.12242  4.56685  4.15104  3.80578  1.30647  3.93681  3.82344  2.58833  3.68881  1.94913  3.33545  3.91107  4.36017  3.88168  3.84452  3.40715  3.41045  2.58109  4.10385  2.47553     67 f - - -
          2.68618  4.42225  2.77519  2.73123  3.46354  2.40513  3.72494  3.29354  2.67741  2.69355  4.24690  2.90347  2.73739  3.18146  2.89801  2.37887  2.77519  2.98518  4.58477  3.61503
          0.03446  3.78106  4.50340  0.61958  0.77255  0.51674  0.90748
     13   2.27467  4.19236  3.13127  2.94548  3.98628  2.92413  4.05657  3.49772  3.01288  3.22612  4.16191  3.18330  3.65595  3.37010  3.29993  1.23795  2.74843  3.05308  5.36678  4.06993     68 s - - -
          2.68618  4.42225  2.77519  2.73123  3.46354  2.40513  3.72494  3.29354  2.67741  2.69355  4.24690  2.90347  2.73739  3.18146  2.89801  2.37887  2.77519  2.98518  4.58477  3.61503
          0.03446  3.78106  4.50340  0.61958  0.77255  0.51245  0.91386
     14   2.94294  4.34793  4.41423  3.92497  3.38268  4.14301  4.68624  1.38944  3.78933  1.91199  3.22828  4.18464  4.50860  4.08791  4.01762  3.52395  3.22064  1.46080  5.30724  4.08689     69 i - - -
          2.68618  4.42225  2.77519  2.73123  3.46354  2.40513  3.72494  3.29354  2.67741  2.69355  4.24690  2.90347  2.73739  3.18146  2.89801  2.37887  2.77519  2.98518  4.58477  3.61503
          0.03435  3.78422  4.50657  0.61958  0.77255  0.51417  0.91129
     15   1.14911  4.15247  3.37626  3.16634  3.96738  2.97875  4.19836  3.08009  3.18035  2.96536  4.00927  3.33724  3.70988  3.53034  3.43541  2.50471  2.77607  2.75005  5.40356  4.19447     70 a - - -
          2.68618  4.42225  2.77519  2.73123  3.46354  2.40513  3.72494  3.29354  2.67741  2.69355  4.24690  2.90347  2.73739  3.18146  2.89801  2.37887  2.77519  2.98518  4.58477  3.61503
          0.03435  3.78422  4.50657  0.61958  0.77255  0.51417  0.91129
     16   2.75092  5.08361  1.39425  2.11297  4.43634  3.03923  3.71707  3.96035  2.72681  3.55195  4.43393  2.67257  3.74634  2.84798  3.26683  2.64538  3.07363  3.56362  5.70381  4.24538     71 d - - -
          2.68618  4.42225  2.77519  2.73123  3.46354  2.40513  3.72494  3.29354  2.67741  2.69355  4.24690  2.90347  2.73739  3.18146  2.89801  2.37887  2.77519  2.98518  4.58477  3.61503
          0.03435  3.78422  4.50657  0.61958  0.77255  0.51417  0.91129
     17   2.88094  4.96678  2.45852  1.15826  4.30272  3.22032  3.80293  3.73911  2.67260  3.37177  4.35245  2.89056  3.82154  3.02225  3.07013  2.87414  3.18544  3.43315  5.49126  4.21645     72 e - - -
          2.68618  4.42225  2.77519  2.73123  3.46354  2.40513  3.72494  3.29354  2.67741  2.69355  4.24690  2.90347  2.73739  3.18146  2.89801  2.37887  2.77519  2.98518  4.58477  3.61503
          0.03435  3.78422  4.50657  0.61958  0.77255  0.51417  0.91129
     18   2.56228  4.34354  3.21764  3.10733  4.24576  0.87937  4.23069  3.82601  3.27624  3.49084  4.46788  3.38260  3.73183  3.60787  3.51970  2.73213  3.03677  3.37167  5.36192  4.34554     73 g - - -
          2.68618  4.42225  2.77519  2.73123  3.46354  2.40513  3.72494  3.29354  2.67741  2.69355  4.24690  2.90347  2.73739  3.18146  2.89801  2.37887  2.77519  2.98518  4.58477  3.61503
          0.03435  3.78422  4.50657  0.61958  0.77255  0.50974  0.91792
     19   2.91349  4.75405  3.39587  2.92800  4.08710  3.41475  3.76982  3.62485  2.21370  3.15649  4.16119  3.29310  3.92353  2.99639  1.11695  3.00310  3.18662  3.35306  5.20604  4.03521     74 r - - -
          2.68618  4.42225  2.77519  2.73123  3.46354  2.40513  3.72494  3.29354  2.67741  2.69355  4.24690  2.90347  2.73739  3.18146  2.89801  2.37887  2.77519  2.98518  4.58477  3.61503
          0.03423  3.78749  4.50984  0.61958  0.77255  0.51151  0.91526
     20   1.14379  4.15382  3.37939  3.16944  3.97048  2.98005  4.20110  3.08365  3.18353  2.96879  4.01218  3.33957  3.71147  3.53317  3.43847  2.50595  2.77753  2.75301  5.40631  4.19756     75 a - - -
          2.68618  4.42225  2.77519  2.73123  3.46354  2.40513  3.72494  3.29354  2.67741  2.69355  4.24690  2.90347  2.73739  3.18146  2.89801  2.37887  2.77519  2.98518  4.58477  3.61503
          0.03423  3.78749  4.50984  0.61958  0.77255  0.51151  0.91526
     21   3.06193  4.55077  4.05163  3.69359  3.10737  3.87174  4.37605  2.30988  3.46206  0.98769  3.16144  3.97698  4.32344  3.85088  3.65105  3.43621  3.36104  2.32464  4.95333  3.65625     76 l - - -
          2.68618  4.42225  2.77519  2.73123  3.46354  2.40513  3.72494  3.29354  2.67741  2.69355  4.24690  2.90347  2.73739  3.18146  2.89801  2.37887  2.77519  2.98518  4.58477  3.61503
          0.03423  3.78749  4.50984  0.61958  0.77255  0.51151  0.91526
     22   2.91349  4.75405  3.39587  2.92800  4.08710  3.41475  3.76982  3.62485  2.21370  3.15649  4.16119  3.29310  3.92353  2.99639  1.11695  3.00310  3.18662  3.35306  5.20604  4.03521     77 r - - -
          2.68618  4.42225  2.77519  2.73123  3.46354  2.40513  3.72494  3.29354  2.67741  2.69355  4.24690  2.90347  2.73739  3.18146  2.89801  2.37887  2.77519  2.98518  4.58477  3.61503
          0.03423  3.78749  4.50984  0.61958  0.77255  0.51151  0.91526
     23   2.65666  4.64647  2.66865  2.54675  3.99697  3.12975  3.85895  3.69126  2.75677  3.34862  4.30622  1.31817  3.77857  3.13354  3.10680  2.72839  3.03693  3.32211  5.31308  3.95294     78 n - - -
          2.68618  4.42225  2.77519  2.73123  3.46354  2.40513  3.72494  3.29354  2.67741  2.69355  4.24690  2.90347  2.73739  3.18146  2.89801  2.37887  2.77519  2.98518  4.58477  3.61503
          0.03423  3.78749  4.50984  0.61958  0.77255  0.51151  0.91526
     24   2.98746  4.49549  4.15826  3.71688  3.09256  3.98139  4.41883  2.14923  3.48760  1.13069  3.05643  3.99600  4.38256  3.84160  3.69784  3.39690  3.27606  2.06829  5.01460  3.73142     79 l - - -
          2.68618  4.42225  2.77519  2.73123  3.46354  2.40513  3.72494  3.29354  2.67741  2.69355  4.24690  2.90347  2.73739  3.18146  2.89801  2.37887  2.77519  2.98518  4.58477  3.61503
          0.03423  3.78749  4.50984  0.61958  0.77255  0.49472  0.94095
     25   2.91437  4.47540  3.97222  3.56170  3.17973  3.77984  4.31375  2.34823  3.33315  1.78686  1.52477  3.84770  4.24141  3.72069  3.54670  3.25519  3.21898  2.34551  5.00994  3.76440     80 m - - -
          2.68618  4.42225  2.77519  2.73123  3.46354  2.40513  3.72494  3.29354  2.67741  2.69355  4.24690  2.90347  2.73739  3.18146  2.89801  2.37887  2.77519  2.98518  4.58477  3.61503
          0.03380  3.79984  4.52218  0.61958  0.77255  0.49684  0.93764
     26   3.22538  4.62391  3.98826  3.67835  2.60238  3.65501  3.82009  3.24746  3.40260  2.65366  3.88434  3.84177  4.16739  3.79399  3.54269  3.42963  3.52264  3.13589  1.03782  2.60838     81 w - - -
          2.68618  4.42225  2.77519  2.73123  3.46354  2.40513  3.72494  3.29354  2.67741  2.69355  4.24690  2.90347  2.73739  3.18146  2.89801  2.37887  2.77519  2.98518  4.58477  3.61503
          0.03369  3.80307  4.52542  0.61958  0.77255  0.49859  0.93493
     27   2.91676  4.47721  3.97565  3.56526  3.18086  3.78227  4.31656  2.34968  3.33658  1.78738  1.51788  3.85090  4.24375  3.72384  3.54977  3.25797  3.22137  2.34736  5.01158  3.76640     82 m - - -
          2.68618  4.42225  2.77519  2.73123  3.46354  2.40513  3.72494  3.29354  2.67741  2.69355  4.24690  2.90347  2.73739  3.18146  2.89801  2.37887  2.77519  2.98518  4.58477  3.61503
          0.03369  3.80307  4.52542  0.61958  0.77255  0.49859  0.93493
     28   3.22538  4.62391  3.98826  3.67835  2.60238  3.65501  3.82009  3.24746  3.40260  2.65366  3.88434  3.84177  4.16739  3.79399  3.54269  3.42963  3.52264  3.13589  1.03782  2.60838     83 w - - -
          2.68618  4.42225  2.77519  2.73123  3.46354  2.40513  3.72494  3.29354  2.67741  2.69355  4.24690  2.90347  2.73739  3.18146  2.89801  2.37887  2.77519  2.98518  4.58477  3.61503
          0.03369  3.80307  4.52542  0.61958  0.77255  0.49859  0.93493
     29   3.22538  4.62391  3.98826  3.67835  2.60238  3.65501  3.82009  3.24746  3.40260  2.65366  3.88434  3.84177  4.16739  3.79399  3.54269  3.42963  3.52264  3.13589  1.03782  2.60838     84 w - - -
          2.68616  4.42226  2.77520  2.73124  3.46353  2.40514  3.72494  3.29351  2.67742  2.69355  4.24691  2.90347  2.73739  3.18146  2.89801  2.37887  2.77519  2.98517  4.58474  3.61502
          0.03710  3.66551  4.52542  0.88723  0.53068  0.48990  0.94852
     30   2.98206  4.42023  4.24306  3.85765  3.33318  3.99591  4.59845  1.15981  3.68443  1.93387  3.28012  4.11190  4.43449  4.04012  3.88831  3.48630  3.28292  1.84853  5.20989  3.94172    109 i - - -
          2.68618  4.42225  2.77519  2.73123  3.46354  2.40513  3.72494  3.29354  2.67741  2.69355  4.24690  2.90347  2.73739  3.18146  2.89801  2.37887  2.77519  2.98518  4.58477  3.61503
          0.03348  3.80935  4.53170  0.61958  0.77255  0.49328  0.94320
     31   2.38133  4.22579  3.37452  3.12531  3.91548  3.06670  4.14712  3.03502  3.06701  2.90068  3.95648  3.34385  3.76601  3.46538  3.32787  2.58206  1.28368  2.73676  5.35895  4.13254    110 t - - -
          2.68618  4.42225  2.77519  2.73123  3.46354  2.40513  3.72494  3.29354  2.67741  2.69355  4.24690  2.90347  2.73739  3.18146  2.89801  2.37887  2.77519  2.98518  4.58477  3.61503
          0.03348  3.80935  4.53170  0.61958  0.77255  0.49328  0.94320
     32   1.10880  4.16307  3.40044  3.19044  3.99128  2.98895  4.21968  3.10755  3.20510  2.99186  4.03193  3.35540  3.72236  3.55244  3.45910  2.51456  2.78762  2.77300  5.42483  4.21835    111 a - - -
          2.68618  4.42225  2.77519  2.73123  3.46354  2.40513  3.72494  3.29354  2.67741  2.69355  4.24690  2.90347  2.73739  3.18146  2.89801  2.37887  2.77519  2.98518  4.58477  3.61503
          0.03348  3.80935  4.53170  0.61958  0.77255  0.48984  0.94862
     33   2.76052  4.32132  4.04017  3.70275  3.50723  3.65968  4.51540  2.05811  3.56954  2.20580  3.48299  3.90192  4.22452  3.93433  3.78763  3.16045  3.12417  1.10524  5.28094  4.00817    112 v - - -
          2.68618  4.42225  2.77519  2.73123  3.46354  2.40513  3.72494  3.29354  2.67741  2.69355  4.24690  2.90347  2.73739  3.18146  2.89801  2.37887  2.77519  2.98518  4.58477  3.61503
          0.03611  3.81182  4.31537  0.61958  0.77255  0.49117  0.94652
     34   2.38126  4.22571  3.37439  3.12518  3.91535  3.06663  4.14700  3.03487  3.06688  2.90054  3.95636  3.34374  3.76593  3.46526  3.32774  2.58198  1.28398  2.73663  5.35883  4.13241    113 t - - -
          2.68618  4.42225  2.77519  2.73123  3.46354  2.40513  3.72494  3.29354  2.67741  2.69355  4.24690  2.90347  2.73739  3.18146  2.89801  2.37887  2.77519  2.98518  4.58477  3.61503
          0.03348  3.80919  4.53154  0.61958  0.77255  0.49341  0.94299
     35   3.15836  4.67297  3.74591  3.46470  2.29961  3.75726  3.59318  3.17664  3.32404  2.64659  3.85867  3.64740  4.23323  3.64529  3.52019  3.30090  3.44511  3.04439  3.94050  1.07793    114 y - - -
          2.68618  4.42225  2.77519  2.73123  3.46354  2.40513  3.72494  3.29354  2.67741  2.69355  4.24690  2.90347  2.73739  3.18146  2.89801  2.37887  2.77519  2.98518  4.58477  3.61503
          0.03348  3.80919  4.53154  0.61958  0.77255  0.49341  0.94299
     36   2.67328  4.66538  2.67773  2.55755  4.01918  3.14329  3.87392  3.71729  2.77307  3.37183  4.32855  1.27531  3.79272  3.14775  3.12454  2.74366  3.05378  3.34591  5.33261  3.97299    115 n - - -
          2.68618  4.42225  2.77519  2.73123  3.46354  2.40513  3.72494  3.29354  2.67741  2.69355  4.24690  2.90347  2.73739  3.18146  2.89801  2.37887  2.77519  2.98518  4.58477  3.61503
          0.03348  3.80919  4.53154  0.61958  0.77255  0.48876  0.95033
     37   1.10380  4.16445  3.40353  3.19354  3.99431  2.99028  4.22242  3.11104  3.20828  2.99523  4.03483  3.35774  3.72397  3.55529  3.46213  2.51586  2.78913  2.77593  5.42754  4.22140    116 a - - -
          2.68618  4.42225  2.77519  2.73123  3.46354  2.40513  3.72494  3.29354  2.67741  2.69355  4.24690  2.90347  2.73739  3.18146  2.89801  2.37887  2.77519  2.98518  4.58477  3.61503
          0.03337  3.81254  4.53488  0.61958  0.77255  0.49056  0.94748
     38   2.76108  4.32165  4.04118  3.70376  3.50772  3.66044  4.51628  2.05798  3.57056  2.20615  3.48335  3.90282  4.22523  3.93529  3.78859  3.16125  3.12470  1.10425  5.28157  4.00885    117 v - - -
          2.68618  4.42225  2.77519  2.73123  3.46354  2.40513  3.72494  3.29354  2.67741  2.69355  4.24690  2.90347  2.73739  3.18146  2.89801  2.37887  2.77519  2.98518  4.58477  3.61503
          0.03337  3.81254  4.53488  0.61958  0.77255  0.49056  0.94748
     39   1.10380  4.16445  3.40353  3.19354  3.99431  2.99028  4.22242  3.11104  3.20828  2.99523  4.03483  3.35774  3.72397  3.55529  3.46213  2.51586  2.78913  2.77593  5.42754  4.22140    118 a - - -
          2.68618  4.42225  2.77519  2.73123  3.46354  2.40513  3.72494  3.29354  2.67741  2.69355  4.24690  2.90347  2.73739  3.18146  2.89801  2.37887  2.77519  2.98518  4.58477  3.61503
          0.03337  3.81254  4.53488  0.61958  0.77255  0.48642  0.95405
     40   2.98684  4.42301  4.25228  3.86691  3.33708  4.00296  4.60642  1.15148  3.69384  1.93623  3.28278  4.12029  4.44075  4.04875  3.89700  3.49376  3.28750  1.84797  5.21524  3.94777    119 i - - -
          2.68618  4.42225  2.77519  2.73123  3.46354  2.40513  3.72494  3.29354  2.67741  2.69355  4.24690  2.90347  2.73739  3.18146  2.89801  2.37887  2.77519  2.98518  4.58477  3.61503
          0.03327  3.81550  4.53785  0.61958  0.77255  0.48802  0.95151
     41   2.67976  4.44526  3.28101  3.11279  4.11071  3.13606  4.19403  3.64254  3.16541  3.27517  4.32343  3.42465  0.94070  3.55598  3.41642  2.84575  3.11713  3.29430  5.31185  4.23100    120 p - - -
          2.68618  4.42225  2.77519  2.73123  3.46354  2.40513  3.72494  3.29354  2.67741  2.69355  4.24690  2.90347  2.73739  3.18146  2.89801  2.37887  2.77519  2.98518  4.58477  3.61503
          0.03327  3.81550  4.53785  0.61958  0.77255  0.48802  0.95151
     42   2.76340  4.32304  4.04539  3.70795  3.50977  3.66364  4.51992  2.05744  3.57480  2.20760  3.48483  3.90657  4.22818  3.93926  3.79257  3.16454  3.12689  1.10014  5.28416  4.01168    121 v - - -
          2.68618  4.42225  2.77519  2.73123  3.46354  2.40513  3.72494  3.29354  2.67741  2.69355  4.24690  2.90347  2.73739  3.18146  2.89801  2.37887  2.77519  2.98518  4.58477  3.61503
          0.03327  3.81550  4.53785  0.61958  0.77255  0.48802  0.95151
     43   2.98684  4.42301  4.25228  3.86691  3.33708  4.00296  4.60642  1.15148  3.69384  1.93623  3.28278  4.12029  4.44075  4.04875  3.89700  3.49376  3.28750  1.84797  5.21524  3.94777    122 i - - -
          2.68618  4.42225  2.77519  2.73123  3.46354  2.40513  3.72494  3.29354  2.67741  2.69355  4.24690  2.90347  2.73739  3.18146  2.89801  2.37887  2.77519  2.98518  4.58477  3.61503
          0.03327  3.81550  4.53785  0.61958  0.77255  0.48802  0.95151
     44   3.24457  4.63892  4.00635  3.69920  2.61304  3.66820  3.83377  3.26680  3.42303  2.67103  3.90313  3.86001  4.18149  3.81372  3.56106  3.44874  3.54236  3.15556  1.00854  2.61832    123 w - - -
          2.68618  4.42225  2.77519  2.73123  3.46354  2.40513  3.72494  3.29354  2.67741  2.69355  4.24690  2.90347  2.73739  3.18146  2.89801  2.37887  2.77519  2.98518  4.58477  3.61503
          0.03327  3.81550  4.53785  0.61958  0.77255  0.48802  0.95151
     45   2.93034  5.04645  1.00336  2.30358  4.41634  3.16923  3.88396  3.99197  2.95781  3.61104  4.58908  2.85657  3.81815  3.12388  3.46529  2.90001  3.26814  3.63765  5.59593  4.30019    124 d - - -
          2.68618  4.42225  2.77519  2.73123  3.46354  2.40513  3.72494  3.29354  2.67741  2.69355  4.24690  2.90347  2.73739  3.18146  2.89801  2.37887  2.77519  2.98518  4.58477  3.61503
          0.03327  3.81550  4.53785  0.61958  0.77255  0.48802  0.95151
     46   2.67976  4.44526  3.28101  3.11279  4.11071  3.13606  4.19403  3.64254  3.16541  3.27517  4.32343  3.42465  0.94070  3.55598  3.41642  2.84575  3.11713  3.29430  5.31185  4.23100    125 p - - -
          2.68618  4.42225  2.77519  2.73123  3.46354  2.40513  3.72494  3.29354  2.67741  2.69355  4.24690  2.90347  2.73739  3.18146  2.89801  2.37887  2.77519  2.98518  4.58477  3.61503
          0.03327  3.81550  4.53785  0.61958  0.77255  0.48802  0.95151
     47   1.09917  4.16574  3.40640  3.19643  3.99715  2.99152  4.22498  3.11430  3.21124  2.99837  4.03755  3.35992  3.72548  3.55795  3.46495  2.51707  2.79055  2.77866  5.43007  4.22424    126 a - - -
          2.68618  4.42225  2.77519  2.73123  3.46354  2.40513  3.72494  3.29354  2.67741  2.69355  4.24690  2.90347  2.73739  3.18146  2.89801  2.37887  2.77519  2.98518  4.58477  3.61503
          0.03327  3.81550  4.53785  0.61958  0.77255  0.48802  0.95151
     48   2.83802  4.81969  2.86790  2.62312  3.98030  3.32974  3.78045  3.60353  2.44822  3.11143  4.14225  3.08183  3.88324  1.33904  2.73296  2.88881  3.13567  3.33717  5.26313  3.95349    127 q - - -
          2.68618  4.42225  2.77519  2.73123  3.46354  2.40513  3.72494  3.29354  2.67741  2.69355  4.24690  2.90347  2.73739  3.18146  2.89801  2.37887  2.77519  2.98518  4.58477  3.61503
          0.03327  3.81550  4.53785  0.61958  0.77255  0.48802  0.95151
     49   2.93621  4.76182  3.07356  2.82891  3.24744  3.40163  1.26861  3.63016  2.67365  3.13085  4.17027  3.24009  3.95163  3.19474  2.94221  3.00775  3.23812  3.36649  4.71307  3.20015    128 h - - -
          2.68618  4.42225  2.77519  2.73123  3.46354  2.40513  3.72494  3.29354  2.67741  2.69355  4.24690  2.90347  2.73739  3.18146  2.89801  2.37887  2.77519  2.98518  4.58477  3.61503
          0.03327  3.81550  4.53785  0.61958  0.77255  0.48802  0.95151
     50   2.28904  4.20802  3.15889  2.97323  4.02014  2.93905  4.08408  3.53559  3.04309  3.26070  4.19243  3.20638  3.67341  3.39717  3.33006  1.18034  2.76512  3.08323  5.39748  4.10365    129 s - - -
          2.68618  4.42225  2.77519  2.73123  3.46354  2.40513  3.72494  3.29354  2.67741  2.69355  4.24690  2.90347  2.73739  3.18146  2.89801  2.37887  2.77519  2.98518  4.58477  3.61503
          0.03327  3.81550  4.53785  0.61958  0.77255  0.48802  0.95151
     51   3.18758  4.60657  4.16019  3.86487  1.10985  3.88866  3.85495  2.71944  3.77356  2.10327  3.45883  3.95567  4.34936  3.95760  3.90734  3.45978  3.48912  2.70574  4.12287  2.49783    130 f - - -
          2.68618  4.42225  2.77519  2.73123  3.46354  2.40513  3.72494  3.29354  2.67741  2.69355  4.24690  2.90347  2.73739  3.18146  2.89801  2.37887  2.77519  2.98518  4.58477  3.61503
          0.03327  3.81550  4.53785  0.61958  0.77255  0.48802  0.95151
     52   3.09245  4.57231  4.09740  3.73824  3.11608  3.90866  4.41188  2.31853  3.50649  0.94876  3.15910  4.01909  4.35467  3.88851  3.69138  3.47465  3.38979  2.34083  4.97344  3.68321    131 l - - -
          2.68618  4.42225  2.77519  2.73123  3.46354  2.40513  3.72494  3.29354  2.67741  2.69355  4.24690  2.90347  2.73739  3.18146  2.89801  2.37887  2.77519  2.98518  4.58477  3.61503
          0.03327  3.81550  4.53785  0.61958  0.77255  0.48802  0.95151
     53   2.91760  4.34199  4.37848  3.89637  3.43220  4.09271  4.67108  1.63854  3.76044  1.99243  3.28948  4.15019  4.48509  4.07172  3.99542  3.47802  3.20427  1.22056  5.32983  4.09431    132 v - - -
          2.68618  4.42225  2.77519  2.73123  3.46354  2.40513  3.72494  3.29354  2.67741  2.69355  4.24690  2.90347  2.73739  3.18146  2.89801  2.37887  2.77519  2.98518  4.58477  3.61503
          0.03327  3.81550  4.53785  0.61958  0.77255  0.48802  0.95151
     54   2.94327  4.78409  3.42833  2.95293  4.12425  3.44065  3.78663  3.66300  2.21974  3.18941  4.19223  3.31644  3.94705  3.01080  1.06922  3.03087  3.21380  3.38971  5.23110  4.06515    133 r - - -
          2.68618  4.42225  2.77519  2.73123  3.46354  2.40513  3.72494  3.29354  2.67741  2.69355  4.24690  2.90347  2.73739  3.18146  2.89801  2.37887  2.77519  2.98518  4.58477  3.61503
          0.03327  3.81550  4.53785  0.61958  0.77255  0.48436  0.95736
     55   2.84262  5.03563  1.15279  2.23537  4.34613  3.15652  3.80968  3.89722  2.85177  3.53023  4.47824  2.78754  3.79474  3.03242  3.36821  2.81013  3.17338  3.54386  5.58865  4.21795    134 d - - -
          2.68618  4.42225  2.77519  2.73123  3.46354  2.40513  3.72494  3.29354  2.67741  2.69355  4.24690  2.90347  2.73739  3.18146  2.89801  2.37887  2.77519  2.98518  4.58477  3.61503
          0.03318  3.81811  4.54046  0.61958  0.77255  0.48576  0.95510
     56   1.95688  4.13417  3.20257  2.94439  4.09160  2.90649  4.04874  3.44893  2.99069  3.20118  4.07563  3.16593  3.63133  3.32306  3.30209  1.42644  2.66484  2.98810  5.45233  4.20661    135 s - - -
          2.68618  4.42225  2.77519  2.73123  3.46354  2.40513  3.72494  3.29354  2.67741  2.69355  4.24690  2.90347  2.73739  3.18146  2.89801  2.37887  2.77519  2.98518  4.58477  3.61503
          0.03318  3.81811  4.54046  0.61958  0.77255  0.48576  0.95510
     57   2.35985  4.21681  3.34926  3.07402  3.87627  3.07262  4.09379  3.01626  2.99813  2.87568  3.90890  3.30481  3.76000  3.40175  3.26945  2.55644  1.37166  2.71702  5.32570  4.07854    136 t - - -
          2.68618  4.42225  2.77519  2.73123  3.46354  2.40513  3.72494  3.29354  2.67741  2.69355  4.24690  2.90347  2.73739  3.18146  2.89801  2.37887  2.77519  2.98518  4.58477  3.61503
          0.03318  3.81811  4.54046  0.61958  0.77255  0.48576  0.95510
     58   3.09919  4.57913  3.92940  3.57435  2.50604  3.69285  3.72845  3.12760  3.27447  2.56421  3.76634  3.73584  4.17854  3.67267  3.44135  3.29578  3.39102  3.00736  1.24973  2.50910    137 w - - -
          2.68618  4.42225  2.77519  2.73123  3.46354  2.40513  3.72494  3.29354  2.67741  2.69355  4.24690  2.90347  2.73739  3.18146  2.89801  2.37887  2.77519  2.98518  4.58477  3.61503
          0.03318  3.81811  4.54046  0.61958  0.77255  0.48576  0.95510
     59   2.35985  4.21681  3.34926  3.07402  3.87627  3.07262  4.09379  3.01626  2.99813  2.87568  3.90890  3.30481  3.76000  3.40175  3.26945  2.55644  1.37166  2.71702  5.32570  4.07854    138 t - - -
          2.68618  4.42225  2.77519  2.73123  3.46354  2.40513  3.72494  3.29354  2.67741  2.69355  4.24690  2.90347  2.73739  3.18146  2.89801  2.37887  2.77519  2.98518  4.58477  3.61503
          0.03318  3.81811  4.54046  0.61958  0.77255  0.48576  0.95510
     60   2.54188  4.38549  3.17270  2.97048  3.98955  3.10379  4.07031  3.48964  2.99394  3.14707  4.16126  3.28691  1.19138  3.39366  3.27361  2.69903  2.97071  3.14373  5.28623  4.09333    139 p - - -
          2.68618  4.42225  2.77519  2.73123  3.46354  2.40513  3.72494  3.29354  2.67741  2.69355  4.24690  2.90347  2.73739  3.18146  2.89801  2.37887  2.77519  2.98518  4.58477  3.61503
          0.03318  3.81811  4.54046  0.61958  0.77255  0.48576  0.95510
     61   2.54188  4.38549  3.17270  2.97048  3.98955  3.10379  4.07031  3.48964  2.99394  3.14707  4.16126  3.28691  1.19138  3.39366  3.27361  2.69903  2.97071  3.14373  5.28623  4.09333    140 p - - -
          2.68618  4.42225  2.77519  2.73123  3.46354  2.40513  3.72494  3.29354  2.67741  2.69355  4.24690  2.90347  2.73739  3.18146  2.89801  2.37887  2.77519  2.98518  4.58477  3.61503
          0.03318  3.81811  4.54046  0.61958  0.77255  0.48576  0.95510
     62   2.93879  4.76409  3.07585  2.83138  3.24908  3.40367  1.26255  3.63316  2.67604  3.13355  4.17311  3.24249  3.95377  3.19722  2.94448  3.01029  3.24075  3.36943  4.71469  3.20170    141 h - - -
          2.68618  4.42225  2.77519  2.73123  3.46354  2.40513  3.72494  3.29354  2.67741  2.69355  4.24690  2.90347  2.73739  3.18146  2.89801  2.37887  2.77519  2.98518  4.58477  3.61503
          0.03318  3.81811  4.54046  0.61958  0.77255  0.48576  0.95510
     63   3.09531  4.57434  4.10165  3.74241  3.11692  3.91207  4.41523  2.31940  3.51064  0.94522  3.15895  4.02301  4.35757  3.89203  3.69514  3.47824  3.39249  2.34239  4.97533  3.68573    142 l - - -
          2.68618  4.42225  2.77519  2.73123  3.46354  2.40513  3.72494  3.29354  2.67741  2.69355  4.24690  2.90347  2.73739  3.18146  2.89801  2.37887  2.77519  2.98518  4.58477  3.61503
          0.03318  3.81811  4.54046  0.61958  0.77255  0.48576  0.95510
     64   2.92789  4.48571  3.99160  3.58187  3.18626  3.79355  4.32965  2.35653  3.35256  1.79002  1.48629  3.86579  4.25468  3.73854  3.56408  3.27090  3.23257  2.35609  5.01928  3.77572    143 m - - -
          2.68618  4.42225  2.77519  2.73123  3.46354  2.40513  3.72494  3.29354  2.67741  2.69355  4.24690  2.90347  2.73739  3.18146  2.89801  2.37887  2.77519  2.98518  4.58477  3.61503
          0.03318  3.81811  4.54046  0.61958  0.77255  0.48576  0.95510
     65   2.98888  4.42419  4.25619  3.87084  3.33875  4.00595  4.60981  1.14796  3.69783  1.93725  3.28392  4.12385  4.44340  4.05241  3.90069  3.49692  3.28945  1.84775  5.21752  3.95034    144 i - - -
          2.68618  4.42225  2.77519  2.73123  3.46354  2.40513  3.72494  3.29354  2.67741  2.69355  4.24690  2.90347  2.73739  3.18146  2.89801  2.37887  2.77519  2.98518  4.58477  3.61503
          0.03318  3.81811  4.54046  0.61958  0.77255  0.48576  0.95510
     66   3.19078  4.60896  4.16381  3.86891  1.10512  3.89140  3.85589  2.72223  3.77752  2.10540  3.46117  3.95857  4.35198  3.96081  3.91066  3.46290  3.49229  2.70874  4.12288  2.49745    145 f - - -
          2.68618  4.42225  2.77519  2.73123  3.46354  2.40513  3.72494  3.29354  2.67741  2.69355  4.24690  2.90347  2.73739  3.18146  2.89801  2.37887  2.77519  2.98518  4.58477  3.61503
          0.03318  3.81811  4.54046  0.61958  0.77255  0.48576  0.95510
     67   2.60038  4.37992  3.26289  3.15604  4.29695  0.81816  4.27861  3.88429  3.32978  3.54505  4.52122  3.42747  3.76930  3.65844  3.57078  2.77093  3.07743  3.42321  5.40542  4.39739    146 g - - -
          2.68618  4.42225  2.77519  2.73123  3.46354  2.40513  3.72494  3.29354  2.67741  2.69355  4.24690  2.90347  2.73739  3.18146  2.89801  2.37887  2.77519  2.98518  4.58477  3.61503
          0.03318  3.81811  4.54046  0.61958  0.77255  0.48576  0.95510
     68   2.59545  4.41434  3.22569  3.03009  4.00830  3.12710  4.11858  3.50081  3.05382  3.08300  4.19528  3.34440  1.10671  3.45422  3.32347  2.75772  3.02566  3.16816  5.30007  4.12715    147 p - - -
          2.68618  4.42225  2.77519  2.73123  3.46354  2.40513  3.72494  3.29354  2.67741  2.69355  4.24690  2.90347  2.73739  3.18146  2.89801  2.37887  2.77519  2.98518  4.58477  3.61503
          0.03318  3.81811  4.54046  0.61958  0.77255  0.48576  0.95510
     69   3.19078  4.60896  4.16381  3.86891  1.10512  3.89140  3.85589  2.72223  3.77752  2.10540  3.46117  3.95857  4.35198  3.96081  3.91066  3.46290  3.49229  2.70874  4.12288  2.49745    148 f - - -
          2.68618  4.42225  2.77519  2.73123  3.46354  2.40513  3.72494  3.29354  2.67741  2.69355  4.24690  2.90347  2.73739  3.18146  2.89801  2.37887  2.77519  2.98518  4.58477  3.61503
          0.03318  3.81811  4.54046  0.61958  0.77255  0.48576  0.95510
     70   3.19078  4.60896  4.16381  3.86891  1.10512  3.89140  3.85589  2.72223  3.77752  2.10540  3.46117  3.95857  4.35198  3.96081  3.91066  3.46290  3.49229  2.70874  4.12288  2.49745    149 f - - -
          2.68618  4.42225  2.77519  2.73123  3.46354  2.40513  3.72494  3.29354  2.67741  2.69355  4.24690  2.90347  2.73739  3.18146  2.89801  2.37887  2.77519  2.98518  4.58477  3.61503
          0.03318  3.81811  4.54046  0.61958  0.77255  0.48576  0.95510
     71   1.09510  4.16689  3.40894  3.19899  3.99965  2.99261  4.22725  3.11718  3.21387  3.00114  4.03995  3.36186  3.72681  3.56031  3.46745  2.51815  2.79180  2.78107  5.43230  4.22674    150 a - - -
          2.68618  4.42225  2.77519  2.73123  3.46354  2.40513  3.72494  3.29354  2.67741  2.69355  4.24690  2.90347  2.73739  3.18146  2.89801  2.37887  2.77519  2.98518  4.58477  3.61503
          0.03318  3.81811  4.54046  0.61958  0.77255  0.48576  0.95510
     72   3.09531  4.57434  4.10165  3.74241  3.11692  3.91207  4.41523  2.31940  3.51064  0.94522  3.15895  4.02301  4.35757  3.89203  3.69514  3.47824  3.39249  2.34239  4.97533  3.68573    151 l - - -
          2.68618  4.42225  2.77519  2.73123  3.46354  2.40513  3.72494  3.29354  2.67741  2.69355  4.24690  2.90347  2.73739  3.18146  2.89801  2.37887  2.77519  2.98518  4.58477  3.61503
          0.03318  3.81811  4.54046  0.61958  0.77255  0.48576  0.95510
     73   2.92789  4.48571  3.99160  3.58187  3.18626  3.79355  4.32965  2.35653  3.35256  1.79002  1.48629  3.86579  4.25468  3.73854  3.56408  3.27090  3.23257  2.35609  5.01928  3.77572    152 m - - -
          2.68618  4.42225  2.77519  2.73123  3.46354  2.40513  3.72494  3.29354  2.67741  2.69355  4.24690  2.90347  2.73739  3.18146  2.89801  2.37887  2.77519  2.98518  4.58477  3.61503
          0.03318  3.81811  4.54046  0.61958  0.77255  0.48576  0.95510
     74   2.88315  4.40366  4.14575  3.63887  3.19187  3.92876  4.39038  2.14262  3.46257  1.72612  1.87690  3.92648  4.31945  3.77396  3.69438  3.29066  3.16119  1.90124  5.07195  3.87756    153 l - - -
          2.68618  4.42225  2.77519  2.73123  3.46354  2.40513  3.72494  3.29354  2.67741  2.69355  4.24690  2.90347  2.73739  3.18146  2.89801  2.37887  2.77519  2.98518  4.58477  3.61503
          0.03318  3.81811  4.54046  0.61958  0.77255  0.48576  0.95510
     75   3.19078  4.60896  4.16381  3.86891  1.10512  3.89140  3.85589  2.72223  3.77752  2.10540  3.46117  3.95857  4.35198  3.96081  3.91066  3.46290  3.49229  2.70874  4.12288  2.49745    154 f - - -
          2.68618  4.42225  2.77519  2.73123  3.46354  2.40513  3.72494  3.29354  2.67741  2.69355  4.24690  2.90347  2.73739  3.18146  2.89801  2.37887  2.77519  2.98518  4.58477  3.61503
          0.03318  3.81811  4.54046  0.61958  0.77255  0.48576  0.95510
     76   2.90765  5.00448  2.46822  1.10536  4.34423  3.24050  3.82410  3.78737  2.69791  3.41380  4.39143  2.90546  3.84287  3.04168  3.10019  2.89636  3.21188  3.47729  5.52617  4.24971    155 e - - -
          2.68618  4.42225  2.77519  2.73123  3.46354  2.40513  3.72494  3.29354  2.67741  2.69355  4.24690  2.90347  2.73739  3.18146  2.89801  2.37887  2.77519  2.98518  4.58477  3.61503
          0.03318  3.81811  4.54046  0.61958  0.77255  0.48576  0.95510
     77   1.09510  4.16689  3.40894  3.19899  3.99965  2.99261  4.22725  3.11718  3.21387  3.00114  4.03995  3.36186  3.72681  3.56031  3.46745  2.51815  2.79180  2.78107  5.43230  4.22674    156 a - - -
          2.68618  4.42225  2.77519  2.73123  3.46354  2.40513  3.72494  3.29354  2.67741  2.69355  4.24690  2.90347  2.73739  3.18146  2.89801  2.37887  2.77519  2.98518  4.58477  3.61503
          0.03318  3.81811  4.54046  0.61958  0.77255  0.48576  0.95510
     78   2.97015  4.36849  4.45578  3.97323  3.38540  4.17277  4.72306  1.28970  3.83073  1.90684  3.23241  4.22593  4.53755  4.12955  4.05161  3.56021  3.24900  1.53749  5.32281  4.10135    157 i - - -
          2.68618  4.42225  2.77519  2.73123  3.46354  2.40513  3.72494  3.29354  2.67741  2.69355  4.24690  2.90347  2.73739  3.18146  2.89801  2.37887  2.77519  2.98518  4.58477  3.61503
          0.03318  3.81811  4.54046  0.61958  0.77255  0.48576  0.95510
     79   2.76545  4.32427  4.04909  3.71165  3.51159  3.66644  4.52314  2.05697  3.57854  2.20889  3.48615  3.90987  4.23078  3.94277  3.79607  3.16744  3.12883  1.09653  5.28645  4.01418    158 v - - -
          2.68618  4.42225  2.77519  2.73123  3.46354  2.40513  3.72494  3.29354  2.67741  2.69355  4.24690  2.90347  2.73739  3.18146  2.89801  2.37887  2.77519  2.98518  4.58477  3.61503
          0.03318  3.81811  4.54046  0.61958  0.77255  0.48576  0.95510
     80   3.19078  4.60896  4.16381  3.86891  1.10512  3.89140  3.85589  2.72223  3.77752  2.10540  3.46117  3.95857  4.35198  3.96081  3.91066  3.46290  3.49229  2.70874  4.12288  2.49745    159 f - - -
          2.68618  4.42225  2.77519  2.73123  3.46354  2.40513  3.72494  3.29354  2.67741  2.69355  4.24690  2.90347  2.73739  3.18146  2.89801  2.37887  2.77519  2.98518  4.58477  3.61503
          0.03318  3.81811  4.54046  0.61958  0.77255  0.48576  0.95510
     81   2.72105  4.78371  2.75521  2.50949  4.14037  3.00665  3.73559  3.67894  2.42443  3.24791  4.16673  2.98029  3.82338  1.52475  2.74192  2.76447  3.02683  3.34202  5.36547  4.05818    160 q - - -
          2.68618  4.42225  2.77519  2.73123  3.46354  2.40513  3.72494  3.29354  2.67741  2.69355  4.24690  2.90347  2.73739  3.18146  2.89801  2.37887  2.77519  2.98518  4.58477  3.61503
          0.03318  3.81811  4.54046  0.61958  0.77255  0.48576  0.95510
     82   3.19078  4.60896  4.16381  3.86891  1.10512  3.89140  3.85589  2.72223  3.77752  2.10540  3.46117  3.95857  4.35198  3.96081  3.91066  3.46290  3.49229  2.70874  4.12288  2.49745    161 f - - -
          2.68618  4.42225  2.77519  2.73123  3.46354  2.40513  3.72494  3.29354  2.67741  2.69355  4.24690  2.90347  2.73739  3.18146  2.89801  2.37887  2.77519  2.98518  4.58477  3.61503
          0.03318  3.81811  4.54046  0.61958  0.77255  0.48576  0.95510
     83   3.17065  4.68164  3.75885  3.47903  2.29813  3.76748  3.59639  3.18764  3.33811  2.65535  3.86864  3.65797  4.24310  3.65721  3.53255  3.31240  3.45736  3.05577  3.93946  1.06123    162 y - - -
          2.68618  4.42225  2.77519  2.73123  3.46354  2.40513  3.72494  3.29354  2.67741  2.69355  4.24690  2.90347  2.73739  3.18146  2.89801  2.37887  2.77519  2.98518  4.58477  3.61503
          0.03318  3.81811  4.54046  0.61958  0.77255  0.48576  0.95510
     84   1.09510  4.16689  3.40894  3.19899  3.99965  2.99261  4.22725  3.11718  3.21387  3.00114  4.03995  3.36186  3.72681  3.56031  3.46745  2.51815  2.79180  2.78107  5.43230  4.22674    163 a - - -
          2.68618  4.42225  2.77519  2.73123  3.46354  2.40513  3.72494  3.29354  2.67741  2.69355  4.24690  2.90347  2.73739  3.18146  2.89801  2.37887  2.77519  2.98518  4.58477  3.61503
          0.03318  3.81811  4.54046  0.61958  0.77255  0.48576  0.95510
     85   3.09531  4.57434  4.10165  3.74241  3.11692  3.91207  4.41523  2.31940  3.51064  0.94522  3.15895  4.02301  4.35757  3.89203  3.69514  3.47824  3.39249  2.34239  4.97533  3.68573    164 l - - -
          2.68618  4.42225  2.77519  2.73123  3.46354  2.40513  3.72494  3.29354  2.67741  2.69355  4.24690  2.90347  2.73739  3.18146  2.89801  2.37887  2.77519  2.98518  4.58477  3.61503
          0.03318  3.81811  4.54046  0.61958  0.77255  0.48576  0.95510
     86   2.92401  4.88337  3.09626  2.72935  4.25734  3.41815  3.73196  3.68346  1.11532  3.26101  4.22645  3.15583  3.92321  2.92731  2.42538  2.97019  3.18189  3.39469  5.33522  4.14055    165 k - - -
          2.68618  4.42225  2.77519  2.73123  3.46354  2.40513  3.72494  3.29354  2.67741  2.69355  4.24690  2.90347  2.73739  3.18146  2.89801  2.37887  2.77519  2.98518  4.58477  3.61503
          0.03318  3.81811  4.54046  0.61958  0.77255  0.48576  0.95510
     87   2.92401  4.88337  3.09626  2.72935  4.25734  3.41815  3.73196  3.68346  1.11532  3.26101  4.22645  3.15583  3.92321  2.92731  2.42538  2.97019  3.18189  3.39469  5.33522  4.14055    166 k - - -
          2.68618  4.42225  2.77519  2.73123  3.46354  2.40513  3.72494  3.29354  2.67741  2.69355  4.24690  2.90347  2.73739  3.18146  2.89801  2.37887  2.77519  2.98518  4.58477  3.61503
          0.03318  3.81811  4.54046  0.61958  0.77255  0.48576  0.95510
     88   1.09510  4.16689  3.40894  3.19899  3.99965  2.99261  4.22725  3.11718  3.21387  3.00114  4.03995  3.36186  3.72681  3.56031  3.46745  2.51815  2.79180  2.78107  5.43230  4.22674    167 a - - -
          2.68618  4.42225  2.77519  2.73123  3.46354  2.40513  3.72494  3.29354  2.67741  2.69355  4.24690  2.90347  2.73739  3.18146  2.89801  2.37887  2.77519  2.98518  4.58477  3.61503
          0.03318  3.81811  4.54046  0.61958  0.77255  0.48576  0.95510
     89   2.83991  4.82184  2.86943  2.62459  3.98282  3.33137  3.78199  3.60637  2.44948  3.11402  4.14466  3.08337  3.88485  1.33405  2.73421  2.89055  3.13751  3.33982  5.26513  3.95564    168 q - - -
          2.68618  4.42225  2.77519  2.73123  3.46354  2.40513  3.72494  3.29354  2.67741  2.69355  4.24690  2.90347  2.73739  3.18146  2.89801  2.37887  2.77519  2.98518  4.58477  3.61503
          0.03318  3.81811  4.54046  0.61958  0.77255  0.48576  0.95510
     90   2.68294  4.44810  3.28445  3.11653  4.11439  3.13874  4.19762  3.64681  3.16936  3.27919  4.32750  3.42817  0.93519  3.55985  3.42015  2.84899  3.12048  3.29829  5.31489  4.23469    169 p - - -
          2.68618  4.42225  2.77519  2.73123  3.46354  2.40513  3.72494  3.29354  2.67741  2.69355  4.24690  2.90347  2.73739  3.18146  2.89801  2.37887  2.77519  2.98518  4.58477  3.61503
          0.03318  3.81811  4.54046  0.61958  0.77255  0.48576  0.95510
     91   3.17065  4.68164  3.75885  3.47903  2.29813  3.76748  3.59639  3.18764  3.33811  2.65535  3.86864  3.65797  4.24310  3.65721  3.53255  3.31240  3.45736  3.05577  3.93946  1.06123    170 y - - -
          2.68618  4.42225  2.77519  2.73123  3.46354  2.40513  3.72494  3.29354  2.67741  2.69355  4.24690  2.90347  2.73739  3.18146  2.89801  2.37887  2.77519  2.98518  4.58477  3.61503
          0.03318  3.81811  4.54046  0.61958  0.77255  0.48576  0.95510
     92   2.98888  4.42419  4.25619  3.87084  3.33875  4.00595  4.60981  1.14796  3.69783  1.93725  3.28392  4.12385  4.44340  4.05241  3.90069  3.49692  3.28945  1.84775  5.21752  3.95034    171 i - - -
          2.68618  4.42225  2.77519  2.73123  3.46354  2.40513  3.72494  3.29354  2.67741  2.69355  4.24690  2.90347  2.73739  3.18146  2.89801  2.37887  2.77519  2.98518  4.58477  3.61503
          0.03318  3.81811  4.54046  0.61958  0.77255  0.48576  0.95510
     93   2.94607  4.78688  3.43138  2.95531  4.12771  3.44307  3.78826  3.66656  2.22039  3.19249  4.19514  3.31866  3.94925  3.01222  1.06488  3.03349  3.21637  3.39313  5.23344  4.06795    172 r - - -
          2.68618  4.42225  2.77519  2.73123  3.46354  2.40513  3.72494  3.29354  2.67741  2.69355  4.24690  2.90347  2.73739  3.18146  2.89801  2.37887  2.77519  2.98518  4.58477  3.61503
          0.03318  3.81811  4.54046  0.61958  0.77255  0.48576  0.95510
     94   2.60038  4.37992  3.26289  3.15604  4.29695  0.81816  4.27861  3.88429  3.32978  3.54505  4.52122  3.42747  3.76930  3.65844  3.57078  2.77093  3.07743  3.42321  5.40542  4.39739    173 g - - -
          2.68618  4.42225  2.77519  2.73123  3.46354  2.40513  3.72494  3.29354  2.67741  2.69355  4.24690  2.90347  2.73739  3.18146  2.89801  2.37887  2.77519  2.98518  4.58477  3.61503
          0.03318  3.81811  4.54046  0.61958  0.77255  0.48576  0.95510
     95   2.86476  5.33712  1.40589  1.80371  4.62663  3.14902  3.70639  4.11814  2.72212  3.66794  4.54268  2.63682  3.77294  2.88348  3.29513  2.76595  3.15852  3.72191  5.82770  4.35731    174 d - - -
          2.68618  4.42225  2.77519  2.73123  3.46354  2.40513  3.72494  3.29354  2.67741  2.69355  4.24690  2.90347  2.73739  3.18146  2.89801  2.37887  2.77519  2.98518  4.58477  3.61503
          0.03318  3.81811  4.54046  0.61958  0.77255  0.48576  0.95510
     96   2.98888  4.42419  4.25619  3.87084  3.33875  4.00595  4.60981  1.14796  3.69783  1.93725  3.28392  4.12385  4.44340  4.05241  3.90069  3.49692  3.28945  1.84775  5.21752  3.95034    175 i - - -
          2.68618  4.42225  2.77519  2.73123  3.46354  2.40513  3.72494  3.29354  2.67741  2.69355  4.24690  2.90347  2.73739  3.18146  2.89801  2.37887  2.77519  2.98518  4.58477  3.61503
          0.03318  3.81811  4.54046  0.61958  0.77255  0.48576  0.95510
     97   2.68294  4.44810  3.28445  3.11653  4.11439  3.13874  4.19762  3.64681  3.16936  3.27919  4.32750  3.42817  0.93519  3.55985  3.42015  2.84899  3.12048  3.29829  5.31489  4.23469    176 p - - -
          2.68618  4.42225  2.77519  2.73123  3.46354  2.40513  3.72494  3.29354  2.67741  2.69355  4.24690  2.90347  2.73739  3.18146  2.89801  2.37887  2.77519  2.98518  4.58477  3.61503
          0.03318  3.81811  4.54046  0.61958  0.77255  0.48576  0.95510
     98   2.96696  4.38391  4.40427  3.94215  3.35682  4.12825  4.68763  1.24369  3.78132  1.89089  3.22726  4.19202  4.51295  4.09768  3.99855  3.52861  3.25323  1.65498  5.29122  4.05178    177 i - - -
          2.68618  4.42225  2.77519  2.73123  3.46354  2.40513  3.72494  3.29354  2.67741  2.69355  4.24690  2.90347  2.73739  3.18146  2.89801  2.37887  2.77519  2.98518  4.58477  3.61503
          0.03318  3.81811  4.54046  0.61958  0.77255  0.48576  0.95510
     99   2.38548  4.23006  3.38178  3.13259  3.92273  3.07079  4.15381  3.04331  3.07447  2.90868  3.96364  3.34993  3.77067  3.47232  3.33510  2.58627  1.26757  2.74411  5.36539  4.13969    178 t - - -
          2.68618  4.42225  2.77519  2.73123  3.46354  2.40513  3.72494  3.29354  2.67741  2.69355  4.24690  2.90347  2.73739  3.18146  2.89801  2.37887  2.77519  2.98518  4.58477  3.61503
          0.03318  3.81811  4.54046  0.61958  0.77255  0.48576  0.95510
    100   3.09531  4.57434  4.10165  3.74241  3.11692  3.91207  4.41523  2.31940  3.51064  0.94522  3.15895  4.02301  4.35757  3.89203  3.69514  3.47824  3.39249  2.34239  4.97533  3.68573    179 l - - -
          2.68618  4.42225  2.77519  2.73123  3.46354  2.40513  3.72494  3.29354  2.67741  2.69355  4.24690  2.90347  2.73739  3.18146  2.89801  2.37887  2.77519  2.98518  4.58477  3.61503
          0.03318  3.81811  4.54046  0.61958  0.77255  0.48576  0.95510
    101   3.24864  4.64210  4.01018  3.70360  2.61533  3.67099  3.83668  3.27090  3.42736  2.67471  3.90711  3.86387  4.18447  3.81790  3.56495  3.45278  3.54654  3.15973  1.00250  2.62045    180 w - - -
          2.68618  4.42225  2.77519  2.73123  3.46354  2.40513  3.72494  3.29354  2.67741  2.69355  4.24690  2.90347  2.73739  3.18146  2.89801  2.37887  2.77519  2.98518  4.58477  3.61503
          0.03318  3.81811  4.54046  0.61958  0.77255  0.48576  0.95510
    102   2.76545  4.32427  4.04909  3.71165  3.51159  3.66644  4.52314  2.05697  3.57854  2.20889  3.48615  3.90987  4.23078  3.94277  3.79607  3.16744  3.12883  1.09653  5.28645  4.01418    181 v - - -
          2.68618  4.42225  2.77519  2.73123  3.46354  2.40513  3.72494  3.29354  2.67741  2.69355  4.24690  2.90347  2.73739  3.18146  2.89801  2.37887  2.77519  2.98518  4.58477  3.61503
          0.03318  3.81811  4.54046  0.61958  0.77255  0.48576  0.95510
    103   3.19078  4.60896  4.16381  3.86891  1.10512  3.89140  3.85589  2.72223  3.77752  2.10540  3.46117  3.95857  4.35198  3.96081  3.91066  3.46290  3.49229  2.70874  4.12288  2.49745    182 f - - -
          2.68618  4.42225  2.77519  2.73123  3.46354  2.40513  3.72494  3.29354  2.67741  2.69355  4.24690  2.90347  2.73739  3.18146  2.89801  2.37887  2.77519  2.98518  4.58477  3.61503
          0.03318  3.81811  4.54046  0.61958  0.77255  0.48576  0.95510
    104   2.68294  4.44810  3.28445  3.11653  4.11439  3.13874  4.19762  3.64681  3.16936  3.27919  4.32750  3.42817  0.93519  3.55985  3.42015  2.84899  3.12048  3.29829  5.31489  4.23469    183 p - - -
          2.68618  4.42225  2.77519  2.73123  3.46354  2.40513  3.72494  3.29354  2.67741  2.69355  4.24690  2.90347  2.73739  3.18146  2.89801  2.37887  2.77519  2.98518  4.58477  3.61503
          0.03318  3.81811  4.54046  0.61958  0.77255  0.48576  0.95510
    105   2.98888  4.42419  4.25619  3.87084  3.33875  4.00595  4.60981  1.14796  3.69783  1.93725  3.28392  4.12385  4.44340  4.05241  3.90069  3.49692  3.28945  1.84775  5.21752  3.95034    184 i - - -
          2.68618  4.42225  2.77519  2.73123  3.46354  2.40513  3.72494  3.29354  2.67741  2.69355  4.24690  2.90347  2.73739  3.18146  2.89801  2.37887  2.77519  2.98518  4.58477  3.61503
          0.03318  3.81811  4.54046  0.61958  0.77255  0.48576  0.95510
    106   2.38548  4.23006  3.38178  3.13259  3.92273  3.07079  4.15381  3.04331  3.07447  2.90868  3.96364  3.34993  3.77067  3.47232  3.33510  2.58627  1.26757  2.74411  5.36539  4.13969    185 t - - -
          2.68618  4.42225  2.77519  2.73123  3.46354  2.40513  3.72494  3.29354  2.67741  2.69355  4.24690  2.90347  2.73739  3.18146  2.89801  2.37887  2.77519  2.98518  4.58477  3.61503
          0.03318  3.81811  4.54046  0.61958  0.77255  0.48576  0.95510
    107   2.76545  4.32427  4.04909  3.71165  3.51159  3.66644  4.52314  2.05697  3.57854  2.20889  3.48615  3.90987  4.23078  3.94277  3.79607  3.16744  3.12883  1.09653  5.28645  4.01418    186 v - - -
          2.68618  4.42225  2.77519  2.73123  3.46354  2.40513  3.72494  3.29354  2.67741  2.69355  4.24690  2.90347  2.73739  3.18146  2.89801  2.37887  2.77519  2.98518  4.58477  3.61503
          0.03318  3.81811  4.54046  0.61958  0.77255  0.48576  0.95510
    108   3.19078  4.60896  4.16381  3.86891  1.10512  3.89140  3.85589  2.72223  3.77752  2.10540  3.46117  3.95857  4.35198  3.96081  3.91066  3.46290  3.49229  2.70874  4.12288  2.49745    187 f - - -
          2.68618  4.42225  2.77519  2.73123  3.46354  2.40513  3.72494  3.29354  2.67741  2.69355  4.24690  2.90347  2.73739  3.18146  2.89801  2.37887  2.77519  2.98518  4.58477  3.61503
          0.03318  3.81811  4.54046  0.61958  0.77255  0.48576  0.95510
    109   2.60038  4.37992  3.26289  3.15604  4.29695  0.81816  4.27861  3.88429  3.32978  3.54505  4.52122  3.42747  3.76930  3.65844  3.57078  2.77093  3.07743  3.42321  5.40542  4.39739    188 g - - -
          2.68618  4.42225  2.77519  2.73123  3.46354  2.40513  3.72494  3.29354  2.67741  2.69355  4.24690  2.90347  2.73739  3.18146  2.89801  2.37887  2.77519  2.98518  4.58477  3.61503
          0.03318  3.81811  4.54046  0.61958  0.77255  0.48576  0.95510
    110   3.19078  4.60896  4.16381  3.86891  1.10512  3.89140  3.85589  2.72223  3.77752  2.10540  3.46117  3.95857  4.35198  3.96081  3.91066  3.46290  3.49229  2.70874  4.12288  2.49745    189 f - - -
          2.68618  4.42225  2.77519  2.73123  3.46354  2.40513  3.72494  3.29354  2.67741  2.69355  4.24690  2.90347  2.73739  3.18146  2.89801  2.37887  2.77519  2.98518  4.58477  3.61503
          0.03318  3.81811  4.54046  0.61958  0.77255  0.48576  0.95510
    111   2.38548  4.23006  3.38178  3.13259  3.92273  3.07079  4.15381  3.04331  3.07447  2.90868  3.96364  3.34993  3.77067  3.47232  3.33510  2.58627  1.26757  2.74411  5.36539  4.13969    190 t - - -
          2.68618  4.42225  2.77519  2.73123  3.46354  2.40513  3.72494  3.29354  2.67741  2.69355  4.24690  2.90347  2.73739  3.18146  2.89801  2.37887  2.77519  2.98518  4.58477  3.61503
          0.03318  3.81811  4.54046  0.61958  0.77255  0.48576  0.95510
    112   3.09531  4.57434  4.10165  3.74241  3.11692  3.91207  4.41523  2.31940  3.51064  0.94522  3.15895  4.02301  4.35757  3.89203  3.69514  3.47824  3.39249  2.34239  4.97533  3.68573    191 l - - -
          2.68618  4.42225  2.77519  2.73123  3.46354  2.40513  3.72494  3.29354  2.67741  2.69355  4.24690  2.90347  2.73739  3.18146  2.89801  2.37887  2.77519  2.98518  4.58477  3.61503
          0.03318  3.81811  4.54046  0.61958  0.77255  0.48576  0.95510
    113   1.87655  4.14845  3.14201  2.95695  4.21220  1.50359  4.11769  3.56384  3.09820  3.31475  4.19395  3.17713  3.63064  3.40004  3.40524  2.38508  2.69902  3.06978  5.54593  4.33200    192 g - - -
          2.68618  4.42225  2.77519  2.73123  3.46354  2.40513  3.72494  3.29354  2.67741  2.69355  4.24690  2.90347  2.73739  3.18146  2.89801  2.37887  2.77519  2.98518  4.58477  3.61503
          0.03318  3.81811  4.54046  0.61958  0.77255  0.48576  0.95510
    114   2.29017  4.20923  3.16102  2.97539  4.02270  2.94021  4.08621  3.53847  3.04543  3.26334  4.19479  3.20817  3.67477  3.39928  3.33238  1.17609  2.76643  3.08553  5.39981  4.10621    193 s - - -
          2.68618  4.42225  2.77519  2.73123  3.46354  2.40513  3.72494  3.29354  2.67741  2.69355  4.24690  2.90347  2.73739  3.18146  2.89801  2.37887  2.77519  2.98518  4.58477  3.61503
          0.03318  3.81811  4.54046  0.61958  0.77255  0.48576  0.95510
    115   2.92789  4.48571  3.99160  3.58187  3.18626  3.79355  4.32965  2.35653  3.35256  1.79002  1.48629  3.86579  4.25468  3.73854  3.56408  3.27090  3.23257  2.35609  5.01928  3.77572    194 m - - -
          2.68618  4.42225  2.77519  2.73123  3.46354  2.40513  3.72494  3.29354  2.67741  2.69355  4.24690  2.90347  2.73739  3.18146  2.89801  2.37887  2.77519  2.98518  4.58477  3.61503
          0.03318  3.81811  4.54046  0.61958  0.77255  0.48576  0.95510
    116   3.10287  4.51519  4.41791  3.90976  3.09235  4.24617  4.57843  1.82253  3.70874  1.13699  2.97692  4.20441  4.53751  3.99344  3.90880  3.61725  3.35236  2.03264  5.08060  3.86342    195 l - - -
          2.68618  4.42225  2.77519  2.73123  3.46354  2.40513  3.72494  3.29354  2.67741  2.69355  4.24690  2.90347  2.73739  3.18146  2.89801  2.37887  2.77519  2.98518  4.58477  3.61503
          0.03318  3.81811  4.54046  0.61958  0.77255  0.48576  0.95510
    117   2.38548  4.23006  3.38178  3.13259  3.92273  3.07079  4.15381  3.04331  3.07447  2.90868  3.96364  3.34993  3.77067  3.47232  3.33510  2.58627  1.26757  2.74411  5.36539  4.13969    196 t - - -
          2.68618  4.42225  2.77519  2.73123  3.46354  2.40513  3.72494  3.29354  2.67741  2.69355  4.24690  2.90347  2.73739  3.18146  2.89801  2.37887  2.77519  2.98518  4.58477  3.61503
          0.03318  3.81811  4.54046  0.61958  0.77255  0.48576  0.95510
    118   2.68018  4.67311  2.68166  2.56222  4.02827  3.14890  3.88023  3.72800  2.77997  3.38141  4.33784  1.25811  3.79862  3.15381  3.13198  2.75004  3.06081  3.35571  5.34061  3.98123    197 n - - -
          2.68618  4.42225  2.77519  2.73123  3.46354  2.40513  3.72494  3.29354  2.67741  2.69355  4.24690  2.90347  2.73739  3.18146  2.89801  2.37887  2.77519  2.98518  4.58477  3.61503
          0.03318  3.81811  4.54046  0.61958  0.77255  0.48576  0.95510
    119   2.90765  5.00448  2.46822  1.10536  4.34423  3.24050  3.82410  3.78737  2.69791  3.41380  4.39143  2.90546  3.84287  3.04168  3.10019  2.89636  3.21188  3.47729  5.52617  4.24971    198 e - - -
          2.68618  4.42225  2.77519  2.73123  3.46354  2.40513  3.72494  3.29354  2.67741  2.69355  4.24690  2.90347  2.73739  3.18146  2.89801  2.37887  2.77519  2.98518  4.58477  3.61503
          0.03318  3.81811  4.54046  0.61958  0.77255  0.48576  0.95510
    120   2.96435  4.40141  4.32112  3.89549  3.32977  4.06720  4.63657  1.21170  3.71879  1.89665  3.24049  4.14383  4.47886  4.05938  3.93090  3.49268  3.25963  1.76106  5.24698  3.97937    199 i - - -
          2.68618  4.42225  2.77519  2.73123  3.46354  2.40513  3.72494  3.29354  2.67741  2.69355  4.24690  2.90347  2.73739  3.18146  2.89801  2.37887  2.77519  2.98518  4.58477  3.61503
          0.03318  3.81811  4.54046  0.61958  0.77255  0.48576  0.95510
    121   2.60038  4.37992  3.26289  3.15604  4.29695  0.81816  4.27861  3.88429  3.32978  3.54505  4.52122  3.42747  3.76930  3.65844  3.57078  2.77093  3.07743  3.42321  5.40542  4.39739    200 g - - -
          2.68618  4.42225  2.77519  2.73123  3.46354  2.40513  3.72494  3.29354  2.67741  2.69355  4.24690  2.90347  2.73739  3.18146  2.89801  2.37887  2.77519  2.98518  4.58477  3.61503
          0.03318  3.81811  4.54046  0.61958  0.77255  0.48576  0.95510
    122   2.93879  4.76409  3.07585  2.83138  3.24908  3.40367  1.26255  3.63316  2.67604  3.13355  4.17311  3.24249  3.95377  3.19722  2.94448  3.01029  3.24075  3.36943  4.71469  3.20170    201 h - - -
          2.68618  4.42225  2.77519  2.73123  3.46354  2.40513  3.72494  3.29354  2.67741  2.69355  4.24690  2.90347  2.73739  3.18146  2.89801  2.37887  2.77519  2.98518  4.58477  3.61503
          0.03318  3.81811  4.54046  0.61958  0.77255  0.48576  0.95510
    123   2.98888  4.42419  4.25619  3.87084  3.33875  4.00595  4.60981  1.14796  3.69783  1.93725  3.28392  4.12385  4.44340  4.05241  3.90069  3.49692  3.28945  1.84775  5.21752  3.95034    202 i - - -
          2.68618  4.42225  2.77519  2.73123  3.46354  2.40513  3.72494  3.29354  2.67741  2.69355  4.24690  2.90347  2.73739  3.18146  2.89801  2.37887  2.77519  2.98518  4.58477  3.61503
          0.03318  3.81811  4.54046  0.61958  0.77255  0.48576  0.95510
    124   3.19078  4.60896  4.16381  3.86891  1.10512  3.89140  3.85589  2.72223  3.77752  2.10540  3.46117  3.95857  4.35198  3.96081  3.91066  3.46290  3.49229  2.70874  4.12288  2.49745    203 f - - -
          2.68618  4.42225  2.77519  2.73123  3.46354  2.40513  3.72494  3.29354  2.67741  2.69355  4.24690  2.90347  2.73739  3.18146  2.89801  2.37887  2.77519  2.98518  4.58477  3.61503
          0.03318  3.81811  4.54046  0.61958  0.77255  0.48576  0.95510
    125   2.99717  4.47624  4.26110  3.78531  3.14124  4.05570  4.49513  2.08188  3.58447  1.17087  3.05163  4.06506  4.42917  3.90320  3.79788  3.44593  3.27561  1.88839  5.08167  3.84105    204 l - - -
          2.68618  4.42225  2.77519  2.73123  3.46354  2.40513  3.72494  3.29354  2.67741  2.69355  4.24690  2.90347  2.73739  3.18146  2.89801  2.37887  2.77519  2.98518  4.58477  3.61503
          0.03318  3.81811  4.54046  0.61958  0.77255  0.48576  0.95510
    126   2.95142  4.42760  4.21539  3.76030  1.67909  3.94725  4.07015  2.30792  3.64523  1.84949  3.17134  3.93522  4.34254  3.85248  3.83613  3.32220  3.22994  2.00398  4.46430  2.94347    205 f - - -
          2.68618  4.42225  2.77519  2.73123  3.46354  2.40513  3.72494  3.29354  2.67741  2.69355  4.24690  2.90347  2.73739  3.18146  2.89801  2.37887  2.77519  2.98518  4.58477  3.61503
          0.03318  3.81811  4.54046  0.61958  0.77255  0.48576  0.95510
    127   2.94607  4.78688  3.43138  2.95531  4.12771  3.44307  3.78826  3.66656  2.22039  3.19249  4.19514  3.31866  3.94925  3.01222  1.06488  3.03349  3.21637  3.39313  5.23344  4.06795    206 r - - -
          2.68618  4.42225  2.77519  2.73123  3.46354  2.40513  3.72494  3.29354  2.67741  2.69355  4.24690  2.90347  2.73739  3.18146  2.89801  2.37887  2.77519  2.98518  4.58477  3.61503
          0.03318  3.81811  4.54046  0.61958  0.77255  0.48576  0.95510
    128   2.90765  5.00448  2.46822  1.10536  4.34423  3.24050  3.82410  3.78737  2.69791  3.41380  4.39143  2.90546  3.84287  3.04168  3.10019  2.89636  3.21188  3.47729  5.52617  4.24971    207 e - - -
          2.68618  4.42225  2.77519  2.73123  3.46354  2.40513  3.72494  3.29354  2.67741  2.69355  4.24690  2.90347  2.73739  3.18146  2.89801  2.37887  2.77519  2.98518  4.58477  3.61503
          0.03318  3.81811  4.54046  0.61958  0.77255  0.48576  0.95510
    129   2.90765  5.00448  2.46822  1.10536  4.34423  3.24050  3.82410  3.78737  2.69791  3.41380  4.39143  2.90546  3.84287  3.04168  3.10019  2.89636  3.21188  3.47729  5.52617  4.24971    208 e - - -
          2.68618  4.42225  2.77519  2.73123  3.46354  2.40513  3.72494  3.29354  2.67741  2.69355  4.24690  2.90347  2.73739  3.18146  2.89801  2.37887  2.77519  2.98518  4.58477  3.61503
          0.03318  3.81811  4.54046  0.61958  0.77255  0.48576  0.95510
    130   3.19078  4.60896  4.16381  3.86891  1.10512  3.89140  3.85589  2.72223  3.77752  2.10540  3.46117  3.95857  4.35198  3.96081  3.91066  3.46290  3.49229  2.70874  4.12288  2.49745    209 f - - -
          2.68618  4.42225  2.77519  2.73123  3.46354  2.40513  3.72494  3.29354  2.67741  2.69355  4.24690  2.90347  2.73739  3.18146  2.89801  2.37887  2.77519  2.98518  4.58477  3.61503
          0.03318  3.81811  4.54046  0.61958  0.77255  0.48576  0.95510
    131   3.19078  4.60896  4.16381  3.86891  1.10512  3.89140  3.85589  2.72223  3.77752  2.10540  3.46117  3.95857  4.35198  3.96081  3.91066  3.46290  3.49229  2.70874  4.12288  2.49745    210 f - - -
          2.68618  4.42225  2.77519  2.73123  3.46354  2.40513  3.72494  3.29354  2.67741  2.69355  4.24690  2.90347  2.73739  3.18146  2.89801  2.37887  2.77519  2.98518  4.58477  3.61503
          0.03318  3.81811  4.54046  0.61958  0.77255  0.48576  0.95510
    132   2.29017  4.20923  3.16102  2.97539  4.02270  2.94021  4.08621  3.53847  3.04543  3.26334  4.19479  3.20817  3.67477  3.39928  3.33238  1.17609  2.76643  3.08553  5.39981  4.10621    211 s - - -
          2.68618  4.42225  2.77519  2.73123  3.46354  2.40513  3.72494  3.29354  2.67741  2.69355  4.24690  2.90347  2.73739  3.18146  2.89801  2.37887  2.77519  2.98518  4.58477  3.61503
          0.03318  3.81811  4.54046  0.61958  0.77255  0.48576  0.95510
    133   2.92789  4.48571  3.99160  3.58187  3.18626  3.79355  4.32965  2.35653  3.35256  1.79002  1.48629  3.86579  4.25468  3.73854  3.56408  3.27090  3.23257  2.35609  5.01928  3.77572    212 m - - -
          2.68618  4.42225  2.77519  2.73123  3.46354  2.40513  3.72494  3.29354  2.67741  2.69355  4.24690  2.90347  2.73739  3.18146  2.89801  2.37887  2.77519  2.98518  4.58477  3.61503
          0.03318  3.81811  4.54046  0.61958  0.77255  0.48576  0.95510
    134   2.68294  4.44810  3.28445  3.11653  4.11439  3.13874  4.19762  3.64681  3.16936  3.27919  4.32750  3.42817  0.93519  3.55985  3.42015  2.84899  3.12048  3.29829  5.31489  4.23469    213 p - - -
          2.68618  4.42225  2.77519  2.73123  3.46354  2.40513  3.72494  3.29354  2.67741  2.69355  4.24690  2.90347  2.73739  3.18146  2.89801  2.37887  2.77519  2.98518  4.58477  3.61503
          0.03318  3.81811  4.54046  0.61958  0.77255  0.48576  0.95510
    135   2.38548  4.23006  3.38178  3.13259  3.92273  3.07079  4.15381  3.04331  3.07447  2.90868  3.96364  3.34993  3.77067  3.47232  3.33510  2.58627  1.26757  2.74411  5.36539  4.13969    214 t - - -
          2.68618  4.42225  2.77519  2.73123  3.46354  2.40513  3.72494  3.29354  2.67741  2.69355  4.24690  2.90347  2.73739  3.18146  2.89801  2.37887  2.77519  2.98518  4.58477  3.61503
          0.03318  3.81811  4.54046  0.61958  0.77255  0.48576  0.95510
    136   2.93879  4.76409  3.07585  2.83138  3.24908  3.40367  1.26255  3.63316  2.67604  3.13355  4.17311  3.24249  3.95377  3.19722  2.94448  3.01029  3.24075  3.36943  4.71469  3.20170    215 h - - -
          2.68618  4.42225  2.77519  2.73123  3.46354  2.40513  3.72494  3.29354  2.67741  2.69355  4.24690  2.90347  2.73739  3.18146  2.89801  2.37887  2.77519  2.98518  4.58477  3.61503
          0.03318  3.81811  4.54046  0.61958  0.77255  0.48576  0.95510
    137   3.24864  4.64210  4.01018  3.70360  2.61533  3.67099  3.83668  3.27090  3.42736  2.67471  3.90711  3.86387  4.18447  3.81790  3.56495  3.45278  3.54654  3.15973  1.00250  2.62045    216 w - - -
          2.68618  4.42225  2.77519  2.73123  3.46354  2.40513  3.72494  3.29354  2.67741  2.69355  4.24690  2.90347  2.73739  3.18146  2.89801  2.37887  2.77519  2.98518  4.58477  3.61503
          0.03318  3.81811  4.54046  0.61958  0.77255  0.48576  0.95510
    138   2.68018  4.67311  2.68166  2.56222  4.02827  3.14890  3.88023  3.72800  2.77997  3.38141  4.33784  1.25811  3.79862  3.15381  3.13198  2.75004  3.06081  3.35571  5.34061  3.98123    217 n - - -
          2.68618  4.42225  2.77519  2.73123  3.46354  2.40513  3.72494  3.29354  2.67741  2.69355  4.24690  2.90347  2.73739  3.18146  2.89801  2.37887  2.77519  2.98518  4.58477  3.61503
          0.03318  3.81811  4.54046  0.61958  0.77255  0.48576  0.95510
    139   3.19078  4.60896  4.16381  3.86891  1.10512  3.89140  3.85589  2.72223  3.77752  2.10540  3.46117  3.95857  4.35198  3.96081  3.91066  3.46290  3.49229  2.70874  4.12288  2.49745    218 f - - -
          2.68618  4.42225  2.77519  2.73123  3.46354  2.40513  3.72494  3.29354  2.67741  2.69355  4.24690  2.90347  2.73739  3.18146  2.89801  2.37887  2.77519  2.98518  4.58477  3.61503
          0.03318  3.81811  4.54046  0.61958  0.77255  0.48576  0.95510
    140   2.76545  4.32427  4.04909  3.71165  3.51159  3.66644  4.52314  2.05697  3.57854  2.20889  3.48615  3.90987  4.23078  3.94277  3.79607  3.16744  3.12883  1.09653  5.28645  4.01418    219 v - - -
          2.68618  4.42225  2.77519  2.73123  3.46354  2.40513  3.72494  3.29354  2.67741  2.69355  4.24690  2.90347  2.73739  3.18146  2.89801  2.37887  2.77519  2.98518  4.58477  3.61503
          0.03318  3.81811  4.54046  0.61958  0.77255  0.48576  0.95510
    141   3.09531  4.57434  4.10165  3.74241  3.11692  3.91207  4.41523  2.31940  3.51064  0.94522  3.15895  4.02301  4.35757  3.89203  3.69514  3.47824  3.39249  2.34239  4.97533  3.68573    220 l - - -
          2.68618  4.42225  2.77519  2.73123  3.46354  2.40513  3.72494  3.29354  2.67741  2.69355  4.24690  2.90347  2.73739  3.18146  2.89801  2.37887  2.77519  2.98518  4.58477  3.61503
          0.03318  3.81811  4.54046  0.61958  0.77255  0.48576  0.95510
    142   2.38548  4.23006  3.38178  3.13259  3.92273  3.07079  4.15381  3.04331  3.07447  2.90868  3.96364  3.34993  3.77067  3.47232  3.33510  2.58627  1.26757  2.74411  5.36539  4.13969    221 t - - -
          2.68618  4.42225  2.77519  2.73123  3.46354  2.40513  3.72494  3.29354  2.67741  2.69355  4.24690  2.90347  2.73739  3.18146  2.89801  2.37887  2.77519  2.98518  4.58477  3.61503
          0.03318  3.81811  4.54046  0.61958  0.77255  0.48576  0.95510
    143   3.19078  4.60896  4.16381  3.86891  1.10512  3.89140  3.85589  2.72223  3.77752  2.10540  3.46117  3.95857  4.35198  3.96081  3.91066  3.46290  3.49229  2.70874  4.12288  2.49745    222 f - - -
          2.68618  4.42225  2.77519  2.73123  3.46354  2.40513  3.72494  3.29354  2.67741  2.69355  4.24690  2.90347  2.73739  3.18146  2.89801  2.37887  2.77519  2.98518  4.58477  3.61503
          0.03318  3.81811  4.54046  0.61958  0.77255  0.48576  0.95510
    144   2.92789  4.48571  3.99160  3.58187  3.18626  3.79355  4.32965  2.35653  3.35256  1.79002  1.48629  3.86579  4.25468  3.73854  3.56408  3.27090  3.23257  2.35609  5.01928  3.77572    223 m - - -
          2.68618  4.42225  2.77519  2.73123  3.46354  2.40513  3.72494  3.29354  2.67741  2.69355  4.24690  2.90347  2.73739  3.18146  2.89801  2.37887  2.77519  2.98518  4.58477  3.61503
          0.03318  3.81811  4.54046  0.61958  0.77255  0.48576  0.95510
    145   3.19078  4.60896  4.16381  3.86891  1.10512  3.89140  3.85589  2.72223  3.77752  2.10540  3.46117  3.95857  4.35198  3.96081  3.91066  3.46290  3.49229  2.70874  4.12288  2.49745    224 f - - -
          2.68618  4.42225  2.77519  2.73123  3.46354  2.40513  3.72494  3.29354  2.67741  2.69355  4.24690  2.90347  2.73739  3.18146  2.89801  2.37887  2.77519  2.98518  4.58477  3.61503
          0.03318  3.81811  4.54046  0.61958  0.77255  0.48576  0.95510
    146   2.98888  4.42419  4.25619  3.87084  3.33875  4.00595  4.60981  1.14796  3.69783  1.93725  3.28392  4.12385  4.44340  4.05241  3.90069  3.49692  3.28945  1.84775  5.21752  3.95034    225 i - - -
          2.68618  4.42225  2.77519  2.73123  3.46354  2.40513  3.72494  3.29354  2.67741  2.69355  4.24690  2.90347  2.73739  3.18146  2.89801  2.37887  2.77519  2.98518  4.58477  3.61503
          0.03318  3.81811  4.54046  0.61958  0.77255  0.48576  0.95510
    147   3.17065  4.68164  3.75885  3.47903  2.29813  3.76748  3.59639  3.18764  3.33811  2.65535  3.86864  3.65797  4.24310  3.65721  3.53255  3.31240  3.45736  3.05577  3.93946  1.06123    226 y - - -
          2.68618  4.42225  2.77519  2.73123  3.46354  2.40513  3.72494  3.29354  2.67741  2.69355  4.24690  2.90347  2.73739  3.18146  2.89801  2.37887  2.77519  2.98518  4.58477  3.61503
          0.03318  3.81811  4.54046  0.61958  0.77255  0.48576  0.95510
    148   1.09510  4.16689  3.40894  3.19899  3.99965  2.99261  4.22725  3.11718  3.21387  3.00114  4.03995  3.36186  3.72681  3.56031  3.46745  2.51815  2.79180  2.78107  5.43230  4.22674    227 a - - -
          2.68618  4.42225  2.77519  2.73123  3.46354  2.40513  3.72494  3.29354  2.67741  2.69355  4.24690  2.90347  2.73739  3.18146  2.89801  2.37887  2.77519  2.98518  4.58477  3.61503
          0.03318  3.81811  4.54046  0.61958  0.77255  0.48576  0.95510
    149   2.76545  4.32427  4.04909  3.71165  3.51159  3.66644  4.52314  2.05697  3.57854  2.20889  3.48615  3.90987  4.23078  3.94277  3.79607  3.16744  3.12883  1.09653  5.28645  4.01418    228 v - - -
          2.68618  4.42225  2.77519  2.73123  3.46354  2.40513  3.72494  3.29354  2.67741  2.69355  4.24690  2.90347  2.73739  3.18146  2.89801  2.37887  2.77519  2.98518  4.58477  3.61503
          0.03318  3.81811  4.54046  0.61958  0.77255  0.48576  0.95510
    150   2.60038  4.37992  3.26289  3.15604  4.29695  0.81816  4.27861  3.88429  3.32978  3.54505  4.52122  3.42747  3.76930  3.65844  3.57078  2.77093  3.07743  3.42321  5.40542  4.39739    229 g - - -
          2.68618  4.42225  2.77519  2.73123  3.46354  2.40513  3.72494  3.29354  2.67741  2.69355  4.24690  2.90347  2.73739  3.18146  2.89801  2.37887  2.77519  2.98518  4.58477  3.61503
          0.03318  3.81811  4.54046  0.61958  0.77255  0.48576  0.95510
    151   2.76545  4.32427  4.04909  3.71165  3.51159  3.66644  4.52314  2.05697  3.57854  2.20889  3.48615  3.90987  4.23078  3.94277  3.79607  3.16744  3.12883  1.09653  5.28645  4.01418    230 v - - -
          2.68618  4.42225  2.77519  2.73123  3.46354  2.40513  3.72494  3.29354  2.67741  2.69355  4.24690  2.90347  2.73739  3.18146  2.89801  2.37887  2.77519  2.98518  4.58477  3.61503
          0.03318  3.81811  4.54046  0.61958  0.77255  0.48576  0.95510
    152   2.68294  4.44810  3.28445  3.11653  4.11439  3.13874  4.19762  3.64681  3.16936  3.27919  4.32750  3.42817  0.93519  3.55985  3.42015  2.84899  3.12048  3.29829  5.31489  4.23469    231 p - - -
          2.68618  4.42225  2.77519  2.73123  3.46354  2.40513  3.72494  3.29354  2.67741  2.69355  4.24690  2.90347  2.73739  3.18146  2.89801  2.37887  2.77519  2.98518  4.58477  3.61503
          0.03318  3.81811  4.54046  0.61958  0.77255  0.48576  0.95510
    153   2.90765  5.00448  2.46822  1.10536  4.34423  3.24050  3.82410  3.78737  2.69791  3.41380  4.39143  2.90546  3.84287  3.04168  3.10019  2.89636  3.21188  3.47729  5.52617  4.24971    232 e - - -
          2.68618  4.42225  2.77519  2.73123  3.46354  2.40513  3.72494  3.29354  2.67741  2.69355  4.24690  2.90347  2.73739  3.18146  2.89801  2.37887  2.77519  2.98518  4.58477  3.61503
          0.03318  3.81811  4.54046  0.61958  0.77255  0.48576  0.95510
    154   2.76545  4.32427  4.04909  3.71165  3.51159  3.66644  4.52314  2.05697  3.57854  2.20889  3.48615  3.90987  4.23078  3.94277  3.79607  3.16744  3.12883  1.09653  5.28645  4.01418    233 v - - -
          2.68618  4.42225  2.77519  2.73123  3.46354  2.40513  3.72494  3.29354  2.67741  2.69355  4.24690  2.90347  2.73739  3.18146  2.89801  2.37887  2.77519  2.98518  4.58477  3.61503
          0.03318  3.81811  4.54046  0.61958  0.77255  0.48576  0.95510
    155   2.59248  4.27437  3.99291  3.63666  3.56018  3.61119  4.48878  2.04109  3.51374  2.24258  3.48603  3.83194  4.18584  3.87235  3.74840  3.06338  3.04644  1.18445  5.33451  4.07130    234 v - - -
          2.68618  4.42225  2.77519  2.73123  3.46354  2.40513  3.72494  3.29354  2.67741  2.69355  4.24690  2.90347  2.73739  3.18146  2.89801  2.37887  2.77519  2.98518  4.58477  3.61503
          0.03318  3.81811  4.54046  0.61958  0.77255  0.48576  0.95510
    156   2.94607  4.78688  3.43138  2.95531  4.12771  3.44307  3.78826  3.66656  2.22039  3.19249  4.19514  3.31866  3.94925  3.01222  1.06488  3.03349  3.21637  3.39313  5.23344  4.06795    235 r - - -
          2.68618  4.42225  2.77519  2.73123  3.46354  2.40513  3.72494  3.29354  2.67741  2.69355  4.24690  2.90347  2.73739  3.18146  2.89801  2.37887  2.77519  2.98518  4.58477  3.61503
          0.03318  3.81811  4.54046  0.61958  0.77255  0.48576  0.95510
    157   2.64831  4.25792  3.96737  3.59340  3.58001  3.58594  4.45335  2.05564  3.46252  2.26817  3.49053  3.79343  4.15976  3.82478  3.70330  3.02429  2.83403  1.22271  5.33508  4.08253    236 v - - -
          2.68618  4.42225  2.77519  2.73123  3.46354  2.40513  3.72494  3.29354  2.67741  2.69355  4.24690  2.90347  2.73739  3.18146  2.89801  2.37887  2.77519  2.98518  4.58477  3.61503
          0.03318  3.81811  4.54046  0.61958  0.77255  0.48576  0.95510
    158   3.08883  4.49604  4.44455  3.92089  3.11636  4.25985  4.60340  1.80357  3.73783  1.16612  2.97684  4.21657  4.54314  4.00651  3.94192  3.61697  3.33661  1.95992  5.11116  3.91671    237 l - - -
          2.68618  4.42225  2.77519  2.73123  3.46354  2.40513  3.72494  3.29354  2.67741  2.69355  4.24690  2.90347  2.73739  3.18146  2.89801  2.37887  2.77519  2.98518  4.58477  3.61503
          0.03318  3.81811  4.54046  0.61958  0.77255  0.48576  0.95510
    159   2.56901  4.44964  3.17276  2.68180  3.50093  3.41139  2.80535  3.02578  2.54378  2.26506  3.60526  3.11337  3.84805  2.96396  2.88840  2.46816  2.77343  2.74359  4.92641  3.58257    238 l - - -
          2.68618  4.42225  2.77519  2.73123  3.46354  2.40513  3.72494  3.29354  2.67741  2.69355  4.24690  2.90347  2.73739  3.18146  2.89801  2.37887  2.77519  2.98518  4.58477  3.61503
          0.03318  3.81811  4.54046  0.61958  0.77255  0.48576  0.95510
    160   2.94607  4.78688  3.43138  2.95531  4.12771  3.44307  3.78826  3.66656  2.22039  3.19249  4.19514  3.31866  3.94925  3.01222  1.06488  3.03349  3.21637  3.39313  5.23344  4.06795    239 r - - -
          2.68618  4.42225  2.77519  2.73123  3.46354  2.40513  3.72494  3.29354  2.67741  2.69355  4.24690  2.90347  2.73739  3.18146  2.89801  2.37887  2.77519  2.98518  4.58477  3.61503
          0.03637  3.81811  4.28683  0.61958  0.77255  0.48576  0.95510
    161   3.10025  4.54815  4.34121  3.81770  3.03775  4.19764  4.49717  2.14550  3.59413  1.07593  2.55434  4.12870  4.48638  3.89077  3.79796  3.55724  3.34432  2.20936  5.02540  3.83084    240 l - - -
          2.68618  4.42225  2.77519  2.73123  3.46354  2.40513  3.72494  3.29354  2.67741  2.69355  4.24690  2.90347  2.73739  3.18146  2.89801  2.37887  2.77519  2.98518  4.58477  3.61503
          0.03329  3.81503  4.53737  0.61958  0.77255  0.48842  0.95086
    162   2.59684  4.37657  3.25871  3.15153  4.29226  0.82354  4.27420  3.87895  3.32484  3.54007  4.51631  3.42332  3.76586  3.65376  3.56608  2.76733  3.07366  3.41847  5.40146  4.39264    241 g - - -
          2.68618  4.42225  2.77519  2.73123  3.46354  2.40513  3.72494  3.29354  2.67741  2.69355  4.24690  2.90347  2.73739  3.18146  2.89801  2.37887  2.77519  2.98518  4.58477  3.61503
          0.03329  3.81503  4.53737  0.61958  0.77255  0.48842  0.95086
    163   2.83767  4.81930  2.86762  2.62285  3.97984  3.32944  3.78018  3.60302  2.44799  3.11097  4.14181  3.08156  3.88295  1.33994  2.73273  2.88850  3.13533  3.33669  5.26276  3.95310    242 q - - -
          2.68618  4.42225  2.77519  2.73123  3.46354  2.40513  3.72494  3.29354  2.67741  2.69355  4.24690  2.90347  2.73739  3.18146  2.89801  2.37887  2.77519  2.98518  4.58477  3.61503
          0.03329  3.81503  4.53737  0.61958  0.77255  0.48842  0.95086
    164   3.09194  4.57194  4.09663  3.73749  3.11593  3.90804  4.41128  2.31838  3.50574  0.94940  3.15913  4.01838  4.35414  3.88788  3.69071  3.47401  3.38930  2.34054  4.97310  3.68275    243 l - - -
          2.68618  4.42225  2.77519  2.73123  3.46354  2.40513  3.72494  3.29354  2.67741  2.69355  4.24690  2.90347  2.73739  3.18146  2.89801  2.37887  2.77519  2.98518  4.58477  3.61503
          0.03329  3.81503  4.53737  0.61958  0.77255  0.48842  0.95086
    165   2.90519  5.00108  2.46726  1.11007  4.34048  3.23865  3.82212  3.78301  2.69556  3.40999  4.38788  2.90403  3.84090  3.03984  3.09742  2.89429  3.20944  3.47330  5.52302  4.24668    244 e - - -
          2.68618  4.42225  2.77519  2.73123  3.46354  2.40513  3.72494  3.29354  2.67741  2.69355  4.24690  2.90347  2.73739  3.18146  2.89801  2.37887  2.77519  2.98518  4.58477  3.61503
          0.03329  3.81503  4.53737  0.61958  0.77255  0.48842  0.95086
    166   1.32223  4.08610  3.27446  3.03094  4.13059  2.44991  4.11870  3.40306  3.09708  3.20082  4.07863  3.20670  3.62055  3.40436  3.39489  2.34802  2.58279  2.94040  5.50422  4.28816    245 a - - -
          2.68618  4.42225  2.77519  2.73123  3.46354  2.40513  3.72494  3.29354  2.67741  2.69355  4.24690  2.90347  2.73739  3.18146  2.89801  2.37887  2.77519  2.98518  4.58477  3.61503
          0.03329  3.81503  4.53737  0.61958  0.77255  0.48842  0.95086
    167   2.91030  4.99490  3.24473  2.67778  4.39139  3.52941  3.56926  3.76589  1.38918  3.26150  4.14353  3.09592  3.93233  2.71803  1.87717  2.92386  3.10346  3.45685  5.34638  4.14817    246 k - - -
          2.68618  4.42225  2.77519  2.73123  3.46354  2.40513  3.72494  3.29354  2.67741  2.69355  4.24690  2.90347  2.73739  3.18146  2.89801  2.37887  2.77519  2.98518  4.58477  3.61503
          0.03329  3.81503  4.53737  0.61958  0.77255  0.48842  0.95086
    168   1.13463  4.13477  3.35022  3.13676  4.06194  2.85661  4.18761  3.23443  3.16857  3.11422  4.08190  3.30210  3.68344  3.50612  3.43346  2.45332  2.73830  2.84832  5.45769  4.25215    247 a - - -
          2.68618  4.42225  2.77519  2.73123  3.46354  2.40513  3.72494  3.29354  2.67741  2.69355  4.24690  2.90347  2.73739  3.18146  2.89801  2.37887  2.77519  2.98518  4.58477  3.61503
          0.03329  3.81503  4.53737  0.61958  0.77255  0.48842  0.95086
    169   2.85798  5.01669  2.93961  2.52304  4.35656  3.44723  3.58279  3.77025  1.51149  3.27352  4.15181  2.98895  3.88835  2.25797  2.28723  2.85479  3.07060  3.45118  5.38870  4.13321    248 k - - -
          2.68618  4.42225  2.77519  2.73123  3.46354  2.40513  3.72494  3.29354  2.67741  2.69355  4.24690  2.90347  2.73739  3.18146  2.89801  2.37887  2.77519  2.98518  4.58477  3.61503
          0.03329  3.81503  4.53737  0.61958  0.77255  0.48842  0.95086
    170   2.79352  5.15197  2.29319  1.52609  4.42894  3.23214  3.64833  3.89349  2.47201  3.43844  4.29724  2.72878  3.78775  2.46188  2.91675  2.73778  3.05801  3.53151  5.61304  4.21319    249 e - - -
          2.68618  4.42225  2.77519  2.73123  3.46354  2.40513  3.72494  3.29354  2.67741  2.69355  4.24690  2.90347  2.73739  3.18146  2.89801  2.37887  2.77519  2.98518  4.58477  3.61503
          0.03329  3.81503  4.53737  0.61958  0.77255  0.48842  0.95086
    171   3.09194  4.57194  4.09663  3.73749  3.11593  3.90804  4.41128  2.31838  3.50574  0.94940  3.15913  4.01838  4.35414  3.88788  3.69071  3.47401  3.38930  2.34054  4.97310  3.68275    250 l - - -
          2.68618  4.42225  2.77519  2.73123  3.46354  2.40513  3.72494  3.29354  2.67741  2.69355  4.24690  2.90347  2.73739  3.18146  2.89801  2.37887  2.77519  2.98518  4.58477  3.61503
          0.03329  3.81503  4.53737  0.61958  0.77255  0.48842  0.95086
    172   2.76303  4.32282  4.04472  3.70729  3.50945  3.66313  4.51934  2.05752  3.57413  2.20737  3.48460  3.90597  4.22771  3.93863  3.79193  3.16401  3.12654  1.10079  5.28375  4.01123    251 v - - -
          2.68618  4.42225  2.77519  2.73123  3.46354  2.40513  3.72494  3.29354  2.67741  2.69355  4.24690  2.90347  2.73739  3.18146  2.89801  2.37887  2.77519  2.98518  4.58477  3.61503
          0.03329  3.81503  4.53737  0.61958  0.77255  0.48842  0.95086
    173   2.04307  4.51684  2.92788  2.55292  4.03153  3.20368  3.73068  3.38965  2.23896  3.05300  3.91275  2.99206  2.64162  2.92652  2.87321  2.57696  2.80530  3.04369  5.31957  4.03556    252 a - - -
          2.68618  4.42225  2.77519  2.73123  3.46354  2.40513  3.72494  3.29354  2.67741  2.69355  4.24690  2.90347  2.73739  3.18146  2.89801  2.37887  2.77519  2.98518  4.58477  3.61503
          0.03329  3.81503  4.53737  0.61958  0.77255  0.48842  0.95086
    174   2.34304  4.21525  3.73891  3.21117  3.46733  3.55996  4.08290  2.26677  3.11700  2.29926  2.90723  3.52588  4.02436  3.43429  3.41958  2.88727  2.51926  1.77533  5.05822  3.84418    253 v - - -
          2.68618  4.42225  2.77519  2.73123  3.46354  2.40513  3.72494  3.29354  2.67741  2.69355  4.24690  2.90347  2.73739  3.18146  2.89801  2.37887  2.77519  2.98518  4.58477  3.61503
          0.03329  3.81503  4.53737  0.61958  0.77255  0.48842  0.95086
    175   2.65068  4.84974  2.46119  1.70056  4.27771  3.18283  3.70553  3.70606  2.55908  3.32535  4.18822  2.80705  3.76204  2.88826  2.99484  2.08418  2.96056  3.33792  5.52774  4.15941    254 e - - -
          2.68618  4.42225  2.77519  2.73123  3.46354  2.40513  3.72494  3.29354  2.67741  2.69355  4.24690  2.90347  2.73739  3.18146  2.89801  2.37887  2.77519  2.98518  4.58477  3.61503
          0.03329  3.81503  4.53737  0.61958  0.77255  0.48842  0.95086
    176   1.74909  4.16211  3.71388  3.32558  3.70451  3.26596  4.24485  2.40053  3.24996  2.52200  3.62239  3.51559  3.90398  3.57993  3.52512  2.69116  2.81982  1.71437  5.30949  4.07895    255 v - - -
          2.68618  4.42225  2.77519  2.73123  3.46354  2.40513  3.72494  3.29354  2.67741  2.69355  4.24690  2.90347  2.73739  3.18146  2.89801  2.37887  2.77519  2.98518  4.58477  3.61503
          0.03329  3.81503  4.53737  0.61958  0.77255  0.48842  0.95086
    177   2.37322  4.46593  3.02769  2.66363  4.02214  3.17791  3.78285  3.41581  2.51553  3.05938  3.95118  3.06051  2.00015  2.99559  2.53310  2.58938  2.82504  3.06497  5.31603  4.04550    256 p - - -
          2.68618  4.42225  2.77519  2.73123  3.46354  2.40513  3.72494  3.29354  2.67741  2.69355  4.24690  2.90347  2.73739  3.18146  2.89801  2.37887  2.77519  2.98518  4.58477  3.61503
          0.03329  3.81503  4.53737  0.61958  0.77255  0.48842  0.95086
    178   1.23124  4.12681  3.44598  3.19128  3.92743  2.99228  4.19821  2.97370  3.16931  2.88843  3.93023  3.34158  3.72089  3.51667  3.43310  2.47254  2.73393  2.59110  5.42380  4.17708    257 a - - -
          2.68618  4.42225  2.77519  2.73123  3.46354  2.40513  3.72494  3.29354  2.67741  2.69355  4.24690  2.90347  2.73739  3.18146  2.89801  2.37887  2.77519  2.98518  4.58477  3.61503
          0.03329  3.81503  4.53737  0.61958  0.77255  0.48842  0.95086
    179   2.06626  4.24909  3.12312  2.88586  4.06565  2.99666  4.02839  3.37764  2.93800  3.11311  4.05857  3.17204  1.65129  3.29793  3.25170  2.48504  2.76755  2.98669  5.43107  4.19065    258 p - - -
          2.68618  4.42225  2.77519  2.73123  3.46354  2.40513  3.72494  3.29354  2.67741  2.69355  4.24690  2.90347  2.73739  3.18146  2.89801  2.37887  2.77519  2.98518  4.58477  3.61503
          0.03329  3.81503  4.53737  0.61958  0.77255  0.48842  0.95086
    180   1.85109  4.22096  3.49808  3.01767  3.61335  3.30429  3.97291  2.64549  2.92473  2.51475  2.86438  3.32913  3.85432  3.27327  3.24488  2.66315  2.46130  2.42129  5.12301  3.89527    259 a - - -
          2.68618  4.42225  2.77519  2.73123  3.46354  2.40513  3.72494  3.29354  2.67741  2.69355  4.24690  2.90347  2.73739  3.18146  2.89801  2.37887  2.77519  2.98518  4.58477  3.61503
          0.03329  3.81503  4.53737  0.61958  0.77255  0.48842  0.95086
    181   1.73958  4.20109  3.17645  2.89779  4.06165  2.97467  4.01873  3.35694  2.94168  3.10548  4.01711  3.16717  2.02161  3.28197  3.26620  2.43586  2.71376  2.95118  5.42900  4.19208    260 a - - -
          2.68618  4.42225  2.77519  2.73123  3.46354  2.40513  3.72494  3.29354  2.67741  2.69355  4.24690  2.90347  2.73739  3.18146  2.89801  2.37887  2.77519  2.98518  4.58477  3.61503
          0.10280  3.81503  2.58154  0.61958  0.77255  0.48842  0.95086
    182   2.02379  4.11811  3.52678  3.11909  3.77044  3.12002  4.08488  2.63455  3.04475  2.66866  3.67991  3.33758  3.76769  3.38512  3.34405  2.53268  2.05089  2.10572  5.27905  4.05677    261 a - - -
          2.68590  4.42228  2.77523  2.73126  3.46357  2.40514  3.72498  3.29357  2.67744  2.69358  4.24693  2.90350  2.73743  3.18150  2.89786  2.37890  2.77523  2.98522  4.58480  3.61503
          0.11777  2.30606  4.47021  0.94350  0.49309  0.54277  0.87020
    183   2.34902  4.34744  2.93802  2.59232  3.94114  2.55006  3.77559  3.37609  2.66355  3.03164  3.87909  2.99300  2.99514  2.99895  3.05417  2.05701  2.71429  2.99487  5.27786  3.72284    266 s - - -
          2.68618  4.42225  2.77519  2.73123  3.46354  2.40513  3.72494  3.29354  2.67741  2.69355  4.24690  2.90347  2.73739  3.18146  2.89801  2.37887  2.77519  2.98518  4.58477  3.61503
          0.05175  3.74787  3.61696  0.61958  0.77255  0.45565  1.00521
    184   1.63651  4.14743  3.65274  3.27593  3.73239  3.19752  4.21128  2.49730  3.20399  2.57158  3.65915  3.46160  3.85232  3.53748  3.48201  2.62781  2.78649  1.87709  5.31544  4.08237    267 a - - -
          2.68618  4.42225  2.77519  2.73123  3.46354  2.40513  3.72494  3.29354  2.67741  2.69355  4.24690  2.90347  2.73739  3.18146  2.89801  2.37887  2.77519  2.98518  4.58477  3.61503
          0.03378  3.80051  4.52285  0.61958  0.77255  0.50075  0.93160
    185   1.84648  4.23717  3.12333  2.79954  4.02140  3.01236  3.92392  3.34094  2.80425  3.06098  3.94730  3.11128  2.20585  3.16713  3.06995  2.44097  2.65495  2.94614  5.37775  4.12560    268 a - - -
          2.68618  4.42225  2.77519  2.73123  3.46354  2.40513  3.72494  3.29354  2.67741  2.69355  4.24690  2.90347  2.73739  3.18146  2.89801  2.37887  2.77519  2.98518  4.58477  3.61503
          0.03378  3.80051  4.52285  0.61958  0.77255  0.48074  0.96318
    186   2.07386  4.19109  3.67836  3.19108  3.59463  3.40432  4.09719  2.30505  3.09485  2.46252  3.50225  3.47103  3.94519  3.42843  3.34570  2.76767  2.62084  1.73728  5.15265  3.93041    269 v - - -
          2.68618  4.42225  2.77519  2.73123  3.46354  2.40513  3.72494  3.29354  2.67741  2.69355  4.24690  2.90347  2.73739  3.18146  2.89801  2.37887  2.77519  2.98518  4.58477  3.61503
          0.03329  3.81503  4.53737  0.61958  0.77255  0.48842  0.95086
    187   2.56468  4.67266  3.24958  2.73400  4.07730  3.38263  3.67178  3.37870  2.15176  3.04195  3.96730  3.12473  3.74045  2.85596  1.55822  2.76908  2.95854  3.13983  5.27241  4.02628    270 r - - -
          2.68618  4.42225  2.77519  2.73123  3.46354  2.40513  3.72494  3.29354  2.67741  2.69355  4.24690  2.90347  2.73739  3.18146  2.89801  2.37887  2.77519  2.98518  4.58477  3.61503
          0.03329  3.81503  4.53737  0.61958  0.77255  0.48842  0.95086
    188   1.44775  4.07853  3.35784  3.04194  4.05327  2.40819  4.08535  3.29977  3.05746  3.10754  3.98385  3.21973  3.62969  3.36724  3.36441  2.35240  2.52646  2.74274  5.43958  4.22273    271 a - - -
          2.68618  4.42225  2.77519  2.73123  3.46354  2.40513  3.72494  3.29354  2.67741  2.69355  4.24690  2.90347  2.73739  3.18146  2.89801  2.37887  2.77519  2.98518  4.58477  3.61503
          0.03329  3.81503  4.53737  0.61958  0.77255  0.48842  0.95086
    189   2.21669  4.23037  3.09688  2.95882  4.21569  1.21434  4.14063  3.64357  3.12626  3.37184  4.29008  3.21054  3.67234  3.44550  3.41775  2.48696  2.80495  3.16416  5.50596  4.31610    272 g - - -
          2.68618  4.42225  2.77519  2.73123  3.46354  2.40513  3.72494  3.29354  2.67741  2.69355  4.24690  2.90347  2.73739  3.18146  2.89801  2.37887  2.77519  2.98518  4.58477  3.61503
          0.03329  3.81503  4.53737  0.61958  0.77255  0.48842  0.95086
    190   2.30316  4.61519  3.22400  2.74746  4.08584  3.32791  3.71393  3.42842  2.23253  3.05980  3.98478  3.13101  3.84477  2.90567  1.60978  2.73595  2.93888  3.11924  5.29389  4.05443    273 r - - -
          2.68618  4.42225  2.77519  2.73123  3.46354  2.40513  3.72494  3.29354  2.67741  2.69355  4.24690  2.90347  2.73740  3.18145  2.89801  2.37887  2.77519  2.98518  4.58471  3.61503
          0.03835  3.61490  4.53737  0.62250  0.76917  0.48410  0.95776
    191   2.52469  4.52498  2.57178  2.56606  4.11627  3.10645  3.87859  3.55194  2.79908  3.23125  4.14220  3.00326  1.59582  3.11749  3.18710  2.62180  2.87541  3.17772  5.42097  4.13054    276 p - - -
          2.68618  4.42225  2.77519  2.73123  3.46354  2.40513  3.72494  3.29354  2.67741  2.69355  4.24690  2.90347  2.73739  3.18146  2.89801  2.37887  2.77519  2.98518  4.58477  3.61503
          0.03318  3.81811  4.54046  0.61958  0.77255  0.48576  0.95510
    192   1.95042  4.14761  3.50771  3.10355  3.69621  2.99710  4.05255  2.67211  3.04697  2.66417  3.63998  3.34943  3.81002  3.32151  3.34463  2.59456  2.74422  1.77063  5.18824  3.95938    277 v - - -
          2.68618  4.42225  2.77519  2.73123  3.46354  2.40513  3.72494  3.29354  2.67741  2.69355  4.24690  2.90347  2.73739  3.18146  2.89801  2.37887  2.77519  2.98518  4.58477  3.61503
          0.03318  3.81811  4.54046  0.61958  0.77255  0.48576  0.95510
    193   1.34561  4.12976  3.33081  3.01461  3.97766  2.78028  4.05480  3.20151  2.99405  3.02369  3.76806  3.22698  3.58148  3.33962  3.29499  2.41657  2.67760  2.81800  5.38246  4.14758    278 a - - -
          2.68618  4.42225  2.77519  2.73123  3.46354  2.40513  3.72494  3.29354  2.67741  2.69355  4.24690  2.90347  2.73739  3.18146  2.89801  2.37887  2.77519  2.98518  4.58477  3.61503
          0.03318  3.81811  4.54046  0.61958  0.77255  0.48576  0.95510
    194   2.08233  4.50751  3.14088  2.68092  4.04830  3.24145  3.72446  3.40902  2.35922  3.06094  3.93079  3.07448  3.77937  2.91909  1.94174  2.48861  2.83018  3.06400  5.29574  4.03778    279 r - - -
          2.68618  4.42225  2.77519  2.73123  3.46354  2.40513  3.72494  3.29354  2.67741  2.69355  4.24690  2.90347  2.73739  3.18146  2.89801  2.37887  2.77519  2.98518  4.58477  3.61503
          0.03318  3.81811  4.54046  0.61958  0.77255  0.48576  0.95510
    195   2.92104  4.96559  3.30841  2.72519  4.35705  3.54003  3.58026  3.73470  1.73352  3.23848  4.13100  3.12829  3.94496  2.73479  1.45471  2.94599  3.11599  3.43403  5.32593  4.13601    280 r - - -
          2.68552  4.42241  2.77533  2.73111  3.46370  2.40510  3.72511  3.29363  2.67756  2.69370  4.24706  2.90361  2.73746  3.18160  2.89784  2.37892  2.77501  2.98531  4.58493  3.61495
          0.18222  1.79225        *  1.74731  0.19145  0.00000        *
//
