# Supplementary material for: Soils and sediments host Thermoplasmata archaea encoding novel copper membrane monooxygenases (CuMMOs)
Source: ISME J. 2022 Jan 5;16(5):1348–62. doi: 10.1038/s41396-021-01177-5 (PMC9038741; doi:10.1038/s41396-021-01177-5)
Supplement: Supplementary file 4 — Dataset 1 [file 41396_2021_1177_MOESM4_ESM.zip › Supplementary_Data/amoB_pmoB_Sequences_w_References.faa]

>14_0903_13_40cm_Euryarchaeota_1427_64_8_curated
MKHSSIALALVAGLLLTGVLVLATGARAHEQETSVDWEVAYANLRVLGPP
VYTRSTSLPATCTGGTPGVISGVGGAYPTITLSTGDYLCITWSFRYIGGG
AVRGDLFWITRLGLDFGTVGRYINGGWIGASSFPMIPNTQYNATLVIRSI
QPTFRHLHVGVSVQNVGNIPAAPTTLPIPTGGPVLYGLFTDASGAVVEPL
QGVTVPPFGNLQLIAPWPWAVASTIGQILIGFAFIGIMWWYARYESKRGA
RA
>14_0903_16_30cm_Euryarchaeota_5572_64_14_curated
MRPLSIVMVAVIGSVLLGLLAFPGGARAHETEPSVDWDVAYANVQVLGPP
IYAYHATQSLPLSGSGTRFTGVLGAGPGGGWNTIDMNTGEYLVITWSFRY
VGGAAVRGDLFWITRLGLDFSTVGRYVDNGDGTGRQWIGSSSFALTPKTQ
YNATLVVRSIQPTFRHLHVGVSVQNVGNIPAAPTVAGVNGNPPMPTLYGL
FTNANGPVVEPLAGVTIANSPFSGTFLLLTPWPWAVGGFVAQVVIGLVFI
GVMYWYGRMESKRGAKT
>14_0927_05_20cm_Euryarchaeota_2163_64_7
RSIQPTFRHLHVGVSVQNVGNIPAAPGPAGVTGNPPIPVLYGAFTDANGP
VVEPLQGLTIGRSPFQGTFLLLTPWPWAVGGFVAQVLMGLVFIGIMFWYG
RWEQRKGART
>14_0927_12_40cm_Euryarchaeota_6587_64_8
MKPPSIALIIGIGLILLGLLAFPGGVRAHEQETSVDWDVAYANVQVVAAP
AYTYYATQTLPLTGGGTRTVIGQIGPTGYPTIAMNTGEYLVITWSFRYVG
GAAVRGDLFWITRLGLDFATIGRYIDSGSGRQWIGSSSFELVPNTVYSAT
LVVRSIQPNFRHLHVGVSVQNVGNIPAAPTVSSIPPGGPTLYGVFTDANG
PVVEPLAGVTIGNSPFSGTFLLLTPWPWAVAGFVGQVVLGFAFIGFMWWY
ARWETRRGAKT
>14_0929_05_40cm_Euryarchaeota_3410_64_11_curated
MKPPSIALIIGIGLILLGLLAFPGGARAHEQETSVDWDVAYANVQVVAAP
VYTYYATQTLPLTGGGTRTVIGQAGATGYPTIAMNTGEYLVITWSFRYVA
NVVVRGDLFWITRLGLDFATIGRYIDSGSGRQWIGSSSFELVPNTVYSAT
LVVRSVQPNFRHLHVGVSVQNVGNIPAAPTVLPNIPAGGPTLYGVFTDAN
GPVVEPLAGVTVERSPFSGTFLLLAPWPWAVAGFVGQVVLGFAFIGFMWW
YARWETRRGAKT
>14_0929_05_40cm_Euryarchaeota_3424_64_12
MKHPFVAIALALGLMLTGVLLVPSGARAHEQETSVDWAVAYANIRVLGPP
VYTRSTSLPVSCTGGTPGVIGGSGAYPTITLSTGDYLCITWSFRYIAGNV
VRGDLFWITRLGLDFGTVGRYITCTGTTCPAGTSGINQWIGASSFELDPN
AQYDATLVIRSIQPTFRHLHVGVAVQNVGNIPAAPTVLPNIPVGGPVLYG
LFTDASGPVVEPLQGNLQLLAPWPWAVASLFGQIVIGFAFIGFMWWYARW
EKKRGARA
>14_0929_12_30cm_Euryarchaeota_7367_63_8
MQPFPGTEGGESMRPLSIVMMLVIGSIFVGLLAFPGGARAHEQETSVDWE
VAYANLQVLGPPVYAYYATQSLPLTGSGTPFTGVLGAGPGGGWNTINMNT
GEFLVVTWSFRYVGGASVRGDLFWITRLGLDFATIGRYVDSGTGRQWIGS
SSFALTPNTRYDATLVLRSLQPTFRHLHVGVSVQNVGNIPAAPTVSPIPP
GGPTLYGLFTNANGPVVEPLAGVSIAGSPFSGTFLLLTPWPWAVAGFVAQ
VVIGLVFIGAMYWYGRWESKRGAKA
>15con2h1_8_Maxbin2_011_curated
MKPPSIALIIGIGLILLGLLAFPGGARAHEQETSVDWDVAYANIQVVAAP
VYTYYATQTLPLTGSGTRTVIGQIGPTGYPTIAMNTGEYLVITWSFRYVG
GAAVRGDLFWITRLGLDFATIGRYIDSGTGRQWIGSSSFALTPSTVYGAT
LVVRSIQPNFRHLHVGVSVQNVGNIPAAPGPTGSSIPPGGPTLYGVFTDA
NGPVVEPLAGVTIGNSPFSGTFLLLTPWPWAVAGFVGQVVLGFAFIGFMW
WYARWETRRGAKT
>15con2h1_8_Maxbin2_128_sub_curated
MKHGLIVFVFAIGLLAAGLLGIVGGARAHPQEVSVDWEVAYANIQVLGPP
VYTRYACPCAPPLTGGTAVVGVLGADYPTLTLKTGDEIVVTWSFRYVAAN
VVRGDLFWVTRLGLDFGTIGRYINGQWIGASSFELVPNTRYDATLVLRSI
QPTFRHLHVGVSVQNVGNIPAAPTVSPIPAGGPTLYGLFTDASGPVTEPV
MINVPNFGTVGLLAPWPWAVASLFGQIVIGFFFIGIMWWYGRYESRKGAK
T
>15_D_Rain_20_5_09082015_CONCOCT_21_curated
MRPLSIVMVAVIGSVLLGLLAFPGAARAHETEPSVDWDVAYANVQVLGPP
IYSYYATQSLPLSGSGTPYTGMLGAGPGGGWNTIAMNTGEYLVITWSFRY
VGGAAVRGDLFWITRLGLDFSTIGRYVDSGTGRQWIGSSSFALTPKTQYN
ATLVVRSIQPTFRHLHVGVSVQNVGNIPAAPTVSGVNGNPPMPTLYGLFT
NANGPVVEPLAGVSIAGSPFSGTFLLLTPWPWAVGGFAAQVVIGLVFIGA
MYWYGRRESKRGAKT
>GCA_005878525.1
MKHSFVAIALAIGMVLTGVLVFATGARAHEQETSVDWEVAYANIRVLAPP
VYTHYTTQTLPLGGTRFAYSGVISSSGAYPTIPTSPDPGLATGDYLVITW
SFRYIGGSAVRGDLFWITRLGLDYGTVGRYINGGWIGASSFEMVPNTQFN
ATLVIRSIQPSFRHLHVGVAVQNVGNIPAAPTTLPIPVGGPVLYGLFTDA
RGPVFEPLQGVSVAPFGNLQLIAPWPWAVASLFGQIVIGFAFIGIMWWYA
RYEKKRGARA
>PLM3-1_170_b2_sep16_Maxbin2_081_curated
MRHVSNVMTLAVALFAVALMLSPPAVRAHEQETFVDWGVAYENINFTTVP
VFIENGNRHAGQVNASGGYATIQLNTGDLLVVEYSFKYLGEKERRGDLFW
VTRLGLDFGTIGRYVEFVDPVVRPREWIGASSFAFLPGQTYNATLVLRSL
QPTLRHLHVGVAVQDVGNIAAAPTVIPIPPGGPILYGIWTDAVGLVVEPL
EGFNVPPFGTLKLLEPWPWAVGGFVAQVVIGLSFIAIMYWYGRREQKRGA
AA
>PLM3-1_200_b2_sep16_Maxbin2_057_curated
MRHVRNVTAFAVILFAVVLALSPPAVRAHEQETFVDWNVAYANLDFLGAP
AFIEANDPLTLADDVPHVGQVDAAGDYDRIQLNTGDVLVIEYSFRYLGDK
ERRGDLFWVTRLGLDFGTIGRYIEFVDPVVRPREWIGGSSFAFLPGQTYN
ATLVLRSLQPTLRHLHVGVAVQDVGNIGAAPTVSPIPVGGPILYGIWTDA
KGPVVEPLEGFNVDVGSYGTLKLLEPWPWAVTGLVAQIVIGLGFIIIMYG
YGRWEKKRGAAT
>RidSed_csp2_13ft_2_Maxbin2_003_curated
MRHVRNVMTLAVALFAVVVMLSPPVVRAHEQETFVLWDVGYANLDFLAAP
VFTEQKNGNRHVGQAVAGIYATIQLNTGDRLVVEYSFKYLGEKERRGDLF
WTTRLGLDFGVIGRYVEFVDPVVRPREWIGASSFALVPGQTYNATLVLRS
IQPTLRHLHVGVAVQDVGSLVAGPTVSPIPVGGPIIYGIWTDAKGPVVEP
LEGFNVDVGSFGTLKLLEPWPWAVTGLVAQIVIGLGFIAIMFWYGRWEKK
RGAAK
>RifSed_csp1_16ft_3_Maxbin2_041_curated
MRHVRNVTTLAVVLFAVVLMLSPPAVRAHEQETFVDWDVGYANLGFLAAP
VFIELKNGIQHVGQVDAAGNYATIQLSTGDRLEIRYSFRYLGEKEQARSR
LRHNRQIRGIRGSGGPRSRVDRGGVLRPPPRAELQCDFGPPIPPAYSPAP
PRRCRSPGRGQHRRGPDGEPDPGRRSDPLRNFHRGHRACR
>Sage1_R_100_16_Maxbin2_161_sub_curated
MRPPSIAMLVGIGLILVGLLAFPGGARAHEQETSVDWDVAYANVEVLGPP
VYAYYATQTLPLTGAGSRIIGVMAPTGYPTITMNTGEYLVVTWSFRYVAN
VVVRGDLFWITRLGLDFATIGRYIDSGSGRQWIGSSSFELVPNTVYDATL
VLRSIQPNFRHLHVGVSVQNVGNIPAAPTVRPIPPGGPILYGVFTDANGP
VVEPLAGVTISGSPFSGTFLLLTPWPWAVAGFVAQVVIGFVFIGAMYLYG
RWERKREAGA
>Sage1_R_20_16_MetaBAT_41_curated
MRPLSIVMVAVVGSVLLGLLAFPGGARAHETEPSVDWDVAYANVQVLGPP
IYAYHATQSLPLSGSGTRFTGALGAGPGGGWNTIDMNTGEYLVITWSFRY
VGGAAVRGDLFWITRLGLDFSTIGRYVDSGDGTGRQWIGSSSFALTPKTQ
YNATLVVRSTQPTFRHLHVGVSVQNVGNIPAAPTVAGANGLPPMPTLYGV
FTNANGPVVEPLAGVTIANSPFGPTATFLLLTPWPWAVGGFVAQVVIGLV
FIGVMYWYGRMESKRGAKT
>Sage2_L_100_16_MetaBAT_94_sub_curated
MRALPIAVTIVLGVVLLGFLVFPGGVRAHEQETSVDWEVAYANIRVPSAP
IYAHYATQTLPLTGSGTPTTAVLGSQGYPTISLNTGEFLVIRWTFNYVAA
NAVRGDLFWITRLGLDFATIGRYVTCTLPAPEPPTADCTGTNTWIGSSSF
LLVPGARYDVTLVLRSIQPTFRHLHVGVSVQNVGNIPAAPGPAGVTGNPP
IPVLYGAFTDATGPVVEPLQGLTIAGSPFQGTFLLLTPWSWAVGGFVAQV
LMGLVFIGIMFWYGRWEQRKGARG
>Sage2_R_115_16_Maxbin2_115_sub_curated
MRRYALTPKTQYNATLVLRTTQPTFRHLHVGVSVQNVGNIPAAPTVAGVN
GNPPMPTLYGLFTNANGAVVEPLAGVSIANSPFSGTFLLLTPWPWAVGGF
VAQVVIGLVFIGVMYWYGRMESKRGAKA
>GCA_005878985.1
MPPSSGKGGGETMRALPIAVTIVLGVVLLGLLVFPAGVRAHEQETSVDWEVAYANIRVSS
APIYAHYATQTLPLTGSGTPTTAVMGTQGYPTISLNTGEFLVVTWTFNYVATNAVRGDLF
WITRLGLDFATIGRYITCTLPAPEPATADCTGTNTWIGSSSFLLVPGARYDATLVLRSIQ
PTFRHLHVGVSVQNVGNIPAAPGPAGVTGNPPIPVLYGAFTDANGPVVEPLQGLTIAGSP
FQGTFLLLTPWPWAVGGFVAQVLMGLVFIGIMFWYGRWEQRKGART
>Methylococcus_capsulatus_Bath_operon1
MKTIKDRIAKWSAIGLLSAVAATAFYAPSASAHGEKSQAAFMRMRTIHWYDLSWSKEKVKINETVEIKGK
FHVFEGWPETVDEPDVAFLNVGMPGPVFIRKESYIGGQLVPRSVRLEIGKTYDFRVVLKARRPGDWHVHT
MMNVQGGGPIIGPGKWITVEGSMSEFRNPVTTLTGQTVDLENYNEGNTYFWHAFWFAIGVAWIGYWSRRP
IFIPRLLMVDAGRADELVSATDRKVAMGFLAATILIVVMAMSSANSKYPITIPLQAGTMRGMKPLELPAP
TVSVKVEDATYRVPGRAMRMKLTITNHGNSPIRLGEFYTASVRFLDSDVYKDTTGYPEDLLAEDGLSVSD
NSPLAPGETRTVDVTASDAAWEVYRLSDIIYDPDSRFAGLLFFFDATGNRQVVQIDAPLIPSFM

>Methylococcus_capsulatus_Bath_operon2
MKTIKDRIAKWSAIGLLSAVAATAFYAPSASAHGEKSQAAFMRMRTIHWYDLSWSKEKVKINETVEIKGK
FHVFEGWPETVDEPDVAFLNVGMPGPVFIRKESYIGGQLVPRSVRLEIGKTYDFRVVLKARRPGDWHVHT
MMNVQGGGPIIGPGKWITVEGSMSEFRNPVTTLTGQTVDLENYNEGNTYFWHAFWFAIGVAWIGYWSRRP
IFIPRLLMVDAGRADELVSATDRKVAMGFLAATILIVVMAMSSANSKYPITIPLQAGTMRGMKPLELPAP
TVSVKVEDATYRVPGRAMRMKLTITNHGNSPIRLGEFYTASVRFLDSDVYKDTTGYPEDLLAEDGLSVSD
NSPLAPGETRTVDVTASDAAWEVYRLSDIIYDPDSRFAGLLFFFDATGNRQVVQIDAPLIPSFM

>USCa
MTTTMFSSLARQTGRLWALVLAAALAVTMAAIGPADAHGEKSQAAFLRMRTLNWYDVVWSKTNVAVNEEY
EITGKLHIMNSWPAAIKVPDQCFLNTGQPGAMAARLGVWVGAPGQMQFTPRSMRLDVGKTYAFRILLKGR
RPGHWHTHVQLSVMTGGPIPGPGQYIDIKGNFSDFVDDVKLLNGTTVDIETYGIGKIYMWHLFWIVVGGW
WILYWFGKRGFIGRFAWVASGKAEEVITPQERVVGAITLLAVLLVVIIFYAITVSGNPNTIPLQAGDFRN
ITALENEVDSGPITIKYLNGTYKVPGRELVANFKITNNGKEPLRIGEFNTAGLRFLNPDVYTAKVVYPDY
LLAERGLSLNDNSPIAPGETRDVAVTVQDARWDTERLSGLAYDVDSSFAGVLFFFSPSGARYPMEVGGPV
IPTFMPV

>Methylacidiphilum_fumariolicum_SolV_operon1
MKKIVRVGGALLLSGLMLAPMSSLFAVQGMGAKSQEAFLRMRTVTFFDTRFSFTPNNRVKVGDEFTCTGK
VMLMPTWPQEIPFSGISFFNFFVPGPQVLRKAIFVNEKYFQFNSVVLEKGGVYEYKMVNQARTPGIWPVG
PMVSMEEAGPFIGPEEFLTIEGSGAGFTNPVKTLLGNTIDLENYGEGRMIAWTLLTSAIAVVWLVYWCSK
PFTRRLGLVAAGRKEDLFSPMDRQVCFLFTIGTIVLVAAAAMITKAQYPITIPIQETKYYIKPLPPEPAL
IQAEVTDATYDVPGRTLSFHLQVKNIGDKPVVLKEFLTANVRFLNPDVPGNTWNENNPEVNGGPMRVTPS
EPINPGETKTLEVSMQSAEWENQRLTMYHESTNRFGGLLFFTDTSGTRQVFAIADQIVIPKFGATMGGGM

>Methylacidiphilum_fumariolicum_SolV_operon2
MKTRRKAVKQIIEHVEAKTKKILLSLLSLGLAMSWLPSPSYAVQGMGAKSQEAFLRMRTVVFYDTQFSFA
PTNRVKVGEEFSCTGKVMLMPTWPEEIPFTGISFFNFFVPGPQVLRKAIWVNEKYFQFNSVVLEKGGTYA
YKMVLQARNPGIFPMGPMLSMEGAGPFIGPEEFLTIEGTKGSFANPVKTLLGNTVDLENYGTARVITWTI
FTTLIGVVWLGYWLAKPFTRRLGLVAAGRKEELFNPLDRQVCFLFTVGTIVIVAAAALITKAQYPVTIPI
QETKYYIKPLPPEPTLIQAEVTDATYDVPGRTLSFHIQVKNVGDKPVVLKEFLTANVRFLNPDIPGNTWN
PSFPEVNGGPMKVSPSEPINPGETKTIEVSMQSAEWENQRLTMYNETTNRFGGLLFFTDPSGTRQIYAIA
DQIVIPKFGAAIGGGM

>Methylacidiphilum_fumariolicum_SolV_operon3
MKINNYSINTLILACTVIIAIIASSCLYASGIGERAQEAILRMRTAQFYDVRFSSNHLKVGEDLVVTGKV
MILPIWPHELGFSGIAYINFFEPGPRLVRKETVVNGQPVFSSMIVKLGDTYDFKEVLTARRPGTWPVGVT
MNIKDIGPIVGPSIKVTIDPSSAPFTNTVQTLSGQSINLENYGLSRAMGWSFLWVLLGIGWLYYWLILKP
TAPRLGLAYLEKEDELVTKQDQKFGFLFLAIVIVLVFGGAFITSKQFPIVIPLQKTFVRINPLPKESTFV
EAKVSKATYYVQQRSLDFDLIVTNKGNEKVYLRRFQTANVAFLNPAAPDNQWPADSPEVNGGELQITPNE
PILPGETKQLHIKAQGAAWEVERLSTIYKESSSRFGGLIFFGDTAGNRNIIAIADQFVVPVFQ

>Methylacidiphilum_infernorum_V4_operon3
MKKFNKETGMKKIVRMGGVLLLSGLMLTPLSSLFAVQGMGAKSQEAFLRMRTVTFFDTRFSFTPGNRVKV
GDEFTCTGKVMLMPTWPQEIPFSGISFFNFFVPGPQVLRKAIFVNEKYFQFNSVVLEKGGVYEYKMVNQA
RYPGIWPVGPMLSMEEAGPFIGPEEYLTIEGSYSGFTNPVKTLLGNTIDLENYGEARMIMWTLLTSAVAV
AWLVYWCSKPFTRRLGLVAAGRKEDLFSPMDRQVCFLFTIGTIVLVAAAAMITKAQYPITIPIQETKYYI
KPLPPEPSIIQAEVTDATYDVPGRTLSFHIQVKNVGDKPVVLKEFLTANVRFLNPDVPGNTWNENYPEVN
GGAVIVKPSEPINPGETKTLEVSMQSAEWENQRLTLYHESTNRFGGLLFFSDTSGTRQVYAIADQIVIPK
FGAGIGGGM

>Methylacidiphilum_infernorum_V4_operon2
MNSAIGSGKRKIKKILLALTVGGALAGCFSSSSFAVQGMGAKSQEAFLRMRTVVFYDTQFSFAPTNRVKV
GDEFTCTGKVMLMPTWPQEIPFSGISFFNFFVPGPQVLRKAIWVNEKYFQFNSVVLEKGGTYAYKMVLQA
RNPGTYPMGPMLSMEEAGPFIGPEEFLTIEGTNSRFTNPIKTLLGNTVDLENYGTARMISWTLLTTFVGV
AWLVYWLSKPFTRRLGLVAAGRKEELFNPMDRQVCFLFTVGTIVLVAAAAMITKAQYPVTIPIQETKYYI
KPLPPEPTLIQAEVTDATYDVPARTLSFHIQVKNIGDKPVVLKEFLTANVRFLNPDIPGNNWNPTFPEVN
GGPMKVSPSEPINPGESKTLEVSMQSAEWENQRLTMYHETTNRFGGLLFFTDPSGTRQIYAIADQIVIPR
FGGGM

>Methylacidiphilum_infernorum_V4_operon1
MKNNNIKGLFLTFISIIYGVLMLINAPPVYSSGIGERAQEAILRMRTAQFYDVRFSTNHLKVGEDLVVTG
KVMILPIWPHELGFSGIGYINFFEPGPRLVRKETVVNGQPLFSSMIIKLGDNYEFKEVLTARQPGNWPVG
VTMNIKDIGPIVGPSIKVAIDPSNSPFTYIIKTLTGQTVNLENYGLSRAFGWSMLWVFLGIGWLYYWLIL
KPTAPRLGLAYLEKEEELITKKDTQFGLLFLAIVVILVFGGAFITSKQFPIVVPLQKTFVRIDPLAPEPA
FVEAKVTKATYNVQQRSLDFDLQVTNKGTDKVYLKRFQTANVAFLNPSAPNNQWASDSPEVNGGELQITP
SEPILAGETKTLHVKAQGSAWEVERLSTIYKETASRFGGLLFFSDTEGRRNIIAIADQFVVPVFE

>Methylomirabilis_oxyfera
MRIGRAALSAILLGVIAVSAGTAWAHGERSQEPFLRMRTITFYDTKWSKARVQPGETMDLTGKFHTFSEW
PRAVNTPESIFLHYSVPGPSMLKKEAWMNGMPVINATSTQLGGDYDYRMNIMGRVTGTYHVHPMVNIEGG
GPLVGGGEFVTVDGDWSNFTNNVTTIDGTTVNMEVHGQGRIIGWWLLWTFVGVFWLLWWVRRPFTRRLFQ
VGVVPEEELVSPGDRTLGLVLMIATVLIVAIGYVTTNGAYPITIPLQTGRMDTPELKPTTEFTPYSHATV
KARPVTAVYTVPGRSLGMVIEVTNGSNRPQQLGGFITANLQFRDPALFPDSRLKIKVEPAGPIPPGQTVT
MSIDATDAEWEYQRLAELIYDSDSRYGGLFEFFDADKNRQIVEVGGPVIPSFEGGATALSGGGKWRPTTQ
YK

>Nitrosococcus_halophilus_Nc4
MKGNIMNRARKWLAIGFATVVASSVFYVPTVAAHGEKSQAAFLRMRTIHWYDLRWSKDQIAVNETYTMSG
KFRVFSDWPEAVRHPHVSFLNVGQPGPVSTRMSSYINDVFVPRSVGIELGGDYSFSVELKGRRPGTWHVH
TMMNIEGGGPLIGPGKYITITGNIEDFENPITDLTGNTVDIERLGLGTIVGWHVFWYVLGIAWMWWWARR
PMFLPRYMRVEAGEANDLVTDTDKKVTLGVMVGVLVIVLYGYESAEGKHPVTVPLQAGLLGDIDPLPVNY
DAMVSVDVLKANYRVPGRTITMKLEVTNHTDEVISIGEFATGGIRFLNPDVIVDDTDYPDNLLAPEGLEV
SQQDIAPGETVVVEVAGTDAAWEVERMADVIYDPDSRFGGLLFFVDPEGNRMPIPVGGPLVPIFV

>Methylovulum_miyakonense_HT12
MKLLKDKVAKLSFVALLATVTASMFYTPTAAAHGEKSQAAFMRMRTIHWFDLNWSKEEVAVNDTMTISGK
FFVFSGWPETVDKPEISFLNIGIPGPVFIRAGSWIGGQLVPRSVSLELGETYDFKVLLKARRPGDWHVHT
MLNVKGGGPIIGPGKWVTVTGSMKDFTNPITTLTGETIDLETYNLDNTYFWHAFWYALGLAWMGYWMKKP
MFVPRSIAVESGKADSLISGTDRKVAMGFAAGTIAIVAMSMSSTNEQYPVTTPLQAGLLRGIKSIEMPAT
SVAVKVEDATYRVPGRAMQMTLTITNNGDSAIRLGEFNTAGVRFMDANVAQDETGYPDDLLAEEGLTVSD
NSPLAPGQSRTVQVTASDDAWEVYRLADLIYDPDSRFAGLLFFYDEAGKRQLITIDAPLIPTFI

>Nocardioidaceae_bacterium_Broad-1
MRSKLKYIGAVMAAAVAVVLALPPAPASAHGETAQEAFLRMGTVAFWDVKYSADKVAQGEELTITGTAKI
LETYPEQLAEPKLGFIGVIAPGPTVVIKERTINGAPAPMAIEIEKGGVYQFKMVLQGRRVGHWHVHPIFG
IHGAGSLIGPGQYVDVTESAGGFTNEVKLLSGKTADLENIGMGGVTFWNVLWLVIGFAWLLYWIVPKPTV
TRLPVTSQIPLNTDGGAYGLITKKDHRVMNIMMGATIALVVGGMVWQAQAYPDKMPQQVLHFAPEDAVVD
AKFVTADASDAVFDPATDTVTAKVTVTNTGTSPASVESFMTSTLTFPVAEAGSAERSVQISPATPIAPGE
TRELTMSITDEVWAKERLMPVGESRMQLTGVLRLQDEAGHENFVTVQSFVTPSAMA

>Methylomonas_methanica_MC09
MKIIKDKVAKLSFVALLITMTAAMFYAPTASAHGEKSQAAFMRMRTIHWFDLNWSKEEVPVNDTMTISGK
FLVFAGWPETVDKPEVSFLNIGIPGPVFIRAGSWIGGQLVPRSVSLELGEVYEFKVLLKARRPGDWHVHS
MMNVQGGGPIIGPGKWVTITGSMSEFVNPVTTLTGQTINLETYALDNVYFWHAVWFAIAFAWLLFWVKRP
IFVPRHIAVSTGKADTLISAGDKKVGMLFAVGTMVIVAASMGATNEKYPVTTPLQAGLLRGMKTYQMPES
TVSVKVDDATYRVPGRAMQMTLTITNNGDSAVRLGEFNTAGVRFLDPAVHEDETSYPDDLLAEEGLTVSD
NSPLAPGETRTVEVTASDAAWEVYRLADLIYDPDSRFAGLLFFWDENGTRQMVTVDAPLIPSFI

>Methylobacter_tundripaludum_SV96_operon1
MKQLLIKCMASLGFILSLYTLNIATVMAHGEKALEPFIRMRTIQWYDVQWDKQKFNVNEEVSVSGKFHVA
EDWPVSVPKPEAAFLNISTPGPVLIRTERYLNGKPFMNSVALQPGGDYNFKIVLKGRLPGRYHIHPFFNL
KDAGQVMGPGVWLEITGSPSDFSNKVKTINGEVIDMETYGLGNGIFWHLFWGLLATAWLLWWLRRPLFIP
RYRMLQAGGLEDELVTPNDRLIAKAMLVGVPLLVLAVNAMTISEYPNAIPLQASLDQILPLSAQVNAGVV
DVETLKAEYRIPERSMEFTVKVNNRSENPVQIGEFSTANVHFLNKDLQAAYQGDSTSMTAFEGLSLENPA
PIQPGEQRTMTITARDGFWESEKLNGLIRDADSRIGGLLFLYDSVTAARYISSITAAVIPKFN

>Methylobacter_tundripaludum_SV96_operon2
MKLIKDKVAKLSFVALLVTVTAAMFYAPTASAHGEKSQAAFMRMRTIHWFDLNWSKDTVPVNDTMTISGK
FHVFAGWPETVDKPEISFLNIGIPGPVFIRQGSWIGGQLVPRSVSLELGETYEFKVLLKARRPGDWHVHT
MMNVKGGGPIIGPGKWVTVTGTMGSFVNPVTTLLGDTINLETYNLSNTYFWHAFWYALGLAWLGYWARKP
IFVPRHIAVEAGKADSLITATDKKVAMGFAIGTIAVVAFGMSSTNAAYPVTTPLQAGLLRGMKPIEMPAK
TVNVKVEDATYRVPGRAMQMTLTITNNGDSSVRLGEFNTAGVRFLDPKVHVDETGYPDDLLAEEGLTVSD
NSPIAPGTSRTVQVTASDAAWEVYRLADLIYDPDSRFAGLLFFFDEAGNRQMIMVDAPLIPSFI

>Methylomicrobium_alcaliphilum
MKIIKDKVAKLSFVALLVTVTAAMFYTPTASAHGEKSQAAFMRMRTIHWFDLNWSKDQVSVNETMSISGK
FHVFAGWPETVDKPEVAFLNIGIPGPVFIRAGSWIGGQLVPRSVSLELGETYEFKVLLKARRPGDWHVHT
MMNVQGGGPIIGPGKWVTITGSMGDFKNPITTLTGETIDLETYALDGVYGWHLFWYLLGVAWMVYWCRKP
VFIPRRIAVDAGKADSLITPTDKKVGMAFAAGTLAIVAVSMGQANEKYPVTTPLQAGLMRGIKSLELPQP
TVSVKVVDASYRVPGRAMQMTLEITNNGDSAVRLAEFNTASVRFLDADVYEDDTNYPDDLLAEEGLSVSD
NSPLAPGETRTVDVTASDAAWEVYRLADLIYDPDSRFAGLLFFIDEDGNRQMTMVDAPLIPTFI

>Methylacidiphilum_kamchatkense_Kam1_operon1
MKTRRKAVNQMVEHVATKTKKILLSFLSLGLVMSWFHSPSYAVQGMGAKSQEAFLRMRTVVFYDTLSFAP
TNRVKVGEEFSCTGKVMLMPTWPEEIPFTGISFFNFFVPGPQVLRKAIWVNEKYFQFNSVVLEKGGTYAY
KMVLQARNPGIFPMGPMLSMEGAGPFIGPEEFLTIEGTKGSFTNPVKTLLGNTVDLENYGTARMITWTIF
TTLIGVVWLGYWLAKPFTRRLGLVAAGRKEELFNPLDKQVCFLFTVGTIVIVAAAALITKAQYPVTIPIQ
ETKYYIKPLPPEPTLIQAEVTDATYDVPGRTLSFHIQVKNVGDKPVVLKEFLTANVRFLNPDIPGNTWNP
SFPEVNGGPMKVSPSEPINPGETKTIEVSMQSAEWENQRLTMYNETTNRFGGLLFFTDPSGTRQIYAIAD
QIVIPKFGVAIGGGM

>Methylacidiphilum_kamchatkense_Kam1_operon2
MKKLVRVGGAILLSGLMLAPMSSLFAVQGMGAKSQEAFLRMRTVTFFDTRFSFTPSNRVKVGDEFTCTGK
VMLMPTWPQEIPFSGISFFNFFVPGPQVLRKAIFVNEKYFQFNSVVLEKGGVYEYKMINQARTPGIWPVG
PMVSMEEAGPFIGPEEFLTIEGSGAGFTNPVKTLLGNTIDLENYGEGRMIAWTLLTSAIAVVWLVYWCSK
PFTRRLGLVAAGRKEDLFSPMDRQVCFLFTIGTIVLVAAAAMITKAQYPITIPIQETKYYIKPLPPEPAL
IQAEVTDATYDVPGRTLSFHLQVKNIGDKPVVLKEFLTANVRFLNPDVPGNTWNENYPEVNGGPMRVTPS
EPINPGETKTLEVSMQSAEWENQRLTMYHESTNRFGGLLFFTDTSGTRQVFAIADQIVIPKFGATMGGGM

>Methylacidiphilum_kamchatkense_Kam1_operon3
MKIKNHSIITLILACTVIIAIIASSHLYGSGIGERAQEAILRMRTAQFYDVRFSSNHLKVGDDLVVTGKV
MILPIWPHELGFSGIGYINFFEPGPRLARKETIVNGQPVFSSMIVKLGDTYDFKEVLTARRPGTWPVGVT
MNIKDIGPIVGPSIKVTIDPSSAPFTNTVQTLTGQTINLENYGLSRAFGWSILWVLLGIGWLYYWLILKP
TAPRLGLAYLEKEDELVTKQDQRFGFLFLAIVIVLVFGGAFLTSKQFPIVIPLQKTFVRIDPLPQGPTFV
EAKVSKATYYVQQRSLDFDLTVTNKGNEKVYLRRFQTANVAFLNPAAPDNQWPADSPEVNGGELQITPNE
PILPGETKLLHVKAQGAAWEVERLSTIYKESSSRFGGLIFFGDAAGNRNIIAIADQFVIPVFQ

>Mycobacterium_chubuense_NBB4
MAKSLMDYLDLRKKHTPRNGARRAKLFSLAGVVGLLLVLAPPPLASAHGEQSQQPFERTSTVAFYDTQFS
TDRLDVGQELTITGTLRIMNSWPDHTIAPPDLGYLTVNTPGPVFMVEEREMSGMFTPQSVKVSKGGIYPY
KIVLKARIPGTWHVHPAMAMEGTGTLVGEGKYITINDAGTFTEPQTLSDGRNVDLASYGLGRVVIWHVLG
LLVAVAYAAFWLRKSLLQRAAVVNAGGGATLVTPKERNVSIGIAIVALVLGLGGYAYAQVFDGPHIPPQV
ARLSPVPQTPSGLARQLETQVQSAVFQEKTGTLVLKVNVDNKSNSPVRLDRLQFADYVVTVTDGAKPDTD
GVATVSPSGPIPPGGSSNLTVELDARSLLSRNLLPTNDAQIRVTGLMFFQDAAGQTSTSEINELTSGVLP
EYGTQ

>Methylocystis_sp._SC2_operon1
MKSLNLHSMAKCATARVVRLWILGLAVAGALTTLPAATPAAAHGERSQQAFLRMRTLNWYDVKWSKTELN
VNDEMELTGKVHVFSGWPQAVARPGESFLNVGEPGPVLIRKSAFVGEVPVPRTFSMDVGNDYEYKIVLKA
RRQGRYHVHVQINVKDGGPIVGPGQWITIKGDMKDFTNPVTLLEGSTIDLETYGITWTYIYHFFWMAAAA
AWILYWFMTKGIIVRYWQVKAGKGRELIGQDEKRIGAVTLAAVLLAVLVFYASANREFPRTLPMQAGLLT
GISPIDEPRSTVAVQFKGGSYTVPGRELRIRAKVTNNGKEPIRLGEFTSAGLRFLNPDVFTTRPDFPDYL
LADRGLSVSDPNPIAPGETRDLEVIVQDARFDIERLSDLAYDTDSQFGGLLFFFSPSGERQRAEIGGPVI
PKFQAGATL

>Methylocystis_sp._SC2_operon2
MKKFVKLAAIGAAAAVAATLGAVAPASAHGEKSQQAFLRMRTLNWYDVQWSKTTVNVNEEMVLSGKIHVF
SAWPQAVANPRVSFLNAGEPGPVLVRTAQFIGEQFAPRSVSLVPGNDYAFSINLRGRRAGRWHVHAQINV
EGGGPIIGPGQWIEIKGDMKDFTDPVTLLDGSTVDLETYGISRVYAWHLPWLAVGAAWILFWFVRKGIIA
SYLRVATGKVDEQVTDDDKRIGAIVLALTILATIVGYAVTNSTFPRTIPLQAGLQKPLTPLVTDGTAGVG
KERVTSELNGGVYKVPGRELTINVKVTNSTSEPLRLGEYTAAGLRFLNPDVFTTKPDFPDYLLADRGLST
DPTPIAPGETKEIAVKVQDARWDIERLSDLAYDTDSQIGGLLMFFSPTGRRFAAEIGGPVIPKFVAGDMP

>Methylocystis_sp._SC2_operon3
MKKFVKLAAIGAAAAVAATLGAVAPASAHGEKSQQAFLRMRTLNWYDVQWSKTTVNVNEEMVLSGKIHVF
SAWPQAVANPRVSFLNAGEPGPVLVRTAQFIGEQFAPRSVSLVPGNDYAFSINLRGRRAGRWHVHAQINV
EGGGPIIGPGQWIEIKGDMKDFTDPVTLLDGSTVDLETYGISRVYAWHLPWLAVGAAWILFWFVRKGIIA
SYLRVATGKVDEQVTDDDKRIGAIVLALTILATIVGYAVTNSTFPRTIPLQAGLQKPLTPLVTDGTAGVG
KERVTSELNGGVYKVPGRELTINVKVTNSTSEPLRLGEYTAAGLRFLNPDVFTTKPDFPDYLLADRGLST
DPTPIAPGETKEIAVKVQDARWDIERLSDLAYDTDSQIGGLLMFFSPTGRRFAAEIGGPVIPKFVAGDMP

>Haliea_sp._ETY-M
MRTLQWYDVTWTKEDGTPADEIGVNDRVIVEGKFRAIEDWPANVPELDMAFLSTAGPSSVFVKIESYIDD
VPMIQSTQLEFKREYRFKLIMAGRIPGNYHLHPTVMVQGGGPIIGPGKWVNITGSAADFKLPATTLSGEE
IPNLETWGVSTVVTWHLLWIAIAAFWLLWWLRRPLLMPRFIANKKGGNEDILITPLDQKVAFGMLVGTIV
IVVAGNQWANSKYPRTTPLQGAVMRLPNKAPVEELVSAIVREADYDVPGRTMRFNVELTNNAERPVQVGE
FSTASIRFLDADIEAASSGIHASFPDELINYGLTTSDNSPLMPGETRTVSVKASDAAWETERLADLVKDP
VNRFAGLLMFYDDGGERHITEINGAVVPVFVLDSAERVATAD

>Haliea_sp._ETY-NAG
MRTLQWYDVTWTKTDGSPATEIAVNEDVIVQGKFRAIEDWPKNVPPLDMAFLSTAGPSSVFVKMESYIDE
VPMIQSTQLEFRREYEFKLVMRGRIPGNFHLHPTVMVQGGGPIIGPGAWVNITGAWEDFSLPLTTLTGEE
IDNLETWGVSTVVTWHLLWIAVAAFWLLWWLRRPLLTPRFIANKKGGNEDILITRSDQLAGVILLVGTIA
AVVVGNQWANSKFPQTSPLQGSVMKLPSAPPVEELVTAFIREADYDVPGRTMRFDVELTNNAERPVQIGE
FGTASIRFLNPDVAAATQNIHESFPRVLVNYGLSVNNNEPLQPGETRIISVKASDAAWETERLADLVKDP
VNRFAGLLMFYDDLGTRHITEVSGAVVSVFVPISEDRLAAAD

>Nitrosococcus_oceani_ATCC_19707
MKGTHITNRARKWLAIGFTAVIASSVFYIPTVAAHGEKAQAAFLRMRTIHWYDMVWSKDTIAVNETYTIS
GKFRVFEDWPEAVEKPHVSFLNAGQPGPVTARLTSYVNGMFVPRSIGLELGGDYEFEMTMQGRRPGTWHV
HTLLNVQGGGPLIGPGKYITITGDMADFESKITDLTGNTVNLETMATGTVIGWHLFWYVLGIAWIWWWAR
RPMFLPRYMRIEAGEANDLVTAQDKKLTIGVLVGVLLIILFGFKSAEDKFPVTIPLQAGLLGTIDSLPVD
YNSMVSANVLKANYRVPGRTISMTVEITNHTDQVISIGEFNTGGIRFMNANVRVDETDYPEELLAPEGLE
VSQQDIAPGETVVVDISATDAAWEVQRMADVIYDPDSRFAGLIFFVDPEGNEIPIPIGGPLVPTFV

>Nocardioides_sp._CF8
MRLMRISMNPESTGHLLRRLFRLAVGVLALLVLPVSPASAHGEESQQAFQRTSTVVFYDVKFSDDTVDVG
ESVTITGMVRVMKSWPDHTLEPPEMGYLTVSTPGPVFYVQEREMSGEFTPQSVRIEKGATYPFKLVIKAR
QPGTWHVHPGFGVEGAGTLVGAGKDITVNDTGVFENTVTLANGTTVDLETFGLGRVVTWHLISLVVGLAW
LLFWLRRPILDRAMAISEGRGATLITRSDRRIGIGFAVVALVVGTGGYAYAEMTQSSSVPLQVVRTTPVP
LAEEEVSGAVAPEIESIRFNAEADTLTMKLRVENTGAAAVRLQRVQFGDVEFVSPSFASAADPDAQAMTV
TPDQAIEPGGSATFTVEIQSEDLIVRSLVPVNEAELRVTGLLFFEDETGEQVVSEVNELTSAILQDFH

>Nitrosomonas_europaea_ATCC_19718
MGIKNLYKRGVMGLYGVAYAVAALAMTVTLDVSTVAAHGERSQEPFLRMRTVQWYDIKWGPEVTKVNENA
KITGKFHLAEDWPRAAAQPDFSFFNVGSPSPVFVRLSTKINGHPWFISGPLQIGRDYEFEVNLRARIPGR
HHMHAMLNVKDAGPIAGPGAWMNITGSWDDFTNPLKLLTGETIDSETFNLSNGIFWHVVWMSIGIFWIGV
FTARPMFLPRSRVLLAYGDDLLMDPMDKKITWVLAILTLALVWGGYRYTENKHPYTVPIQAGQSKVAALP
VAPNPVSIVITDANYDVPGRALRVTMEVTNNGDIPVTFGEFTTAGIRFINSTGRKYLDPQYPRELIAVGL
NFDDESAIQPGQTKELKMEAKDALWEIQRLMALLGDPESRFGGLLMSWDAEGNRHINSIAGPVIPVFTKL

>Nitrosospira_multiformis_ATCC_25196
MKNLFKKSIAGVCSLAALGLALTLDIQPAAAHGERSQEPFLRMRTIQWYDMKWGPETTKVNDIATMTGKF
HLAEDWPRAVGKPGRAFFNVGSPSPVFVRLSTKLNGEPTYISGPMEIGRDYAFEVRLKARIPGRHHMHAM
VNIKDAGPIAGPAAWMNISGSWDDFTNPVKLLTGETIDTETFNFSNGIFWHILWLSLGIFWIGYYVARPM
FLPRSRVLLAYGDELLLDPMDRKVAWVVLILTFGIVWGGYRYTETKHPYTVPIQAGESKVEPLPVKPNPI
AIKVTHANYDVPGRALRVTMSVTNSGDKPYRIGEFTTAGVRFINKVGLKHLDRGYPKELVATGLSFDNET
PIQPGETREVKMEAKDALWEVQRLMALLGDPESRFGGLLMTWSEDGDRNINSIAGAVIPVFTKL

>Nitrosomonas_eutropha_C91
MGIKNLYKRGMMGLCGVAVYAMAALTMTVTLDISTVAAHGERSQEPFLRMRTVQWYDVKWGPEVTKVNEN
AQITGKFHLAEDWPRAAARPDFAFFNVGSPSSVYVRLSTKINGHPWFISGPLQIGRDYAFEVQLRARIPG
RHHMHAMLNVKDAGPIAGPGAWMNVTGSWDDFTNPLKLLTGETIDSETFNLSNGIFWHILWMSIGIFWIG
IFVARPMFLPRSRVLLAYGDDLLLDPMDKKITWVLAILTLAIVWGGYRYTETKHPYTVPIQAGQSKVAPL
PVAPNPVAIKITDANYDVPGRALRVSMEVTNNGDTPVTFGEFTTAGIRFVNSTGRKYLDPQYPRELVAVG
LNFDDDGAIQPGETKQLRMEAKDALWEIQRLMALLGDPESRFGGLLMSWDSEGNRHINSIAGPVIPVFTK
L

>Nitrosococcus_watsoni_C-113
MKGTHITNRAKKWLAIGFTAVIASSVFYIPTVAAHGEKAQAAFLRMRTIHWYDMVWSKDTIAVNETYTIS
GKFRVFEDWPEAVEVPHVSFLNAGQPGPVTTRLTSYINGMFVPRSIGLELGGDYEFEMTMQGRRPGTWHV
HTLLNVQGGGPLIGPGKYITITGDMADFENKVTDLTGNTVNLETMATGTVIGWHLFWYVLGIAWIVWWAR
RPMFLPRYMRVEAGEANDLVTAQDKKVTIGVLVGVLLIVLFGYKSAEEKFPVTIPLQAGLLGTIEPLPVD
YNSMVSAKVLKANYRVPGRTITMTVELTNHTDQVLSIGEFNTGGIRFMNANVRSDDTGYPEELLAPEGLE
MSQQDIAPGETVVVDISATDAAWEVQRMADVIYDPDSRFAGLIFFIDPEGNEIPIPVGGPLVPTFV

>Nitrosomonas_sp._AL212
MNIKSIFKLGVLGLYGAAIGAASLALTLTVDVNTAAAHGERSQEPFLRMRSIQWYDLKWQPKVTKVNDIA
TMTGKFHLAEDWPRAVGKPDRAFFNVGSPSPVFVRLSTKLNGEPTFISGPLIIGRDYEFEVKLKARIPGR
HHMHAMVNVKDAGPIAGPAAWMNISGSWDDFTNPVTTLTGKTIDLETFNFSNGIFWHVLWTGLGVFWIGY
FVAKPMFLPRSRVLLAYGDELLTSPTDRKFGMAMAILTCALVWGGYRYTESVHPYTIPIQAGESKVEPMP
IAPNPVAIKVTHANYDVPGRALRVTMEITNNGDSAVNIGEFTTAGVRFVNPLGQKHLDPDYPKELVATGL
TMDDDRGIEPGETREVKMEAKDALWEVQRLMALLGDPESRFGGLLMTWDDDGNRYINSIAGAVIPVFTKL

>Nitrosomonas_sp._Is79A3
MNIKSILKLGVLGLYGAAIGAASLAVTLVVDVAPAAAHGERSQEPFLRMRSIQWYDLKWQPKVTKVNDIA
TMTGKFHLAEDWPRAVGKPTRAFFNVGSPSPVFVRLSTKLNGEPTFISGPLEIGRDYEFEVKLKARIPGR
HHMHAMVNIKDAGPIAGPASWMNISGSWDDFTNPITTLTGKTIDLENFNFSNGIFWHVLWLAIGCFWIGY
FVAKPMFLPRSRVLLAYGDELLTSPTDRKVGLAVAILTCAVVWGGYRYTESVHPYTVPIQAGESKVAPMP
IAPNPVAIKVTHANYDVPGRALRVTMEITNNGDSAVNIGEFTTAGVRFVNKLGQQHLDPDYPRELVATGL
SMDDDKGIQPGETREVKMEAKDALWEVQRLMALLGDPESRFGGLLMTWDQEGNRYINSIAGAVIPVFTKL

>Methylosinus_sp._LW4_operon2
MNKLLATLAGCVRPRALRALAFGLAAAIAATTLPAATPASAHGERSQQAFLRMRTLNWYDVKWSKTEVNV
NEEMVLSGKVHVFSGWPQAVAKPDVAFLNVGEPGPVLIRKGAYVGDVPAPRSFSLQVGKDYEYKLVLKAR
RQGRFHVHVQMNVEGGGPIVGPGEWITIKGDMANFTNPVTLLDGSTIDLETYGITWTYIYHFAWMAAAAV
WILYWFMTKGLIVRYWWVKAGKANDLITLREKRIGGLWLAASLLAVLFGYAWANSAFPRTLPMQAGLLKG
IDPIALPPATVTAQFKGGSYTVPGRELSVKLRVTNSGTEPVKIGEFTTAGLRFLNPSVFTTRPQFPEYLL
ADRGLAVSDETPIAPGETRDVTIIVQDARFDIERLSDLAYDTDSQFGGLLFFFSPSGNRVGVEIGGPVIP
RFAAGATL

>Methylacidimicrobium_cyclopophantes_3C
SELLELGGTYEYKTVTRARYPGHWPVGVMLSMKDAGPLIGPSIYVDVDGSHEGFTNPIKTLLGNTINLED
YGQARMLIWTLVTTLIGVAWLGLWVSRPMVSRMGLVAAGRSKELISDSDKKVAVIFALGSIALVALANAM
TSSQYPHTIPIQETIIKNQALPPEPSPVKAKVLDATYEVPTRTLAFRLEVHNTGDRPMVLKEFATANVRF
LNEQIPGNTWNPDFPEVYGGAMKITPSEPIAPGETKVIEVVMASAEWENQRLTMYHETTNRFGGLLFFSD
PSGARTIIAIADQLVIPRFGVTQM

>Methylocystis_rosea_SV97_operon1
MKKFVKLAAIGAAAAVAATLGAVAPASAHGEKSQQAFLRMRTLNWYDVQWSKTTVNVNEEMVLSGKIHVF
SAWPQAVANPRVSFLNAGEPGPVLVRTAQFIGDQFAPRSVSLVPGNDYAFSINLRGRRAGRWHVHAQVNV
EGGGPIIGPGQWIEIKGDMKDFTDPVTLLDGSTVDLETYGISRVYAWHLPWLAVGAAWILFWFVRKGVIA
SYLRVATGKVDEQVTDDDKRIGAIVLALTILATIVGYAVTNSTFPRTIPLQAGLQKPLTPLVTDGTAGVG
KERVTADLNGGVYKVPGRELTINVKVTNTTSEPLRLGEYTAAGLRFLNPDVFTTKPDFPDYLLADRGLST
DPTPIAPGETKEIAVKVQDARWDIERLSDLAYDTDSQIGGLLMFFSPTGRRFAAEIGGPVIPKFVAGDMP

>Methylocystis_rosea_SV97_operon2
MKKSLKSLFSAVYLGLCAGALAPEAALAHGEKALEPFVRMRTIQWYDVAWSKAKLNVNEEVVITGKFHVN
ADWPRGVAQPDATYLNVSAPGPVFIRTKRYLNGQSSVSSSALKLGGDYDFKIVMKARIPGRFHLHPFINL
HDAGSVVGPGQWMEVEGDASAFTNQIKTLDGSVIDMETYGLANGVAWHGFWIALGSAWLLWWVRRPLFIP
RYKLLHAGQETSLISTLDRKIGAAIIFAVPMIVFGANFVTDLKYPNAIPLQAAMDQIDPLPPAVDVGAVQ
VKIQRAEYNVPARAMIMTALLHNGSDHPVRVGEFATANVRFLNPAVVQPPQDEGAALAAREGLSIDTADP
IAPGETRTIRITAEDSLWQRERLDGLIRDADTRMGGLLFLYDNAGRRYVSSVSAPVIPKFY

>Methylobacter_marinus_A45_operon1
MKLIKDKVAKLSFVALLMTVTAAMFYTPTASAHGEKSQAAFMRMRTIHWFDLNWSKEEVAVNDTMTISGK
FHVFAGWPETVDKPEVSFLNIGIPGPVFIRAGSWIGGQLVPRSVTLELGETYEFKVLLKARRPGDWHVHT
MMNVEGGGPIIGPGKWVTITGSMGSFVNPITTLTGETIDLENFNLGNIYFWHAFWYALGLAWLVYWARKP
MFVPRSIAVESGKGDSLITATDKKVAMGFAAGTIAIVAFSMGSTNEQYPVTTPLQAGLMRGMKPIEMPAT
TVSVKVEDASYRVPGRAMQMTLTITNNGDSAIRLGEFNTAGVRFMDPAVAEDETNYPDDLLAEEGLTVSD
NSPIAPGESRTVEVTASDAAWEVYRLADLIYDPDSRFAGLLFFFDEAGNRQMTMVDAPLIPTFI

>Methylobacter_marinus_A45_operon2
MKTHFKTWLLALIGLTVLSGLPMSSAQAHGEKALEPFIRMRTIQWYDVQWSTQKFNVDDEVSVSGKFHVA
EDWPISVPKPEASFLNISTPGPVLIRTERYLNGKPWVNSVALQPGGDYEFKVVLKGRLPGRYHIHPFFNL
KDAGQVMGPGAWLEIGGAASDFSNTIKTISGEAIDMESFGLSNGIFWHLFWGLLAAAWLIWWVCRPLFIS
RYRMLEAGLEHELVTKNDKLIAKLILVGVPVLVLVLNEITANRYPDAIPLQAGLDQILPLPAQVNAGTVN
VDTLKAEYNVAQRSMVLQVKVDNRSQSPVRIGEFSTSNVHFLNPALSLSGVMTGDNDITSPGLSIDDDKP
IEPGEQRVVTLIARDAAWESEKLDGLIRDADSRIGGLLFLYDELLGQRYISSISAAVIPKFS

>Methylohalobius_crimeensis_10Ki
MKTIRDRIARWSLVGLLMTLAAAMMYTPTASAHGEKSQAAFLRMRTIHFFDLNWSTDMLNINEEMEISGK
IHIFEGWPDSVDPPSVSFLNIGIPGPVLIRKESYIGDQFVPRSVELHLGDTYSFRVVLKARRPGEWHVHP
MVNVEGGGPIIGPGKWVTINGSMSNFKNPVTTLTGQTVDLEGYNEGNVWFWHVLWYALGVAWILYFVRNP
VFIPRLLMVNAGRGDELVTPLDKKVGMLFGAATILLVIFGYSSAQSKYPVTIPLQAGTMRGIKALEMPAP
QVSVSVDEATYRVPGRAMRMVLTVTNNSDRPLQLCEFNTASVRFMNPAVCEDDSGYPEDLLAEEGLNVDG
GAIGPGETKTINVTASDAAWEVYRLSDIIYDPDSRMGGMLMFYDDAGNRQIVTIDAPLIPTFM

>Methylacidimicrobium_sp._LP2A_operon1
MRKRVMRMMGRAGALALLGMILAGPTNRLWALGEKSQEGFLRMRTVIFYDTQFSGRKFKVGDDMTVTGKF
QLLPIWPKEIAFSGISWLNFFVPGPQFLREGTWINNRFMSCSELLELGGTYEYKTIAKARYPGHWPVGIM
LSMKDAGPLIGPSIYVDVEGSHEGFTNPIKTLLGNTVNLENYGQSRMLMWTLVTTLIGVAWLGFWVGRPF
TSRLGVVAAGRAKELISGADKTVAVVFALGTIGLIVVANVMTASQFPHTIPIQETIIRNAPLPPEPSRVE
AKVLDATYDVPSRTLAFRVEVHNTGDRPLVLKEFTTANVRFLNEQVPGNTWNPDFPEVYGGAMKITPSEP
VAPGETKVLEVVLASAEWENQRLTMYHETTNRFGGLLFFSDPTGARSIIAVADQLVIPRFGVTQM

>Methylacidimicrobium_sp._LP2A_operon2
MRKRVMRMMGRAGALALLGMILAGPTNRLWALGEKSQEGFLRMRTVIFYDTQFSGRKFKVGDDMTVTGKF
QLLPIWPKEIAFSGISWLNFFVPGPQFLREGTWINNRFMSCSELLELGGTYEYKTIAKARYPGHWPVGIM
LSMKDAGPLIGPSIYVDVEGSHEGFTNPIKTLLGNTINLEDYGQSRMLIWTLVTTLIGVAWLGFWLGRPF
TSRLGVVAAGRAKELISGADKTVAVIFALGTIGLVAVANVMTASQFPHTIPIQETIIRNEPLPPEPSRVE
AKVLDATYDVPSRTLAFRVEVHNTGDRPLVLKEFTTANVRFLNEQIPGNTWNPDFPEVYGGAMKITPSEP
VAPGETKVLEVVLASAEWENQRLTMYHETTNRFGGLLFFSDPTGARSIIAVADQLVIPRFGVTQM

>Methylocaldum_szegediense_O-12
MKLIKDRIAKWSMVGLLATFAATSFYAPSASAHGEKSQAAFMRMRTIHWYDLNWSKEKVKVNEEVEITGK
FHVFEGWPETVAEPDTAFLNVGIPGPVFIRKASYIGGQLVPRSVRLEIGKTYDFKVVLKARRPGDWHVHT
MMNVEGGGPIIGPGKWITIEGSMSEFKNPVTTLTGQTVDLETYNEGNTYFWHVFWYAIGIAWVVYWVRRP
AFLPRYLMVEAGRANELISAGDKKVAMGFAAATILIVIFAMSSANSKYPITIPLQAGTLRGIQPIEEPKA
TVAVKVNDASYRVPGRAMRMKLTITNNGDKPVRLGEFYTASVRFLDADVYKDTTGYPEDLLADDGLEVSD
NSPIQPGETRTVEVTASDAAWEVYRLSDIIYDPDSRFAGLLFFFDDQGGRQIVQIDAPLIPSFM

>Methylobacter_luteus_IMV-B-3098_operon1
MKSLFKPWVLALVWLSALSVLQMPTAQAHGEKALEPFIRMRTIQWYDVQWSTQKFNVNDEVSVSGKFHVA
EDWPISVPKPEASFLNISTPGPVLIRTERYLNGKPWVNSVALQPGGDYEFKVVLKGRLPGRYHIHPFFNL
KDAGQVMGPGAWLEIGGAASDFSNTIKTISGEAIDMESFGLSNGIFWHLFWGFLAAAWLIWWVRRPLFIS
RYRMLEAGLEHELVTKNDKLIAKLILAGVPVLVLILNEITAKRYPDAIPLQAGLDQILPLPAQVNAGTVN
VDTLKAEYNVAQRSMVLQVKVDNRSQSPVRIGEFSTSNVHFLNPALSLSGVMTGDDDITSPGLSIDDDKP
IEPGEQRVVTLVARDAAWESEKLDGLIRDADSRIGGLLFLYDELLGQRYISSISAAVIPKFS

>Methylobacter_luteus_IMV-B-3098_operon2
MKLIKDKVAKLSFVALLMTVTAAMFYTPTASAHGEKSQAAFMRMRTIHWFDLNWSKEEVAVNDTMTISGK
FHVFAGWPETVDKPEVSFLNIGIPGPVFIRAGSWIGGQLVPRSVTLELGETYEFKVLLKARRPGDWHVHT
MMNVEGGGPIIGPGKWVTVTGSMGSFVNPITTLTGETIDLEHFNLGNIYFWHAFWYALGLAWLVYWARKP
MFVPRSIAVESGKADSLITATDKKIAMAFGAGTVAIVAFSMGSTNEQYPVTTPLQAGLMRGMKPIEMPAP
TVSVKVEDASYRVPGRAMQMTLTITNNGDSAIRLGEFNTAGVRFLDPAVAEDTTNYPDDLLAEEGLTVSD
NSPLAPGETRTVEVTASDAAWEVYRLADLIYDPDSRFAGLLFFFDEAGNRQMTMVDAPLIPTFI

>Methylomarinum_vadi_IT-4
MKIIKDKVAKLSFVALLVTMTAAIFYTPAASAHGEKSQAAFMRMRTIHWFDLNWSKDEVAINDTMTISGK
FHVFAGWPETVDKPEVSFLNIGIPGPVFIRAGSWIGGQLVPRSVSLELGETYEFKVLLKARRPGDWHVHT
MMNVEGGGPIIGPGKWVTITGSMGEFVNPITTLTGDTIDLETYALDSIYFWSFFWYAIGLAWLLFWVKRP
LFVPRHIAVSSGKADTLISAGDKKVGVAFAIGTLVIVAAAMGSTNEKYPVTTPLQAGLLRGIKPIQMPES
TVTVKVEDASYRVPGRAMQMTLTITNNGDSAVRLGEFNTASVRFLDADVLEDETGYPDDLLAEEGLTVSD
NSPLAPGETRTVNVTASDAAWEVYRLADLIYDPDSRFAGLLFFFDEDGGRQMVMVDAPLIPTFI

>Methylocystis_sp._Rockwell_ATCC_49242
MKKLVKLAAFGAAAAVAATLGAVAPASAHGEKSQQAFLRMRTLNWYDVQWSKTTVNVNEEMVLSGKVHVF
SAWPQAVANPRVSFLNAGEPGPVLVRTAQFIGEQFAPRSVSLEIGKDYAFSINLRGRRAGRWHVHAQINV
EGGGPIIGPGQWIEIKGDMKDFTDPVTLLDGSTVDLEHYGISRVYAWHLPWMAVGAAWIFFWFVRKGIIT
SYIRVAEGKADDVIGDDDRRIGAIVLALTILATIVGYAVTNSTFPRTIPLQAGLQKPLTPIETEGTVGVG
KENVTTELNGGVYKVPGRELTINVKVKNNTSQPLRLGEYTAAGLRFLNPDVFTTKPDFPDYLLADRGLSV
DATPIAPGEAKEIVVKIQDARWDIERLSDLAYDTDSQIGGLLFFFSPDGKRYASEIGGPVIPKFVAGDMP

>Methylosinus_sp._LW4_operon1
MAVLATGRVARLFGLGMAAAVAATMGSVAPASAHGEKSQQAFLRMRTLNWYDVKWSKTSLNVNESLVLSG
KVHVFSAWPQAVANPKSSFLNAGEPGPVLVRTAQFIGEQFAPRSVSLEVGKDYAFSIELKARRAGRWHVH
AQINVEGGGPIIGPGQWIEIKGDMADFKDPVTLLDGTTVDLETYGIDRIYAWHFPWMIAAAAWILYWFFK
KGLIASYLRVSEGKEDEQIGDDDRRVGAIVLAVTILATIIGYAVTNSTFPRTIPLQAGLQKPLTPITEEG
TVGVGSKVVTADLKGGVYKVPGRELTVQVKITNKTDEPLKLGEYTAAGLRFLNPDVFTTKPEFPDYLLAD
RGLSTDPTPIAPGETKTIEIKVQDARWDIERLSDLAYDTDSQIGGLLFFFGPSGKRYATEIGGPVIPKFV
AGDMP

>Skermanella_aerolata_KACC_11604
MTRRVFGLAMGAAVGLTANVMTTAPAEAHGEKSQMAFLRMRTVQWYDLKWSKTDVNVNDVVEISGKFNVF
SNWPQAVMNPDVSFLNVGEPGPVFVREAAYINGQPVPRSFSLTPGERYDFKILLRARRAGDWHVHTLMNV
EGGGPIIGPGEWLKIKGSMADFINPETTLDGRKVDIETMGIGTIYGWHFLWFVAGVAWIGYWFSRGGFVG
RYFGVVAGKGDTMISPKDEKIAFASLAATLVVVLVGYSMGESGSPRTLPLQAGLLNIPASDPALYPKDVS
IKYERATYKVPGRELDVTLQITNNGTSPLRIGEFATAGVRFLNPDVMKEPVNYPDYLLAPQGLSLSDAQP
IQPGTTKTLVIKAQDAAWDVERLSDLYYDTDSSIGGLLFLFDEQGNRHVLEIGGPAVPDFQTT

>Methylocapsa_acidiphila_B2
MKTSVFSTLAGHAKRQAGRLWALGLAVGLAASMAGSGPADAHGEKSQAAFLRMRTLNWYDVKWSKTSLNV
NEEMEITGKLHIMDAWPVAVAKPEVAFLNVGMPGPVLVREGSFLGGKFVPRSTSLELGKTYEFRVLLKAR
RQGRWHVHTQLSVQTGGPIIGPGQWVEIKGDMADFKNPVTLLNGEVIDLEQYKIGNIYFWHTVWFIAGVA
WVFYWFRKRGFVGRYISVASGKGGELITPLERQIGAGALAATLLVVIISYALTASEFPRTIPLQAGNIRA
IDALNIPESPIKVEYLRGTYKVPGRELVATYKITNTGKEPVRVGEFATATLRFLNPDVYTQKVDYPEYIL
AERGLSLSDNAPIAPGETKELTVKVQDARWDTERLADLAYDVDSSFAGLMFFFTPSGARYEVETGGPVIP
EFLPI

>Methylocapsa_aurea
MKTTLFSSLASHAKRQAGRLWALGLAVGLVATMGMTAGPADAHGEKSQAAFLRMRTLNWYDVKWSKTSLN
VNDKMEITGKLHIMEAWPVAVAKPEVAFLNVGEPGPVFIREGSFIGGKFAPRSLSLELGKTYEFKILLKA
RREGRWHIHTQLSVETGGPIVGPGQWVEIKGSMADFTDPVTLLNGEVIDLETYKIANIYWWHLFWIIVAV
VWIGYWFRKRGFIGRYVFVASGKGDELITPQERTVGAAVLAATLLTVIISYAITASEFPRTIPLQAGNLR
GIEPLPTVEAPIKVVYQRGTYKVPGRELVATYKITNTGKEPLRIGEFATAGLRFLNPDVYTTKIEYPDYL
LADKGVTLSDNAPIAPGETKEITVKVQDARWDTERLADLAYDVDSSFAGLLFFFTPSGTRYEIEVGGPVI
PEFLPI

>Methylomonas_koyamae_JCM_16701
MKIIKDKVAKLSFVALLVAMATAMFYAPAASAHGEKSQAAFMRMRTIHWFDLNWSKEEVAVNDTMTISGK
FLVFAGWPETVDKPEVSFLNVGIPGPVFIRAGSWIGGQLVPRSVSLELGEVYEFKVLLKARRPGDWHVHS
MMNVQGGGPIIGPGKWVTVTGSMSEFVNPVTTLTGQTINLENYALDNVYFWHAVWFAIAFAWLIFWVKRP
IFVPRHIAVSTGKADSLISSGDKKVGMLFGVGTMVIVAASMASTNEKYPVTTPLQAGLLRGMKTYQMPEA
TVSVKVDDATYRVPGRAMQMTLTVTNNGDSAVRLGEFNTAGVRFLDPAVHEDDTNYPDDLLAEEGLTVSD
NSPLAPGETRTIEVTASDAAWEVYRLADLIYDPDSRFAGLLFFWDANGNRQLVTVDAPLIPTFI

>Methylomonas_sp._FJG1_operon1
MKSLFKPWMLALLFLNVLSVLSVPTAQAHGEKALEPFIRMRTIQWYDVQWSTQKFNVNDEVSVSGKFHVA
EDWPVSVPKPEASFLNISTPGPVLIRTERYLNGKPWTNSVALEPGGDYDFKVVLKGRLPGRYHIHPFFNL
KDAGQVMGPGVWLEIGGNPSDFTNTIKTINGELIDMESFGFANGVFWHLFWGLLAAAWLLWWVRRPLFIS
RYRMLDAGLEHELITDQDKLIAKAVLVGVPVLVLALNAVTANSYPDAIPLQAGLDRILPLPAKVNAGTVN
VDTIKAEYNVAQRAMVLQVSVDNRSQGAVRIGEFSTSNVHFMNADLSAVGNVSGKDDVSNKGLSLDNNAP
IEPGEQRTVTIEVRDAAWESEKLDGLIKDADSRLGGLLFLYDDVMGKRYISSISAAVIPKFN

>Methylomonas_sp._FJG1_operon2
MKIIKDKVAKLSFVALLVAMTAAMFYAPTASAHGEKSQAAFMRMRTIHWFDLNWSKEEVPVNETMTISGK
FLVFAGWPETVDKPEVSFLNVGIPGPVFIRAGSWIGGQLVPRSVSLELGEVYEFKVLLKARRPGDWHVHS
MMNVQGGGPIIGPGKWVTITGSMSEFVNPVTTLTGQTINLENYALDNVYFWHAVWFAIAFAWLLFWIKRP
LFVPRHIAVSTGKADSLISAGDKKIGMLFGVGTLVIVAASMGATNEKYPVTTPLQAGLLRGMKTYQMPEA
TVSVKVDDATYRVPGRAMQMTLTITNNGDSAVRLGEFNTAGVRFLDPAVHEDDTAYPDDLLAEEGLTVSD
NSPLAPGETRTVEVTASDAAWEVYRLADLIYDPDSRFAGLLFFWDEKGNRQLVTVDAPLIPTFI

>Nitrospira_inopinata_ENR4
MNVKHVFKLWMLGFCGVATLAFTPVFDAAPVLAHGERSQEPFLRMRTVNWYDTEWVGKSTAVNDVTYMRG
KFHLSEDWPRAVVKPHRTFVNVGSPSSVFVRLSTKVGGVPMFVSGPMEIGRDYEYEITLKARLPGHHHIH
PMFSVKEAGPIAGPGGWMDITGRYADFTNPIKTLTGETFDSETEGGMTGIMWHIFWASVALFWVGWFMVR
PMYLIRARVLAAYGDELLLDPVDRKLAIGLLVFTVAVVTIGYLAAEAKHPITVPLQAGEAKVKPLPIKPN
PLVVEVTHAEYDVPGRALRMTVHATNNGTEPVSIGEFTTAGIRFTNKVGAAKLDPNYPQELIATAGLTMD
NEAPIQPGQTVDIHIESKDVLWEVQRLVDILHDPDQRFAGLLMSWTESGERLINPVWAPVLPVFTRLGA

>Methylacidiphilum_sp._RTK17.1_operon3
MKNNKIKGLFLTFISIIYGVLMLINAPPVYSSGIGERAQEAILRMRTAQFYDVRFSSNHLKVGEDLVVTG
KVMILPIWPHELGFSGIGYINFFEPGPRLVRKETVVNGQPLFSSMIIKLGDNYEFKEVLTARQPGTWPVG
VTMNIKDIGPIVGPSIKVAIDPSNSPFTYVIKTLTGQTINLENYGLSRAFGWSMLWVFLGIGWLYYWLIL
KPTAPRLGLAYLEKEDELITKKDTQFGLLFLGIVVILVFGGAFITSKQFPIVIPLQKTFVRIDPLAPEPA
FVEAKVTKATYNVQQRSLDFDLQVTNKGNDKVYLKRFQTANVAFLNPSAPNNQWPSDSPEVNGGELQITP
SEPILAGETKTLHVKAQGSAWEVERLSTIYKETSSRFGGLLFFSDSEGRRNIIAIADQFVVPVFE

>Methylacidiphilum_sp._RTK17.1_operon1
MNSALGSGKRKIKKILLALTVGGALAGCFSSSSFAVQGMGAKSQEAFLRMRTVVFYDTQFSFAPTNRVKV
GDEFTCTGKVMLMPTWPQEIPFSGISFFNFFVPGPQVLRKAIWVNEKYFQFNSVVLEKGGTYAYKMVLQA
RNPGTYPMGPMLSMEEAGPFIGPEEFLTIEGTNSRFTNPIKTLLGNTVDLENYGTARMISWTLLTTFVGV
AWLVYWLSKPFTRRLGLVAAGRKEELFNPMDRQVCFLFTVGTIVLVAAAAMITKAQYPVTIPIQETKYYI
KPLPPEPTLIQAEVTDATYDVPARTLSFHIQVKNIGDKPVVLKEFLTANVRFLNPDIPGNNWNPTFPEVN
GGPMKVSPSEPINPGESKTLEVSMQSAEWENQRLTMYHETTNRFGGLLFFTDPSGTRQIYAIADQIVIPR
FGGGM

>Methylacidiphilum_sp._RTK17.1_operon2
MKKIVRMGGVLLLSGLMLTPLSSLFAVQGMGAKSQEAFLRMRTVTFFDTRFSFTPGNRVKVGDEFTCTGK
VMLMPTWPQEIPFSGISFFNFFVPGPQVLRKAIFVNEKYFQFNSVVLEKGGVYEYKMVNQARYPGIWPVG
PMLSMEEAGPFIGPEEYLTIEGSYSGFTNPVKTLLGNTIDLENYGQARMIMWTLLTSAVAVAWLVYWCSK
PFTRRLGLVAAGRKEDLFSPMDRQVCFLFTIGTIVLVAAAAMITKAQYPITIPIQETKYYIKPLPPEPAL
IQAEVTDATYDVPGRTLSFHIQVKNVGDKPVVLKEFLTANVRFLNPDVPGNTWNENYPEVNGGAVIVKPS
EPINPGETKTLEVSMQSAEWENQRLTMYHESTNRFGGLLFFSDTSGTRQVFAIADQIVIPKFGVGIGGGM

>Methyloprofundus_sedimenti_operon2
MKTIKDKIAKLSFVALLLAVTSAMFYTPTASAHGEKSQAAFMRMRTIHWFDLNWSKDEVAVNETVIISGK
FHVFAGWPETVDKPDVAFLNIGIPGPVFIRAGSWIGGQLVPRSVSLELGSTYDFKVLLKARRPGDWHVHT
MMNVEGGGPIIGPGKWVTITGSMGDFTNPLTTLTGDVIDLEDYALDNVYFWHALWMGIGLAWLLFWFKRP
MFIPRHIAITSGKADTLISSGDKKVAIAFAVGTMGLVMMSMGTTNEKYPITTPLQAGLMRGMVPVELPET
SISVVVEDASYRVPGRAMQMTLTITNNGDSAVRLGEFMTASVRFLDPDVLEDETGYPDDLLAEEGLTVSD
NSPLAPGETRTVEVTASDAAWEVYRLADLIYDPDSRFAGLLFFFDEEGNRQMIMVDAPLIPTFI

>Methyloprofundus_sedimenti_operon1
MKTIKDKIAKLSFVALLLAVTSAMFYTPTASAHGEKSQAAFMRMRTIHWFDLNWSKDEVAVNETVIISGK
FHVFAGWPETVDKPDVAFLNIGIPGPVFIRAGSWIGGQLVPRSVSLELGSTYDFKVLLKARRPGDWHVHT
MMNVEGGGPIIGPGKWVTITGSMGDFTNPLTTLTGDVIDLEDYALDNVYFWHALWMGIGLAWLLFWFKRP
MFIPRHIAITSGKADTLISSGDKKVAIAFAVGTMGLVMMSMGTTNEKYPITTPLQAGLMRGMVPVELPET
SISVVVEDASYRVPGRAMQMTLTITNNGDSAVRLGEFMTASVRFLDPDVLEDETGYPDDLLAEEGLTVSD
NSPLAPGETRTVEVTASDAAWEVYRLADLIYDPDSRFAGLLFFFDEEGNRQMIMVDAPLIPTFI

>Smaragdicoccus_niigatensis_DSM_44881
MIFPSRAGGRICRVLMVLVVALLAGLVSSPVASAHGEQTQEAFLRASTVLIYDVKFDKTKVKVGEDLTIT
GVVRIMDSWPDHTIKEPKTGYLSIVAPGPKFLVRERWLNGQFTPQSVNIHKGETFPFKLVVTARTEGHWH
VHPSFAIEGTGTLVGRGEWIDVEPGTLNNDVKLAGGEVVNASTYGLARVATWHLIGIGLAVFWLIFWLRR
PIIARLARVESGDTKLITSLDRKVAGGLIIAVLVALVAGNIYANETGNLDPMPLQIDRITPVPAAESAPL
VESKITKAEYNKSTDTLDFTLHVKNTTSSPVKLSQLQIAEVTFVPVGKPENGSVEGLTITGNEVAPGQEV
DLKVSIDGAKMREHNLLPLKEPQVRLTGLMFFTDAAGHRQVSEIDEVTSPIFPGK

>Methylocapsa_palsarum_NE2
MKTSLFKTLAHQVKRQAGRLFALGLAVGVVASMASAGTAEAHGEKSQAAFLRMRTLNWYDLKWSKTQINV
NEEFTISGKLHIMNAWPAAVAEPRVAFLNMGMPGPVAVRKTSFIGEQFVPRSIALDKAKTYAFAMTARGR
RPGRWHVHVQLSVETGGPIPGPGQYIEIKGSMADFTNPVTLLNGETIDLETYGINKIYVWHFLWMLAGAV
YIGWWFKKGGFVGRFNAVANGEQDTIISPQERTAGAVVLAVTLLVIIVSYAVTSSQYPNTIPLQAGNIRN
LTALPDLDSGLKVKYVRGSYQVPGRELVAEYIITNNGKEPVRIGEFGTAGLRFLNPDVFTQKPEYPDYLL
ADKGLTLSDNAPIGPGETKNITVTIKDARWDTERLSGLAYDVDSSFAGLMFFFTPSGERYPIETGGFVIP
TFLPV

>Bradyrhizobium_sp._ERR11
MLAKLIKLAAGWVVAFTAGVSIAAAHGERAQEPYLRTRTVQFYDVHFSKTDVKVNERFELTGKFRLMEDW
PDAVTPPDIVFVSSVSPGPTIARVETYLNGEPARQSFAKLELGRDYDFRMVLEGRTPGSSHIHPSISIKG
SGPLVGPGQWINISGDAHSFAFPIKTMTGLQIDDLQTFGLTNAIGWHVAWLAVAAAWLLFWLVRPLFLPR
WLVLQKGREDLLVSLRDTGAGIIVAAIVLGMVFGGYVRANQEYPYNVPLQSGLNKVAPRPASPADAEVKV
ISATYEVPGRSMRLATRITNKGSEPLSIGELTTANIRFLNQGLPAAVANVDPTYPRDLVARTGLELSSDT
PINPGETRELRVEATDAVWELERLVSFLTDVDSKFGGLLLLYTPSGKRVIAEMGGPIVPVFTELK

>Candidatus_Nitrosoglobus_terrae
MKDADVQVIKNKVKKWLAIGFTATIASSIFYVPTAAAHGEKSQAAFLRMRTIHWYDLKWSADSVAINDTY
SLSGKFHVFSEWPEAVSLPRVSFLNIGQPGPVFVRTAAYINDVFVPRSVGIETGGDYTFHVDLKARRVGE
WHIHAMMNVEGGGPLIGPGKWVTITGNERDFTDKVTTLTGQTVDLENVNLGTVVGWHLFWLIIGLSWMVW
WVRRPLFLSRYMRIEEGDTEGLITEADKKAGLAVLVGVLVIIMYGYKSSESEFPITIPLQAGLLGDIASI
EMPYKGKVTGRVISAGYRVPGRTIKFKVEITNNSDKVLSVGSFETGGVRFLNSKVTKDKYGYPEELLAPD
GLEVSQQDIGPGETAVIDITGTDAAWEVQRLADVIYDPDSRFGGLLFLVDPDGNEAIIEVGGPLIPTFA

>Methylosinus_trichosporium_OB3b_operon1
MAELATGRVGKLLGLSVAAAVAATAASVAPAEAHGEKSQQAFLRMRTLNWYDVKWSKTSLNVNESMVLSG
KVHVFSAWPQAVANPKSSFLNAGEPGPVLVRTAQFIGEQFAPRSVSLEVGKDYAFSIDLKARRAGRWHVH
AQINVEGGGPIIGPGQWIEIKGDMADFKDPVTLLDGTTVDLETYGIDRIYAWHFPWMIAAAAWILYWFFK
KGIIASYLRISEGKDEEQIGDDDRRVGAIVLAVTILATIIGYAVTNSTFPRTIPLQAGLQKPLTPIIEEG
TAGVGPHVVTAELKGGVYKVPGRELTIQVKVTNKTDEPLKLGEYTAAGLRFLNPDVFTTKPEFPDYLLAD
RGLSTDPTPLAPGETKTIEVKVQDARWDIERLSDLAYDTDSQIGGLLMFFSPSGKRYATEIGGPVIPKFV
AGDMP

>Methylosinus_trichosporium_OB3b_operon2
MAELATGRVGKLLGLSVAAAVAATAASVAPAEAHGEKSQQAFLRMRTLNWYDVKWSKTSLNVNESMVLSG
KVHVFSAWPQAVANPKSSFLNAGEPGPVLVRTAQFIGEQFAPRSVSLEVGKDYAFSIDLKARRAGRWHVH
AQINVEGGGPIIGPGQWIEIKGDMADFKDPVTLLDGTTVDLETYGIDRIYAWHFPWMIAAAAWILYWFFK
KGIIASYLRISEGKDEEQIGDDDRRVGAIVLAVTILATIIGYAVTNSTFPRTIPLQAGLQKPLTPIIEEG
TAGVGPHVVTAELKGGVYKVPGRELTIQVKVTNKTDEPLKLGEYTAAGLRFLNPDVFTTKPEFPDYLLAD
RGLSTDPTPLAPGETKTIEVKVQDARWDIERLSDLAYDTDSQIGGLLMFFSPSGKRYATEIGGPVIPKFV
AGDMP

>Methylomonas_sp._LW13_operon2
MKSLFKPWLLALLCVNVLSIFTVPTAQAHGEKALEPFIRMRTIQWYDVQWSTQKFNVNDEVSVSGKFHVA
EDWPISVPKPEATFLNISTPGPVLIRTERYLNGKPWTNSVALEPGGDYEFKVVMKGRLPGHYHIHPFFNL
KDAGQVMGPGVWLDIGGDPADFSNTIQTINGEMIDMESFGFANGVFWHLFWGALAAAWLLWWVRRPLFIS
RYRMLDAGLEHELITARDKVIAKAVLVGIPVLVLVINSVTNSRYPDTIPLQAGLDRILPLPAQVNAGTVN
VDTLKAEYNVAQRAMVLQVSVDNRSQGAVRIGEFSSSNVHFMNDDLSEVGNVPGKDDVSNKGLSLNDNTP
IAPGEQRTVTIEVRDAAWESEKLDGLIKDADSRVGGLLFLYDDVMGKRYISSISAAVIPKFN

>Methylomonas_sp._LW13_operon1
MKIIKDKVAKLSFVALLVAMTAAMFYAPTASAHGEKSQAAFMRMRTIHWFDLNWSKEEVPVNETMTISGK
FLVFAGWPETVDKPEVSFLNVGIPGPVFIRAGSWIGGQLVPRSVSLELGEVYEFKVLLKARRPGDWHVHS
MMNVQGGGPIIGPGKWVTITGSMSEFVNPVTTLTGQTINLENYALDNVYFWHAVWFAIAFAWLLFWIKRP
LFVPRHIAVSTGKADSLISAGDKKVGMIFAVGTMVIVAASMGATNEKYPVTTPLQAGLLRGMKTYQMPEA
NVSVKVDDATYRVPGRAMQMTLTITNNGDSAVRLGEFNTAGVRFLDPAVHEDDTAYPDDLLAEEGLTVSD
NSPLAPGETRTIEVTASDAAWEVYRLADLIYDPDSRFAGLLFFWDEKGNRQLVTVDAPLIPTFI

>TACK_Thaumarchaeota_1.1a-Associated_Nitrosotalea_bavarica_SbT1
MVDKKFIVAAISVIVALGAVGPSMAQMFQHAEAHGVQAQLQSRFVRIDGE
TWSKQSVHTGDTLTVSGKFVSLVNRDLRGWYTVYGDSPNAGNRWEIMARD
PPGNVITIPANGVVPYKLTIMALEPAVYHMHTQLNIASIGPGLGPGQTVV
VTGDPIVKPIPYVNVAYQSIVIAVGYAVTFATRPWQVI*
>TACK_Thaumarchaeota_1.1a-Associated_Nitrosotalea_devanaterra_Nd1
MVDKKFIVAAIGVIVALGAVGPSLAQMFQHAEAHGVQAQLQSRFVRIDGE
TWSKQSVHTGDTLSVSGKFVSLVNRDLRGWYTVYGDSSNAGNRWEIVARD
PPGNVITIPANAVVPYKLTIKALEPAVYHMHTQLNIASIGPGLGPGQTVV
VTGDPIVKPIPYTNVVYQSIVIGVGYAVTFATRPWQVI*
>TACK_Thaumarchaeota_1.1a-Associated_Nitrosotalea_koreensis_CS
MVDKKFIVAAIGVIVALGAVGPSLAQMFQHAEAHGVQAQLQSRFVRIDGE
TWSKQSVHTGETLSVSGKFVSLVNRDLRGWYTVYGDSSNAGNRWEIVARD
PPGNVIIIPANSVIPYKLTIKALEPGVYHMHTQLNIASIGPGLGPGQTVV
VTGDPIVKPIPYTNVVYQSIVIGVGYVITFATRPWQVI*
>TACK_Thaumarchaeota_1.1a-Associated_Nitrosotalea_sinensis_Nd2
MVDKKFIVAAIGVIVALGAVGPSLTQMFQHAEAHGVQAQLQSRFIRIDGE
TWSKQSVHTGDTLTVSGKFVSLVNRDLRGWYTVYGDSPNAGNRWEIVARD
PPGNVITIPANAVVPYKLTIKALEPAVYHMHTQLNIASIGPGLGPGQTVV
VTGDPIVKPIPYTNVIYQSIVIGVGYAITFATRPWQVI*
>TACK_Thaumarchaeota_1.1a_Cenarchaeum_symbiosum_A
MAIIDKKLMVVGLGMVLALGTLGFNWMEAILPSAEAHGVQAQLQSRFIRI
EDETFNRQSLQTGETLCLAGSFVSLVERDLRGWNSIFSESTNAGNRWEIL
SRDPPGNVFDIPGNSEIPYEICALALEPGVYHVHTQLNVATVGPGLGPGQ
TVVVDGEFILKEIPYTNIAYQSIIIGVGYVITFATRPWQVI*
>TACK_Thaumarchaeota_1.1a_Nitrosoarchaeum_koreensis_MY1
MLIIDVYHTHEVSILVIKVKYITMCIINLNIRTMVEKKIFVLGLAAVLAL
GTLGFNWVESIIPTADAHGVQAQLQSRFIRIEDETFNRQSLQTGETLTVQ
GTLVSLVERDLRGWISIFSESTNAGNRWEMLARDPPGNVFDIPGNAVVEY
SLSAKALEAGVYHVHTQLNVAKVGPGLGPGQTVVVEGEPIIKPIPYTNIA
YQSIIIGVGYVITFATRPWQVI*
>TACK_Thaumarchaeota_1.1a_Nitrosoarchaeum_limnia_SFB1
MLIIDVKHIRIRSILVMKVKYITMCIIILNIRTMVEKKIFVLGLTAVLAL
GTLGFNWVDSILPTADAHGVQAQLQSRFVRIEDETFNRQSLQTGETLTVK
GTLVSLVERDLRGWLSIFSESTNAGNRWEMLARDPPGNVFDIPGNSVVDY
ELSAKALEAGVYHVHTQLNIAKVGPGLGPGQTVVVEGEPILKPIPYTNIA
YQSIIIGVGYVITFATRPWQVI*
>TACK_Thaumarchaeota_1.1a_Nitrosomarinus_catalina_SPOT01
MVEQKIIVLGLAVVLALGTLGFNWVESIMPTADAHGVQAQLQSRFIRIED
ETFNRQSLQTGETLTLQGTLVSLVERDLRGWLSIFSESTNAGNRWEMLAR
DPPGNVFDIPGNSVIEYSLSAKALEAGVYHVHTQLNVAKVGPGLGPGQTV
VVEGEPIIKPIPYTNIAYQSIIIGVGYVITFATRPWQVI*
>TACK_Thaumarchaeota_1.1a_Nitrosopelagicus_REDSEA-S31_B2
MVDRKVMAFALATVMVVGVFGPHAATMIQTAEGHGVQAQLQSRFIRIEDE
TFNRQSLQTGEVLTLSGAFVSLIDSDMRAWSSIFSESTNAGNRWEILARD
PPGNVFDIPGNDVVDYEISARALEPGVYHVHTQLNIEHVGPGLGPGQTVV
VEGEPILKPIPYTNIAYQSIIIAVGYVITFATRPWQVI*
>TACK_Thaumarchaeota_1.1a_Nitrosopelagicus_brevis_CN25
MVDRKVMAFALATVMVVGVFGPNVATMIQTAEGHGVQAQLQSRFIRIEDE
TFNRQSLQTGEVLTLSGAFVSLIDSDMRAWSSIFSESTNAGNRWEILARD
PPGNVFDIPGNDVVDYEISARALEPGVYHVHTQLNIEHVGPGLGPGQTVV
VEGEPILKPIPYTNIAYQSIIIAVGYVITFATRPWQVI*
>TACK_Thaumarchaeota_1.1a_Nitrosopumilus_adriaticus_NF5
MVEKRIFVFGLAVVLALGTLGFNWVESILPTADAHGVQAQLQSRFIRIED
ETFNRQSLQTGETLTLQGTLVSLVERDLRGWLSIFSESTNAGNRWEMLAR
DPPGNVFDIPGNAIVDYSLSAKALEAGVYHVHTQLNVAKVGPGLGPGQTV
VVEGEPIIKPIPYTNIAYQSIIIGVGYVITFATRPWQVI*
>TACK_Thaumarchaeota_1.1a_Nitrosopumilus_maritimus_SCM1
MVEKKIFVFGLAVVLALGTLGFNWVESILPTADAHGVQAQLQSRFVRIED
ETFNRQSLQTGETLVLQGTLVSLVERDLRGWISIFSESTNAGNRWEMLSR
DPPGNVFDIPGNSVVDYQLSAKALEAGVYHVHTQLNVAQVGPGLGPGQTV
VVEGEPIIKPIPYTNIAYQSIMIGVGYVITFATRPWQVI*
>TACK_Thaumarchaeota_1.1a_Nitrosopumilus_piranensis_D3C
MVEKKIFVFGLAVVLALGTLGFNWVESILPTADAHGVQAQLQSRFIRIED
ETFNRQSLQTGETLTLQGTLVSLVERDLRGWISIFSESTNAGNRWEMLAR
DPPGNVFDIPGNSIVEYSLSAKALEAGVYHVHTQLNVAQVGPGLGPGQTV
VVEGEPIIKPIPYTNIAYQSILIGVGYVITFATRPWQVI*
>TACK_Thaumarchaeota_1.1a_Nitrosopumilus_sediminis_AR2
MVEKRIFVFGLAVVLALGTLGFNWVESVLPTADAHGVQAQLQSRFIRIED
ETFNRQSLQTGETLTLQGTLVSLVERDLRGWLSIFTESTNAGNRWEMLAR
DPPGNVFDIPGNSVVDYSLSAKALEAGVYHVHTQLNIAKVGPGLGPGQTV
VVEGDPILKDIPYTNIAYQSIMIGVGYVITFATRPWQVI*
>TACK_Thaumarchaeota_1.1a_Nitrosotenuis_chungbukensis_MY2
MWTMSLINGITMVDKKIFVVALAAVLALGTFGPNLAHMVQSAEAHGVQAQ
LQSRFVKIEDETFNRQSLQTGEELVLSGKFVSLVERDLRGWNSIFSESTN
AGNRWEILARSPPGNVFQIPGNAVVPYEIRAKALEPGVYHVHTQLNVASV
GPGLGPGQTVVVTGEPILKPIPYTNIMYQSIIIGVGYVITFATRPWQVI*
>TACK_Thaumarchaeota_1.1a_Nitrosotenuis_cloacae_SAT1
MVDKKVFVVALGVILALGTFGPNLAQMVQTAEAHGVQAQLQSRFVKIEDE
SFNRQSLQTGEELVLSGKFVSLVERDLRGWNSIFSESTNAGNRWEILART
PPGNVFQIPGNAVLDYEIRAKALEPGVYHVHTQLNVAQVGPGLGPGQTVV
VTGEPILKPIPYTNIMYQSIIIGVGYVITFATRPWQVI*
>TACK_Thaumarchaeota_1.1a_Nitrosotenuis_uzonensis_N4
MVDKKIFVVALGVILALGTFGPHVAQMVQNAEAHGVQAQLQSRFVKIEDE
TFNRQSLNTGEELVISGKFVSLVERDLRGWNSIFSESTNAGNRWEILARS
PPGNVFQIPGNAVIDYEIRAKALEPGVYHVHTQLNVASVGPGLGPGQTVV
VSGEPILKPIPYTNIMYQSIIIAVGYVITFATRPWQVI*
>TACK_Thaumarchaeota_1.1a_Thaumarchaeota_archaeon_CSP1-1
MVINGITMVDKKLIVVGLSVVLALGTIGFNWIDSILPSAEAHGVQAQLQS
RFVRIEDETFNRQSLQTGEQLCISGKFISLVTRDLRGWNSIFSESTNAGN
RWEIMTRDPPGNVFDLPGNGVVPYQICAKALEPGVYHVHTQLNVASVGPG
LGPGQTVVVDGEIILKPIPYTNIAYQSIMIGVAYVVTFATRPWQVI*
>TACK_Thaumarchaeota_1.1b-Associated_Nitrosocaldus_cavascurensis_SCU2
MKVMHVAVLTAVAVVLVLGSFAPIMKDAFAHGVQAQLQSRFIKIEDETFS
TFRVITKQEYANRTGLTLEQIDAMGCDPRRQDILIVTGRLVSQVNKDLRA
WISLFNESTNAGNRWEFILREPPGNVFDIPPGGEVPYKLCVSALEPGTYH
THTQLNVASVGPGLGPGATVVVEGEPTMKPMSVGNVIYQTILIAIGLAIS
FATRPWQVI*
>TACK_Thaumarchaeota_1.1b-Associated_Nitrosocaldus_islandicus_3F
MKVMHVAVLTAVAVVLVLGSFAPIMKDAFAHGVQAQLQSRFIKIEDETFS
TFRVITKQEYANRTGLTLEQIDAMGCDPRRQDILIVTGRLVSQVNKDLRA
WISLFNESTNAGNRWEFILREPPGNVFDIPPGGEVPYKLCVSALEPGTYH
THTQLNVASVGPGLGPGATVVVEGEPTMKPMSVGNVIYQTILIAIGLAIS
FATRPWQVI*
>TACK_Thaumarchaeota_1.1b_Nitrocosmicus_oleophilus_MY3
MNKKSGNKPAMVFLIVTFIAGASILASIIALLPMADGHGVQAQLQSRFVR
INDEAFSAQSLNTGDTLVVTGELQSLVNRPMRGWISLFSESTNAGNRWEF
VSRDPPGNILEIQPQETVPYQIEAKALEPGIYHVHTQLNLANVGPGLGPG
QTIQVVGEPILKPIPWNNIIYQSIIIAAGLGVTFATRPWQVI*
>TACK_Thaumarchaeota_1.1b_Nitrosocosmicus_exaquare_G61
MNKKSGNKTAMVFLIVTFVAGASILASIIALLPLADGHGVQAQLQSRFVR
INNEAFSAQSLNTGDTLVVTGELQSLVNRPMRGWISLFSESTNAGNRWEF
VSRDPPGNIIEIQPQETIPYRIEAKALEPGIYHVHTQLNLATVGPGLGPG
QTIQVVGEPILKPIPWNNIIYQSIIIAAGLGVTFATRPWQVI*
>TACK_Thaumarchaeota_1.1b_Nitrososphaera_evergladensis_SR1
MMESKTLVVTALATVMVLSAVIAYMPSASAHGVQAQLQSRFVRIDNEQFS
DNTLQTGEELTVSGELKSLVNRDLRGWLSLFSESENAGNRWEFLARDPPG
NIFDIKAGQTVPYSITVKALEPGTYHVHTQLNIEHIGPGLGRGQTVNVTG
EPILKPIPYNNIVYQCIIIGAGLGITFATRPWQVI*
>TACK_Thaumarchaeota_1.1b_Nitrososphaera_gargensis_Ga9.2
MPLISIDWVPKFGARAARAKYISLFFLVYLRYRDMMESKTLVVTALATVM
VLSAFAVVFQSADAHGVQAQLQSRFVRIDNEQFSDQTLNTGEQLTVTGEL
RSLVNRPLRAWLSLFSESANAGNRWEFLQRDPPGNIFDIPAGGTVPYSIT
VKALEPGTYHVHTQLNVEHVGPGLGRGATVNVSGEAILKPIPYSNIVYQC
VIIGVGLGVTFATRPWQVI*
>TACK_Thaumarchaeota_1.1b_Nitrososphaera_viennensis_EN76
MMESKTLVVTALATVMVLSAVIAYMPSADAHGVQAQLQSRFVRIDNEQFS
DNTLQTGEELTVSGQLKSLVNRDLRGWLSLFSESENAGNRWEFLARDPPG
NIFDIRAGQTVDYSITVKALEPGTYHVHTQLNIEHIGPGLGRGQTVNVTG
DPILKPIPYNNIVYQCIIIGAGLGITFATRPWQVI*
