# Supplementary material for: Soils and sediments host Thermoplasmata archaea encoding novel copper membrane monooxygenases (CuMMOs)
Source: ISME J. 2022 Jan 5;16(5):1348–62. doi: 10.1038/s41396-021-01177-5 (PMC9038741; doi:10.1038/s41396-021-01177-5)
Supplement: Supplementary file 4 — Dataset 1 [file 41396_2021_1177_MOESM4_ESM.zip › Supplementary_Data/Filt_Nov_pmoB.hmm]

HMMER3/f [3.3 | Nov 2019]
NAME  Filt_Nov_pmoB
LENG  260
ALPH  amino
RF    no
MM    no
CONS  yes
CS    no
MAP   yes
DATE  Thu Oct  1 14:17:46 2020
NSEQ  127
EFFN  0.654999
CKSUM 1339208841
STATS LOCAL MSV      -11.0709  0.70256
STATS LOCAL VITERBI  -11.6224  0.70256
STATS LOCAL FORWARD   -5.3579  0.70256
HMM          A        C        D        E        F        G        H        I        K        L        M        N        P        Q        R        S        T        V        W        Y   
            m->m     m->i     m->d     i->m     i->i     d->m     d->d
  COMPO   2.45433  4.46390  3.20013  2.92640  3.22036  2.67352  3.78554  2.70290  2.94640  2.40612  3.64336  3.21748  3.17968  3.22465  3.01375  2.69015  2.75069  2.43203  4.12380  3.37046
          2.68617  4.42226  2.77521  2.73123  3.46355  2.40510  3.72496  3.29355  2.67741  2.69355  4.24684  2.90348  2.73738  3.18147  2.89802  2.37887  2.77519  2.98519  4.58473  3.61504
          0.03540  3.66158  4.70054  0.91344  0.51273  0.00000        *
      1   3.00643  4.55246  4.17497  3.74809  3.21269  3.93594  4.45993  2.36858  3.50636  1.77269  1.31549  4.00899  4.38009  3.87180  3.70712  3.37375  3.31066  2.36510  5.10017  3.86124     13 m - - -
          2.68618  4.42225  2.77519  2.73123  3.46354  2.40513  3.72494  3.29354  2.67741  2.69355  4.24690  2.90347  2.73739  3.18146  2.89801  2.37887  2.77519  2.98518  4.58477  3.61503
          0.02820  3.97820  4.70054  0.61958  0.77255  0.48576  0.95510
      2   3.05493  5.14563  3.47907  2.81060  4.59704  3.66431  3.60983  3.94424  1.50085  3.39109  4.26817  3.20526  4.03490  2.74760  1.38971  3.05486  3.22121  3.63149  5.43388  4.27200     14 r - - -
          2.68618  4.42225  2.77519  2.73123  3.46354  2.40513  3.72494  3.29354  2.67741  2.69355  4.24690  2.90347  2.73739  3.18146  2.89801  2.37887  2.77519  2.98518  4.58477  3.61503
          0.02820  3.97820  4.70054  0.61958  0.77255  0.48576  0.95510
      3   2.29231  4.64584  2.93916  2.54550  3.97758  3.30765  2.26042  3.46719  2.53391  3.08903  3.94199  3.01266  2.63430  2.92972  2.92590  2.65197  2.87221  3.13151  5.29076  3.95600     15 h - - -
          2.68618  4.42225  2.77519  2.73123  3.46354  2.40513  3.72494  3.29354  2.67741  2.69355  4.24690  2.90347  2.73739  3.18146  2.89801  2.37887  2.77519  2.98518  4.58477  3.61503
          0.02820  3.97820  4.70054  0.61958  0.77255  0.48576  0.95510
      4   2.53526  4.23344  3.50529  2.95226  3.21073  3.37680  3.83975  2.70292  2.89230  2.08266  3.37381  3.32419  3.06082  3.19501  3.22433  2.56831  2.78820  2.20164  4.86308  3.62859     16 l - - -
          2.68618  4.42225  2.77519  2.73123  3.46354  2.40513  3.72494  3.29354  2.67741  2.69355  4.24690  2.90347  2.73739  3.18146  2.89801  2.37887  2.77519  2.98518  4.58477  3.61503
          0.02820  3.97820  4.70054  0.61958  0.77255  0.48576  0.95510
      5   2.54482  4.58873  3.09275  2.56358  3.71974  3.36800  3.68444  3.29515  2.48516  2.81787  3.78213  3.03311  3.17479  2.87539  2.54862  1.95665  2.80933  2.98849  5.20095  3.89974     17 s - - -
          2.68618  4.42225  2.77519  2.73123  3.46354  2.40513  3.72494  3.29354  2.67741  2.69355  4.24690  2.90347  2.73739  3.18146  2.89801  2.37887  2.77519  2.98518  4.58477  3.61503
          0.02820  3.97820  4.70054  0.61958  0.77255  0.48576  0.95510
      6   2.66739  4.26911  3.73142  3.20371  3.21565  3.69024  4.03512  1.64470  3.11948  2.33222  3.36749  2.85082  4.09227  3.43018  3.41892  2.98854  2.87738  2.10453  4.94367  3.68429     18 i - - -
          2.68618  4.42225  2.77519  2.73123  3.46354  2.40513  3.72494  3.29354  2.67741  2.69355  4.24690  2.90347  2.73739  3.18146  2.89801  2.37887  2.77519  2.98518  4.58477  3.61503
          0.02820  3.97820  4.70054  0.61958  0.77255  0.48576  0.95510
      7   1.66386  4.21618  3.88647  3.48189  3.75404  3.38381  4.36201  2.37962  3.40659  2.56987  3.66308  3.65112  4.01213  3.71857  3.67177  2.80448  2.90209  1.52834  5.36934  4.14884     19 v - - -
          2.68618  4.42225  2.77519  2.73123  3.46354  2.40513  3.72494  3.29354  2.67741  2.69355  4.24690  2.90347  2.73739  3.18146  2.89801  2.37887  2.77519  2.98518  4.58477  3.61503
          0.02820  3.97820  4.70054  0.61958  0.77255  0.48576  0.95510
      8   2.92061  4.31968  4.43020  3.85897  3.06324  4.12130  4.45405  1.83389  3.75071  1.67757  2.14670  4.10251  4.41668  3.94283  3.93076  3.43226  2.96733  1.83689  5.01163  3.86984     20 l - - -
          2.68618  4.42225  2.77519  2.73123  3.46354  2.40513  3.72494  3.29354  2.67741  2.69355  4.24690  2.90347  2.73739  3.18146  2.89801  2.37887  2.77519  2.98518  4.58477  3.61503
          0.02820  3.97820  4.70054  0.61958  0.77255  0.48576  0.95510
      9   2.08012  4.24722  3.73127  3.20441  3.57895  3.53255  4.09841  2.30486  3.13057  2.43499  3.49440  3.51714  4.02141  3.44066  3.44710  2.86206  2.21762  1.84925  5.12277  3.89996     21 v - - -
          2.68618  4.42225  2.77519  2.73123  3.46354  2.40513  3.72494  3.29354  2.67741  2.69355  4.24690  2.90347  2.73739  3.18146  2.89801  2.37887  2.77519  2.98518  4.58477  3.61503
          0.02820  3.97820  4.70054  0.61958  0.77255  0.48576  0.95510
     10   2.34045  4.27285  4.25594  3.69232  3.03608  4.00618  4.35445  1.83979  3.59652  1.65892  3.16720  3.95892  4.33693  3.82794  3.81658  3.31188  3.07476  1.79596  5.01259  3.83127     22 l - - -
          2.68618  4.42225  2.77519  2.73123  3.46354  2.40513  3.72494  3.29354  2.67741  2.69355  4.24690  2.90347  2.73739  3.18146  2.89801  2.37887  2.77519  2.98518  4.58477  3.61503
          0.02820  3.97820  4.70054  0.61958  0.77255  0.48576  0.95510
     11   1.67548  4.15946  3.67380  3.26237  3.79650  2.88587  4.17532  2.76313  3.21560  2.77997  3.73661  3.45044  3.84820  3.51671  3.50298  2.61116  2.77639  1.71459  5.28380  4.06949     23 a - - -
          2.68618  4.42225  2.77519  2.73123  3.46354  2.40513  3.72494  3.29354  2.67741  2.69355  4.24690  2.90347  2.73739  3.18146  2.89801  2.37887  2.77519  2.98518  4.58477  3.61503
          0.02820  3.97820  4.70054  0.61958  0.77255  0.48576  0.95510
     12   2.81094  4.36547  4.61008  4.07425  3.45041  4.30943  4.76636  1.34764  3.96471  1.79160  3.27124  4.32154  4.61250  4.21190  4.17140  3.65679  3.26585  1.49084  5.33824  4.16049     24 i - - -
          2.68618  4.42225  2.77519  2.73123  3.46354  2.40513  3.72494  3.29354  2.67741  2.69355  4.24690  2.90347  2.73739  3.18146  2.89801  2.37887  2.77519  2.98518  4.58477  3.61503
          0.02820  3.97820  4.70054  0.61958  0.77255  0.48576  0.95510
     13   1.92679  4.20695  3.39749  3.05475  4.08220  1.51874  4.11137  3.15646  3.06112  3.13497  4.02300  3.27921  3.73393  3.38258  3.38486  2.46841  2.73427  2.84514  5.47371  4.23608     25 g - - -
          2.68618  4.42225  2.77519  2.73123  3.46354  2.40513  3.72494  3.29354  2.67741  2.69355  4.24690  2.90347  2.73739  3.18146  2.89801  2.37887  2.77519  2.98518  4.58477  3.61503
          0.02820  3.97820  4.70054  0.61958  0.77255  0.48576  0.95510
     14   2.65476  4.26781  3.78464  3.23841  3.34391  3.66299  4.04705  2.42537  3.12347  1.65864  3.15510  3.56343  4.07644  3.43638  3.40886  2.43769  2.91789  2.06847  4.94081  3.71679     26 l - - -
          2.68618  4.42225  2.77519  2.73123  3.46354  2.40513  3.72494  3.29354  2.67741  2.69355  4.24690  2.90347  2.73739  3.18146  2.89801  2.37887  2.77519  2.98518  4.58477  3.61503
          0.02820  3.97820  4.70054  0.61958  0.77255  0.48576  0.95510
     15   2.76880  4.27777  4.42725  3.85482  2.59752  4.07934  4.40700  1.99868  3.74225  1.73144  2.68456  4.07626  4.38436  3.93032  3.91010  3.39029  3.11393  1.58254  4.95818  3.79506     27 v - - -
          2.68618  4.42225  2.77519  2.73123  3.46354  2.40513  3.72494  3.29354  2.67741  2.69355  4.24690  2.90347  2.73739  3.18146  2.89801  2.37887  2.77519  2.98518  4.58477  3.61503
          0.02820  3.97820  4.70054  0.61958  0.77255  0.48576  0.95510
     16   2.31980  4.38149  4.05837  3.51823  3.26060  3.90007  4.28487  2.27805  3.37801  1.34563  2.74615  3.82932  4.27233  3.67363  3.62947  3.22057  3.10066  2.21879  5.03985  3.86390     28 l - - -
          2.68618  4.42225  2.77519  2.73123  3.46354  2.40513  3.72494  3.29354  2.67741  2.69355  4.24690  2.90347  2.73739  3.18146  2.89801  2.37887  2.77519  2.98518  4.58477  3.61503
          0.02820  3.97820  4.70054  0.61958  0.77255  0.48576  0.95510
     17   2.63318  4.28420  3.95828  3.42916  3.43284  3.75342  4.23665  2.21073  3.31634  1.68289  3.32802  3.72562  4.18302  3.62318  3.58875  3.08251  2.35701  1.80569  5.09651  3.89455     29 l - - -
          2.68618  4.42225  2.77519  2.73123  3.46354  2.40513  3.72494  3.29354  2.67741  2.69355  4.24690  2.90347  2.73739  3.18146  2.89801  2.37887  2.77519  2.98518  4.58477  3.61503
          0.02820  3.97820  4.70054  0.61958  0.77255  0.48576  0.95510
     18   2.26695  4.20852  3.43109  3.12898  4.03815  1.43292  4.16981  3.22446  3.14326  3.08028  4.01314  3.33270  3.76572  3.46559  3.44565  2.51037  2.76973  2.28302  5.46493  4.22396     30 g - - -
          2.68618  4.42225  2.77519  2.73123  3.46354  2.40513  3.72494  3.29354  2.67741  2.69355  4.24690  2.90347  2.73739  3.18146  2.89801  2.37887  2.77519  2.98518  4.58477  3.61503
          0.02820  3.97820  4.70054  0.61958  0.77255  0.48576  0.95510
     19   3.08557  4.46354  4.57876  4.03598  2.86398  4.29617  4.61223  2.04573  3.91854  1.26722  3.04162  4.28519  4.57248  4.10526  4.09709  3.63483  3.32580  1.56675  5.06990  3.85513     31 l - - -
          2.68618  4.42225  2.77519  2.73123  3.46354  2.40513  3.72494  3.29354  2.67741  2.69355  4.24690  2.90347  2.73739  3.18146  2.89801  2.37887  2.77519  2.98518  4.58477  3.61503
          0.02820  3.97820  4.70054  0.61958  0.77255  0.48576  0.95510
     20   3.00275  4.56175  4.46555  3.92512  3.11575  4.26397  4.59299  2.20054  3.73525  1.00581  2.45459  4.22079  4.54220  3.98523  3.92608  3.60784  3.37087  2.26392  5.10532  3.97629     32 l - - -
          2.68618  4.42225  2.77519  2.73123  3.46354  2.40513  3.72494  3.29354  2.67741  2.69355  4.24690  2.90347  2.73739  3.18146  2.89801  2.37887  2.77519  2.98518  4.58477  3.61503
          0.02820  3.97820  4.70054  0.61958  0.77255  0.48576  0.95510
     21   2.08371  4.22705  3.79475  3.27648  3.46968  3.40066  4.10579  2.37331  3.18269  1.89170  3.40636  3.56970  4.04953  3.48986  3.46842  2.91086  2.89048  1.86155  5.03708  3.81941     33 v - - -
          2.68618  4.42225  2.77519  2.73123  3.46354  2.40513  3.72494  3.29354  2.67741  2.69355  4.24690  2.90347  2.73739  3.18146  2.89801  2.37887  2.77519  2.98518  4.58477  3.61503
          0.02820  3.97820  4.70054  0.61958  0.77255  0.48576  0.95510
     22   2.71574  4.28650  3.87874  3.35688  1.79833  3.70516  3.90118  2.51090  3.25333  2.15751  3.32925  3.61423  4.11540  3.51750  3.50419  2.49992  2.97682  2.41254  4.52276  3.07018     34 f - - -
          2.68618  4.42225  2.77519  2.73123  3.46354  2.40513  3.72494  3.29354  2.67741  2.69355  4.24690  2.90347  2.73739  3.18146  2.89801  2.37887  2.77519  2.98518  4.58477  3.61503
          0.02820  3.97820  4.70054  0.61958  0.77255  0.48576  0.95510
     23   1.93196  4.24072  3.35507  3.01010  4.09169  3.05790  4.08544  3.33701  3.00562  3.11144  4.01538  3.26065  1.66698  3.34389  3.33412  2.48679  2.68555  2.80714  5.48020  4.24225     35 p - - -
          2.68618  4.42225  2.77519  2.73123  3.46354  2.40513  3.72494  3.29354  2.67741  2.69355  4.24690  2.90347  2.73739  3.18146  2.89801  2.37887  2.77519  2.98518  4.58477  3.61503
          0.02820  3.97820  4.70054  0.61958  0.77255  0.48576  0.95510
     24   2.11910  4.26523  3.25285  2.88137  4.18046  1.96874  4.00896  3.58238  2.93037  3.25033  4.07533  3.17412  2.68556  3.23834  3.30324  2.41012  2.09935  3.11191  5.50566  4.25796     36 g - - -
          2.68618  4.42225  2.77519  2.73123  3.46354  2.40513  3.72494  3.29354  2.67741  2.69355  4.24690  2.90347  2.73739  3.18146  2.89801  2.37887  2.77519  2.98518  4.58477  3.61503
          0.02820  3.97820  4.70054  0.61958  0.77255  0.48576  0.95510
     25   1.84002  4.17056  3.47553  3.11779  4.05560  1.68028  4.14156  3.28011  3.12380  3.10296  3.98947  3.31247  3.73159  3.42637  3.44102  2.46026  2.71896  2.39751  5.45710  4.23532     37 g - - -
          2.68618  4.42225  2.77519  2.73123  3.46354  2.40513  3.72494  3.29354  2.67741  2.69355  4.24690  2.90347  2.73739  3.18146  2.89801  2.37887  2.77519  2.98518  4.58477  3.61503
          0.02820  3.97820  4.70054  0.61958  0.77255  0.48576  0.95510
     26   1.52936  4.20878  3.83783  3.43773  3.78011  3.32725  4.33192  2.46908  3.36573  2.61551  3.69526  3.60485  3.96949  3.67914  3.63574  2.75019  2.87583  1.67426  5.37458  4.15350     38 a - - -
          2.68618  4.42225  2.77519  2.73123  3.46354  2.40513  3.72494  3.29354  2.67741  2.69355  4.24690  2.90347  2.73739  3.18146  2.89801  2.37887  2.77519  2.98518  4.58477  3.61503
          0.02820  3.97820  4.70054  0.61958  0.77255  0.48576  0.95510
     27   3.01524  4.97375  3.47143  2.92565  4.30408  3.58735  3.73720  3.81058  2.07545  3.29273  4.24817  3.29536  4.04250  2.84218  1.05835  3.06750  3.24703  3.52329  5.36144  4.15372     39 r - - -
          2.68618  4.42225  2.77519  2.73123  3.46354  2.40513  3.72494  3.29354  2.67741  2.69355  4.24690  2.90347  2.73739  3.18146  2.89801  2.37887  2.77519  2.98518  4.58477  3.61503
          0.02820  3.97820  4.70054  0.61958  0.77255  0.48576  0.95510
     28   0.89297  4.22250  3.53386  3.32849  4.19754  2.98300  4.35158  3.37264  3.35702  3.25055  4.22406  3.45115  3.78778  3.68350  3.60667  2.55237  2.84397  2.97447  5.59128  4.40266     40 a - - -
          2.68618  4.42225  2.77519  2.73123  3.46354  2.40513  3.72494  3.29354  2.67741  2.69355  4.24690  2.90347  2.73739  3.18146  2.89801  2.37887  2.77519  2.98518  4.58477  3.61503
          0.02820  3.97820  4.70054  0.61958  0.77255  0.48576  0.95510
     29   3.11575  4.91300  3.23371  3.00515  3.36244  3.54004  0.93771  3.83499  2.84549  3.31531  4.36719  3.40986  4.09884  3.37301  3.10443  3.18573  3.42307  3.56814  4.82594  3.31050     41 h - - -
          2.68618  4.42225  2.77519  2.73123  3.46354  2.40513  3.72494  3.29354  2.67741  2.69355  4.24690  2.90347  2.73739  3.18146  2.89801  2.37887  2.77519  2.98518  4.58477  3.61503
          0.02820  3.97820  4.70054  0.61958  0.77255  0.48576  0.95510
     30   2.89979  5.14098  2.44941  1.08119  4.52405  3.29075  3.82898  3.97586  2.70227  3.55964  4.46394  2.88209  3.52978  3.01576  3.14588  2.86783  3.19911  3.61682  5.70538  4.35748     42 e - - -
          2.68618  4.42225  2.77519  2.73123  3.46354  2.40513  3.72494  3.29354  2.67741  2.69355  4.24690  2.90347  2.73739  3.18146  2.89801  2.37887  2.77519  2.98518  4.58477  3.61503
          0.02820  3.97820  4.70054  0.61958  0.77255  0.48576  0.95510
     31   2.67558  4.76115  2.92308  2.57526  4.15980  3.33777  3.75705  3.55128  2.43518  3.15487  4.06447  3.03724  3.86283  1.63215  2.76960  2.73552  2.41093  3.23082  5.41854  4.11120     43 q - - -
          2.68618  4.42225  2.77519  2.73123  3.46354  2.40513  3.72494  3.29354  2.67741  2.69355  4.24690  2.90347  2.73739  3.18146  2.89801  2.37887  2.77519  2.98518  4.58477  3.61503
          0.02820  3.97820  4.70054  0.61958  0.77255  0.48576  0.95510
     32   3.04588  5.17586  2.53604  0.88395  4.53575  3.34412  3.94123  4.01075  2.83525  3.61129  4.58158  2.99670  3.95400  3.15527  3.25436  3.01809  3.35122  3.68403  5.68743  4.41079     44 e - - -
          2.68618  4.42225  2.77519  2.73123  3.46354  2.40513  3.72494  3.29354  2.67741  2.69355  4.24690  2.90347  2.73739  3.18146  2.89801  2.37887  2.77519  2.98518  4.58477  3.61503
          0.02820  3.97820  4.70054  0.61958  0.77255  0.48576  0.95510
     33   2.34863  4.26370  3.37301  2.98216  3.99413  3.11485  4.03251  3.24807  2.94070  3.01675  3.92532  3.25932  2.69473  3.29269  3.27258  2.52408  1.51337  2.76714  5.38986  4.14728     45 t - - -
          2.68618  4.42225  2.77519  2.73123  3.46354  2.40513  3.72494  3.29354  2.67741  2.69355  4.24690  2.90347  2.73739  3.18146  2.89801  2.37887  2.77519  2.98518  4.58477  3.61503
          0.02820  3.97820  4.70054  0.61958  0.77255  0.48576  0.95510
     34   2.51402  4.33540  3.45124  3.04782  2.55617  3.31529  3.91287  3.06354  3.03132  2.74503  3.73441  3.34394  3.89553  3.34222  3.35543  1.49111  2.87550  2.79955  4.84635  3.39057     46 s - - -
          2.68618  4.42225  2.77519  2.73123  3.46354  2.40513  3.72494  3.29354  2.67741  2.69355  4.24690  2.90347  2.73739  3.18146  2.89801  2.37887  2.77519  2.98518  4.58477  3.61503
          0.02820  3.97820  4.70054  0.61958  0.77255  0.48576  0.95510
     35   2.89193  4.40624  4.27078  3.93803  3.62889  3.83224  4.72196  2.04982  3.80741  2.29814  3.57884  4.11064  4.38748  4.15999  4.00959  3.34309  3.25130  0.90148  5.43090  4.16870     47 v - - -
          2.68618  4.42225  2.77519  2.73123  3.46354  2.40513  3.72494  3.29354  2.67741  2.69355  4.24690  2.90347  2.73739  3.18146  2.89801  2.37887  2.77519  2.98518  4.58477  3.61503
          0.02820  3.97820  4.70054  0.61958  0.77255  0.48576  0.95510
     36   2.82546  5.01660  1.31832  2.36219  4.14526  3.31937  3.81128  3.57019  2.76060  2.70193  4.21972  2.90383  3.88622  3.01588  3.24722  2.82455  3.11754  3.28701  5.50916  4.08992     48 d - - -
          2.68618  4.42225  2.77519  2.73123  3.46354  2.40513  3.72494  3.29354  2.67741  2.69355  4.24690  2.90347  2.73739  3.18146  2.89801  2.37887  2.77519  2.98518  4.58477  3.61503
          0.02820  3.97820  4.70054  0.61958  0.77255  0.48576  0.95510
     37   3.51613  4.85238  4.25599  3.98879  2.78104  3.85122  4.03500  3.54503  3.70910  2.92132  4.17382  4.11668  4.37797  4.09126  3.81859  3.71879  3.82206  3.43828  0.69662  2.77775     49 w - - -
          2.68618  4.42225  2.77519  2.73123  3.46354  2.40513  3.72494  3.29354  2.67741  2.69355  4.24690  2.90347  2.73739  3.18146  2.89801  2.37887  2.77519  2.98518  4.58477  3.61503
          0.02820  3.97820  4.70054  0.61958  0.77255  0.48576  0.95510
     38   2.86631  5.47971  1.56198  1.53504  4.77173  3.11852  3.73708  4.28639  2.73466  3.78116  4.61874  2.58945  3.82551  2.89751  3.32479  2.79465  3.18966  3.85603  5.94342  4.43951     50 e - - -
          2.68618  4.42225  2.77519  2.73123  3.46354  2.40513  3.72494  3.29354  2.67741  2.69355  4.24690  2.90347  2.73739  3.18146  2.89801  2.37887  2.77519  2.98518  4.58477  3.61503
          0.02820  3.97820  4.70054  0.61958  0.77255  0.48576  0.95510
     39   2.89193  4.40624  4.27078  3.93803  3.62889  3.83224  4.72196  2.04982  3.80741  2.29814  3.57884  4.11064  4.38748  4.15999  4.00959  3.34309  3.25130  0.90148  5.43090  4.16870     51 v - - -
          2.68618  4.42225  2.77519  2.73123  3.46354  2.40513  3.72494  3.29354  2.67741  2.69355  4.24690  2.90347  2.73739  3.18146  2.89801  2.37887  2.77519  2.98518  4.58477  3.61503
          0.02820  3.97820  4.70054  0.61958  0.77255  0.48576  0.95510
     40   1.06949  4.16498  3.41959  3.18926  4.27749  2.35002  4.26428  3.60195  3.27100  3.37188  4.23849  3.33152  3.70590  3.56056  3.55906  2.43219  2.74004  3.10076  5.63099  4.43628     52 a - - -
          2.68618  4.42225  2.77519  2.73123  3.46354  2.40513  3.72494  3.29354  2.67741  2.69355  4.24690  2.90347  2.73739  3.18146  2.89801  2.37887  2.77519  2.98518  4.58477  3.61503
          0.02820  3.97820  4.70054  0.61958  0.77255  0.48576  0.95510
     41   3.27151  4.50038  4.15289  3.74753  2.17799  4.02759  3.56240  3.22426  3.51417  2.66823  3.85299  3.81307  4.42261  3.77420  3.68807  3.42276  3.52642  3.09488  3.73431  0.97079     53 y - - -
          2.68618  4.42225  2.77519  2.73123  3.46354  2.40513  3.72494  3.29354  2.67741  2.69355  4.24690  2.90347  2.73739  3.18146  2.89801  2.37887  2.77519  2.98518  4.58477  3.61503
          0.02820  3.97820  4.70054  0.61958  0.77255  0.48576  0.95510
     42   1.13507  4.26269  3.23015  2.89394  4.14195  3.04725  4.11955  3.38172  3.05392  3.20165  4.10139  3.24774  3.75542  3.39274  3.36813  2.39551  2.78955  2.97938  5.52590  4.27865     54 a - - -
          2.68618  4.42225  2.77519  2.73123  3.46354  2.40513  3.72494  3.29354  2.67741  2.69355  4.24690  2.90347  2.73739  3.18146  2.89801  2.37887  2.77519  2.98518  4.58477  3.61503
          0.02820  3.97820  4.70054  0.61958  0.77255  0.48576  0.95510
     43   2.81351  4.81203  2.77096  2.66755  4.19238  3.25679  4.01009  3.92643  2.92314  3.56156  4.51685  0.98369  3.91424  3.28375  3.28076  2.87712  3.19931  3.53792  5.48625  4.13368     55 n - - -
          2.68618  4.42225  2.77519  2.73123  3.46354  2.40513  3.72494  3.29354  2.67741  2.69355  4.24690  2.90347  2.73739  3.18146  2.89801  2.37887  2.77519  2.98518  4.58477  3.61503
          0.02820  3.97820  4.70054  0.61958  0.77255  0.48576  0.95510
     44   3.11882  4.43134  4.78149  4.24771  3.38972  4.46283  4.90791  1.39217  4.13331  1.59632  3.19299  4.48921  4.72116  4.34888  4.31472  3.82223  3.36452  1.43550  5.37203  4.21349     56 i - - -
          2.68618  4.42225  2.77519  2.73123  3.46354  2.40513  3.72494  3.29354  2.67741  2.69355  4.24690  2.90347  2.73739  3.18146  2.89801  2.37887  2.77519  2.98518  4.58477  3.61503
          0.02820  3.97820  4.70054  0.61958  0.77255  0.48576  0.95510
     45   2.69608  5.07975  2.44747  2.28272  4.40004  3.28887  3.59492  3.84804  2.29129  3.36058  4.15256  2.80701  3.80613  2.22370  2.09667  2.66605  2.92812  3.46389  5.51295  4.14775     57 r - - -
          2.68618  4.42225  2.77519  2.73123  3.46354  2.40513  3.72494  3.29354  2.67741  2.69355  4.24690  2.90347  2.73739  3.18146  2.89801  2.37887  2.77519  2.98518  4.58477  3.61503
          0.02820  3.97820  4.70054  0.61958  0.77255  0.48576  0.95510
     46   2.96117  4.38667  4.42308  3.93285  2.49462  4.08731  4.45024  2.04924  3.82333  1.96663  3.24930  4.13276  4.46545  4.04902  4.01667  3.45579  3.23411  1.22125  4.94625  3.57943     58 v - - -
          2.68618  4.42225  2.77519  2.73123  3.46354  2.40513  3.72494  3.29354  2.67741  2.69355  4.24690  2.90347  2.73739  3.18146  2.89801  2.37887  2.77519  2.98518  4.58477  3.61503
          0.02820  3.97820  4.70054  0.61958  0.77255  0.48576  0.95510
     47   2.56432  4.27213  3.58919  3.09956  3.46198  3.47935  3.97786  2.66702  2.97899  1.55743  3.42989  3.42366  3.33864  3.33085  3.27279  2.66574  2.80721  2.40409  4.99352  3.75911     59 l - - -
          2.68618  4.42225  2.77519  2.73123  3.46354  2.40513  3.72494  3.29354  2.67741  2.69355  4.24690  2.90347  2.73739  3.18146  2.89801  2.37887  2.77519  2.98518  4.58477  3.61503
          0.02820  3.97820  4.70054  0.61958  0.77255  0.48576  0.95510
     48   1.71071  4.15998  3.35043  3.07058  4.31061  1.67000  4.17966  3.71880  3.16442  3.40516  4.22349  3.25140  3.66776  3.44089  3.49386  2.01506  2.61501  3.16424  5.64461  4.42871     60 g - - -
          2.68618  4.42225  2.77519  2.73123  3.46354  2.40513  3.72494  3.29354  2.67741  2.69355  4.24690  2.90347  2.73739  3.18146  2.89801  2.37887  2.77519  2.98518  4.58477  3.61503
          0.02820  3.97820  4.70054  0.61958  0.77255  0.48576  0.95510
     49   1.61102  4.23394  3.35634  3.01831  4.10742  3.04278  4.09575  3.38849  3.02726  3.14557  4.04088  3.26163  1.90860  3.35671  3.35667  2.47623  2.74663  2.89037  5.48982  4.25135     61 a - - -
          2.68618  4.42225  2.77519  2.73123  3.46354  2.40513  3.72494  3.29354  2.67741  2.69355  4.24690  2.90347  2.73739  3.18146  2.89801  2.37887  2.77519  2.98518  4.58477  3.61503
          0.02820  3.97820  4.70054  0.61958  0.77255  0.48576  0.95510
     50   2.89650  4.63539  3.51524  3.37014  4.35489  3.31695  4.43827  3.92826  3.43664  3.54334  4.59825  3.66582  0.65258  3.82221  3.66953  3.06748  3.34656  3.56146  5.51171  4.47726     62 P - - -
          2.68618  4.42225  2.77519  2.73123  3.46354  2.40513  3.72494  3.29354  2.67741  2.69355  4.24690  2.90347  2.73739  3.18146  2.89801  2.37887  2.77519  2.98518  4.58477  3.61503
          0.02820  3.97820  4.70054  0.61958  0.77255  0.48576  0.95510
     51   2.83620  4.35622  4.61693  4.11465  3.57426  4.27446  4.85394  1.39723  4.00741  2.13385  3.39087  4.34342  4.62727  4.28505  4.22542  3.64855  3.26725  1.19943  5.46443  4.25957     63 v - - -
          2.68618  4.42225  2.77519  2.73123  3.46354  2.40513  3.72494  3.29354  2.67741  2.69355  4.24690  2.90347  2.73739  3.18146  2.89801  2.37887  2.77519  2.98518  4.58477  3.61503
          0.02820  3.97820  4.70054  0.61958  0.77255  0.48576  0.95510
     52   3.53754  4.83173  4.46650  4.12758  1.62498  4.29473  3.46809  3.26509  3.98560  2.62069  3.87676  3.98577  4.61991  4.02031  4.07045  3.66196  3.76578  3.18281  3.63173  1.01298     64 y - - -
          2.68618  4.42225  2.77519  2.73123  3.46354  2.40513  3.72494  3.29354  2.67741  2.69355  4.24690  2.90347  2.73739  3.18146  2.89801  2.37887  2.77519  2.98518  4.58477  3.61503
          0.02820  3.97820  4.70054  0.61958  0.77255  0.48576  0.95510
     53   1.99425  4.24102  3.43545  2.96433  3.84150  3.18145  3.97127  2.82840  2.92138  2.88384  3.76921  3.26378  3.78434  3.24549  3.26942  2.18336  1.86628  2.76096  5.24778  4.01196     65 t - - -
          2.68618  4.42225  2.77519  2.73123  3.46354  2.40513  3.72494  3.29354  2.67741  2.69355  4.24690  2.90347  2.73739  3.18146  2.89801  2.37887  2.77519  2.98518  4.58477  3.61503
          0.02820  3.97820  4.70054  0.61958  0.77255  0.48576  0.95510
     54   2.66157  4.78621  2.99175  2.22713  3.83394  3.44606  2.64517  3.42768  2.36387  3.02430  3.86855  2.98657  3.84762  2.80475  2.56516  2.70290  2.88764  3.12566  5.14946  2.78637     66 e - - -
          2.68618  4.42225  2.77519  2.73123  3.46354  2.40513  3.72494  3.29354  2.67741  2.69355  4.24690  2.90347  2.73739  3.18146  2.89801  2.37887  2.77519  2.98518  4.58477  3.61503
          0.03763  3.97820  4.00549  0.61958  0.77255  0.48576  0.95510
     55   2.61638  4.54420  3.20092  2.71814  3.28728  3.51998  3.40901  3.11254  2.60652  2.71117  3.65890  3.15727  3.92590  2.69929  2.95742  2.64977  2.91052  2.86542  4.76277  2.06383     67 y - - -
          2.68618  4.42225  2.77519  2.73123  3.46354  2.40513  3.72494  3.29354  2.67741  2.69355  4.24690  2.90347  2.73739  3.18146  2.89801  2.37887  2.77519  2.98518  4.58477  3.61503
          0.02847  3.96903  4.69138  0.61958  0.77255  0.49498  0.94054
     56   1.83953  4.53939  3.06345  2.61798  3.99575  3.28983  3.75588  3.35918  2.28419  3.02492  3.87403  2.96178  3.80249  2.95326  2.88796  2.62120  2.30555  3.02735  5.29703  4.01794     68 a - - -
          2.68618  4.42225  2.77519  2.73123  3.46354  2.40513  3.72494  3.29354  2.67741  2.69355  4.24690  2.90347  2.73739  3.18146  2.89801  2.37887  2.77519  2.98518  4.58477  3.61503
          0.15317  3.96903  2.09455  0.61958  0.77255  0.49498  0.94054
     57   2.26606  3.65190  3.68407  3.29680  3.86852  3.04221  4.18836  2.91041  3.16039  2.84560  3.84270  3.41114  3.74433  3.51661  3.41821  2.49098  1.38283  2.59944  5.34582  4.12741     69 t - - -
          2.68618  4.42225  2.77519  2.73123  3.46354  2.40513  3.72494  3.29354  2.67741  2.69355  4.24690  2.90347  2.73739  3.18146  2.89801  2.37887  2.77519  2.98518  4.58477  3.61503
          0.03219  3.84805  4.57039  0.61958  0.77255  0.58021  0.82048
     58   2.71952  4.91552  2.51742  2.35618  4.23546  3.27875  3.68283  3.72064  2.43378  3.28804  4.15964  2.87138  3.53923  1.64318  2.81861  2.72478  2.99778  3.37412  5.45737  4.10627     70 q - - -
          2.68618  4.42225  2.77519  2.73123  3.46354  2.40513  3.72494  3.29354  2.67741  2.69355  4.24690  2.90347  2.73739  3.18146  2.89801  2.37887  2.77519  2.98518  4.58477  3.61503
          0.03169  3.86351  4.58586  0.61958  0.77255  0.53839  0.87632
     59   1.97969  3.72350  3.51526  3.06345  3.97589  2.98614  4.04415  3.32735  3.01641  3.05160  3.89943  3.25822  3.42817  3.32135  3.34455  1.83525  1.93304  2.90315  5.35364  4.13794     71 s - - -
          2.68618  4.42225  2.77519  2.73123  3.46354  2.40513  3.72494  3.29354  2.67741  2.69355  4.24690  2.90347  2.73739  3.18146  2.89801  2.37887  2.77519  2.98518  4.58477  3.61503
          0.03057  3.89896  4.62130  0.61958  0.77255  0.56024  0.84646
     60   2.83191  4.52282  4.07839  3.68496  3.20106  3.91407  4.43346  2.27626  3.47072  1.02865  3.15355  3.96271  4.35953  3.84261  3.67899  3.36050  3.28679  2.27016  5.08881  3.83177     72 l - - -
          2.68618  4.42225  2.77519  2.73123  3.46354  2.40513  3.72494  3.29354  2.67741  2.69355  4.24690  2.90347  2.73739  3.18146  2.89801  2.37887  2.77519  2.98518  4.58477  3.61503
          0.03057  3.89896  4.62130  0.61958  0.77255  0.56024  0.84646
     61   2.44302  4.35181  3.17624  2.96823  4.10846  3.07883  4.10577  3.47948  3.00422  3.18151  4.16450  3.26003  1.27934  3.39068  3.29923  2.60348  2.72332  3.10120  5.46362  4.22777     73 p - - -
          2.68618  4.42225  2.77519  2.73123  3.46354  2.40513  3.72494  3.29354  2.67741  2.69355  4.24690  2.90347  2.73739  3.18146  2.89801  2.37887  2.77519  2.98518  4.58477  3.61503
          0.03057  3.89896  4.62130  0.61958  0.77255  0.56024  0.84646
     62   2.54224  4.35570  3.77093  3.32876  3.35246  3.62939  4.17471  2.42064  3.16531  1.32226  3.28683  3.62799  3.76974  3.53652  3.42322  3.00798  3.01663  2.30151  5.06685  3.83452     74 l - - -
          2.68618  4.42225  2.77519  2.73123  3.46354  2.40513  3.72494  3.29354  2.67741  2.69355  4.24690  2.90347  2.73739  3.18146  2.89801  2.37887  2.77519  2.98518  4.58477  3.61503
          0.13555  3.89896  2.23958  0.61958  0.77255  0.56024  0.84646
     63   2.19639  4.17742  3.26900  2.89261  3.92178  3.02449  3.94711  3.18297  2.85410  2.82685  3.86048  3.16893  3.68135  3.20979  3.18247  1.91550  2.00557  2.81555  5.30888  4.06283     75 s - - -
          2.68618  4.42225  2.77519  2.73123  3.46354  2.40513  3.72494  3.29354  2.67741  2.69355  4.24690  2.90347  2.73739  3.18146  2.89801  2.37887  2.77519  2.98518  4.58477  3.61503
          0.05100  3.79730  3.60120  0.61958  0.77255  0.64102  0.74814
     64   2.11986  3.23488  3.53880  3.18637  3.97851  1.63141  4.12397  3.27201  3.12257  3.06742  3.94924  3.27955  3.60519  3.43917  3.39322  2.32283  2.47041  2.83458  5.37349  4.17085     76 g - - -
          2.68618  4.42225  2.77520  2.73124  3.46354  2.40513  3.72495  3.29354  2.67741  2.69355  4.24690  2.90347  2.73740  3.18147  2.89801  2.37887  2.77512  2.98519  4.58477  3.61503
          0.07588  2.78069  4.50311  0.50445  0.92593  0.39389  1.12218
     65   2.44512  4.64115  2.63643  2.46384  4.32442  2.23205  3.81655  3.77279  2.71289  3.37097  4.18704  2.46338  3.75161  2.99520  3.17354  1.87146  2.86052  3.33091  5.58474  4.24608     78 s - - -
          2.68618  4.42225  2.77519  2.73123  3.46354  2.40513  3.72494  3.29354  2.67741  2.69355  4.24690  2.90347  2.73739  3.18146  2.89801  2.37887  2.77519  2.98518  4.58477  3.61503
          0.02820  3.97820  4.70054  0.61958  0.77255  0.48576  0.95510
     66   2.65607  4.57968  2.75965  2.87297  4.46007  0.89126  4.20670  3.99740  3.23170  3.65516  4.55825  3.25794  3.86276  3.49375  3.58912  2.77837  3.10340  3.52051  5.64939  4.48653     79 g - - -
          2.68618  4.42225  2.77519  2.73123  3.46354  2.40513  3.72494  3.29354  2.67741  2.69355  4.24690  2.90347  2.73739  3.18146  2.89801  2.37887  2.77519  2.98518  4.58477  3.61503
          0.02820  3.97820  4.70054  0.61958  0.77255  0.48576  0.95510
     67   2.43623  4.37577  3.21575  2.79452  3.92160  3.21681  3.88582  3.13135  2.75554  2.98053  3.85685  2.67620  3.79560  3.12433  3.11668  2.52693  1.63111  2.79830  5.29050  4.01895     80 t - - -
          2.68621  4.42228  2.77522  2.73126  3.46314  2.40516  3.72486  3.29357  2.67744  2.69358  4.24693  2.90349  2.73742  3.18149  2.89779  2.37890  2.77522  2.98521  4.58480  3.61506
          0.18641  2.04946  3.18789  0.60653  0.78799  0.48576  0.95510
     68   2.35623  4.61472  3.05541  2.55550  4.02176  3.32267  3.68880  3.41377  2.43337  3.03797  3.87590  3.01701  2.56484  2.81350  2.39861  2.61771  2.48601  3.08001  5.28965  3.99953     83 a - - -
          2.68618  4.42225  2.77519  2.73123  3.46354  2.40513  3.72494  3.29354  2.67741  2.69355  4.24690  2.90347  2.73739  3.18146  2.89801  2.37887  2.77519  2.98518  4.58477  3.61503
          0.02915  3.94550  4.66785  0.61958  0.77255  0.51789  0.90578
     69   2.60587  4.32060  3.45939  2.90370  3.01005  3.56398  3.00809  2.76017  2.83541  2.50028  3.42206  3.29193  3.94465  3.14676  3.17723  2.81757  2.54569  2.46675  4.64251  2.41890     84 y - - -
          2.68618  4.42225  2.77519  2.73123  3.46354  2.40513  3.72494  3.29354  2.67741  2.69355  4.24690  2.90347  2.73739  3.18146  2.89801  2.37887  2.77519  2.98518  4.58477  3.61503
          0.02915  3.94550  4.66785  0.61958  0.77255  0.46618  0.98723
     70   2.47543  4.26252  3.45477  2.91473  3.51702  3.43948  3.85406  2.46695  2.85787  2.56538  3.47020  3.15463  3.51158  3.17366  3.20447  2.65679  2.13615  2.22017  4.96448  3.73029     85 t - - -
          2.68618  4.42225  2.77519  2.73123  3.46354  2.40513  3.72494  3.29354  2.67741  2.69355  4.24690  2.90347  2.73739  3.18146  2.89801  2.37887  2.77519  2.98518  4.58477  3.61503
          0.02820  3.97820  4.70054  0.61958  0.77255  0.48576  0.95510
     71   1.89984  4.21795  3.28077  3.10798  4.36619  1.20631  4.26202  3.73672  3.26323  3.47724  4.34381  3.29511  3.71491  3.54955  3.56213  2.45740  2.78116  3.20438  5.69219  4.49181     86 g - - -
          2.68618  4.42225  2.77519  2.73123  3.46354  2.40513  3.72494  3.29354  2.67741  2.69355  4.24690  2.90347  2.73739  3.18146  2.89801  2.37887  2.77519  2.98518  4.58477  3.61503
          0.02820  3.97820  4.70054  0.61958  0.77255  0.48576  0.95510
     72   2.64272  4.37305  3.52794  2.96649  3.43019  3.63804  3.90030  2.50779  2.85860  2.28431  2.79927  3.37536  4.01360  2.42589  3.19589  2.89932  2.89737  2.01972  4.97583  3.74965     87 v - - -
          2.68618  4.42225  2.77519  2.73123  3.46354  2.40513  3.72494  3.29354  2.67741  2.69355  4.24690  2.90347  2.73739  3.18146  2.89801  2.37887  2.77519  2.98518  4.58477  3.61503
          0.02820  3.97820  4.70054  0.61958  0.77255  0.48576  0.95510
     73   2.54504  4.31568  4.37338  3.80753  3.26086  4.10303  4.45295  1.69867  3.70035  1.59605  2.65519  4.06810  4.41118  3.92036  3.90357  3.41443  3.14116  1.86826  5.06054  3.90703     88 l - - -
          2.68618  4.42225  2.77519  2.73123  3.46354  2.40513  3.72494  3.29354  2.67741  2.69355  4.24690  2.90347  2.73739  3.18146  2.89801  2.37887  2.77519  2.98518  4.58477  3.61503
          0.02820  3.97820  4.70054  0.61958  0.77255  0.48576  0.95510
     74   2.37986  4.45201  2.80696  2.63758  4.08264  1.82474  3.85835  3.47835  2.76684  3.14358  3.98266  2.97735  3.75588  3.06952  3.18540  2.33934  2.79495  2.67664  5.40926  4.11902     89 g - - -
          2.68618  4.42225  2.77519  2.73123  3.46354  2.40513  3.72494  3.29354  2.67741  2.69355  4.24690  2.90347  2.73739  3.18146  2.89801  2.37887  2.77519  2.98518  4.58477  3.61503
          0.02820  3.97820  4.70054  0.61958  0.77255  0.48576  0.95510
     75   1.46857  4.18983  3.37484  3.00460  4.18955  2.63301  4.08588  3.59834  3.04140  3.27180  4.09420  3.23104  3.25921  3.33481  3.39230  1.92891  2.49839  3.10114  5.52773  4.30053     90 a - - -
          2.68618  4.42232  2.77526  2.73130  3.46360  2.40479  3.72501  3.29361  2.67747  2.69361  4.24696  2.90353  2.73721  3.18153  2.89807  2.37887  2.77526  2.98517  4.58483  3.61510
          0.28897  1.48464  3.71399  0.72629  0.66107  0.48576  0.95510
     76   2.59737  4.75438  2.70105  2.42484  4.26247  1.94062  3.74542  3.69908  2.56082  3.29377  4.12538  2.58541  3.79019  2.50489  2.98121  2.63945  2.70301  3.31280  5.50504  4.17046     94 g - - -
          2.68618  4.42225  2.77519  2.73123  3.46354  2.40513  3.72494  3.29354  2.67741  2.69355  4.24690  2.90347  2.73739  3.18146  2.89801  2.37887  2.77519  2.98518  4.58477  3.61503
          0.02865  3.96279  4.68514  0.61958  0.77255  0.47625  0.97050
     77   2.39351  4.64014  2.72530  2.41480  3.95873  2.12609  3.71138  2.93601  2.58209  2.99827  3.84530  2.91705  3.80765  2.90401  3.02452  2.64514  2.84454  3.02500  5.28130  3.97041     95 g - - -
          2.68618  4.42225  2.77519  2.73123  3.46354  2.40513  3.72494  3.29354  2.67741  2.69355  4.24690  2.90347  2.73739  3.18146  2.89801  2.37887  2.77519  2.98518  4.58477  3.61503
          0.02820  3.97820  4.70054  0.61958  0.77255  0.48576  0.95510
     78   3.54559  4.83581  4.46727  4.10875  1.93486  4.27916  3.43233  3.39450  3.89132  2.75972  3.96897  3.95984  4.60411  3.98122  3.97851  3.64907  3.76674  3.27728  2.35179  1.02168     96 y - - -
          2.68618  4.42225  2.77519  2.73123  3.46354  2.40513  3.72494  3.29354  2.67741  2.69355  4.24690  2.90347  2.73739  3.18146  2.89801  2.37887  2.77519  2.98518  4.58477  3.61503
          0.02820  3.97820  4.70054  0.61958  0.77255  0.48576  0.95510
     79   2.22874  4.69418  2.64947  2.44200  4.24048  3.20818  3.77068  3.66723  2.63987  3.28219  4.10919  2.34989  2.15671  2.94781  3.09178  2.60271  2.87694  3.27259  5.50817  4.16956     97 p - - -
          2.68618  4.42225  2.77519  2.73123  3.46354  2.40513  3.72494  3.29354  2.67741  2.69355  4.24690  2.90347  2.73739  3.18146  2.89801  2.37887  2.77519  2.98518  4.58477  3.61503
          0.02820  3.97820  4.70054  0.61958  0.77255  0.48576  0.95510
     80   2.49681  4.40369  3.31857  2.94312  3.99524  3.22590  3.97015  3.28796  2.73345  3.02072  3.96052  3.26322  3.84210  3.22139  2.73298  2.65675  1.34017  2.96456  5.35554  4.10707     98 t - - -
          2.68618  4.42225  2.77519  2.73123  3.46354  2.40513  3.72494  3.29354  2.67741  2.69355  4.24690  2.90347  2.73739  3.18146  2.89801  2.37887  2.77519  2.98518  4.58477  3.61503
          0.02820  3.97820  4.70054  0.61958  0.77255  0.48576  0.95510
     81   3.12385  4.49243  4.58565  4.14068  3.37773  4.31350  4.82294  1.04017  3.94835  1.86270  3.27208  4.38089  4.66549  4.26999  4.13897  3.73967  3.39987  1.79227  5.33777  4.07954     99 i - - -
          2.68618  4.42225  2.77519  2.73123  3.46354  2.40513  3.72494  3.29354  2.67741  2.69355  4.24690  2.90347  2.73739  3.18146  2.89801  2.37887  2.77519  2.98518  4.58477  3.61503
          0.02820  3.97820  4.70054  0.61958  0.77255  0.48576  0.95510
     82   2.22086  4.73668  2.78110  2.41867  4.10466  3.31300  3.65597  3.52613  2.46928  3.12612  3.93918  2.92436  3.03949  2.46304  2.92648  2.35695  2.57607  3.17269  5.36060  4.02507    100 a - - -
          2.68626  4.42233  2.77506  2.73131  3.46362  2.40506  3.72502  3.29362  2.67749  2.69339  4.24698  2.90354  2.73706  3.18154  2.89809  2.37889  2.77519  2.98526  4.58485  3.61511
          0.12455  2.22545  4.70054  1.32635  0.30849  0.48576  0.95510
     83   3.24917  4.63687  4.63291  4.08844  3.05554  4.41179  4.70055  2.20441  3.89095  0.98603  2.11879  4.37954  4.64074  4.10027  4.05382  3.76599  3.47913  2.32245  5.10616  3.98762    107 l - - -
          2.68618  4.42225  2.77519  2.73123  3.46354  2.40513  3.72494  3.29354  2.67741  2.69355  4.24690  2.90347  2.73739  3.18146  2.89801  2.37887  2.77519  2.98518  4.58477  3.61503
          0.02811  3.98163  4.70398  0.61958  0.77255  0.48576  0.95510
     84   2.18501  4.68720  2.79027  2.48136  4.20616  3.23729  3.76500  3.61930  2.50983  3.17878  4.08085  1.80974  3.79183  2.94500  3.00056  2.45639  2.88639  3.24097  5.47014  4.14447    108 n - - -
          2.68618  4.42225  2.77519  2.73123  3.46354  2.40513  3.72494  3.29354  2.67741  2.69355  4.24690  2.90347  2.73739  3.18146  2.89801  2.37887  2.77519  2.98518  4.58477  3.61503
          0.02811  3.98163  4.70398  0.61958  0.77255  0.48576  0.95510
     85   2.47415  4.31908  3.52779  3.28612  4.06799  3.15443  4.29475  3.20853  3.23124  3.06812  4.11246  3.47716  3.86717  3.62083  3.48401  2.67674  0.99948  2.89173  5.49618  4.28494    109 t - - -
          2.68618  4.42225  2.77519  2.73123  3.46354  2.40513  3.72494  3.29354  2.67741  2.69355  4.24690  2.90347  2.73739  3.18146  2.89801  2.37887  2.77519  2.98518  4.58477  3.61503
          0.02811  3.98163  4.70398  0.61958  0.77255  0.48576  0.95510
     86   2.80541  4.56910  3.50146  3.41520  4.55375  0.57892  4.52798  4.18071  3.61126  3.82092  4.79819  3.66587  3.96371  3.92686  3.83452  2.98060  3.29515  3.68797  5.61923  4.65963    110 G - - -
          2.68618  4.42225  2.77519  2.73123  3.46354  2.40513  3.72494  3.29354  2.67741  2.69355  4.24690  2.90347  2.73739  3.18146  2.89801  2.37887  2.77519  2.98518  4.58477  3.61503
          0.02811  3.98163  4.70398  0.61958  0.77255  0.48576  0.95510
     87   2.95009  5.51509  1.46769  1.48544  4.80056  3.21782  3.76628  4.31764  2.78713  3.82327  4.68085  2.68305  3.84176  2.93431  3.38284  2.83236  3.23968  3.89344  5.97457  4.47232    111 d - - -
          2.68618  4.42225  2.77519  2.73123  3.46354  2.40513  3.72494  3.29354  2.67741  2.69355  4.24690  2.90347  2.73739  3.18146  2.89801  2.37887  2.77519  2.98518  4.58477  3.61503
          0.02811  3.98163  4.70398  0.61958  0.77255  0.48576  0.95510
     88   2.67006  4.34441  3.55955  2.91595  2.63129  3.62847  3.72785  2.82324  2.89034  2.45700  3.43714  3.36640  4.00366  3.21904  2.79325  2.89193  2.90052  2.56156  4.53168  2.06062    112 y - - -
          2.68618  4.42225  2.77519  2.73123  3.46354  2.40513  3.72494  3.29354  2.67741  2.69355  4.24690  2.90347  2.73739  3.18146  2.89801  2.37887  2.77519  2.98518  4.58477  3.61503
          0.02811  3.98163  4.70398  0.61958  0.77255  0.48576  0.95510
     89   3.25011  4.60087  4.72010  4.19792  3.13812  4.47044  4.80587  1.74560  4.01375  0.99404  2.97378  4.46944  4.70668  4.22613  4.17408  3.84371  3.48937  2.08104  5.19095  4.03562    113 l - - -
          2.68618  4.42225  2.77519  2.73123  3.46354  2.40513  3.72494  3.29354  2.67741  2.69355  4.24690  2.90347  2.73739  3.18146  2.89801  2.37887  2.77519  2.98518  4.58477  3.61503
          0.02811  3.98163  4.70398  0.61958  0.77255  0.48576  0.95510
     90   2.53126  3.64437  3.66912  3.08793  3.50773  3.47436  4.01707  2.52775  3.06518  2.52139  3.47681  2.96556  3.96829  3.39083  3.35738  2.81152  2.83509  1.51770  5.00887  3.77869    114 v - - -
          2.68618  4.42225  2.77519  2.73123  3.46354  2.40513  3.72494  3.29354  2.67741  2.69355  4.24690  2.90347  2.73739  3.18146  2.89801  2.37887  2.77519  2.98518  4.58477  3.61503
          0.02811  3.98163  4.70398  0.61958  0.77255  0.48576  0.95510
     91   3.08456  4.41585  4.74361  4.25282  3.52001  4.39742  4.97121  1.16633  4.13092  2.01519  3.33273  4.47784  4.72093  4.40000  4.33120  3.78803  3.35420  1.37553  5.49226  4.28808    115 i - - -
          2.68618  4.42225  2.77519  2.73123  3.46354  2.40513  3.72494  3.29354  2.67741  2.69355  4.24690  2.90347  2.73739  3.18146  2.89801  2.37887  2.77519  2.98518  4.58477  3.61503
          0.02811  3.98163  4.70398  0.61958  0.77255  0.48576  0.95510
     92   2.64951  4.73829  2.90070  2.21981  4.08838  3.36328  3.70720  3.45140  2.44013  3.09321  3.95189  2.99705  3.84400  2.88702  2.62302  2.70812  1.79765  3.13693  5.34937  4.05117    116 t - - -
          2.68618  4.42225  2.77519  2.73123  3.46354  2.40513  3.72494  3.29354  2.67741  2.69355  4.24690  2.90347  2.73739  3.18146  2.89801  2.37887  2.77519  2.98518  4.58477  3.61503
          0.02811  3.98163  4.70398  0.61958  0.77255  0.48576  0.95510
     93   3.42666  4.77910  4.34838  3.95963  2.03166  4.18480  3.48759  3.30364  3.71973  2.69679  3.88865  3.90752  4.53006  3.89443  3.84272  3.56327  3.65486  3.18458  1.42650  1.64565    117 w - - -
          2.68618  4.42225  2.77519  2.73123  3.46354  2.40513  3.72494  3.29354  2.67741  2.69355  4.24690  2.90347  2.73739  3.18146  2.89801  2.37887  2.77519  2.98518  4.58477  3.61503
          0.02811  3.98163  4.70398  0.61958  0.77255  0.48576  0.95510
     94   2.26023  4.20472  3.34215  3.06900  4.23128  2.97373  4.16140  3.59263  3.09922  3.33178  4.19507  3.26802  3.70773  3.42984  3.40850  1.20587  2.25169  3.10431  5.58997  4.34772    118 s - - -
          2.68618  4.42225  2.77519  2.73123  3.46354  2.40513  3.72494  3.29354  2.67741  2.69355  4.24690  2.90347  2.73739  3.18146  2.89801  2.37887  2.77519  2.98518  4.58477  3.61503
          0.02811  3.98163  4.70398  0.61958  0.77255  0.48576  0.95510
     95   3.39959  4.76969  4.38833  4.12443  0.84872  4.06203  3.92927  2.91082  4.02894  2.25617  3.62544  4.14333  4.51885  4.16707  4.12167  3.66333  3.70113  2.90938  4.14766  2.50168    119 f - - -
          2.68618  4.42225  2.77519  2.73123  3.46354  2.40513  3.72494  3.29354  2.67741  2.69355  4.24690  2.90347  2.73739  3.18146  2.89801  2.37887  2.77519  2.98518  4.58477  3.61503
          0.02811  3.98163  4.70398  0.61958  0.77255  0.48576  0.95510
     96   2.91607  5.08942  3.19682  2.64145  4.49435  3.56146  3.60610  3.87662  1.81668  3.35718  4.20453  2.61879  3.95785  2.74322  1.49416  2.91260  3.11029  3.54250  5.44039  4.21484    120 r - - -
          2.68618  4.42225  2.77519  2.73123  3.46354  2.40513  3.72494  3.29354  2.67741  2.69355  4.24690  2.90347  2.73739  3.18146  2.89801  2.37887  2.77519  2.98518  4.58477  3.61503
          0.02811  3.98163  4.70398  0.61958  0.77255  0.48576  0.95510
     97   3.40758  4.85226  4.00060  3.75131  2.30369  3.95824  3.67390  3.40185  3.60573  2.82739  4.06575  3.85980  4.42995  3.88544  3.76670  3.53308  3.69502  3.27769  3.95133  0.80195    121 y - - -
          2.68618  4.42225  2.77519  2.73123  3.46354  2.40513  3.72494  3.29354  2.67741  2.69355  4.24690  2.90347  2.73739  3.18146  2.89801  2.37887  2.77519  2.98518  4.58477  3.61503
          0.02811  3.98163  4.70398  0.61958  0.77255  0.48576  0.95510
     98   3.08271  4.42009  4.68287  4.15448  3.42598  4.39262  4.84948  1.67438  4.03295  1.69423  3.24589  4.40706  4.67996  4.28183  4.23642  3.75125  3.33474  1.17764  5.37545  4.18948    122 v - - -
          2.68618  4.42225  2.77519  2.73123  3.46354  2.40513  3.72494  3.29354  2.67741  2.69355  4.24690  2.90347  2.73739  3.18146  2.89801  2.37887  2.77519  2.98518  4.58477  3.61503
          0.02811  3.98163  4.70398  0.61958  0.77255  0.48576  0.95510
     99   1.49267  4.18153  3.35418  3.13216  4.32611  1.54575  4.24589  3.68626  3.24722  3.42520  4.27721  3.29904  3.69879  3.52869  3.55148  2.42440  2.74008  3.15736  5.66442  4.46307    123 a - - -
          2.68618  4.42225  2.77519  2.73123  3.46354  2.40513  3.72494  3.29354  2.67741  2.69355  4.24690  2.90347  2.73739  3.18146  2.89801  2.37887  2.77519  2.98518  4.58477  3.61503
          0.02811  3.98163  4.70398  0.61958  0.77255  0.48576  0.95510
    100   2.44815  4.79738  2.67617  2.14972  4.16527  2.23897  3.67650  3.58905  2.51853  3.18789  4.00587  2.78198  3.78412  2.83635  2.98851  2.54523  2.72689  3.08075  5.42152  4.07411    124 e - - -
          2.68618  4.42225  2.77519  2.73123  3.46354  2.40513  3.72494  3.29354  2.67741  2.69355  4.24690  2.90347  2.73739  3.18146  2.89801  2.37887  2.77519  2.98518  4.58477  3.61503
          0.02811  3.98163  4.70398  0.61958  0.77255  0.48576  0.95510
    101   2.18936  4.74519  2.88519  2.43814  4.13363  3.13849  3.66512  3.55065  2.18108  3.14924  3.96537  2.32517  3.78568  2.82190  2.88230  2.47686  2.83857  3.05445  5.37647  4.04801    125 k - - -
          2.68618  4.42225  2.77519  2.73123  3.46354  2.40513  3.72494  3.29354  2.67741  2.69355  4.24690  2.90347  2.73739  3.18146  2.89801  2.37887  2.77519  2.98518  4.58477  3.61503
          0.02811  3.98163  4.70398  0.61958  0.77255  0.48576  0.95510
    102   1.86011  4.48978  3.10401  2.30742  3.87245  3.33632  3.79129  3.09494  2.66085  2.88365  3.76617  3.09691  3.83093  3.00674  3.06498  2.65040  2.54869  2.53317  5.23978  3.96038    126 a - - -
          2.68618  4.42225  2.77519  2.73123  3.46354  2.40513  3.72494  3.29354  2.67741  2.69355  4.24690  2.90347  2.73739  3.18146  2.89801  2.37887  2.77519  2.98518  4.58477  3.61503
          0.02811  3.98163  4.70398  0.61958  0.77255  0.48576  0.95510
    103   2.69145  4.39383  3.66698  3.16018  3.60068  3.57995  4.01728  2.57406  2.81892  2.50683  3.56837  3.48927  4.05533  3.32972  2.48742  2.94645  2.98218  1.44262  5.12063  3.87194    127 v - - -
          2.68618  4.42225  2.77519  2.73123  3.46354  2.40513  3.72494  3.29354  2.67741  2.69355  4.24690  2.90347  2.73739  3.18146  2.89801  2.37887  2.77519  2.98518  4.58477  3.61503
          0.02811  3.98163  4.70398  0.61958  0.77255  0.48576  0.95510
    104   3.13123  4.96095  3.63327  3.12278  4.34329  3.59711  3.90750  3.89332  2.28718  3.38947  4.38761  3.47377  4.09510  3.12311  0.82390  3.21062  3.39022  3.61276  5.38255  4.24779    128 r - - -
          2.68618  4.42225  2.77519  2.73123  3.46354  2.40513  3.72494  3.29354  2.67741  2.69355  4.24690  2.90347  2.73739  3.18146  2.89801  2.37887  2.77519  2.98518  4.58477  3.61503
          0.02811  3.98163  4.70398  0.61958  0.77255  0.48576  0.95510
    105   2.80541  4.56910  3.50146  3.41520  4.55375  0.57892  4.52798  4.18071  3.61126  3.82092  4.79819  3.66587  3.96371  3.92686  3.83452  2.98060  3.29515  3.68797  5.61923  4.65963    129 G - - -
          2.68618  4.42225  2.77519  2.73123  3.46354  2.40513  3.72494  3.29354  2.67741  2.69355  4.24690  2.90347  2.73739  3.18146  2.89801  2.37887  2.77519  2.98518  4.58477  3.61503
          0.02811  3.98163  4.70398  0.61958  0.77255  0.48576  0.95510
    106   3.10948  5.25125  0.77328  2.40841  4.64355  3.29571  4.03096  4.25712  3.13632  3.84643  4.82787  2.96989  3.95632  3.27097  3.66662  3.06020  3.45072  3.88501  5.79072  4.49966    130 d - - -
          2.68618  4.42225  2.77519  2.73123  3.46354  2.40513  3.72494  3.29354  2.67741  2.69355  4.24690  2.90347  2.73739  3.18146  2.89801  2.37887  2.77519  2.98518  4.58477  3.61503
          0.02811  3.98163  4.70398  0.61958  0.77255  0.48576  0.95510
    107   3.27909  4.70955  4.36440  4.00572  3.17984  4.12008  4.62725  2.39090  3.77238  0.75165  3.17045  4.27056  4.53729  4.11455  3.93020  3.70509  3.56873  2.45638  5.09774  3.84594    131 l - - -
          2.68618  4.42225  2.77519  2.73123  3.46354  2.40513  3.72494  3.29354  2.67741  2.69355  4.24690  2.90347  2.73739  3.18146  2.89801  2.37887  2.77519  2.98518  4.58477  3.61503
          0.02811  3.98163  4.70398  0.61958  0.77255  0.48576  0.95510
    108   3.44606  4.76517  4.52782  4.16444  0.94432  4.24277  3.66564  2.99432  3.98512  2.27009  3.59590  4.08036  4.58892  4.06941  4.06561  3.66806  3.69003  2.99271  3.59625  2.15775    132 f - - -
          2.68618  4.42225  2.77519  2.73123  3.46354  2.40513  3.72494  3.29354  2.67741  2.69355  4.24690  2.90347  2.73739  3.18146  2.89801  2.37887  2.77519  2.98518  4.58477  3.61503
          0.02811  3.98163  4.70398  0.61958  0.77255  0.48576  0.95510
    109   3.52225  4.85720  4.26151  3.99521  2.78511  3.85529  4.03965  3.55138  3.71550  2.92704  4.17999  4.12243  4.38234  4.09748  3.82436  3.72487  3.82837  3.44473  0.69124  2.78165    133 W - - -
          2.68618  4.42225  2.77519  2.73123  3.46354  2.40513  3.72494  3.29354  2.67741  2.69355  4.24690  2.90347  2.73739  3.18146  2.89801  2.37887  2.77519  2.98518  4.58477  3.61503
          0.02811  3.98163  4.70398  0.61958  0.77255  0.48576  0.95510
    110   2.90145  4.33853  4.38870  3.88930  3.53090  4.06951  4.64820  1.21933  3.76080  2.14119  3.37493  4.13083  4.47200  4.06241  3.99214  3.43808  2.73111  1.65149  5.35136  4.14699    134 i - - -
          2.68618  4.42225  2.77519  2.73123  3.46354  2.40513  3.72494  3.29354  2.67741  2.69355  4.24690  2.90347  2.73739  3.18146  2.89801  2.37887  2.77519  2.98518  4.58477  3.61503
          0.02811  3.98163  4.70398  0.61958  0.77255  0.48576  0.95510
    111   2.47415  4.31908  3.52779  3.28612  4.06799  3.15443  4.29475  3.20853  3.23124  3.06812  4.11246  3.47716  3.86717  3.62083  3.48401  2.67674  0.99948  2.89173  5.49618  4.28494    135 t - - -
          2.68618  4.42225  2.77519  2.73123  3.46354  2.40513  3.72494  3.29354  2.67741  2.69355  4.24690  2.90347  2.73739  3.18146  2.89801  2.37887  2.77519  2.98518  4.58477  3.61503
          0.02811  3.98163  4.70398  0.61958  0.77255  0.48576  0.95510
    112   3.13123  4.96095  3.63327  3.12278  4.34329  3.59711  3.90750  3.89332  2.28718  3.38947  4.38761  3.47377  4.09510  3.12311  0.82390  3.21062  3.39022  3.61276  5.38255  4.24779    136 r - - -
          2.68618  4.42225  2.77519  2.73123  3.46354  2.40513  3.72494  3.29354  2.67741  2.69355  4.24690  2.90347  2.73739  3.18146  2.89801  2.37887  2.77519  2.98518  4.58477  3.61503
          0.02811  3.98163  4.70398  0.61958  0.77255  0.48576  0.95510
    113   3.27909  4.70955  4.36440  4.00572  3.17984  4.12008  4.62725  2.39090  3.77238  0.75165  3.17045  4.27056  4.53729  4.11455  3.93020  3.70509  3.56873  2.45638  5.09774  3.84594    137 l - - -
          2.68618  4.42225  2.77519  2.73123  3.46354  2.40513  3.72494  3.29354  2.67741  2.69355  4.24690  2.90347  2.73739  3.18146  2.89801  2.37887  2.77519  2.98518  4.58477  3.61503
          0.02811  3.98163  4.70398  0.61958  0.77255  0.48576  0.95510
    114   2.80541  4.56910  3.50146  3.41520  4.55375  0.57892  4.52798  4.18071  3.61126  3.82092  4.79819  3.66587  3.96371  3.92686  3.83452  2.98060  3.29515  3.68797  5.61923  4.65963    138 G - - -
          2.68618  4.42225  2.77519  2.73123  3.46354  2.40513  3.72494  3.29354  2.67741  2.69355  4.24690  2.90347  2.73739  3.18146  2.89801  2.37887  2.77519  2.98518  4.58477  3.61503
          0.02811  3.98163  4.70398  0.61958  0.77255  0.48576  0.95510
    115   3.27909  4.70955  4.36440  4.00572  3.17984  4.12008  4.62725  2.39090  3.77238  0.75165  3.17045  4.27056  4.53729  4.11455  3.93020  3.70509  3.56873  2.45638  5.09774  3.84594    139 l - - -
          2.68618  4.42225  2.77519  2.73123  3.46354  2.40513  3.72494  3.29354  2.67741  2.69355  4.24690  2.90347  2.73739  3.18146  2.89801  2.37887  2.77519  2.98518  4.58477  3.61503
          0.02811  3.98163  4.70398  0.61958  0.77255  0.48576  0.95510
    116   3.10948  5.25125  0.77328  2.40841  4.64355  3.29571  4.03096  4.25712  3.13632  3.84643  4.82787  2.96989  3.95632  3.27097  3.66662  3.06020  3.45072  3.88501  5.79072  4.49966    140 d - - -
          2.68618  4.42225  2.77519  2.73123  3.46354  2.40513  3.72494  3.29354  2.67741  2.69355  4.24690  2.90347  2.73739  3.18146  2.89801  2.37887  2.77519  2.98518  4.58477  3.61503
          0.02811  3.98163  4.70398  0.61958  0.77255  0.48576  0.95510
    117   3.41486  4.76242  4.41431  4.07691  0.98641  4.22485  3.65718  2.95520  3.94087  2.28331  3.60640  4.03242  4.57906  4.03428  4.04364  3.63096  3.66476  2.93792  3.84863  2.07182    141 f - - -
          2.68618  4.42225  2.77519  2.73123  3.46354  2.40513  3.72494  3.29354  2.67741  2.69355  4.24690  2.90347  2.73739  3.18146  2.89801  2.37887  2.77519  2.98518  4.58477  3.61503
          0.02811  3.98163  4.70398  0.61958  0.77255  0.48576  0.95510
    118   1.77854  4.17035  3.32507  3.05713  4.33024  1.68104  4.18105  3.74964  3.16578  3.42979  4.24645  3.24518  3.66979  3.44033  3.49810  1.86552  2.69619  3.18616  5.66036  4.44046    142 g - - -
          2.68618  4.42225  2.77519  2.73123  3.46354  2.40513  3.72494  3.29354  2.67741  2.69355  4.24690  2.90347  2.73739  3.18146  2.89801  2.37887  2.77519  2.98518  4.58477  3.61503
          0.02811  3.98163  4.70398  0.61958  0.77255  0.48576  0.95510
    119   2.40841  4.23154  3.61907  3.22306  3.85059  3.21456  4.17815  2.81369  3.12955  2.76704  3.78927  3.43716  3.76778  3.48495  3.41923  2.63453  1.40495  2.24145  5.35968  4.12696    143 t - - -
          2.68618  4.42225  2.77519  2.73123  3.46354  2.40513  3.72494  3.29354  2.67741  2.69355  4.24690  2.90347  2.73739  3.18146  2.89801  2.37887  2.77519  2.98518  4.58477  3.61503
          0.02811  3.98163  4.70398  0.61958  0.77255  0.48576  0.95510
    120   3.08418  4.41441  4.74605  4.25465  3.52272  4.39946  4.97305  1.17583  4.13373  2.01860  3.33484  4.47949  4.72215  4.40237  4.33411  3.78964  3.35351  1.36063  5.49421  4.29012    144 i - - -
          2.68618  4.42225  2.77519  2.73123  3.46354  2.40513  3.72494  3.29354  2.67741  2.69355  4.24690  2.90347  2.73739  3.18146  2.89801  2.37887  2.77519  2.98518  4.58477  3.61503
          0.02811  3.98163  4.70398  0.61958  0.77255  0.48576  0.95510
    121   2.80541  4.56910  3.50146  3.41520  4.55375  0.57892  4.52798  4.18071  3.61126  3.82092  4.79819  3.66587  3.96371  3.92686  3.83452  2.98060  3.29515  3.68797  5.61923  4.65963    145 G - - -
          2.68618  4.42225  2.77519  2.73123  3.46354  2.40513  3.72494  3.29354  2.67741  2.69355  4.24690  2.90347  2.73739  3.18146  2.89801  2.37887  2.77519  2.98518  4.58477  3.61503
          0.02811  3.98163  4.70398  0.61958  0.77255  0.48576  0.95510
    122   3.13123  4.96095  3.63327  3.12278  4.34329  3.59711  3.90750  3.89332  2.28718  3.38947  4.38761  3.47377  4.09510  3.12311  0.82390  3.21062  3.39022  3.61276  5.38255  4.24779    146 r - - -
          2.68618  4.42225  2.77519  2.73123  3.46354  2.40513  3.72494  3.29354  2.67741  2.69355  4.24690  2.90347  2.73739  3.18146  2.89801  2.37887  2.77519  2.98518  4.58477  3.61503
          0.02811  3.98163  4.70398  0.61958  0.77255  0.48576  0.95510
    123   3.40758  4.85226  4.00060  3.75131  2.30369  3.95824  3.67390  3.40185  3.60573  2.82739  4.06575  3.85980  4.42995  3.88544  3.76670  3.53308  3.69502  3.27769  3.95133  0.80195    147 y - - -
          2.68618  4.42225  2.77519  2.73123  3.46354  2.40513  3.72494  3.29354  2.67741  2.69355  4.24690  2.90347  2.73739  3.18146  2.89801  2.37887  2.77519  2.98518  4.58477  3.61503
          0.02811  3.98163  4.70398  0.61958  0.77255  0.48576  0.95510
    124   3.07661  4.40326  4.75032  4.25588  3.54374  4.40237  4.97684  1.29934  4.14058  2.04920  3.35423  4.47996  4.72371  4.40937  4.34332  3.78997  3.34492  1.21236  5.50561  4.29928    148 v - - -
          2.68618  4.42225  2.77519  2.73123  3.46354  2.40513  3.72494  3.29354  2.67741  2.69355  4.24690  2.90347  2.73739  3.18146  2.89801  2.37887  2.77519  2.98518  4.58477  3.61503
          0.02811  3.98163  4.70398  0.61958  0.77255  0.48576  0.95510
    125   2.76420  5.23684  1.93529  1.92035  4.54207  3.26698  3.66884  4.02090  2.55709  3.53940  4.34356  2.23548  3.79918  2.81101  3.09073  2.69950  2.49405  3.61421  5.71233  4.27212    149 e - - -
          2.68618  4.42225  2.77519  2.73123  3.46354  2.40513  3.72494  3.29354  2.67741  2.69355  4.24690  2.90347  2.73739  3.18146  2.89801  2.37887  2.77519  2.98518  4.58477  3.61503
          0.15586  3.98163  2.07411  0.61958  0.77255  0.48576  0.95510
    126   2.41551  2.99309  3.62283  3.10131  2.67785  3.33945  3.88734  2.73228  3.02458  2.48721  3.40240  3.22024  3.84999  3.31045  3.31298  2.17189  2.72898  2.48734  4.80467  3.52695    150 s - - -
          2.68598  4.42130  2.77498  2.73129  3.46375  2.40523  3.72516  3.29375  2.67762  2.69361  4.24711  2.90368  2.73677  3.18168  2.89822  2.37905  2.77490  2.98487  4.58498  3.61525
          0.30269  1.38264  4.57999  1.67804  0.20670  0.59799  0.79833
    127   2.26290  4.15434  3.37345  2.96644  3.88407  2.15320  3.98595  3.15155  2.94779  2.94159  3.81860  3.22212  3.70136  3.26624  3.28016  2.32692  2.26912  2.24941  5.28222  4.05179    163 g - - -
          2.68618  4.42225  2.77519  2.73123  3.46354  2.40513  3.72494  3.29354  2.67741  2.69355  4.24690  2.90347  2.73739  3.18146  2.89801  2.37887  2.77519  2.98518  4.58477  3.61503
          0.03188  3.85764  4.57999  0.61958  0.77255  0.59799  0.79833
    128   2.43936  4.46457  3.07274  2.62520  4.03280  2.55062  3.74645  3.42822  2.50802  3.06654  3.90618  3.03801  3.74295  2.94089  2.38180  2.43038  2.22227  3.05992  5.31221  4.03898    164 t - - -
          2.68618  4.42225  2.77519  2.73123  3.46354  2.40513  3.72494  3.29354  2.67741  2.69355  4.24690  2.90347  2.73739  3.18146  2.89801  2.37887  2.77519  2.98518  4.58477  3.61503
          0.03188  3.85764  4.57999  0.61958  0.77255  0.59799  0.79833
    129   2.32832  4.28562  3.19931  2.76063  3.92990  2.25609  3.85615  3.12475  2.74959  2.98271  3.83914  3.11272  2.76470  3.08790  3.12570  2.47678  2.33053  2.84832  5.28429  4.02510    165 g - - -
          2.68618  4.42225  2.77519  2.73123  3.46354  2.40513  3.72494  3.29354  2.67741  2.69355  4.24690  2.90347  2.73739  3.18146  2.89801  2.37887  2.77519  2.98518  4.58477  3.61503
          0.03188  3.85764  4.57999  0.61958  0.77255  0.42148  1.06732
    130   2.65322  4.81160  2.99167  2.48193  4.04560  3.00569  3.62262  3.50781  2.31261  3.09511  3.92586  2.55690  3.83602  2.78504  2.01406  2.68836  2.88694  3.18646  5.28099  3.33710    166 r - - -
          2.68618  4.42225  2.77519  2.73123  3.46354  2.40513  3.72494  3.29354  2.67741  2.69355  4.24690  2.90347  2.73739  3.18146  2.89801  2.37887  2.77519  2.98518  4.58477  3.61503
          0.02811  3.98163  4.70398  0.61958  0.77255  0.48576  0.95510
    131   2.60978  4.97457  2.67553  2.07293  4.30190  3.00730  3.64095  3.73309  2.40831  3.29327  4.10546  2.85961  3.80587  1.99653  2.84925  2.66826  2.64604  3.36929  5.48993  4.12997    167 q - - -
          2.68618  4.42225  2.77519  2.73123  3.46354  2.40513  3.72494  3.29354  2.67741  2.69355  4.24690  2.90347  2.73739  3.18146  2.89801  2.37887  2.77519  2.98518  4.58477  3.61503
          0.02811  3.98163  4.70398  0.61958  0.77255  0.48576  0.95510
    132   3.52225  4.85720  4.26151  3.99521  2.78511  3.85529  4.03965  3.55138  3.71550  2.92704  4.17999  4.12243  4.38234  4.09748  3.82436  3.72487  3.82837  3.44473  0.69124  2.78165    168 W - - -
          2.68618  4.42225  2.77519  2.73123  3.46354  2.40513  3.72494  3.29354  2.67741  2.69355  4.24690  2.90347  2.73739  3.18146  2.89801  2.37887  2.77519  2.98518  4.58477  3.61503
          0.02811  3.98163  4.70398  0.61958  0.77255  0.48576  0.95510
    133   3.11651  4.50629  4.48848  4.10923  3.44938  4.18250  4.81796  0.95220  3.93944  2.01425  3.36893  4.33937  4.60417  4.27713  4.12365  3.68922  3.41413  1.85437  5.36205  4.10906    169 i - - -
          2.68618  4.42225  2.77519  2.73123  3.46354  2.40513  3.72494  3.29354  2.67741  2.69355  4.24690  2.90347  2.73739  3.18146  2.89801  2.37887  2.77519  2.98518  4.58477  3.61503
          0.02811  3.98163  4.70398  0.61958  0.77255  0.48576  0.95510
    134   2.80541  4.56910  3.50146  3.41520  4.55375  0.57892  4.52798  4.18071  3.61126  3.82092  4.79819  3.66587  3.96371  3.92686  3.83452  2.98060  3.29515  3.68797  5.61923  4.65963    170 G - - -
          2.68618  4.42225  2.77519  2.73123  3.46354  2.40513  3.72494  3.29354  2.67741  2.69355  4.24690  2.90347  2.73739  3.18146  2.89801  2.37887  2.77519  2.98518  4.58477  3.61503
          0.02811  3.98163  4.70398  0.61958  0.77255  0.48576  0.95510
    135   1.47626  4.15250  3.39832  3.10706  4.27651  2.70699  4.18883  3.67347  3.17227  3.37547  4.20155  3.27319  3.67456  3.45763  3.49137  1.54644  2.69070  3.13559  5.62024  4.40521    171 a - - -
          2.68618  4.42225  2.77519  2.73123  3.46354  2.40513  3.72494  3.29354  2.67741  2.69355  4.24690  2.90347  2.73739  3.18146  2.89801  2.37887  2.77519  2.98518  4.58477  3.61503
          0.02811  3.98163  4.70398  0.61958  0.77255  0.48576  0.95510
    136   2.36962  4.31067  3.23303  3.02325  4.16644  3.03295  4.14447  3.69814  3.06362  3.38753  4.28605  3.26911  3.76097  3.43341  3.27098  1.02730  2.83974  3.21964  5.52730  4.23355    172 s - - -
          2.68618  4.42225  2.77519  2.73123  3.46354  2.40513  3.72494  3.29354  2.67741  2.69355  4.24690  2.90347  2.73739  3.18146  2.89801  2.37887  2.77519  2.98518  4.58477  3.61503
          0.02811  3.98163  4.70398  0.61958  0.77255  0.48576  0.95510
    137   2.37125  4.29258  3.30397  3.12575  4.18625  3.02057  4.23212  3.72407  3.20688  3.43622  4.35381  3.33239  3.76858  3.54784  3.48890  0.93763  2.85973  3.23521  5.55019  4.27060    173 s - - -
          2.68618  4.42225  2.77519  2.73123  3.46354  2.40513  3.72494  3.29354  2.67741  2.69355  4.24690  2.90347  2.73739  3.18146  2.89801  2.37887  2.77519  2.98518  4.58477  3.61503
          0.02811  3.98163  4.70398  0.61958  0.77255  0.48576  0.95510
    138   3.39959  4.76969  4.38833  4.12443  0.84872  4.06203  3.92927  2.91082  4.02894  2.25617  3.62544  4.14333  4.51885  4.16707  4.12167  3.66333  3.70113  2.90938  4.14766  2.50168    174 f - - -
          2.68618  4.42225  2.77519  2.73123  3.46354  2.40513  3.72494  3.29354  2.67741  2.69355  4.24690  2.90347  2.73739  3.18146  2.89801  2.37887  2.77519  2.98518  4.58477  3.61503
          0.02811  3.98163  4.70398  0.61958  0.77255  0.48576  0.95510
    139   1.99775  4.65083  2.93975  2.09686  3.93722  3.37124  3.70475  3.26808  2.53464  2.61565  3.81805  2.99987  3.54600  2.89424  2.95570  2.66935  2.85434  2.97664  5.26246  3.95731    175 a - - -
          2.68618  4.42225  2.77519  2.73123  3.46354  2.40513  3.72494  3.29354  2.67741  2.69355  4.24690  2.90347  2.73739  3.18146  2.89801  2.37887  2.77519  2.98518  4.58477  3.61503
          0.02811  3.98163  4.70398  0.61958  0.77255  0.48576  0.95510
    140   3.28328  4.64985  4.69666  4.14541  2.80204  4.47221  4.68778  2.20613  3.99858  0.88382  2.58064  4.42714  4.67284  4.14464  4.15282  3.81401  3.50604  2.33762  5.03121  3.85214    176 l - - -
          2.68618  4.42225  2.77519  2.73123  3.46354  2.40513  3.72494  3.29354  2.67741  2.69355  4.24690  2.90347  2.73739  3.18146  2.89801  2.37887  2.77519  2.98518  4.58477  3.61503
          0.02811  3.98163  4.70398  0.61958  0.77255  0.48576  0.95510
    141   2.65607  4.28036  3.43536  3.14651  3.48225  3.68330  4.03947  2.22551  3.08354  2.26736  3.40919  3.51375  4.08222  3.39176  3.40872  2.96928  2.40248  1.64699  5.02992  3.79935    177 v - - -
          2.68618  4.42225  2.77519  2.73123  3.46354  2.40513  3.72494  3.29354  2.67741  2.69355  4.24690  2.90347  2.73739  3.18146  2.89801  2.37887  2.77519  2.98518  4.58477  3.61503
          0.02811  3.98163  4.70398  0.61958  0.77255  0.48576  0.95510
    142   2.90148  4.63969  3.52061  3.37607  4.36037  3.32107  4.44384  3.93472  3.44287  3.54939  4.60451  3.67135  0.64756  3.82834  3.67530  3.07258  3.35182  3.56751  5.51616  4.48281    178 P - - -
          2.68618  4.42225  2.77519  2.73123  3.46354  2.40513  3.72494  3.29354  2.67741  2.69355  4.24690  2.90347  2.73739  3.18146  2.89801  2.37887  2.77519  2.98518  4.58477  3.61503
          0.02811  3.98163  4.70398  0.61958  0.77255  0.48576  0.95510
    143   2.68858  4.94802  2.65010  2.35995  4.37732  2.34066  3.68979  3.82297  2.06404  3.37668  4.19712  2.13540  3.81544  2.84331  2.85514  2.66582  2.96698  3.43676  5.55219  4.19969    179 k - - -
          2.68618  4.42225  2.77519  2.73123  3.46354  2.40513  3.72494  3.29354  2.67741  2.69355  4.24690  2.90347  2.73739  3.18146  2.89801  2.37887  2.77519  2.98518  4.58477  3.61503
          0.02811  3.98163  4.70398  0.61958  0.77255  0.48576  0.95510
    144   2.14072  4.49704  3.07811  2.67033  4.00526  3.25615  3.81584  3.34023  2.62989  3.02551  3.89760  3.09052  3.80421  2.49448  3.00213  2.61494  1.85668  3.00781  5.33219  4.05552    180 t - - -
          2.68618  4.42225  2.77519  2.73123  3.46354  2.40513  3.72494  3.29354  2.67741  2.69355  4.24690  2.90347  2.73739  3.18146  2.89801  2.37887  2.77519  2.98518  4.58477  3.61503
          0.02811  3.98163  4.70398  0.61958  0.77255  0.48576  0.95510
    145   2.64409  4.75835  3.08207  2.53439  4.04702  3.43515  3.63763  3.42809  2.30301  3.03374  3.88095  3.01671  3.84512  2.10391  2.36023  2.69617  2.50428  2.83968  5.27928  3.98827    181 q - - -
          2.68618  4.42225  2.77519  2.73123  3.46354  2.40513  3.72494  3.29354  2.67741  2.69355  4.24690  2.90347  2.73739  3.18146  2.89801  2.37887  2.77519  2.98518  4.58477  3.61503
          0.02811  3.98163  4.70398  0.61958  0.77255  0.48576  0.95510
    146   3.43765  4.82779  4.23344  3.90235  1.98195  4.15936  3.52164  3.25544  3.75799  2.65222  3.90131  3.89486  4.53550  3.90996  3.90274  3.56090  3.68775  3.15830  3.73225  0.92027    182 y - - -
          2.68618  4.42225  2.77519  2.73123  3.46354  2.40513  3.72494  3.29354  2.67741  2.69355  4.24690  2.90347  2.73739  3.18146  2.89801  2.37887  2.77519  2.98518  4.58477  3.61503
          0.02811  3.98163  4.70398  0.61958  0.77255  0.48576  0.95510
    147   2.71889  5.08698  1.99531  2.22372  4.48865  3.16507  3.70873  3.95797  2.61024  3.50563  4.32006  1.86123  3.79555  2.86238  3.13104  2.61375  2.63557  3.54854  5.69102  4.27158    183 n - - -
          2.68618  4.42225  2.77519  2.73123  3.46354  2.40513  3.72494  3.29354  2.67741  2.69355  4.24690  2.90347  2.73739  3.18146  2.89801  2.37887  2.77519  2.98518  4.58477  3.61503
          0.02811  3.98163  4.70398  0.61958  0.77255  0.48576  0.95510
    148   1.15442  4.18318  3.69924  3.36296  3.94480  3.12840  4.30607  2.86256  3.30445  2.85105  3.89394  3.48875  3.83718  3.62938  3.57205  2.57871  2.80477  2.30369  5.47401  4.24642    184 a - - -
          2.68618  4.42225  2.77519  2.73123  3.46354  2.40513  3.72494  3.29354  2.67741  2.69355  4.24690  2.90347  2.73739  3.18146  2.89801  2.37887  2.77519  2.98518  4.58477  3.61503
          0.02811  3.98163  4.70398  0.61958  0.77255  0.48576  0.95510
    149   2.47415  4.31908  3.52779  3.28612  4.06799  3.15443  4.29475  3.20853  3.23124  3.06812  4.11246  3.47716  3.86717  3.62083  3.48401  2.67674  0.99948  2.89173  5.49618  4.28494    185 t - - -
          2.68618  4.42225  2.77519  2.73123  3.46354  2.40513  3.72494  3.29354  2.67741  2.69355  4.24690  2.90347  2.73739  3.18146  2.89801  2.37887  2.77519  2.98518  4.58477  3.61503
          0.02811  3.98163  4.70398  0.61958  0.77255  0.48576  0.95510
    150   3.27909  4.70955  4.36440  4.00572  3.17984  4.12008  4.62725  2.39090  3.77238  0.75165  3.17045  4.27056  4.53729  4.11455  3.93020  3.70509  3.56873  2.45638  5.09774  3.84594    186 l - - -
          2.68618  4.42225  2.77519  2.73123  3.46354  2.40513  3.72494  3.29354  2.67741  2.69355  4.24690  2.90347  2.73739  3.18146  2.89801  2.37887  2.77519  2.98518  4.58477  3.61503
          0.02811  3.98163  4.70398  0.61958  0.77255  0.48576  0.95510
    151   3.02179  4.39973  4.60453  4.12725  3.54815  4.26014  4.87510  1.64354  3.99596  2.09191  3.38735  4.35338  4.63667  4.29559  4.21366  3.65574  3.30649  1.01785  5.47410  4.24195    187 v - - -
          2.68618  4.42225  2.77519  2.73123  3.46354  2.40513  3.72494  3.29354  2.67741  2.69355  4.24690  2.90347  2.73739  3.18146  2.89801  2.37887  2.77519  2.98518  4.58477  3.61503
          0.02811  3.98163  4.70398  0.61958  0.77255  0.48576  0.95510
    152   3.13803  4.46232  4.76070  4.21892  3.30536  4.45103  4.85996  1.57799  4.09891  1.34350  3.10861  4.46807  4.69928  4.29498  4.27183  3.80433  3.37918  1.55053  5.30297  4.16566    188 l - - -
          2.68618  4.42225  2.77519  2.73123  3.46354  2.40513  3.72494  3.29354  2.67741  2.69355  4.24690  2.90347  2.73739  3.18146  2.89801  2.37887  2.77519  2.98518  4.58477  3.61503
          0.02811  3.98163  4.70398  0.61958  0.77255  0.48576  0.95510
    153   3.13123  4.96095  3.63327  3.12278  4.34329  3.59711  3.90750  3.89332  2.28718  3.38947  4.38761  3.47377  4.09510  3.12311  0.82390  3.21062  3.39022  3.61276  5.38255  4.24779    189 r - - -
          2.68618  4.42225  2.77519  2.73123  3.46354  2.40513  3.72494  3.29354  2.67741  2.69355  4.24690  2.90347  2.73739  3.18146  2.89801  2.37887  2.77519  2.98518  4.58477  3.61503
          0.02811  3.98163  4.70398  0.61958  0.77255  0.48576  0.95510
    154   2.37125  4.29258  3.30397  3.12575  4.18625  3.02057  4.23212  3.72407  3.20688  3.43622  4.35381  3.33239  3.76858  3.54784  3.48890  0.93763  2.85973  3.23521  5.55019  4.27060    190 s - - -
          2.68618  4.42225  2.77519  2.73123  3.46354  2.40513  3.72494  3.29354  2.67741  2.69355  4.24690  2.90347  2.73739  3.18146  2.89801  2.37887  2.77519  2.98518  4.58477  3.61503
          0.02811  3.98163  4.70398  0.61958  0.77255  0.48576  0.95510
    155   3.05870  4.42986  4.58602  4.08313  3.43091  4.30411  4.79716  1.12689  3.91790  1.85095  3.26671  4.33401  4.63327  4.21549  4.12443  3.67834  3.17796  1.71519  5.36852  4.16560    191 i - - -
          2.68618  4.42225  2.77519  2.73123  3.46354  2.40513  3.72494  3.29354  2.67741  2.69355  4.24690  2.90347  2.73739  3.18146  2.89801  2.37887  2.77519  2.98518  4.58477  3.61503
          0.02811  3.98163  4.70398  0.61958  0.77255  0.48576  0.95510
    156   2.97068  4.95768  2.97835  2.73572  4.14048  3.44010  3.89467  3.78885  2.54919  3.28028  4.30598  3.19607  3.99571  1.05184  2.83084  3.01424  3.26800  3.51201  5.39359  4.09491    192 q - - -
          2.68618  4.42225  2.77519  2.73123  3.46354  2.40513  3.72494  3.29354  2.67741  2.69355  4.24690  2.90347  2.73739  3.18146  2.89801  2.37887  2.77519  2.98518  4.58477  3.61503
          0.02811  3.98163  4.70398  0.61958  0.77255  0.48576  0.95510
    157   2.90148  4.63969  3.52061  3.37607  4.36037  3.32107  4.44384  3.93472  3.44287  3.54939  4.60451  3.67135  0.64756  3.82834  3.67530  3.07258  3.35182  3.56751  5.51616  4.48281    193 P - - -
          2.68618  4.42225  2.77519  2.73123  3.46354  2.40513  3.72494  3.29354  2.67741  2.69355  4.24690  2.90347  2.73739  3.18146  2.89801  2.37887  2.77519  2.98518  4.58477  3.61503
          0.02811  3.98163  4.70398  0.61958  0.77255  0.48576  0.95510
    158   2.36899  4.31627  3.17011  2.89084  4.11375  3.07959  4.02602  3.46751  2.91498  3.21206  4.08221  2.85881  3.75795  3.28161  3.24252  2.42421  1.34445  3.05486  5.47023  4.20217    194 t - - -
          2.68618  4.42225  2.77519  2.73123  3.46354  2.40513  3.72494  3.29354  2.67741  2.69355  4.24690  2.90347  2.73739  3.18146  2.89801  2.37887  2.77519  2.98518  4.58477  3.61503
          0.02811  3.98163  4.70398  0.61958  0.77255  0.48576  0.95510
    159   3.29471  4.65969  4.55364  4.11163  1.32468  4.29540  4.05383  2.49062  3.95946  1.54133  3.17926  4.19972  4.59700  4.08558  4.08212  3.67501  3.53689  2.54726  4.29242  2.70550    195 f - - -
          2.68618  4.42225  2.77519  2.73123  3.46354  2.40513  3.72494  3.29354  2.67741  2.69355  4.24690  2.90347  2.73739  3.18146  2.89801  2.37887  2.77519  2.98518  4.58477  3.61503
          0.02811  3.98163  4.70398  0.61958  0.77255  0.48576  0.95510
    160   3.13123  4.96095  3.63327  3.12278  4.34329  3.59711  3.90750  3.89332  2.28718  3.38947  4.38761  3.47377  4.09510  3.12311  0.82390  3.21062  3.39022  3.61276  5.38255  4.24779    196 r - - -
          2.68618  4.42225  2.77519  2.73123  3.46354  2.40513  3.72494  3.29354  2.67741  2.69355  4.24690  2.90347  2.73739  3.18146  2.89801  2.37887  2.77519  2.98518  4.58477  3.61503
          0.02811  3.98163  4.70398  0.61958  0.77255  0.48576  0.95510
    161   3.11996  4.91644  3.23749  3.00936  3.36518  3.54323  0.93164  3.83973  2.84962  3.31959  4.37180  3.41390  4.10226  3.37729  3.10831  3.18993  3.42743  3.57283  4.82861  3.31317    197 h - - -
          2.68618  4.42225  2.77519  2.73123  3.46354  2.40513  3.72494  3.29354  2.67741  2.69355  4.24690  2.90347  2.73739  3.18146  2.89801  2.37887  2.77519  2.98518  4.58477  3.61503
          0.02811  3.98163  4.70398  0.61958  0.77255  0.48576  0.95510
    162   3.27909  4.70955  4.36440  4.00572  3.17984  4.12008  4.62725  2.39090  3.77238  0.75165  3.17045  4.27056  4.53729  4.11455  3.93020  3.70509  3.56873  2.45638  5.09774  3.84594    198 l - - -
          2.68618  4.42225  2.77519  2.73123  3.46354  2.40513  3.72494  3.29354  2.67741  2.69355  4.24690  2.90347  2.73739  3.18146  2.89801  2.37887  2.77519  2.98518  4.58477  3.61503
          0.02811  3.98163  4.70398  0.61958  0.77255  0.48576  0.95510
    163   3.01322  4.87744  3.14058  2.90035  3.44476  3.49407  1.05164  3.78205  2.75385  3.28805  4.30247  3.31761  3.90118  3.27742  3.02805  3.08099  3.32052  3.49852  4.89570  3.39162    199 h - - -
          2.68618  4.42225  2.77519  2.73123  3.46354  2.40513  3.72494  3.29354  2.67741  2.69355  4.24690  2.90347  2.73739  3.18146  2.89801  2.37887  2.77519  2.98518  4.58477  3.61503
          0.02811  3.98163  4.70398  0.61958  0.77255  0.48576  0.95510
    164   2.89469  4.40815  4.27546  3.94290  3.63155  3.83570  4.72628  2.05008  3.81233  2.30026  3.58106  4.11493  4.39081  4.16470  4.01416  3.34684  3.25401  0.89777  5.43411  4.17208    200 v - - -
          2.68618  4.42225  2.77519  2.73123  3.46354  2.40513  3.72494  3.29354  2.67741  2.69355  4.24690  2.90347  2.73739  3.18146  2.89801  2.37887  2.77519  2.98518  4.58477  3.61503
          0.02811  3.98163  4.70398  0.61958  0.77255  0.48576  0.95510
    165   2.80541  4.56910  3.50146  3.41520  4.55375  0.57892  4.52798  4.18071  3.61126  3.82092  4.79819  3.66587  3.96371  3.92686  3.83452  2.98060  3.29515  3.68797  5.61923  4.65963    201 G - - -
          2.68618  4.42225  2.77519  2.73123  3.46354  2.40513  3.72494  3.29354  2.67741  2.69355  4.24690  2.90347  2.73739  3.18146  2.89801  2.37887  2.77519  2.98518  4.58477  3.61503
          0.02811  3.98163  4.70398  0.61958  0.77255  0.48576  0.95510
    166   2.89469  4.40815  4.27546  3.94290  3.63155  3.83570  4.72628  2.05008  3.81233  2.30026  3.58106  4.11493  4.39081  4.16470  4.01416  3.34684  3.25401  0.89777  5.43411  4.17208    202 v - - -
          2.68618  4.42225  2.77519  2.73123  3.46354  2.40513  3.72494  3.29354  2.67741  2.69355  4.24690  2.90347  2.73739  3.18146  2.89801  2.37887  2.77519  2.98518  4.58477  3.61503
          0.02811  3.98163  4.70398  0.61958  0.77255  0.48576  0.95510
    167   1.74114  4.16731  3.38647  3.12250  4.26484  2.94141  4.20667  3.62386  3.18017  3.36704  4.22034  3.28681  3.69059  3.48251  3.48638  1.26698  2.71408  3.11059  5.62483  4.39622    203 s - - -
          2.68618  4.42225  2.77519  2.73123  3.46354  2.40513  3.72494  3.29354  2.67741  2.69355  4.24690  2.90347  2.73739  3.18146  2.89801  2.37887  2.77519  2.98518  4.58477  3.61503
          0.02811  3.98163  4.70398  0.61958  0.77255  0.48576  0.95510
    168   2.89469  4.40815  4.27546  3.94290  3.63155  3.83570  4.72628  2.05008  3.81233  2.30026  3.58106  4.11493  4.39081  4.16470  4.01416  3.34684  3.25401  0.89777  5.43411  4.17208    204 v - - -
          2.68618  4.42225  2.77519  2.73123  3.46354  2.40513  3.72494  3.29354  2.67741  2.69355  4.24690  2.90347  2.73739  3.18146  2.89801  2.37887  2.77519  2.98518  4.58477  3.61503
          0.02811  3.98163  4.70398  0.61958  0.77255  0.48576  0.95510
    169   2.97068  4.95768  2.97835  2.73572  4.14048  3.44010  3.89467  3.78885  2.54919  3.28028  4.30598  3.19607  3.99571  1.05184  2.83084  3.01424  3.26800  3.51201  5.39359  4.09491    205 q - - -
          2.68618  4.42225  2.77519  2.73123  3.46354  2.40513  3.72494  3.29354  2.67741  2.69355  4.24690  2.90347  2.73739  3.18146  2.89801  2.37887  2.77519  2.98518  4.58477  3.61503
          0.02811  3.98163  4.70398  0.61958  0.77255  0.48576  0.95510
    170   2.85465  5.24529  1.91035  2.18675  4.58176  3.21870  3.78151  4.13802  2.76456  3.68640  4.54375  1.44668  3.83580  2.96072  3.30679  2.79038  3.16225  3.72369  5.80911  4.34801    206 n - - -
          2.68618  4.42225  2.77519  2.73123  3.46354  2.40513  3.72494  3.29354  2.67741  2.69355  4.24690  2.90347  2.73739  3.18146  2.89801  2.37887  2.77519  2.98518  4.58477  3.61503
          0.02811  3.98163  4.70398  0.61958  0.77255  0.48576  0.95510
    171   2.89469  4.40815  4.27546  3.94290  3.63155  3.83570  4.72628  2.05008  3.81233  2.30026  3.58106  4.11493  4.39081  4.16470  4.01416  3.34684  3.25401  0.89777  5.43411  4.17208    207 v - - -
          2.68618  4.42225  2.77519  2.73123  3.46354  2.40513  3.72494  3.29354  2.67741  2.69355  4.24690  2.90347  2.73739  3.18146  2.89801  2.37887  2.77519  2.98518  4.58477  3.61503
          0.02811  3.98163  4.70398  0.61958  0.77255  0.48576  0.95510
    172   2.80541  4.56910  3.50146  3.41520  4.55375  0.57892  4.52798  4.18071  3.61126  3.82092  4.79819  3.66587  3.96371  3.92686  3.83452  2.98060  3.29515  3.68797  5.61923  4.65963    208 G - - -
          2.68618  4.42225  2.77519  2.73123  3.46354  2.40513  3.72494  3.29354  2.67741  2.69355  4.24690  2.90347  2.73739  3.18146  2.89801  2.37887  2.77519  2.98518  4.58477  3.61503
          0.02811  3.98163  4.70398  0.61958  0.77255  0.48576  0.95510
    173   2.57659  4.67442  2.66858  2.51693  4.29090  3.14204  3.89071  3.86140  2.77649  3.48612  4.34677  1.39465  3.79661  3.10654  3.17745  2.29673  2.96524  3.41425  5.59233  4.21166    209 n - - -
          2.68618  4.42225  2.77519  2.73123  3.46354  2.40513  3.72494  3.29354  2.67741  2.69355  4.24690  2.90347  2.73739  3.18146  2.89801  2.37887  2.77519  2.98518  4.58477  3.61503
          0.02811  3.98163  4.70398  0.61958  0.77255  0.48576  0.95510
    174   3.16106  4.50180  4.68767  4.19667  3.32880  4.41885  4.85260  1.11570  4.01360  1.66795  3.19024  4.44671  4.71108  4.29414  4.19775  3.81182  3.41827  1.80014  5.32059  4.09824    210 i - - -
          2.68618  4.42225  2.77519  2.73123  3.46354  2.40513  3.72494  3.29354  2.67741  2.69355  4.24690  2.90347  2.73739  3.18146  2.89801  2.37887  2.77519  2.98518  4.58477  3.61503
          0.02811  3.98163  4.70398  0.61958  0.77255  0.48576  0.95510
    175   2.26099  4.26457  3.34461  2.98240  4.00169  2.97145  4.04591  3.25292  2.96755  3.03854  3.94390  3.25929  1.64214  3.31176  3.29843  2.52860  2.76995  2.48497  5.39902  4.15305    211 p - - -
          2.68618  4.42225  2.77519  2.73123  3.46354  2.40513  3.72494  3.29354  2.67741  2.69355  4.24690  2.90347  2.73739  3.18146  2.89801  2.37887  2.77519  2.98518  4.58477  3.61503
          0.02811  3.98163  4.70398  0.61958  0.77255  0.48576  0.95510
    176   0.86723  4.24915  3.57567  3.37313  4.16321  3.07054  4.38196  3.30523  3.39224  3.18170  4.20239  3.49443  3.82019  3.72360  3.63459  2.59893  2.88390  2.94072  5.57946  4.39214    212 a - - -
          2.68618  4.42225  2.77519  2.73123  3.46354  2.40513  3.72494  3.29354  2.67741  2.69355  4.24690  2.90347  2.73739  3.18146  2.89801  2.37887  2.77519  2.98518  4.58477  3.61503
          0.02811  3.98163  4.70398  0.61958  0.77255  0.48576  0.95510
    177   1.04383  4.16711  3.42901  3.20108  4.27743  2.41722  4.27242  3.59548  3.27992  3.37143  4.24141  3.33979  3.71057  3.57108  3.56486  2.43777  2.74525  3.09776  5.63241  4.43891    213 a - - -
          2.68618  4.42225  2.77519  2.73123  3.46354  2.40513  3.72494  3.29354  2.67741  2.69355  4.24690  2.90347  2.73739  3.18146  2.89801  2.37887  2.77519  2.98518  4.58477  3.61503
          0.02811  3.98163  4.70398  0.61958  0.77255  0.48576  0.95510
    178   2.75591  4.56341  3.41201  3.23420  4.19627  3.27024  4.31389  3.71866  3.26460  3.26574  4.40661  3.53196  0.81333  3.66300  3.52238  2.92195  3.19822  3.37155  5.46943  4.31581    214 p - - -
          2.68618  4.42225  2.77519  2.73123  3.46354  2.40512  3.72494  3.29354  2.67741  2.69355  4.24690  2.90347  2.73739  3.18146  2.89801  2.37887  2.77519  2.98518  4.58477  3.61503
          0.03255  3.77358  4.70398  0.60103  0.79462  0.48576  0.95510
    179   2.29626  4.22448  3.33251  3.05374  4.19241  2.40875  4.14559  3.52910  3.09071  3.27188  4.13844  3.27474  3.62991  3.41879  3.40231  2.47155  1.29456  3.07314  5.54370  4.32470    216 t - - -
          2.68618  4.42225  2.77519  2.73123  3.46354  2.40513  3.72494  3.29354  2.67741  2.69355  4.24690  2.90347  2.73739  3.18146  2.89801  2.37887  2.77519  2.98518  4.58477  3.61503
          0.02811  3.98163  4.70398  0.61958  0.77255  0.48576  0.95510
    180   2.46647  4.22492  3.61569  3.15192  3.67333  3.34244  4.07552  2.65489  3.08142  2.63013  3.60796  3.42812  3.02486  3.40569  3.38891  2.71371  2.27837  1.62919  5.17242  3.94888    217 v - - -
          2.68618  4.42225  2.77519  2.73123  3.46354  2.40513  3.72494  3.29354  2.67741  2.69355  4.24690  2.90347  2.73739  3.18146  2.89801  2.37887  2.77519  2.98518  4.58477  3.61503
          0.03150  3.98163  4.39381  0.61958  0.77255  0.48576  0.95510
    181   2.26030  4.29879  3.41409  2.87162  3.53790  3.39991  3.82952  2.72993  2.79869  2.15447  3.48977  3.25963  3.88525  3.13254  3.07554  2.18207  2.79066  2.49833  4.97859  3.73750    218 l - - -
          2.68618  4.42225  2.77519  2.73123  3.46354  2.40513  3.72494  3.29354  2.67741  2.69355  4.24690  2.90347  2.73739  3.18146  2.89801  2.37887  2.77519  2.98518  4.58477  3.61503
          0.03901  3.97833  3.93521  0.61958  0.77255  0.48367  0.95845
    182   2.34467  4.34111  3.03614  2.80653  4.30203  1.95155  4.03844  3.75627  2.96377  3.40772  4.24093  3.08814  1.81401  3.27310  3.32936  2.43278  2.79082  3.25001  5.60653  4.33991    219 p - - -
          2.68618  4.42226  2.77520  2.73124  3.46354  2.40513  3.72495  3.29354  2.67741  2.69355  4.24690  2.90338  2.73739  3.18147  2.89801  2.37886  2.77520  2.98519  4.58477  3.61504
          0.07503  2.76251  4.69350  0.47244  0.97679  0.47922  0.96566
    183   2.86423  4.30629  4.43668  3.93064  3.53343  3.87402  4.64935  1.32980  3.81247  2.19611  3.39473  4.15919  4.48719  4.09979  4.03335  3.46375  3.17209  1.38092  5.32313  4.10730    221 i - - -
          2.68623  4.42230  2.77524  2.73128  3.46359  2.40490  3.72499  3.29359  2.67746  2.69360  4.24695  2.90325  2.73744  3.18151  2.89806  2.37892  2.77508  2.98523  4.58482  3.61508
          0.21762  1.67928  4.70398  0.66563  0.72145  0.48576  0.95510
    184   2.58148  4.67532  2.77401  2.53162  4.21506  3.20320  3.83503  3.71589  2.67805  3.27890  4.19444  2.02828  1.93309  3.03617  3.07825  2.64900  2.93400  3.31595  5.50062  4.15539    224 p - - -
          2.68618  4.42225  2.77519  2.73123  3.46354  2.40513  3.72494  3.29354  2.67741  2.69355  4.24690  2.90347  2.73739  3.18146  2.89801  2.37887  2.77519  2.98518  4.58477  3.61503
          0.02811  3.98163  4.70398  0.61958  0.77255  0.48576  0.95510
    185   2.03164  4.24387  3.45883  3.00089  3.83704  3.20159  4.00626  2.99270  2.96225  2.84370  3.75888  3.29454  2.20482  3.28504  3.30508  2.57598  2.59434  2.16867  5.26547  4.03273    225 a - - -
          2.68618  4.42225  2.77519  2.73123  3.46354  2.40513  3.72494  3.29354  2.67741  2.69355  4.24690  2.90347  2.73739  3.18146  2.89801  2.37887  2.77519  2.98518  4.58477  3.61503
          0.02811  3.98163  4.70398  0.61958  0.77255  0.48576  0.95510
    186   2.43813  4.38830  3.15600  2.94603  4.37855  1.45657  4.15397  3.85601  3.10570  3.50197  4.35905  3.25254  1.89645  3.41404  3.44762  2.58393  2.89405  3.34768  5.62369  4.43596    226 g - - -
          2.68618  4.42225  2.77519  2.73123  3.46354  2.40513  3.72494  3.29354  2.67741  2.69355  4.24690  2.90347  2.73739  3.18146  2.89801  2.37887  2.77519  2.98518  4.58477  3.61503
          0.02811  3.98163  4.70398  0.61958  0.77255  0.48576  0.95510
    187   2.58581  4.29900  3.56063  3.03852  3.46266  2.15799  3.94690  2.34777  2.94978  2.39692  2.68382  3.39781  3.97488  3.28221  3.27160  2.83305  2.86373  2.43730  4.98935  3.75109    227 g - - -
          2.68618  4.42225  2.77519  2.73123  3.46354  2.40513  3.72494  3.29354  2.67741  2.69355  4.24690  2.90347  2.73739  3.18146  2.89801  2.37887  2.77519  2.98518  4.58477  3.61503
          0.02811  3.98163  4.70398  0.61958  0.77255  0.48576  0.95510
    188   2.90148  4.63969  3.52061  3.37607  4.36037  3.32107  4.44384  3.93472  3.44287  3.54939  4.60451  3.67135  0.64756  3.82834  3.67530  3.07258  3.35182  3.56751  5.51616  4.48281    228 P - - -
          2.68618  4.42225  2.77519  2.73123  3.46354  2.40513  3.72494  3.29354  2.67741  2.69355  4.24690  2.90347  2.73739  3.18146  2.89801  2.37887  2.77519  2.98518  4.58477  3.61503
          0.02811  3.98163  4.70398  0.61958  0.77255  0.48576  0.95510
    189   2.81680  4.28154  4.21671  3.67915  3.42214  3.96983  4.43693  1.60873  3.58467  2.20176  3.35597  3.95352  4.35351  3.86329  3.83842  3.29875  2.30570  1.54001  5.19455  3.98742    229 v - - -
          2.68618  4.42225  2.77519  2.73123  3.46354  2.40513  3.72494  3.29354  2.67741  2.69355  4.24690  2.90347  2.73739  3.18146  2.89801  2.37887  2.77519  2.98518  4.58477  3.61503
          0.02811  3.98163  4.70398  0.61958  0.77255  0.48576  0.95510
    190   2.92579  4.44439  4.09844  3.54075  3.19440  3.98208  4.25102  2.11944  3.27289  1.20301  3.10660  3.85668  4.31681  3.64794  3.16185  3.30189  3.16314  2.29865  4.98384  3.77670    230 l - - -
          2.68618  4.42225  2.77519  2.73123  3.46354  2.40513  3.72494  3.29354  2.67741  2.69355  4.24690  2.90347  2.73739  3.18146  2.89801  2.37887  2.77519  2.98518  4.58477  3.61503
          0.02811  3.98163  4.70398  0.61958  0.77255  0.48576  0.95510
    191   2.65959  4.58672  3.64623  3.31674  2.59426  3.69369  3.73059  3.07687  3.20661  2.67172  3.78867  3.56252  4.18793  3.54696  3.45135  3.11421  3.23992  2.90003  4.22622  1.20968    231 y - - -
          2.68618  4.42225  2.77519  2.73123  3.46354  2.40513  3.72494  3.29354  2.67741  2.69355  4.24690  2.90347  2.73739  3.18146  2.89801  2.37887  2.77519  2.98518  4.58477  3.61503
          0.02811  3.98163  4.70398  0.61958  0.77255  0.48576  0.95510
    192   2.47945  4.39019  3.22246  3.07442  4.44404  0.95193  4.27318  3.95030  3.26524  3.60432  4.48491  3.34351  3.03506  3.56913  3.56958  2.63754  2.95926  3.42063  5.66020  4.52466    232 g - - -
          2.68618  4.42225  2.77519  2.73123  3.46354  2.40513  3.72494  3.29354  2.67741  2.69355  4.24690  2.90347  2.73739  3.18146  2.89801  2.37887  2.77519  2.98518  4.58477  3.61503
          0.02811  3.98163  4.70398  0.61958  0.77255  0.48576  0.95510
    193   2.42217  4.27104  3.87471  3.31337  3.29276  3.77869  4.09047  2.07760  3.20075  1.64836  3.20854  3.64304  4.14242  3.21184  3.47330  3.06547  2.95528  2.10882  4.92515  3.73055    233 l - - -
          2.68618  4.42225  2.77519  2.73123  3.46354  2.40513  3.72494  3.29354  2.67741  2.69355  4.24690  2.90347  2.73739  3.18146  2.89801  2.37887  2.77519  2.98518  4.58477  3.61503
          0.02811  3.98163  4.70398  0.61958  0.77255  0.48576  0.95510
    194   3.00957  4.44669  4.20239  3.73150  1.33977  3.36223  3.63594  2.91428  3.58911  2.46599  3.54624  3.79744  4.31245  3.75661  3.74474  3.27627  3.25042  2.76170  2.83490  2.30020    234 f - - -
          2.68618  4.42225  2.77519  2.73123  3.46354  2.40513  3.72494  3.29354  2.67741  2.69355  4.24690  2.90347  2.73739  3.18146  2.89801  2.37887  2.77519  2.98518  4.58477  3.61503
          0.02811  3.98163  4.70398  0.61958  0.77255  0.48576  0.95510
    195   2.33433  4.23854  3.38711  3.13039  4.17700  2.69703  4.19716  3.45419  3.13994  3.25319  4.15631  3.33201  3.76029  3.48856  3.42725  2.51814  1.15154  3.03035  5.54011  4.32871    235 t - - -
          2.68618  4.42225  2.77519  2.73123  3.46354  2.40513  3.72494  3.29354  2.67741  2.69355  4.24690  2.90347  2.73739  3.18146  2.89801  2.37887  2.77519  2.98518  4.58477  3.61503
          0.02811  3.98163  4.70398  0.61958  0.77255  0.48576  0.95510
    196   2.81890  5.27561  1.49381  2.16899  4.58477  3.24920  3.71032  4.09660  2.62272  3.61520  4.44061  2.21190  3.81852  2.86622  2.88689  2.74760  3.09547  3.68619  5.76828  4.31651    236 d - - -
          2.68618  4.42225  2.77519  2.73123  3.46354  2.40513  3.72494  3.29354  2.67741  2.69355  4.24690  2.90347  2.73739  3.18146  2.89801  2.37887  2.77519  2.98518  4.58477  3.61503
          0.02811  3.98163  4.70398  0.61958  0.77255  0.48576  0.95510
    197   1.19487  4.32374  3.32077  2.97855  4.06286  3.13270  4.03137  3.37155  2.86133  3.10543  4.01660  3.26222  3.70887  3.28950  2.83428  2.57245  2.82171  3.00059  5.42270  4.18327    237 a - - -
          2.68618  4.42225  2.77519  2.73123  3.46354  2.40513  3.72494  3.29354  2.67741  2.69355  4.24690  2.90347  2.73739  3.18146  2.89801  2.37887  2.77519  2.98518  4.58477  3.61503
          0.02811  3.98163  4.70398  0.61958  0.77255  0.48576  0.95510
    198   2.63640  4.91488  2.91341  2.39462  4.21194  3.39907  3.36740  3.61045  2.09487  3.19337  3.99559  2.28369  3.80411  2.72226  2.52202  2.42778  2.76435  3.22551  5.38185  4.04578    238 k - - -
          2.68618  4.42225  2.77519  2.73123  3.46354  2.40513  3.72494  3.29354  2.67741  2.69355  4.24690  2.90347  2.73739  3.18146  2.89801  2.37887  2.77519  2.98518  4.58477  3.61503
          0.02811  3.98163  4.70398  0.61958  0.77255  0.48576  0.95510
    199   2.13155  4.26986  3.24593  3.10617  4.38857  1.05635  4.28335  3.78732  3.28504  3.52168  4.40811  3.31337  3.74610  3.58012  3.57685  2.51397  2.84179  3.26071  5.69644  4.50317    239 g - - -
          2.68618  4.42225  2.77519  2.73123  3.46354  2.40513  3.72494  3.29354  2.67741  2.69355  4.24690  2.90347  2.73739  3.18146  2.89801  2.37887  2.77519  2.98518  4.58477  3.61503
          0.02811  3.98163  4.70398  0.61958  0.77255  0.48576  0.95510
    200   2.26286  4.30600  3.37340  2.99681  3.92131  3.17660  4.04564  3.10661  2.94267  2.82058  3.87406  3.28850  1.62079  3.31152  3.26711  2.58872  2.81202  2.58470  5.36756  4.10655    240 p - - -
          2.68618  4.42225  2.77519  2.73123  3.46354  2.40513  3.72494  3.29354  2.67741  2.69355  4.24690  2.90347  2.73739  3.18146  2.89801  2.37887  2.77519  2.98518  4.58477  3.61503
          0.02811  3.98163  4.70398  0.61958  0.77255  0.48576  0.95510
    201   2.71832  4.34988  3.84557  3.40219  3.56007  3.63083  4.22317  2.35481  3.14192  2.40434  3.53801  3.67373  4.14353  3.59095  3.03072  3.03795  3.03812  1.20105  5.17614  3.91928    241 v - - -
          2.68618  4.42225  2.77519  2.73123  3.46354  2.40513  3.72494  3.29354  2.67741  2.69355  4.24690  2.90347  2.73739  3.18146  2.89801  2.37887  2.77519  2.98518  4.58477  3.61503
          0.02811  3.98163  4.70398  0.61958  0.77255  0.48576  0.95510
    202   2.69711  4.30153  3.78925  3.29495  3.22799  3.69189  4.12027  2.33461  3.17730  2.26187  3.36898  3.61409  4.12776  3.19117  3.45581  3.02409  2.86996  1.38454  5.01295  3.75923    242 v - - -
          2.68618  4.42225  2.77519  2.73123  3.46354  2.40513  3.72494  3.29354  2.67741  2.69355  4.24690  2.90347  2.73739  3.18146  2.89801  2.37887  2.77519  2.98518  4.58477  3.61503
          0.03307  3.98163  4.27807  0.61958  0.77255  0.48576  0.95510
    203   2.90521  5.23184  2.41935  1.21344  4.55083  3.31311  3.74435  3.98555  2.35894  3.54633  4.42418  2.83139  3.87821  2.91302  2.94565  2.85061  3.17433  3.62818  5.70185  4.32732    243 e - - -
          2.68618  4.42225  2.77519  2.73123  3.46354  2.40513  3.72494  3.29354  2.67741  2.69355  4.24690  2.90347  2.73739  3.18146  2.89801  2.37887  2.77519  2.98518  4.58477  3.61503
          0.02824  3.97681  4.69915  0.61958  0.77255  0.49065  0.94734
    204   2.89449  4.63365  3.51307  3.36775  4.35267  3.31529  4.43602  3.92565  3.43411  3.54090  4.59573  3.66358  0.65463  3.81973  3.66719  3.06542  3.34443  3.55901  5.50991  4.47501    244 P - - -
          2.68618  4.42225  2.77519  2.73123  3.46354  2.40513  3.72494  3.29354  2.67741  2.69355  4.24690  2.90347  2.73739  3.18146  2.89801  2.37887  2.77519  2.98518  4.58477  3.61503
          0.02824  3.97681  4.69915  0.61958  0.77255  0.49065  0.94734
    205   2.73325  4.36484  3.83234  3.39516  3.34099  3.22577  4.18873  2.47020  3.22466  1.23555  3.34387  3.67356  4.14097  3.59246  3.46993  3.03898  3.04373  2.29092  5.02891  3.76038    245 l - - -
          2.68618  4.42225  2.77519  2.73123  3.46354  2.40513  3.72494  3.29354  2.67741  2.69355  4.24690  2.90347  2.73739  3.18146  2.89801  2.37887  2.77519  2.98518  4.58477  3.61503
          0.02824  3.97681  4.69915  0.61958  0.77255  0.49065  0.94734
    206   2.14164  4.86523  2.86961  2.18553  4.13945  3.39061  3.61206  3.54948  2.27400  3.13451  3.75994  2.91637  3.80938  2.28735  2.76377  2.65382  2.87060  3.21696  5.35481  4.02307    246 a - - -
          2.68618  4.42225  2.77519  2.73123  3.46354  2.40513  3.72494  3.29354  2.67741  2.69355  4.24690  2.90347  2.73739  3.18146  2.89801  2.37887  2.77519  2.98518  4.58477  3.61503
          0.04925  3.97681  3.52981  0.61958  0.77255  0.49065  0.94734
    207   2.63028  4.60013  2.90873  2.72622  4.06150  1.20928  3.22259  3.78231  2.86127  3.38783  4.28283  3.13820  3.84410  3.23703  3.20490  2.73218  3.01991  3.37424  5.38039  4.04569    247 g - - -
          2.68618  4.42225  2.77519  2.73123  3.46354  2.40513  3.72494  3.29354  2.67741  2.69355  4.24690  2.90347  2.73739  3.18146  2.89801  2.37887  2.77519  2.98518  4.58477  3.61503
          0.02883  3.95639  4.67874  0.61958  0.77255  0.48592  0.95486
    208   2.65218  4.16220  3.94538  3.37034  2.71755  3.74025  4.02017  2.32667  3.26066  1.94923  3.16287  3.64817  4.09811  3.51550  3.22868  3.02334  2.81605  1.76858  4.75321  3.43772    248 v - - -
          2.68618  4.42225  2.77519  2.73123  3.46354  2.40513  3.72494  3.29354  2.67741  2.69355  4.24690  2.90347  2.73739  3.18146  2.89801  2.37887  2.77519  2.98518  4.58477  3.61503
          0.02838  3.97190  4.69424  0.61958  0.77255  0.49558  0.93961
    209   2.35827  4.66375  2.67782  2.45345  4.16898  3.23155  3.73136  3.58975  2.58492  3.20210  4.02034  2.41780  3.76290  2.90074  3.04156  2.18585  2.18948  3.20724  5.43747  4.10634    249 s - - -
          2.68618  4.42225  2.77519  2.73123  3.46354  2.40513  3.72494  3.29354  2.67741  2.69355  4.24690  2.90347  2.73739  3.18146  2.89801  2.37887  2.77519  2.98518  4.58477  3.61503
          0.02838  3.97190  4.69424  0.61958  0.77255  0.49558  0.93961
    210   3.06659  4.39133  4.71959  4.18659  3.44567  4.39949  4.86758  1.38699  4.07595  1.94767  2.96241  4.42648  4.68167  4.31141  4.27072  3.75606  3.31659  1.28617  5.38509  4.21400    250 v - - -
          2.68618  4.42225  2.77519  2.73123  3.46354  2.40513  3.72494  3.29354  2.67741  2.69355  4.24690  2.90347  2.73739  3.18146  2.89801  2.37887  2.77519  2.98518  4.58477  3.61503
          0.02838  3.97190  4.69424  0.61958  0.77255  0.49558  0.93961
    211   1.87979  4.75952  2.40195  2.34825  4.21691  2.86957  3.70971  3.64680  2.57369  3.24433  4.06015  2.89174  3.12631  2.87268  3.05019  2.54817  2.84423  3.26599  5.47314  4.12325    251 a - - -
          2.68618  4.42225  2.77519  2.73123  3.46354  2.40513  3.72494  3.29354  2.67741  2.69355  4.24690  2.90347  2.73739  3.18146  2.89801  2.37887  2.77519  2.98518  4.58477  3.61503
          0.15876  3.97190  2.05604  0.61958  0.77255  0.49558  0.93961
    212   2.50515  4.45167  3.12922  2.62721  3.75274  2.52995  3.70278  3.12055  2.52778  2.65637  3.67617  2.87623  3.79841  2.92742  2.68770  2.63007  2.78057  2.51034  5.10720  3.83101    252 a - - -
          2.68618  4.42225  2.77519  2.73123  3.46354  2.40513  3.72494  3.29354  2.67741  2.69355  4.24690  2.90347  2.73739  3.18146  2.89801  2.37887  2.77519  2.98518  4.58477  3.61503
          0.03227  3.84541  4.56776  0.61958  0.77255  0.60771  0.78657
    213   2.21054  4.17562  3.09863  2.88864  4.23722  2.10187  4.07011  3.70197  3.03426  3.37759  4.21439  3.13563  3.62740  3.33255  3.36654  1.46587  2.68812  3.16073  5.56136  4.31328    253 s - - -
          2.68618  4.42225  2.77519  2.73123  3.46354  2.40513  3.72494  3.29354  2.67741  2.69355  4.24690  2.90347  2.73739  3.18146  2.89801  2.37887  2.77519  2.98518  4.58477  3.61503
          0.03227  3.84541  4.56776  0.61958  0.77255  0.42975  1.05174
    214   2.36218  4.37317  3.01048  2.74715  4.25468  2.91415  3.97498  3.70385  2.87543  3.34667  4.17606  2.94137  1.74146  3.19768  3.25203  2.00760  2.78736  3.22406  5.55971  4.28016    254 p - - -
          2.68618  4.42225  2.77519  2.73123  3.46354  2.40513  3.72494  3.29354  2.67741  2.69355  4.24690  2.90347  2.73739  3.18146  2.89801  2.37887  2.77519  2.98518  4.58477  3.61503
          0.02838  3.97190  4.69424  0.61958  0.77255  0.49558  0.93961
    215   3.02454  4.53510  3.99748  3.54124  1.28702  3.92062  3.69171  2.88304  3.35674  2.34973  3.51488  3.72032  4.29778  3.63613  3.13763  3.25969  3.26795  2.77584  4.07637  2.37270    255 f - - -
          2.68623  4.42231  2.77510  2.73129  3.46359  2.40517  3.72481  3.29360  2.67746  2.69354  4.24695  2.90352  2.73730  3.18141  2.89773  2.37892  2.77525  2.98515  4.58482  3.61509
          0.29344  2.90483  1.61171  1.41504  0.27828  0.49558  0.93961
    216   2.60330  4.71041  2.75017  2.41309  3.97774  3.27498  3.25066  3.48876  2.37341  3.08560  3.94152  2.90117  3.77356  2.43874  2.74118  2.08786  2.84487  3.15980  5.25678  3.91388    268 s - - -
          2.68618  4.42225  2.77519  2.73123  3.46354  2.40513  3.72494  3.29354  2.67741  2.69355  4.24690  2.90347  2.73739  3.18146  2.89801  2.37887  2.77519  2.98518  4.58477  3.61503
          0.03518  3.76068  4.48303  0.61958  0.77255  0.39188  1.12635
    217   2.42387  4.44240  3.04403  2.78191  4.25728  1.36516  3.97151  3.69943  2.78908  3.33836  4.19396  3.13943  3.49760  3.19819  2.79510  2.57840  2.86382  3.25351  5.53231  4.27687    269 g - - -
          2.68618  4.42225  2.77520  2.73124  3.46354  2.40513  3.72495  3.29354  2.67735  2.69355  4.24690  2.90343  2.73740  3.18147  2.89801  2.37887  2.77520  2.98519  4.58477  3.61503
          0.07032  2.83354  4.69915  0.48273  0.95998  0.49065  0.94734
    218   2.57017  4.70347  2.53862  2.43355  4.20367  3.10024  3.76987  3.61859  2.65144  3.24865  4.08399  2.44774  3.78495  2.95325  3.10412  2.62385  1.74932  3.24266  5.48566  4.14847    271 t - - -
          2.68618  4.42225  2.77519  2.73123  3.46354  2.40513  3.72494  3.29354  2.67741  2.69355  4.24690  2.90347  2.73739  3.18146  2.89801  2.37887  2.77519  2.98518  4.58477  3.61503
          0.02824  3.97681  4.69915  0.61958  0.77255  0.49065  0.94734
    219   2.88969  4.37254  4.08570  3.55790  1.85703  3.90873  3.39181  2.61614  3.42248  1.62534  3.25059  3.76415  4.25273  3.64842  3.62762  3.21065  3.12122  2.45981  4.30605  2.78191    272 l - - -
          2.68618  4.42225  2.77519  2.73123  3.46354  2.40513  3.72494  3.29354  2.67741  2.69355  4.24690  2.90347  2.73739  3.18146  2.89801  2.37887  2.77519  2.98518  4.58477  3.61503
          0.02824  3.97681  4.69915  0.61958  0.77255  0.49065  0.94734
    220   2.63195  4.62174  3.12122  2.49599  3.82540  3.34677  3.66342  3.19558  2.17413  2.16841  3.71127  3.06103  3.86351  2.60769  2.77248  2.72521  2.85827  2.78271  5.14053  3.86662    273 l - - -
          2.68618  4.42225  2.77519  2.73123  3.46354  2.40513  3.72494  3.29354  2.67741  2.69355  4.24690  2.90347  2.73739  3.18146  2.89801  2.37887  2.77519  2.98518  4.58477  3.61503
          0.02824  3.97681  4.69915  0.61958  0.77255  0.49065  0.94734
    221   3.27350  4.70532  4.35669  3.99786  3.17769  4.11402  4.62090  2.38836  3.76456  0.75669  3.16958  4.26317  4.53199  4.10790  3.92323  3.69828  3.56331  2.45262  5.09398  3.84111    274 l - - -
          2.68618  4.42225  2.77519  2.73123  3.46354  2.40513  3.72494  3.29354  2.67741  2.69355  4.24690  2.90347  2.73739  3.18146  2.89801  2.37887  2.77519  2.98518  4.58477  3.61503
          0.02824  3.97681  4.69915  0.61958  0.77255  0.49065  0.94734
    222   3.20635  4.55365  4.72890  4.18779  3.18066  4.46022  4.82072  1.75731  4.03750  1.05301  2.99044  4.45913  4.69445  4.22991  4.20549  3.81625  3.44455  1.90766  5.22693  4.10081    275 l - - -
          2.68618  4.42225  2.77519  2.73123  3.46354  2.40513  3.72494  3.29354  2.67741  2.69355  4.24690  2.90347  2.73739  3.18146  2.89801  2.37887  2.77519  2.98518  4.58477  3.61503
          0.02824  3.97681  4.69915  0.61958  0.77255  0.49065  0.94734
    223   2.20274  4.67706  2.93292  2.20841  4.02781  3.34164  3.69116  3.40042  2.48206  3.04580  3.88736  2.98245  3.80990  2.86811  2.73474  2.64467  2.12677  3.07932  5.31055  4.00426    276 t - - -
          2.68618  4.42225  2.77519  2.73123  3.46354  2.40513  3.72494  3.29354  2.67741  2.69355  4.24690  2.90347  2.73739  3.18146  2.89801  2.37887  2.77519  2.98518  4.58477  3.61503
          0.02824  3.97681  4.69915  0.61958  0.77255  0.49065  0.94734
    224   2.89449  4.63365  3.51307  3.36775  4.35267  3.31529  4.43602  3.92565  3.43411  3.54090  4.59573  3.66358  0.65463  3.81973  3.66719  3.06542  3.34443  3.55901  5.50991  4.47501    277 P - - -
          2.68618  4.42225  2.77519  2.73123  3.46354  2.40513  3.72494  3.29354  2.67741  2.69355  4.24690  2.90347  2.73739  3.18146  2.89801  2.37887  2.77519  2.98518  4.58477  3.61503
          0.02824  3.97681  4.69915  0.61958  0.77255  0.49065  0.94734
    225   3.03306  4.54804  4.10408  3.61566  2.58742  3.91134  3.82874  2.80608  3.30707  2.22207  3.03355  3.79654  4.30717  3.66908  3.49819  3.29375  3.28910  2.73811  1.48201  2.66880    278 w - - -
          2.68618  4.42225  2.77519  2.73123  3.46354  2.40513  3.72494  3.29354  2.67741  2.69355  4.24690  2.90347  2.73739  3.18146  2.89801  2.37887  2.77519  2.98518  4.58477  3.61503
          0.02824  3.97681  4.69915  0.61958  0.77255  0.49065  0.94734
    226   2.33102  4.30838  3.10076  2.87426  4.28721  2.70219  4.07588  3.73618  3.00286  3.39999  4.23984  3.16994  1.47225  3.32274  3.34810  2.22231  2.78649  3.22994  5.60199  4.34615    279 p - - -
          2.68618  4.42225  2.77519  2.73123  3.46354  2.40513  3.72494  3.29354  2.67741  2.69355  4.24690  2.90347  2.73739  3.18146  2.89801  2.37887  2.77519  2.98518  4.58477  3.61503
          0.02824  3.97681  4.69915  0.61958  0.77255  0.49065  0.94734
    227   2.86974  4.49541  3.85068  3.43618  2.83075  3.64477  3.86914  3.00223  3.14341  2.55221  3.67855  3.64741  4.14936  3.56965  3.35188  3.09295  2.81294  2.84098  1.37838  2.88325    280 w - - -
          2.68618  4.42225  2.77519  2.73123  3.46354  2.40513  3.72494  3.29354  2.67741  2.69355  4.24690  2.90347  2.73739  3.18146  2.89801  2.37887  2.77519  2.98518  4.58477  3.61503
          0.02824  3.97681  4.69915  0.61958  0.77255  0.49065  0.94734
    228   1.20869  4.37949  3.15236  2.88329  4.04548  3.14664  4.01956  3.36336  2.88573  3.08212  4.02627  3.21178  3.80563  2.91871  3.20450  2.60277  2.85877  3.01292  5.43350  4.16377    281 a - - -
          2.68618  4.42225  2.77519  2.73123  3.46354  2.40513  3.72494  3.29354  2.67741  2.69355  4.24690  2.90347  2.73739  3.18146  2.89801  2.37887  2.77519  2.98518  4.58477  3.61503
          0.02824  3.97681  4.69915  0.61958  0.77255  0.49065  0.94734
    229   2.72922  4.30560  4.14811  3.76419  3.68028  3.70415  4.59728  2.04591  3.63707  2.35900  3.56654  3.93880  4.27142  3.98348  3.86802  3.13926  2.80718  1.05528  5.44324  4.20546    282 v - - -
          2.68618  4.42225  2.77519  2.73123  3.46354  2.40513  3.72494  3.29354  2.67741  2.69355  4.24690  2.90347  2.73739  3.18146  2.89801  2.37887  2.77519  2.98518  4.58477  3.61503
          0.02824  3.97681  4.69915  0.61958  0.77255  0.49065  0.94734
    230   1.68440  4.15931  3.39680  3.09280  4.24480  1.70854  4.17201  3.58988  3.14892  3.32228  4.16027  3.27139  3.68258  3.43898  3.47110  2.39551  2.22980  3.08514  5.59524  4.38207    283 a - - -
          2.68618  4.42225  2.77519  2.73123  3.46354  2.40513  3.72494  3.29354  2.67741  2.69355  4.24690  2.90347  2.73739  3.18146  2.89801  2.37887  2.77519  2.98518  4.58477  3.61503
          0.02824  3.97681  4.69915  0.61958  0.77255  0.49065  0.94734
    231   2.27241  4.23514  3.17533  3.00036  4.37330  1.33521  4.19562  3.85173  3.18327  3.52493  4.35813  3.22610  3.69647  3.46602  3.50688  1.87318  2.76481  3.27546  5.69205  4.45360    284 g - - -
          2.68618  4.42225  2.77519  2.73123  3.46354  2.40513  3.72494  3.29354  2.67741  2.69355  4.24690  2.90347  2.73739  3.18146  2.89801  2.37887  2.77519  2.98518  4.58477  3.61503
          0.02824  3.97681  4.69915  0.61958  0.77255  0.49065  0.94734
    232   2.68383  4.23367  3.84715  3.06183  2.19907  3.73546  4.00390  2.43524  3.19536  1.81734  3.19670  3.60545  4.10201  3.46989  3.45605  3.02198  2.77398  2.22148  4.77325  3.51479    285 l - - -
          2.68618  4.42225  2.77519  2.73123  3.46354  2.40513  3.72494  3.29354  2.67741  2.69355  4.24690  2.90347  2.73739  3.18146  2.89801  2.37887  2.77519  2.98518  4.58477  3.61503
          0.02824  3.97681  4.69915  0.61958  0.77255  0.49065  0.94734
    233   2.35451  4.16324  3.94066  3.38703  2.79480  3.69717  4.09099  2.19500  3.29744  2.26628  3.28421  3.65781  4.10170  3.55959  3.54777  2.82035  2.88731  1.63088  4.87722  3.65528    286 v - - -
          2.68618  4.42225  2.77519  2.73123  3.46354  2.40513  3.72494  3.29354  2.67741  2.69355  4.24690  2.90347  2.73739  3.18146  2.89801  2.37887  2.77519  2.98518  4.58477  3.61503
          0.02824  3.97681  4.69915  0.61958  0.77255  0.49065  0.94734
    234   1.35017  4.14929  3.49072  3.14755  4.11575  2.13370  4.17015  3.38621  3.15732  3.17877  4.04986  3.31429  3.70887  3.45505  3.46795  2.42724  2.70243  2.67019  5.50393  4.28821    287 a - - -
          2.68618  4.42225  2.77519  2.73123  3.46354  2.40513  3.72494  3.29354  2.67741  2.69355  4.24690  2.90347  2.73739  3.18146  2.89801  2.37887  2.77519  2.98518  4.58477  3.61503
          0.02824  3.97681  4.69915  0.61958  0.77255  0.49065  0.94734
    235   2.87949  4.99025  2.99732  2.61413  4.25640  3.47033  3.69796  3.77353  2.21095  3.27557  4.18811  3.07630  3.94394  1.41309  2.32369  2.89765  3.12184  3.46299  5.40100  4.10995    288 q - - -
          2.68618  4.42225  2.77519  2.73123  3.46354  2.40513  3.72494  3.29354  2.67741  2.69355  4.24690  2.90347  2.73739  3.18146  2.89801  2.37887  2.77519  2.98518  4.58477  3.61503
          0.02824  3.97681  4.69915  0.61958  0.77255  0.49065  0.94734
    236   3.09449  4.40757  4.76787  4.24874  3.49185  4.44906  4.94851  1.36996  4.13520  1.89455  3.29893  4.48696  4.73251  4.38561  4.33422  3.81847  3.34924  1.23077  5.45604  4.26524    289 v - - -
          2.68618  4.42225  2.77519  2.73123  3.46354  2.40513  3.72494  3.29354  2.67741  2.69355  4.24690  2.90347  2.73739  3.18146  2.89801  2.37887  2.77519  2.98518  4.58477  3.61503
          0.02824  3.97681  4.69915  0.61958  0.77255  0.49065  0.94734
    237   2.93997  4.34827  4.41364  3.87791  3.45324  4.15654  4.61245  1.81520  3.75669  1.78798  3.29752  4.14617  4.49936  4.03651  3.98917  3.49672  2.93330  1.25461  5.27981  4.08552    290 v - - -
          2.68620  4.42227  2.77514  2.73118  3.46356  2.40504  3.72496  3.29356  2.67742  2.69357  4.24691  2.90348  2.73741  3.18148  2.89802  2.37888  2.77521  2.98520  4.58479  3.61505
          0.06085  2.99711  4.69915  0.85447  0.55427  0.49065  0.94734
    238   3.14399  4.48526  4.70934  4.15548  3.21181  4.41632  4.76964  1.33373  4.01143  1.55289  2.38375  4.41291  4.65522  4.20482  4.17645  3.75986  3.37781  1.94507  5.20687  4.08232    295 i - - -
          2.68618  4.42225  2.77519  2.73123  3.46354  2.40513  3.72494  3.29354  2.67741  2.69355  4.24690  2.90347  2.73739  3.18146  2.89801  2.37887  2.77519  2.98518  4.58477  3.61503
          0.02824  3.97681  4.69915  0.61958  0.77255  0.49065  0.94734
    239   2.47201  4.44479  2.94390  2.82490  4.36518  1.11477  4.12244  3.91736  3.08284  3.57254  4.44031  2.75514  3.78051  3.39015  3.42640  2.60236  2.93255  3.40088  5.64502  4.38148    296 g - - -
          2.68618  4.42225  2.77519  2.73123  3.46354  2.40513  3.72494  3.29354  2.67741  2.69355  4.24690  2.90347  2.73739  3.18146  2.89801  2.37887  2.77519  2.98518  4.58477  3.61503
          0.02824  3.97681  4.69915  0.61958  0.77255  0.49065  0.94734
    240   3.28006  4.63972  4.65092  4.15363  2.04095  4.38601  4.37942  2.31830  4.01003  1.02511  2.97033  4.33673  4.63439  4.13327  4.13831  3.75108  3.51127  2.42733  4.65312  3.21830    297 l - - -
          2.68618  4.42225  2.77519  2.73123  3.46354  2.40513  3.72494  3.29354  2.67741  2.69355  4.24690  2.90347  2.73739  3.18146  2.89801  2.37887  2.77519  2.98518  4.58477  3.61503
          0.02824  3.97681  4.69915  0.61958  0.77255  0.49065  0.94734
    241   2.11238  4.21352  3.55402  3.02304  3.34378  2.89998  3.91788  2.68652  2.96704  2.41698  3.45595  3.35791  3.90497  3.26745  3.29350  2.65013  2.78483  1.94512  4.96169  3.73250    298 v - - -
          2.68618  4.42225  2.77519  2.73123  3.46354  2.40513  3.72494  3.29354  2.67741  2.69355  4.24690  2.90347  2.73739  3.18146  2.89801  2.37887  2.77519  2.98518  4.58477  3.61503
          0.02824  3.97681  4.69915  0.61958  0.77255  0.49065  0.94734
    242   2.93431  4.49972  3.94406  3.58494  1.17394  3.73876  3.92038  2.85022  3.51503  2.33490  3.54719  3.76636  3.40780  3.76022  3.72183  3.18941  3.24588  2.74650  4.35961  2.78285    299 f - - -
          2.68618  4.42225  2.77519  2.73123  3.46354  2.40513  3.72494  3.29354  2.67741  2.69355  4.24690  2.90347  2.73739  3.18146  2.89801  2.37887  2.77519  2.98518  4.58477  3.61503
          0.02824  3.97681  4.69915  0.61958  0.77255  0.49065  0.94734
    243   3.14061  4.49462  4.63562  4.16500  3.35324  4.36868  4.83475  1.07441  3.97432  1.77660  3.23204  4.41134  4.68922  4.27869  4.16344  3.77567  3.40650  1.78811  5.32864  4.08493    300 i - - -
          2.68618  4.42225  2.77519  2.73123  3.46354  2.40513  3.72494  3.29354  2.67741  2.69355  4.24690  2.90347  2.73739  3.18146  2.89801  2.37887  2.77519  2.98518  4.58477  3.61503
          0.02824  3.97681  4.69915  0.61958  0.77255  0.49065  0.94734
    244   1.98072  4.22126  3.32554  3.04286  4.14943  1.40103  4.13764  3.22534  3.08884  3.21894  4.10690  3.26816  3.73010  3.41026  3.40689  2.46844  2.75192  3.00744  5.53028  4.28878    301 g - - -
          2.68618  4.42225  2.77519  2.73123  3.46354  2.40513  3.72494  3.29354  2.67741  2.69355  4.24690  2.90347  2.73739  3.18146  2.89801  2.37887  2.77519  2.98518  4.58477  3.61503
          0.02824  3.97681  4.69915  0.61958  0.77255  0.49065  0.94734
    245   2.39894  4.27136  4.29741  3.74997  2.86029  4.00482  4.40409  1.47300  3.65134  2.03898  3.22849  3.99685  4.35920  3.88992  3.86783  3.32740  3.08842  1.80976  5.05418  3.84558    302 i - - -
          2.68618  4.42225  2.77519  2.73123  3.46354  2.40513  3.72494  3.29354  2.67741  2.69355  4.24690  2.90347  2.73739  3.18146  2.89801  2.37887  2.77519  2.98518  4.58477  3.61503
          0.02824  3.97681  4.69915  0.61958  0.77255  0.49065  0.94734
    246   3.09301  4.55569  4.35689  3.85196  2.74957  4.14971  4.42386  2.30852  3.69781  1.62128  1.44460  4.11999  4.47665  3.93325  3.89418  3.51202  3.34662  2.36866  4.90524  3.60904    303 m - - -
          2.68618  4.42225  2.77519  2.73123  3.46354  2.40513  3.72494  3.29354  2.67741  2.69355  4.24690  2.90347  2.73739  3.18146  2.89801  2.37887  2.77519  2.98518  4.58477  3.61503
          0.02824  3.97681  4.69915  0.61958  0.77255  0.49065  0.94734
    247   2.82593  4.50679  4.35730  3.89689  1.69488  4.07154  3.54693  2.99159  3.75757  2.52376  3.61211  3.86780  4.40478  3.85021  3.87187  3.38863  3.36075  2.84140  2.62161  1.55260    304 y - - -
          2.68618  4.42225  2.77519  2.73123  3.46354  2.40513  3.72494  3.29354  2.67741  2.69355  4.24690  2.90347  2.73739  3.18146  2.89801  2.37887  2.77519  2.98518  4.58477  3.61503
          0.02824  3.97681  4.69915  0.61958  0.77255  0.49065  0.94734
    248   2.99967  4.57203  3.91470  3.50837  2.68603  3.40123  3.80791  3.14323  3.21606  2.58114  3.79290  3.70357  4.20750  3.62660  3.41313  3.20736  3.29265  2.97152  1.24023  2.69428    305 w - - -
          2.68603  4.42191  2.77524  2.73128  3.46359  2.40513  3.72499  3.29346  2.67746  2.69346  4.24695  2.90352  2.73744  3.18151  2.89806  2.37887  2.77524  2.98505  4.58482  3.61508
          0.06085  2.99711  4.69915  1.37574  0.29122  0.49065  0.94734
    249   3.27490  4.74866  4.05768  3.69112  2.22826  4.03591  3.60397  3.10108  3.48010  2.34524  3.78579  3.80035  4.43137  3.76198  3.66359  3.43624  3.52931  2.99859  3.89465  1.05124    317 y - - -
          2.68618  4.42225  2.77519  2.73123  3.46354  2.40513  3.72494  3.29354  2.67741  2.69355  4.24690  2.90347  2.73739  3.18146  2.89801  2.37887  2.77519  2.98518  4.58477  3.61503
          0.02824  3.97681  4.69915  0.61958  0.77255  0.49065  0.94734
    250   1.77977  4.21107  3.25550  3.00161  4.30526  1.50158  4.15037  3.70569  3.12126  3.39470  4.22683  3.22711  3.14700  3.40756  3.45813  2.41688  2.72704  3.17623  5.63309  4.40958    318 g - - -
          2.68618  4.42225  2.77519  2.73123  3.46354  2.40513  3.72494  3.29354  2.67741  2.69355  4.24690  2.90347  2.73739  3.18146  2.89801  2.37887  2.77519  2.98518  4.58477  3.61503
          0.02824  3.97681  4.69915  0.61958  0.77255  0.49065  0.94734
    251   3.01024  5.07229  3.37732  2.78855  4.45752  3.62226  3.63077  3.85393  1.90849  3.32677  4.21841  3.18923  4.02004  2.58112  1.23259  3.02588  3.19698  3.55060  5.40174  4.20875    319 r - - -
          2.68618  4.42225  2.77519  2.73123  3.46354  2.40513  3.72494  3.29354  2.67741  2.69355  4.24690  2.90347  2.73739  3.18146  2.89801  2.37887  2.77519  2.98518  4.58477  3.61503
          0.02824  3.97681  4.69915  0.61958  0.77255  0.49065  0.94734
    252   2.70277  4.34417  3.66156  3.08719  2.94222  3.66511  3.72702  2.82177  2.86318  2.46639  3.14710  3.41853  4.03344  3.24706  2.64819  2.93708  2.92952  2.62479  2.32298  2.73667    320 w - - -
          2.68601  4.42242  2.77536  2.73133  3.46326  2.40509  3.72511  3.29309  2.67758  2.69331  4.24674  2.90355  2.73721  3.18163  2.89818  2.37894  2.77536  2.98508  4.58449  3.61520
          0.06085  2.99711  4.69915  2.29558  0.10614  0.49065  0.94734
    253   2.91618  5.12060  2.47890  1.06603  4.42313  3.30955  3.84508  3.83580  2.70810  3.46745  4.42389  2.91013  3.90600  3.04130  3.13368  2.89394  3.21766  3.44295  5.66218  4.30037    358 e - - -
          2.68618  4.42225  2.77519  2.73123  3.46354  2.40513  3.72494  3.29354  2.67741  2.69355  4.24690  2.90347  2.73739  3.18146  2.89801  2.37887  2.77519  2.98518  4.58477  3.61503
          0.02824  3.97681  4.69915  0.61958  0.77255  0.49065  0.94734
    254   2.70299  4.95340  2.99425  2.46123  4.28613  3.44052  3.59225  3.69682  1.93991  3.23336  4.04625  2.96080  3.84312  2.42029  2.30579  2.17303  2.81692  3.34831  5.39736  4.09328    359 k - - -
          2.68618  4.42225  2.77519  2.73123  3.46354  2.40513  3.72494  3.29354  2.67741  2.69355  4.24690  2.90347  2.73739  3.18146  2.89801  2.37887  2.77519  2.98518  4.58477  3.61503
          0.02824  3.97681  4.69915  0.61958  0.77255  0.49065  0.94734
    255   3.03172  5.13864  3.41356  2.77787  4.58188  3.64183  3.61263  3.93806  1.22229  3.39051  4.26495  3.18365  4.02095  2.75068  1.78182  3.03024  3.20504  3.62109  5.43860  4.26465    360 k - - -
          2.68617  4.42216  2.77520  2.73124  3.46355  2.40512  3.72495  3.29355  2.67742  2.69354  4.24691  2.90346  2.73738  3.18147  2.89798  2.37886  2.77519  2.98519  4.58478  3.61504
          0.03230  3.78637  4.69915  0.89327  0.52647  0.49065  0.94734
    256   3.05301  5.11432  3.47554  2.82821  4.55298  3.65619  3.62525  3.90984  1.67328  3.37163  4.25803  3.21791  4.03815  2.76909  1.25566  3.06225  3.22654  3.60325  5.42208  4.25901    379 r - - -
          2.68621  4.42235  2.77529  2.73104  3.46363  2.40522  3.72504  3.29351  2.67744  2.69351  4.24667  2.90356  2.73728  3.18156  2.89802  2.37896  2.77507  2.98519  4.58486  3.61461
          0.06085  2.99711  4.69915  1.83338  0.17420  0.49065  0.94734
    257   2.52929  4.58303  2.75492  2.53329  4.31551  1.28685  3.96370  3.76672  2.85075  3.41526  4.29754  3.04242  3.80382  3.07017  3.21903  2.65335  2.96244  3.33914  5.60606  4.30540    401 g - - -
          2.68618  4.42225  2.77519  2.73123  3.46354  2.40513  3.72494  3.29354  2.67741  2.69355  4.24690  2.90347  2.73739  3.18146  2.89801  2.37887  2.77519  2.98518  4.58477  3.61503
          0.02824  3.97681  4.69915  0.61958  0.77255  0.49065  0.94734
    258   1.43514  4.32628  3.29356  2.87918  3.91321  3.20680  3.93686  3.15090  2.61412  2.94339  3.83634  3.21692  3.73177  3.19012  3.14865  2.53712  2.79084  2.60227  5.29664  4.04901    402 a - - -
          2.68618  4.42225  2.77519  2.73123  3.46354  2.40513  3.72494  3.29354  2.67741  2.69355  4.24690  2.90347  2.73739  3.18146  2.89801  2.37887  2.77519  2.98518  4.58477  3.61503
          0.02824  3.97681  4.69915  0.61958  0.77255  0.49065  0.94734
    259   2.41933  4.99233  3.03391  2.38424  4.34040  3.36202  3.59270  3.73786  1.73068  3.26311  4.08268  2.98647  3.86923  2.72631  2.06833  2.75336  2.96663  3.39291  5.41095  4.12537    403 k - - -
          2.68618  4.42225  2.77519  2.73123  3.46354  2.40513  3.72494  3.29354  2.67741  2.69355  4.24690  2.90347  2.73739  3.18146  2.89801  2.37887  2.77519  2.98518  4.58477  3.61503
          0.02824  3.97681  4.69915  0.61958  0.77255  0.49065  0.94734
    260   2.05347  4.44716  3.09595  2.67103  4.02795  2.62583  3.82038  3.40720  2.42687  3.07205  3.91292  3.08007  3.76683  3.02636  3.05808  2.53716  2.02192  3.04075  5.34422  4.06849    404 t - - -
          2.68615  4.42221  2.77521  2.73125  3.46351  2.40510  3.72496  3.29355  2.67742  2.69355  4.24691  2.90348  2.73741  3.18148  2.89798  2.37884  2.77521  2.98520  4.58478  3.61504
          0.03325  3.42016        *  0.91761  0.50995  0.00000        *
//
